# Supplementary material for: Developing similarity matrices for antibody-protein binding interactions
Source: PLoS One. 2023 Oct 26;18(10):e0293606. doi: 10.1371/journal.pone.0293606 (PMC10602319; doi:10.1371/journal.pone.0293606)
Supplement: S1 File — is a zip file containing every energy calculated in this analysis. (ZIP) [file pone.0293606.s006.zip]

Archive with 2,139 entries (2,133 files):
- PPI Similarity Matrix Data/aB_amb/
- PPI Similarity Matrix Data/aB_amb/1A14_Antibody_Mutation_Energies.txt
- PPI Similarity Matrix Data/aB_amb/1A2Y_Antibody_Mutation_Energies.txt
- PPI Similarity Matrix Data/aB_amb/1ADQ_Antibody_Mutation_Energies.txt
- PPI Similarity Matrix Data/aB_amb/1AFV_Antibody_Mutation_Energies.txt
- PPI Similarity Matrix Data/aB_amb/1AR1_Antibody_Mutation_Energies.txt
- PPI Similarity Matrix Data/aB_amb/1BJ1_Antibody_Mutation_Energies.txt
- PPI Similarity Matrix Data/aB_amb/1BQL_Antibody_Mutation_Energies.txt
- PPI Similarity Matrix Data/aB_amb/1BZQ_Antibody_Mutation_Energies.txt
- PPI Similarity Matrix Data/aB_amb/1C08_Antibody_Mutation_Energies.txt
- PPI Similarity Matrix Data/aB_amb/1CZ8_Antibody_Mutation_Energies.txt
- PPI Similarity Matrix Data/aB_amb/1DEE_Antibody_Mutation_Energies.txt
- PPI Similarity Matrix Data/aB_amb/1DQJ_Antibody_Mutation_Energies.txt
- PPI Similarity Matrix Data/aB_amb/1DZB_Antibody_Mutation_Energies.txt
- PPI Similarity Matrix Data/aB_amb/1E6J_Antibody_Mutation_Energies.txt
- PPI Similarity Matrix Data/aB_amb/1EZV_Antibody_Mutation_Energies.txt
- PPI Similarity Matrix Data/aB_amb/1FBI_Antibody_Mutation_Energies.txt
- PPI Similarity Matrix Data/aB_amb/1FNS_Antibody_Mutation_Energies.txt
- PPI Similarity Matrix Data/aB_amb/1FSK_Antibody_Mutation_Energies.txt
- PPI Similarity Matrix Data/aB_amb/1G9M_Antibody_Mutation_Energies.txt
- PPI Similarity Matrix Data/aB_amb/1HYS_Antibody_Mutation_Energies.txt
- PPI Similarity Matrix Data/aB_amb/1I9R_Antibody_Mutation_Energies.txt
- PPI Similarity Matrix Data/aB_amb/1IQD_Antibody_Mutation_Energies.txt
- PPI Similarity Matrix Data/aB_amb/1JHL_Antibody_Mutation_Energies.txt
- PPI Similarity Matrix Data/aB_amb/1JPS_Antibody_Mutation_Energies.txt
- PPI Similarity Matrix Data/aB_amb/1JRH_Antibody_Mutation_Energies.txt
- PPI Similarity Matrix Data/aB_amb/1JTO_Antibody_Mutation_Energies.txt
- PPI Similarity Matrix Data/aB_amb/1KXQ_Antibody_Mutation_Energies.txt
- PPI Similarity Matrix Data/aB_amb/1KXT_Antibody_Mutation_Energies.txt
- PPI Similarity Matrix Data/aB_amb/1KXV_Antibody_Mutation_Energies.txt
- PPI Similarity Matrix Data/aB_amb/1LK3_Antibody_Mutation_Energies.txt
- PPI Similarity Matrix Data/aB_amb/1MVF_Antibody_Mutation_Energies.txt
- PPI Similarity Matrix Data/aB_amb/1NCA_Antibody_Mutation_Energies.txt
- PPI Similarity Matrix Data/aB_amb/1NDM_Antibody_Mutation_Energies.txt
- PPI Similarity Matrix Data/aB_amb/1NSN_Antibody_Mutation_Energies.txt
- PPI Similarity Matrix Data/aB_amb/1OB1_Antibody_Mutation_Energies.txt
- PPI Similarity Matrix Data/aB_amb/1OP9_Antibody_Mutation_Energies.txt
- PPI Similarity Matrix Data/aB_amb/1ORQ_Antibody_Mutation_Energies.txt
- PPI Similarity Matrix Data/aB_amb/1ORS_Antibody_Mutation_Energies.txt
- PPI Similarity Matrix Data/aB_amb/1OSP_Antibody_Mutation_Energies.txt
- PPI Similarity Matrix Data/aB_amb/1OTS_Antibody_Mutation_Energies.txt
- PPI Similarity Matrix Data/aB_amb/1P2C_Antibody_Mutation_Energies.txt
- PPI Similarity Matrix Data/aB_amb/1QFU_Antibody_Mutation_Energies.txt
- PPI Similarity Matrix Data/aB_amb/1QFW_Antibody_Mutation_Energies.txt
- PPI Similarity Matrix Data/aB_amb/1RI8_Antibody_Mutation_Energies.txt
- PPI Similarity Matrix Data/aB_amb/1RJC_Antibody_Mutation_Energies.txt
- PPI Similarity Matrix Data/aB_amb/1RJL_Antibody_Mutation_Energies.txt
- PPI Similarity Matrix Data/aB_amb/1SQ2_Antibody_Mutation_Energies.txt
- PPI Similarity Matrix Data/aB_amb/1TPX_Antibody_Mutation_Energies.txt
- PPI Similarity Matrix Data/aB_amb/1TZH_Antibody_Mutation_Energies.txt
- PPI Similarity Matrix Data/aB_amb/1UJ3_Antibody_Mutation_Energies.txt
- PPI Similarity Matrix Data/aB_amb/1V7M_Antibody_Mutation_Energies.txt
- PPI Similarity Matrix Data/aB_amb/1YNT_Antibody_Mutation_Energies.txt
- PPI Similarity Matrix Data/aB_amb/1Z3G_Antibody_Mutation_Energies.txt
- PPI Similarity Matrix Data/aB_amb/1ZA3_Antibody_Mutation_Energies.txt
- PPI Similarity Matrix Data/aB_amb/1ZTX_Antibody_Mutation_Energies.txt
- PPI Similarity Matrix Data/aB_amb/1ZV5_Antibody_Mutation_Energies.txt
- PPI Similarity Matrix Data/aB_amb/1ZVH_Antibody_Mutation_Energies.txt
- PPI Similarity Matrix Data/aB_amb/2ADF_Antibody_Mutation_Energies.txt
- PPI Similarity Matrix Data/aB_amb/2BDN_Antibody_Mutation_Energies.txt
- PPI Similarity Matrix Data/aB_amb/2BSE_Antibody_Mutation_Energies.txt
- PPI Similarity Matrix Data/aB_amb/2CMR_Antibody_Mutation_Energies.txt
- PPI Similarity Matrix Data/aB_amb/2DD8_Antibody_Mutation_Energies.txt
- PPI Similarity Matrix Data/aB_amb/2EIZ_Antibody_Mutation_Energies.txt
- PPI Similarity Matrix Data/aB_amb/2FJH_Antibody_Mutation_Energies.txt
- PPI Similarity Matrix Data/aB_amb/2H9G_Antibody_Mutation_Energies.txt
- PPI Similarity Matrix Data/aB_amb/2I26_Antibody_Mutation_Energies.txt
- PPI Similarity Matrix Data/aB_amb/2I9L_Antibody_Mutation_Energies.txt
- PPI Similarity Matrix Data/aB_amb/2J88_Antibody_Mutation_Energies.txt
- PPI Similarity Matrix Data/aB_amb/2KH2_Antibody_Mutation_Energies.txt
- PPI Similarity Matrix Data/aB_amb/2LTQ_Antibody_Mutation_Energies.txt
- PPI Similarity Matrix Data/aB_amb/2OZ4_Antibody_Mutation_Energies.txt
- PPI Similarity Matrix Data/aB_amb/2P4A_Antibody_Mutation_Energies.txt
- PPI Similarity Matrix Data/aB_amb/2Q8A_Antibody_Mutation_Energies.txt
- PPI Similarity Matrix Data/aB_amb/2QAD_Antibody_Mutation_Energies.txt
- PPI Similarity Matrix Data/aB_amb/2QQK_Antibody_Mutation_Energies.txt
- PPI Similarity Matrix Data/aB_amb/2QQN_Antibody_Mutation_Energies.txt
- PPI Similarity Matrix Data/aB_amb/2QR0_Antibody_Mutation_Energies.txt
- PPI Similarity Matrix Data/aB_amb/2R0K_Antibody_Mutation_Energies.txt
- PPI Similarity Matrix Data/aB_amb/2R0L_Antibody_Mutation_Energies.txt
- PPI Similarity Matrix Data/aB_amb/2R29_Antibody_Mutation_Energies.txt
- PPI Similarity Matrix Data/aB_amb/2R4R_Antibody_Mutation_Energies.txt
- PPI Similarity Matrix Data/aB_amb/2R56_Antibody_Mutation_Energies.txt
- PPI Similarity Matrix Data/aB_amb/2R69_Antibody_Mutation_Energies.txt
- PPI Similarity Matrix Data/aB_amb/2VWE_Antibody_Mutation_Energies.txt
- PPI Similarity Matrix Data/aB_amb/2VXQ_Antibody_Mutation_Energies.txt
- PPI Similarity Matrix Data/aB_amb/2VXS_Antibody_Mutation_Energies.txt
- PPI Similarity Matrix Data/aB_amb/2VXT_Antibody_Mutation_Energies.txt
- PPI Similarity Matrix Data/aB_amb/2VYR_Antibody_Mutation_Energies.txt
- PPI Similarity Matrix Data/aB_amb/2WUB_Antibody_Mutation_Energies.txt
- PPI Similarity Matrix Data/aB_amb/2X7L_Antibody_Mutation_Energies.txt
- PPI Similarity Matrix Data/aB_amb/2XQB_Antibody_Mutation_Energies.txt
- PPI Similarity Matrix Data/aB_amb/2XRA_Antibody_Mutation_Energies.txt
- PPI Similarity Matrix Data/aB_amb/2XT1_Antibody_Mutation_Energies.txt
- PPI Similarity Matrix Data/aB_amb/2XWT_Antibody_Mutation_Energies.txt
- PPI Similarity Matrix Data/aB_amb/2YBR_Antibody_Mutation_Energies.txt
- PPI Similarity Matrix Data/aB_amb/2YPV_Antibody_Mutation_Energies.txt
- PPI Similarity Matrix Data/aB_amb/2ZCH_Antibody_Mutation_Energies.txt
- PPI Similarity Matrix Data/aB_amb/2ZJS_Antibody_Mutation_Energies.txt
- PPI Similarity Matrix Data/aB_amb/2ZUQ_Antibody_Mutation_Energies.txt
- PPI Similarity Matrix Data/aB_amb/3AB0_Antibody_Mutation_Energies.txt
- PPI Similarity Matrix Data/aB_amb/3BDY_Antibody_Mutation_Energies.txt
- PPI Similarity Matrix Data/aB_amb/3BGF_Antibody_Mutation_Energies.txt
- PPI Similarity Matrix Data/aB_amb/3BN9_Antibody_Mutation_Energies.txt
- PPI Similarity Matrix Data/aB_amb/3BSZ_Antibody_Mutation_Energies.txt
- PPI Similarity Matrix Data/aB_amb/3C09_Antibody_Mutation_Energies.txt
- PPI Similarity Matrix Data/aB_amb/3CFI_Antibody_Mutation_Energies.txt
- PPI Similarity Matrix Data/aB_amb/3CSY_Antibody_Mutation_Energies.txt
- PPI Similarity Matrix Data/aB_amb/3D85_Antibody_Mutation_Energies.txt
- PPI Similarity Matrix Data/aB_amb/3DVG_Antibody_Mutation_Energies.txt
- PPI Similarity Matrix Data/aB_amb/3EFF_Antibody_Mutation_Energies.txt
- PPI Similarity Matrix Data/aB_amb/3EZJ_Antibody_Mutation_Energies.txt
- PPI Similarity Matrix Data/aB_amb/3FMG_Antibody_Mutation_Energies.txt
- PPI Similarity Matrix Data/aB_amb/3G04_Antibody_Mutation_Energies.txt
- PPI Similarity Matrix Data/aB_amb/3G6J_Antibody_Mutation_Energies.txt
- PPI Similarity Matrix Data/aB_amb/3GBM_Antibody_Mutation_Energies.txt
- PPI Similarity Matrix Data/aB_amb/3GBN_Antibody_Mutation_Energies.txt
- PPI Similarity Matrix Data/aB_amb/3H42_Antibody_Mutation_Energies.txt
- PPI Similarity Matrix Data/aB_amb/3HQK_Antibody_Mutation_Energies.txt
- PPI Similarity Matrix Data/aB_amb/3I50_Antibody_Mutation_Energies.txt
- PPI Similarity Matrix Data/aB_amb/3IYW_Antibody_Mutation_Energies.txt
- PPI Similarity Matrix Data/aB_amb/3J1S_Antibody_Mutation_Energies.txt
- PPI Similarity Matrix Data/aB_amb/3J69_Antibody_Mutation_Energies.txt
- PPI Similarity Matrix Data/aB_amb/3J6A_Antibody_Mutation_Energies.txt
- PPI Similarity Matrix Data/aB_amb/3J70_Antibody_Mutation_Energies.txt
- PPI Similarity Matrix Data/aB_amb/3J8V_Antibody_Mutation_Energies.txt
- PPI Similarity Matrix Data/aB_amb/3J8W_Antibody_Mutation_Energies.txt
- PPI Similarity Matrix Data/aB_amb/3J8Z_Antibody_Mutation_Energies.txt
- PPI Similarity Matrix Data/aB_amb/3JBQ_Antibody_Mutation_Energies.txt
- PPI Similarity Matrix Data/aB_amb/3K2U_Antibody_Mutation_Energies.txt
- PPI Similarity Matrix Data/aB_amb/3K3Q_Antibody_Mutation_Energies.txt
- PPI Similarity Matrix Data/aB_amb/3K74_Antibody_Mutation_Energies.txt
- PPI Similarity Matrix Data/aB_amb/3K7U_Antibody_Mutation_Energies.txt
- PPI Similarity Matrix Data/aB_amb/3K80_Antibody_Mutation_Energies.txt
- PPI Similarity Matrix Data/aB_amb/3K81_Antibody_Mutation_Energies.txt
- PPI Similarity Matrix Data/aB_amb/3KJ4_Antibody_Mutation_Energies.txt
- PPI Similarity Matrix Data/aB_amb/3KR3_Antibody_Mutation_Energies.txt
- PPI Similarity Matrix Data/aB_amb/3L5W_Antibody_Mutation_Energies.txt
- PPI Similarity Matrix Data/aB_amb/3L5Y_Antibody_Mutation_Energies.txt
- PPI Similarity Matrix Data/aB_amb/3LD8_Antibody_Mutation_Energies.txt
- PPI Similarity Matrix Data/aB_amb/3LHP_Antibody_Mutation_Energies.txt
- PPI Similarity Matrix Data/aB_amb/3LZF_Antibody_Mutation_Energies.txt
- PPI Similarity Matrix Data/aB_amb/3MA9_Antibody_Mutation_Energies.txt
- PPI Similarity Matrix Data/aB_amb/3MAC_Antibody_Mutation_Energies.txt
- PPI Similarity Matrix Data/aB_amb/3NFP_Antibody_Mutation_Energies.txt
- PPI Similarity Matrix Data/aB_amb/3NH7_Antibody_Mutation_Energies.txt
- PPI Similarity Matrix Data/aB_amb/3NPS_Antibody_Mutation_Energies.txt
- PPI Similarity Matrix Data/aB_amb/3OPZ_Antibody_Mutation_Energies.txt
- PPI Similarity Matrix Data/aB_amb/3P0G_Antibody_Mutation_Energies.txt
- PPI Similarity Matrix Data/aB_amb/3P30_Antibody_Mutation_Energies.txt
- PPI Similarity Matrix Data/aB_amb/3P9W_Antibody_Mutation_Energies.txt
- PPI Similarity Matrix Data/aB_amb/3PGF_Antibody_Mutation_Energies.txt
- PPI Similarity Matrix Data/aB_amb/3PJS_Antibody_Mutation_Energies.txt
- PPI Similarity Matrix Data/aB_amb/3QSK_Antibody_Mutation_Energies.txt
- PPI Similarity Matrix Data/aB_amb/3R1G_Antibody_Mutation_Energies.txt
- PPI Similarity Matrix Data/aB_amb/3RAJ_Antibody_Mutation_Energies.txt
- PPI Similarity Matrix Data/aB_amb/3RKD_Antibody_Mutation_Energies.txt
- PPI Similarity Matrix Data/aB_amb/3S88_Antibody_Mutation_Energies.txt
- PPI Similarity Matrix Data/aB_amb/3SE8_Antibody_Mutation_Energies.txt
- PPI Similarity Matrix Data/aB_amb/3SKJ_Antibody_Mutation_Energies.txt
- PPI Similarity Matrix Data/aB_amb/3SM5_Antibody_Mutation_Energies.txt
- PPI Similarity Matrix Data/aB_amb/3SOB_Antibody_Mutation_Energies.txt
- PPI Similarity Matrix Data/aB_amb/3SQO_Antibody_Mutation_Energies.txt
- PPI Similarity Matrix Data/aB_amb/3STB_Antibody_Mutation_Energies.txt
- PPI Similarity Matrix Data/aB_amb/3TJE_Antibody_Mutation_Energies.txt
- PPI Similarity Matrix Data/aB_amb/3TT1_Antibody_Mutation_Energies.txt
- PPI Similarity Matrix Data/aB_amb/3TT3_Antibody_Mutation_Energies.txt
- PPI Similarity Matrix Data/aB_amb/3U30_Antibody_Mutation_Energies.txt
- PPI Similarity Matrix Data/aB_amb/3U9P_Antibody_Mutation_Energies.txt
- PPI Similarity Matrix Data/aB_amb/3U9U_Antibody_Mutation_Energies.txt
- PPI Similarity Matrix Data/aB_amb/3UAJ_Antibody_Mutation_Energies.txt
- PPI Similarity Matrix Data/aB_amb/3UX9_Antibody_Mutation_Energies.txt
- PPI Similarity Matrix Data/aB_amb/3UYP_Antibody_Mutation_Energies.txt
- PPI Similarity Matrix Data/aB_amb/3UZQ_Antibody_Mutation_Energies.txt
- PPI Similarity Matrix Data/aB_amb/3V0A_Antibody_Mutation_Energies.txt
- PPI Similarity Matrix Data/aB_amb/3VRL_Antibody_Mutation_Energies.txt
- PPI Similarity Matrix Data/aB_amb/3W14_Antibody_Mutation_Energies.txt
- PPI Similarity Matrix Data/aB_amb/3WIH_Antibody_Mutation_Energies.txt
- PPI Similarity Matrix Data/aB_amb/3WKM_Antibody_Mutation_Energies.txt
- PPI Similarity Matrix Data/aB_amb/3WLW_Antibody_Mutation_Energies.txt
- PPI Similarity Matrix Data/aB_amb/3WSQ_Antibody_Mutation_Energies.txt
- PPI Similarity Matrix Data/aB_amb/3X2D_Antibody_Mutation_Energies.txt
- PPI Similarity Matrix Data/aB_amb/3X3F_Antibody_Mutation_Energies.txt
- PPI Similarity Matrix Data/aB_amb/3ZKM_Antibody_Mutation_Energies.txt
- PPI Similarity Matrix Data/aB_amb/3ZKQ_Antibody_Mutation_Energies.txt
- PPI Similarity Matrix Data/aB_amb/3ZTJ_Antibody_Mutation_Energies.txt
- PPI Similarity Matrix Data/aB_amb/4AG4_Antibody_Mutation_Energies.txt
- PPI Similarity Matrix Data/aB_amb/4AL8_Antibody_Mutation_Energies.txt
- PPI Similarity Matrix Data/aB_amb/4AQ1_Antibody_Mutation_Energies.txt
- PPI Similarity Matrix Data/aB_amb/4BZ2_Antibody_Mutation_Energies.txt
- PPI Similarity Matrix Data/aB_amb/4CAD_Antibody_Mutation_Energies.txt
- PPI Similarity Matrix Data/aB_amb/4CMH_Antibody_Mutation_Energies.txt
- PPI Similarity Matrix Data/aB_amb/4D3C_Antibody_Mutation_Energies.txt
- PPI Similarity Matrix Data/aB_amb/4D9Q_Antibody_Mutation_Energies.txt
- PPI Similarity Matrix Data/aB_amb/4DGI_Antibody_Mutation_Energies.txt
- PPI Similarity Matrix Data/aB_amb/4DK3_Antibody_Mutation_Energies.txt
- PPI Similarity Matrix Data/aB_amb/4DKE_Antibody_Mutation_Energies.txt
- PPI Similarity Matrix Data/aB_amb/4DKF_Antibody_Mutation_Energies.txt
- PPI Similarity Matrix Data/aB_amb/4DTG_Antibody_Mutation_Energies.txt
- PPI Similarity Matrix Data/aB_amb/4EDW_Antibody_Mutation_Energies.txt
- PPI Similarity Matrix Data/aB_amb/4EDX_Antibody_Mutation_Energies.txt
- PPI Similarity Matrix Data/aB_amb/4EIG_Antibody_Mutation_Energies.txt
- PPI Similarity Matrix Data/aB_amb/4EIZ_Antibody_Mutation_Energies.txt
- PPI Similarity Matrix Data/aB_amb/4F15_Antibody_Mutation_Energies.txt
- PPI Similarity Matrix Data/aB_amb/4FFV_Antibody_Mutation_Energies.txt
- PPI Similarity Matrix Data/aB_amb/4FFY_Antibody_Mutation_Energies.txt
- PPI Similarity Matrix Data/aB_amb/4FHB_Antibody_Mutation_Energies.txt
- PPI Similarity Matrix Data/aB_amb/4FQJ_Antibody_Mutation_Energies.txt
- PPI Similarity Matrix Data/aB_amb/4G80_Antibody_Mutation_Energies.txt
- PPI Similarity Matrix Data/aB_amb/4GMS_Antibody_Mutation_Energies.txt
- PPI Similarity Matrix Data/aB_amb/4GRW_Antibody_Mutation_Energies.txt
- PPI Similarity Matrix Data/aB_amb/4HEM_Antibody_Mutation_Energies.txt
- PPI Similarity Matrix Data/aB_amb/4HEP_Antibody_Mutation_Energies.txt
- PPI Similarity Matrix Data/aB_amb/4HF5_Antibody_Mutation_Energies.txt
- PPI Similarity Matrix Data/aB_amb/4HFU_Antibody_Mutation_Energies.txt
- PPI Similarity Matrix Data/aB_amb/4HG4_Antibody_Mutation_Energies.txt
- PPI Similarity Matrix Data/aB_amb/4HGK_Antibody_Mutation_Energies.txt
- PPI Similarity Matrix Data/aB_amb/4HJ0_Antibody_Mutation_Energies.txt
- PPI Similarity Matrix Data/aB_amb/4HT1_Antibody_Mutation_Energies.txt
- PPI Similarity Matrix Data/aB_amb/4I0C_Antibody_Mutation_Energies.txt
- PPI Similarity Matrix Data/aB_amb/4I18_Antibody_Mutation_Energies.txt
- PPI Similarity Matrix Data/aB_amb/4I77_Antibody_Mutation_Energies.txt
- PPI Similarity Matrix Data/aB_amb/4I9W_Antibody_Mutation_Energies.txt
- PPI Similarity Matrix Data/aB_amb/4IDJ_Antibody_Mutation_Energies.txt
- PPI Similarity Matrix Data/aB_amb/4IJ3_Antibody_Mutation_Energies.txt
- PPI Similarity Matrix Data/aB_amb/4IOF_Antibody_Mutation_Energies.txt
- PPI Similarity Matrix Data/aB_amb/4IOS_Antibody_Mutation_Energies.txt
- PPI Similarity Matrix Data/aB_amb/4J6R_Antibody_Mutation_Energies.txt
- PPI Similarity Matrix Data/aB_amb/4JB9_Antibody_Mutation_Energies.txt
- PPI Similarity Matrix Data/aB_amb/4JDT_Antibody_Mutation_Energies.txt
- PPI Similarity Matrix Data/aB_amb/4JR9_Antibody_Mutation_Energies.txt
- PPI Similarity Matrix Data/aB_amb/4K2U_Antibody_Mutation_Energies.txt
- PPI Similarity Matrix Data/aB_amb/4K4M_Antibody_Mutation_Energies.txt
- PPI Similarity Matrix Data/aB_amb/4K94_Antibody_Mutation_Energies.txt
- PPI Similarity Matrix Data/aB_amb/4KI5_Antibody_Mutation_Energies.txt
- PPI Similarity Matrix Data/aB_amb/4KML_Antibody_Mutation_Energies.txt
- PPI Similarity Matrix Data/aB_amb/4KRO_Antibody_Mutation_Energies.txt
- PPI Similarity Matrix Data/aB_amb/4KRP_Antibody_Mutation_Energies.txt
- PPI Similarity Matrix Data/aB_amb/4KSD_Antibody_Mutation_Energies.txt
- PPI Similarity Matrix Data/aB_amb/4KUC_Antibody_Mutation_Energies.txt
- PPI Similarity Matrix Data/aB_amb/4L5F_Antibody_Mutation_Energies.txt
- PPI Similarity Matrix Data/aB_amb/4LDE_Antibody_Mutation_Energies.txt
- PPI Similarity Matrix Data/aB_amb/4LEO_Antibody_Mutation_Energies.txt
- PPI Similarity Matrix Data/aB_amb/4LGP_Antibody_Mutation_Energies.txt
- PPI Similarity Matrix Data/aB_amb/4LHJ_Antibody_Mutation_Energies.txt
- PPI Similarity Matrix Data/aB_amb/4LIQ_Antibody_Mutation_Energies.txt
- PPI Similarity Matrix Data/aB_amb/4LMQ_Antibody_Mutation_Energies.txt
- PPI Similarity Matrix Data/aB_amb/4LQF_Antibody_Mutation_Energies.txt
- PPI Similarity Matrix Data/aB_amb/4LSR_Antibody_Mutation_Energies.txt
- PPI Similarity Matrix Data/aB_amb/4LSU_Antibody_Mutation_Energies.txt
- PPI Similarity Matrix Data/aB_amb/4LU5_Antibody_Mutation_Energies.txt
- PPI Similarity Matrix Data/aB_amb/4LVH_Antibody_Mutation_Energies.txt
- PPI Similarity Matrix Data/aB_amb/4M48_Antibody_Mutation_Energies.txt
- PPI Similarity Matrix Data/aB_amb/4M62_Antibody_Mutation_Energies.txt
- PPI Similarity Matrix Data/aB_amb/4M8Q_Antibody_Mutation_Energies.txt
- PPI Similarity Matrix Data/aB_amb/4MHH_Antibody_Mutation_Energies.txt
- PPI Similarity Matrix Data/aB_amb/4MQS_Antibody_Mutation_Energies.txt
- PPI Similarity Matrix Data/aB_amb/4MXV_Antibody_Mutation_Energies.txt
- PPI Similarity Matrix Data/aB_amb/4N1C_Antibody_Mutation_Energies.txt
- PPI Similarity Matrix Data/aB_amb/4N1E_Antibody_Mutation_Energies.txt
- PPI Similarity Matrix Data/aB_amb/4NP4_Antibody_Mutation_Energies.txt
- PPI Similarity Matrix Data/aB_amb/4OD2_Antibody_Mutation_Energies.txt
- PPI Similarity Matrix Data/aB_amb/4OGX_Antibody_Mutation_Energies.txt
- PPI Similarity Matrix Data/aB_amb/4OII_Antibody_Mutation_Energies.txt
- PPI Similarity Matrix Data/aB_amb/4OKV_Antibody_Mutation_Energies.txt
- PPI Similarity Matrix Data/aB_amb/4OLU_Antibody_Mutation_Energies.txt
- PPI Similarity Matrix Data/aB_amb/4ORZ_Antibody_Mutation_Energies.txt
- PPI Similarity Matrix Data/aB_amb/4P2C_Antibody_Mutation_Energies.txt
- PPI Similarity Matrix Data/aB_amb/4P59_Antibody_Mutation_Energies.txt
- PPI Similarity Matrix Data/aB_amb/4PLJ_Antibody_Mutation_Energies.txt
- PPI Similarity Matrix Data/aB_amb/4QCI_Antibody_Mutation_Energies.txt
- PPI Similarity Matrix Data/aB_amb/4R8W_Antibody_Mutation_Energies.txt
- PPI Similarity Matrix Data/aB_amb/4RAU_Antibody_Mutation_Energies.txt
- PPI Similarity Matrix Data/aB_amb/4RRP_Antibody_Mutation_Energies.txt
- PPI Similarity Matrix Data/aB_charmm/
- PPI Similarity Matrix Data/aB_charmm/1A14_Antibody_Mutation_Energies.txt
- PPI Similarity Matrix Data/aB_charmm/1A2Y_Antibody_Mutation_Energies.txt
- PPI Similarity Matrix Data/aB_charmm/1ADQ_Antibody_Mutation_Energies.txt
- PPI Similarity Matrix Data/aB_charmm/1AFV_Antibody_Mutation_Energies.txt
- PPI Similarity Matrix Data/aB_charmm/1AR1_Antibody_Mutation_Energies.txt
- PPI Similarity Matrix Data/aB_charmm/1BJ1_Antibody_Mutation_Energies.txt
- PPI Similarity Matrix Data/aB_charmm/1BQL_Antibody_Mutation_Energies.txt
- PPI Similarity Matrix Data/aB_charmm/1BZQ_Antibody_Mutation_Energies.txt
- PPI Similarity Matrix Data/aB_charmm/1C08_Antibody_Mutation_Energies.txt
- PPI Similarity Matrix Data/aB_charmm/1CZ8_Antibody_Mutation_Energies.txt
- PPI Similarity Matrix Data/aB_charmm/1DEE_Antibody_Mutation_Energies.txt
- PPI Similarity Matrix Data/aB_charmm/1DQJ_Antibody_Mutation_Energies.txt
- PPI Similarity Matrix Data/aB_charmm/1DZB_Antibody_Mutation_Energies.txt
- PPI Similarity Matrix Data/aB_charmm/1E6J_Antibody_Mutation_Energies.txt
- PPI Similarity Matrix Data/aB_charmm/1EZV_Antibody_Mutation_Energies.txt
- PPI Similarity Matrix Data/aB_charmm/1FBI_Antibody_Mutation_Energies.txt
- PPI Similarity Matrix Data/aB_charmm/1FNS_Antibody_Mutation_Energies.txt
- PPI Similarity Matrix Data/aB_charmm/1FSK_Antibody_Mutation_Energies.txt
- PPI Similarity Matrix Data/aB_charmm/1G9M_Antibody_Mutation_Energies.txt
- PPI Similarity Matrix Data/aB_charmm/1HYS_Antibody_Mutation_Energies.txt
- PPI Similarity Matrix Data/aB_charmm/1I9R_Antibody_Mutation_Energies.txt
- PPI Similarity Matrix Data/aB_charmm/1IQD_Antibody_Mutation_Energies.txt
- PPI Similarity Matrix Data/aB_charmm/1JHL_Antibody_Mutation_Energies.txt
- PPI Similarity Matrix Data/aB_charmm/1JPS_Antibody_Mutation_Energies.txt
- PPI Similarity Matrix Data/aB_charmm/1JRH_Antibody_Mutation_Energies.txt
[truncated: 1,839 more entries]
