# Supplementary material for: Developing similarity matrices for antibody-protein binding interactions
Source: PLoS One. 2023 Oct 26;18(10):e0293606. doi: 10.1371/journal.pone.0293606 (PMC10602319; doi:10.1371/journal.pone.0293606)
Supplement: S1 File — is a zip file containing every energy calculated in this analysis. (ZIP) [file pone.0293606.s006.zip › PPI Similarity Matrix Data/aB_amb/1A14_Antibody_Mutation_Energies.txt]

1A14 Results
Wildtype Interaction Energy: -114.752

Antibody Residue ASP 1 L
ALA Mutation: IE = -94.212 ddG = 20.540
CYS Mutation: IE = -98.138 ddG = 16.614
GLU Mutation: IE = -97.360 ddG = 17.392
PHE Mutation: IE = -93.327 ddG = 21.425
GLY Mutation: IE = -94.035 ddG = 20.717
HIS Mutation: IE = -99.902 ddG = 14.850
ILE Mutation: IE = -95.962 ddG = 18.790
LYS Mutation: IE = -95.062 ddG = 19.690
LEU Mutation: IE = -96.425 ddG = 18.327
MET Mutation: IE = -96.119 ddG = 18.633
ASN Mutation: IE = -96.407 ddG = 18.345
PRO Mutation: IE = -94.598 ddG = 20.154
GLN Mutation: IE = -93.791 ddG = 20.961
ARG Mutation: IE = -95.313 ddG = 19.439
SER Mutation: IE = -97.567 ddG = 17.185
THR Mutation: IE = -101.170 ddG = 13.582
VAL Mutation: IE = -97.878 ddG = 16.874
TRP Mutation: IE = -92.795 ddG = 21.957
TYR Mutation: IE = -94.519 ddG = 20.233

Antibody Residue ASP 28 L
ALA Mutation: IE = -98.896 ddG = 15.856
CYS Mutation: IE = -100.484 ddG = 14.268
GLU Mutation: IE = -102.412 ddG = 12.340
PHE Mutation: IE = -103.428 ddG = 11.324
GLY Mutation: IE = -100.003 ddG = 14.749
HIS Mutation: IE = -104.157 ddG = 10.595
ILE Mutation: IE = -99.754 ddG = 14.998
LYS Mutation: IE = -100.913 ddG = 13.839
LEU Mutation: IE = -101.660 ddG = 13.092
MET Mutation: IE = -101.324 ddG = 13.428
ASN Mutation: IE = -102.169 ddG = 12.583
PRO Mutation: IE = -101.007 ddG = 13.745
GLN Mutation: IE = -102.687 ddG = 12.065
ARG Mutation: IE = -110.806 ddG = 3.946
SER Mutation: IE = -99.500 ddG = 15.252
THR Mutation: IE = -100.515 ddG = 14.237
VAL Mutation: IE = -98.871 ddG = 15.881
TRP Mutation: IE = -101.549 ddG = 13.203
TYR Mutation: IE = -107.228 ddG = 7.524

Antibody Residue ASP 64 H
ALA Mutation: IE = -66.688 ddG = 48.064
CYS Mutation: IE = -67.619 ddG = 47.133
GLU Mutation: IE = -94.339 ddG = 20.413
PHE Mutation: IE = -71.078 ddG = 43.674
GLY Mutation: IE = -65.403 ddG = 49.349
HIS Mutation: IE = -71.357 ddG = 43.395
ILE Mutation: IE = -69.089 ddG = 45.663
LYS Mutation: IE = -67.143 ddG = 47.609
LEU Mutation: IE = -66.348 ddG = 48.404
MET Mutation: IE = -68.182 ddG = 46.570
ASN Mutation: IE = -71.262 ddG = 43.490
PRO Mutation: IE = -66.539 ddG = 48.213
GLN Mutation: IE = -74.473 ddG = 40.279
ARG Mutation: IE = -70.748 ddG = 44.004
SER Mutation: IE = -65.024 ddG = 49.728
THR Mutation: IE = -65.801 ddG = 48.951
VAL Mutation: IE = -69.231 ddG = 45.521
TRP Mutation: IE = -74.366 ddG = 40.386
TYR Mutation: IE = -75.147 ddG = 39.605

Antibody Residue THR 65 H
ALA Mutation: IE = -91.767 ddG = 22.985
CYS Mutation: IE = -92.853 ddG = 21.899
ASP Mutation: IE = -105.752 ddG = 9.000
GLU Mutation: IE = -109.170 ddG = 5.582
PHE Mutation: IE = -98.189 ddG = 16.563
GLY Mutation: IE = -92.814 ddG = 21.938
HIS Mutation: IE = -100.062 ddG = 14.690
ILE Mutation: IE = -94.869 ddG = 19.883
LYS Mutation: IE = -91.677 ddG = 23.075
LEU Mutation: IE = -92.197 ddG = 22.555
MET Mutation: IE = -94.260 ddG = 20.492
ASN Mutation: IE = -102.860 ddG = 11.892
PRO Mutation: IE = -93.856 ddG = 20.896
