# Supplementary material for: Developing similarity matrices for antibody-protein binding interactions
Source: PLoS One. 2023 Oct 26;18(10):e0293606. doi: 10.1371/journal.pone.0293606 (PMC10602319; doi:10.1371/journal.pone.0293606)
Supplement: S1 File — is a zip file containing every energy calculated in this analysis. (ZIP) [file pone.0293606.s006.zip › PPI Similarity Matrix Data/aB_amb/1A2Y_Antibody_Mutation_Energies.txt]

1A2Y Results
Wildtype Interaction Energy: -94.289

Antibody Residue TYR 37 B
ALA Mutation: IE = -88.757 ddG = 5.532
CYS Mutation: IE = -87.436 ddG = 6.853
ASP Mutation: IE = -86.518 ddG = 7.771
GLU Mutation: IE = -87.541 ddG = 6.748
PHE Mutation: IE = -86.307 ddG = 7.982
GLY Mutation: IE = -87.590 ddG = 6.699
HIS Mutation: IE = -85.487 ddG = 8.802
ILE Mutation: IE = -87.749 ddG = 6.540
LYS Mutation: IE = -86.052 ddG = 8.237
LEU Mutation: IE = -86.211 ddG = 8.078
MET Mutation: IE = -87.800 ddG = 6.489
ASN Mutation: IE = -87.254 ddG = 7.035
PRO Mutation: IE = -85.957 ddG = 8.332
GLN Mutation: IE = -87.241 ddG = 7.048
ARG Mutation: IE = -85.843 ddG = 8.446
SER Mutation: IE = -86.758 ddG = 7.531
THR Mutation: IE = -86.403 ddG = 7.886
VAL Mutation: IE = -88.278 ddG = 6.011
TRP Mutation: IE = -86.341 ddG = 7.948

Antibody Residue TYR 38 A
ALA Mutation: IE = -83.467 ddG = 10.822
CYS Mutation: IE = -85.401 ddG = 8.888
ASP Mutation: IE = -83.504 ddG = 10.785
GLU Mutation: IE = -86.601 ddG = 7.688
PHE Mutation: IE = -79.727 ddG = 14.562
GLY Mutation: IE = -80.834 ddG = 13.455
HIS Mutation: IE = -86.606 ddG = 7.683
ILE Mutation: IE = -85.346 ddG = 8.943
LYS Mutation: IE = -79.352 ddG = 14.937
LEU Mutation: IE = -86.265 ddG = 8.024
MET Mutation: IE = -85.849 ddG = 8.440
ASN Mutation: IE = -85.750 ddG = 8.539
PRO Mutation: IE = -83.835 ddG = 10.454
GLN Mutation: IE = -81.309 ddG = 12.980
ARG Mutation: IE = -81.186 ddG = 13.103
SER Mutation: IE = -83.201 ddG = 11.088
THR Mutation: IE = -85.077 ddG = 9.212
VAL Mutation: IE = -85.126 ddG = 9.163
TRP Mutation: IE = -83.596 ddG = 10.693

Antibody Residue TRP 57 B
ALA Mutation: IE = -83.757 ddG = 10.532
CYS Mutation: IE = -84.099 ddG = 10.190
ASP Mutation: IE = -86.066 ddG = 8.223
GLU Mutation: IE = -84.364 ddG = 9.925
PHE Mutation: IE = -83.022 ddG = 11.267
GLY Mutation: IE = -82.932 ddG = 11.357
HIS Mutation: IE = -83.664 ddG = 10.625
ILE Mutation: IE = -83.326 ddG = 10.963
LYS Mutation: IE = -84.263 ddG = 10.026
LEU Mutation: IE = -83.424 ddG = 10.865
MET Mutation: IE = -85.037 ddG = 9.252
ASN Mutation: IE = -84.448 ddG = 9.841
PRO Mutation: IE = -83.125 ddG = 11.164
GLN Mutation: IE = -83.626 ddG = 10.663
ARG Mutation: IE = -83.500 ddG = 10.789
SER Mutation: IE = -83.457 ddG = 10.832
THR Mutation: IE = -83.082 ddG = 11.207
VAL Mutation: IE = -83.440 ddG = 10.849
TYR Mutation: IE = -84.991 ddG = 9.298

Antibody Residue TRP 108 A
ALA Mutation: IE = -82.058 ddG = 12.231
CYS Mutation: IE = -81.009 ddG = 13.280
ASP Mutation: IE = -79.777 ddG = 14.512
GLU Mutation: IE = -82.923 ddG = 11.366
PHE Mutation: IE = -78.586 ddG = 15.703
GLY Mutation: IE = -83.911 ddG = 10.378
HIS Mutation: IE = -78.816 ddG = 15.473
ILE Mutation: IE = -82.324 ddG = 11.965
LYS Mutation: IE = -78.293 ddG = 15.996
LEU Mutation: IE = -78.544 ddG = 15.745
MET Mutation: IE = -82.070 ddG = 12.219
ASN Mutation: IE = -79.951 ddG = 14.338
PRO Mutation: IE = -77.995 ddG = 16.294
GLN Mutation: IE = -82.300 ddG = 11.989
ARG Mutation: IE = -78.331 ddG = 15.958
SER Mutation: IE = -82.378 ddG = 11.911
THR Mutation: IE = -81.939 ddG = 12.350
VAL Mutation: IE = -82.772 ddG = 11.517
TYR Mutation: IE = -77.924 ddG = 16.365

Antibody Residue ASP 109 B
ALA Mutation: IE = -67.868 ddG = 26.421
CYS Mutation: IE = -70.355 ddG = 23.934
GLU Mutation: IE = -85.815 ddG = 8.474
PHE Mutation: IE = -69.578 ddG = 24.711
GLY Mutation: IE = -66.395 ddG = 27.894
HIS Mutation: IE = -74.234 ddG = 20.055
ILE Mutation: IE = -71.766 ddG = 22.523
LYS Mutation: IE = -68.121 ddG = 26.168
LEU Mutation: IE = -71.400 ddG = 22.889
MET Mutation: IE = -72.888 ddG = 21.401
ASN Mutation: IE = -68.939 ddG = 25.350
PRO Mutation: IE = -67.786 ddG = 26.503
GLN Mutation: IE = -71.938 ddG = 22.351
ARG Mutation: IE = -76.490 ddG = 17.799
SER Mutation: IE = -70.938 ddG = 23.351
THR Mutation: IE = -70.107 ddG = 24.182
VAL Mutation: IE = -69.701 ddG = 24.588
TRP Mutation: IE = -69.953 ddG = 24.336
TYR Mutation: IE = -80.049 ddG = 14.240

Antibody Residue ARG 114 B
ALA Mutation: IE = -84.344 ddG = 9.945
CYS Mutation: IE = -86.542 ddG = 7.747
ASP Mutation: IE = -85.838 ddG = 8.451
GLU Mutation: IE = -85.867 ddG = 8.422
PHE Mutation: IE = -86.486 ddG = 7.803
GLY Mutation: IE = -84.041 ddG = 10.248
HIS Mutation: IE = -84.801 ddG = 9.488
ILE Mutation: IE = -87.095 ddG = 7.194
LYS Mutation: IE = -87.900 ddG = 6.389
LEU Mutation: IE = -85.656 ddG = 8.633
MET Mutation: IE = -87.357 ddG = 6.932
ASN Mutation: IE = -85.222 ddG = 9.067
PRO Mutation: IE = -79.896 ddG = 14.393
GLN Mutation: IE = -88.571 ddG = 5.718
SER Mutation: IE = -85.418 ddG = 8.871
THR Mutation: IE = -86.585 ddG = 7.704
VAL Mutation: IE = -87.147 ddG = 7.142
TRP Mutation: IE = -86.568 ddG = 7.721
TYR Mutation: IE = -84.839 ddG = 9.450

Antibody Residue TYR 113 B
ALA Mutation: IE = -76.055 ddG = 18.234
CYS Mutation: IE = -80.301 ddG = 13.988
ASP Mutation: IE = -75.445 ddG = 18.844
GLU Mutation: IE = -74.263 ddG = 20.026
PHE Mutation: IE = -72.905 ddG = 21.384
GLY Mutation: IE = -74.921 ddG = 19.368
HIS Mutation: IE = -75.466 ddG = 18.823
ILE Mutation: IE = -76.168 ddG = 18.121
LYS Mutation: IE = -73.110 ddG = 21.179
LEU Mutation: IE = -75.480 ddG = 18.809
MET Mutation: IE = -79.985 ddG = 14.304
ASN Mutation: IE = -78.175 ddG = 16.114
PRO Mutation: IE = -76.750 ddG = 17.539
GLN Mutation: IE = -73.402 ddG = 20.887
ARG Mutation: IE = -77.528 ddG = 16.761
SER Mutation: IE = -77.502 ddG = 16.787
THR Mutation: IE = -76.558 ddG = 17.731
VAL Mutation: IE = -76.789 ddG = 17.500
TRP Mutation: IE = -72.759 ddG = 21.530
