# Supplementary material for: Developing similarity matrices for antibody-protein binding interactions
Source: PLoS One. 2023 Oct 26;18(10):e0293606. doi: 10.1371/journal.pone.0293606 (PMC10602319; doi:10.1371/journal.pone.0293606)
Supplement: S1 File — is a zip file containing every energy calculated in this analysis. (ZIP) [file pone.0293606.s006.zip › PPI Similarity Matrix Data/aB_amb/1ADQ_Antibody_Mutation_Energies.txt]

1ADQ Results
Wildtype Interaction Energy: -111.449

Antibody Residue GLU 1 H
ALA Mutation: IE = -96.976 ddG = 14.473
CYS Mutation: IE = -98.067 ddG = 13.382
ASP Mutation: IE = -96.221 ddG = 15.228
PHE Mutation: IE = -105.436 ddG = 6.013
GLY Mutation: IE = -95.830 ddG = 15.619
HIS Mutation: IE = -100.379 ddG = 11.070
ILE Mutation: IE = -99.171 ddG = 12.278
LYS Mutation: IE = -96.518 ddG = 14.931
LEU Mutation: IE = -96.559 ddG = 14.890
MET Mutation: IE = -95.547 ddG = 15.902
ASN Mutation: IE = -100.068 ddG = 11.381
PRO Mutation: IE = -98.033 ddG = 13.416
GLN Mutation: IE = -97.022 ddG = 14.427
ARG Mutation: IE = -104.715 ddG = 6.734
SER Mutation: IE = -98.579 ddG = 12.870
THR Mutation: IE = -100.903 ddG = 10.546
VAL Mutation: IE = -100.580 ddG = 10.869
TRP Mutation: IE = -105.030 ddG = 6.419
TYR Mutation: IE = -105.000 ddG = 6.449

Antibody Residue ASP 36 H
ALA Mutation: IE = -81.603 ddG = 29.846
CYS Mutation: IE = -82.552 ddG = 28.897
GLU Mutation: IE = -81.401 ddG = 30.048
PHE Mutation: IE = -81.706 ddG = 29.743
GLY Mutation: IE = -81.831 ddG = 29.618
HIS Mutation: IE = -87.003 ddG = 24.446
ILE Mutation: IE = -83.047 ddG = 28.402
LYS Mutation: IE = -85.011 ddG = 26.438
LEU Mutation: IE = -84.038 ddG = 27.411
MET Mutation: IE = -83.363 ddG = 28.086
ASN Mutation: IE = -89.174 ddG = 22.275
PRO Mutation: IE = -81.824 ddG = 29.625
GLN Mutation: IE = -80.249 ddG = 31.200
ARG Mutation: IE = -81.958 ddG = 29.491
SER Mutation: IE = -83.379 ddG = 28.070
THR Mutation: IE = -81.645 ddG = 29.804
VAL Mutation: IE = -84.921 ddG = 26.528
TRP Mutation: IE = -82.388 ddG = 29.061
TYR Mutation: IE = -80.025 ddG = 31.424

Antibody Residue PRO 69 L
ALA Mutation: IE = -94.779 ddG = 16.670
CYS Mutation: IE = -95.055 ddG = 16.394
ASP Mutation: IE = -107.603 ddG = 3.846
GLU Mutation: IE = -112.235 ddG = -0.786
PHE Mutation: IE = -96.994 ddG = 14.455
GLY Mutation: IE = -95.198 ddG = 16.251
HIS Mutation: IE = -96.421 ddG = 15.028
ILE Mutation: IE = -96.808 ddG = 14.641
LYS Mutation: IE = -98.308 ddG = 13.141
LEU Mutation: IE = -93.149 ddG = 18.300
MET Mutation: IE = -95.132 ddG = 16.317
ASN Mutation: IE = -100.509 ddG = 10.940
GLN Mutation: IE = -103.859 ddG = 7.590
ARG Mutation: IE = -105.660 ddG = 5.789
SER Mutation: IE = -103.106 ddG = 8.343
THR Mutation: IE = -98.187 ddG = 13.262
VAL Mutation: IE = -96.084 ddG = 15.365
TRP Mutation: IE = -100.006 ddG = 11.443
TYR Mutation: IE = -99.086 ddG = 12.363

Antibody Residue GLU 74 L
ALA Mutation: IE = -92.516 ddG = 18.933
CYS Mutation: IE = -90.604 ddG = 20.845
ASP Mutation: IE = -89.381 ddG = 22.068
PHE Mutation: IE = -87.125 ddG = 24.324
GLY Mutation: IE = -86.868 ddG = 24.581
HIS Mutation: IE = -89.272 ddG = 22.177
ILE Mutation: IE = -88.046 ddG = 23.403
LYS Mutation: IE = -87.926 ddG = 23.523
LEU Mutation: IE = -89.277 ddG = 22.172
MET Mutation: IE = -90.913 ddG = 20.536
ASN Mutation: IE = -89.818 ddG = 21.631
PRO Mutation: IE = -86.400 ddG = 25.049
GLN Mutation: IE = -86.687 ddG = 24.762
ARG Mutation: IE = -90.336 ddG = 21.113
SER Mutation: IE = -95.922 ddG = 15.527
THR Mutation: IE = -90.287 ddG = 21.162
VAL Mutation: IE = -89.228 ddG = 22.221
TRP Mutation: IE = -90.827 ddG = 20.622
TYR Mutation: IE = -89.458 ddG = 21.991

Antibody Residue ARG 108 H
ALA Mutation: IE = -85.689 ddG = 25.760
CYS Mutation: IE = -85.952 ddG = 25.497
ASP Mutation: IE = -86.903 ddG = 24.546
GLU Mutation: IE = -93.795 ddG = 17.654
PHE Mutation: IE = -89.060 ddG = 22.389
GLY Mutation: IE = -86.001 ddG = 25.448
HIS Mutation: IE = -85.187 ddG = 26.262
ILE Mutation: IE = -86.347 ddG = 25.102
LYS Mutation: IE = -96.043 ddG = 15.406
LEU Mutation: IE = -88.784 ddG = 22.665
MET Mutation: IE = -87.035 ddG = 24.414
ASN Mutation: IE = -85.329 ddG = 26.120
PRO Mutation: IE = -85.127 ddG = 26.322
GLN Mutation: IE = -86.959 ddG = 24.490
SER Mutation: IE = -88.960 ddG = 22.489
THR Mutation: IE = -89.199 ddG = 22.250
VAL Mutation: IE = -88.018 ddG = 23.431
TRP Mutation: IE = -91.628 ddG = 19.821
TYR Mutation: IE = -91.739 ddG = 19.710

Antibody Residue TYR 110 H
ALA Mutation: IE = -92.093 ddG = 19.356
CYS Mutation: IE = -92.331 ddG = 19.118
ASP Mutation: IE = -92.692 ddG = 18.757
GLU Mutation: IE = -88.818 ddG = 22.631
PHE Mutation: IE = -100.113 ddG = 11.336
GLY Mutation: IE = -92.742 ddG = 18.707
HIS Mutation: IE = -91.598 ddG = 19.851
ILE Mutation: IE = -95.053 ddG = 16.396
LYS Mutation: IE = -103.390 ddG = 8.059
LEU Mutation: IE = -95.778 ddG = 15.671
MET Mutation: IE = -96.528 ddG = 14.921
ASN Mutation: IE = -95.767 ddG = 15.682
PRO Mutation: IE = -91.765 ddG = 19.684
GLN Mutation: IE = -98.030 ddG = 13.419
ARG Mutation: IE = -100.056 ddG = 11.393
SER Mutation: IE = -98.775 ddG = 12.674
THR Mutation: IE = -100.224 ddG = 11.225
VAL Mutation: IE = -95.048 ddG = 16.401
TRP Mutation: IE = -98.621 ddG = 12.828

Antibody Residue VAL 111 H
ALA Mutation: IE = -100.618 ddG = 10.831
CYS Mutation: IE = -101.197 ddG = 10.252
ASP Mutation: IE = -98.886 ddG = 12.563
GLU Mutation: IE = -100.288 ddG = 11.161
PHE Mutation: IE = -99.505 ddG = 11.944
GLY Mutation: IE = -99.175 ddG = 12.274
HIS Mutation: IE = -99.872 ddG = 11.577
ILE Mutation: IE = -95.379 ddG = 16.070
LYS Mutation: IE = -102.945 ddG = 8.504
LEU Mutation: IE = -96.658 ddG = 14.791
MET Mutation: IE = -98.359 ddG = 13.090
ASN Mutation: IE = -96.572 ddG = 14.877
PRO Mutation: IE = -98.928 ddG = 12.521
GLN Mutation: IE = -102.067 ddG = 9.382
ARG Mutation: IE = -102.401 ddG = 9.048
SER Mutation: IE = -103.163 ddG = 8.286
THR Mutation: IE = -101.087 ddG = 10.362
TRP Mutation: IE = -107.037 ddG = 4.412
TYR Mutation: IE = -101.805 ddG = 9.644
