# Supplementary material for: Developing similarity matrices for antibody-protein binding interactions
Source: PLoS One. 2023 Oct 26;18(10):e0293606. doi: 10.1371/journal.pone.0293606 (PMC10602319; doi:10.1371/journal.pone.0293606)
Supplement: S1 File — is a zip file containing every energy calculated in this analysis. (ZIP) [file pone.0293606.s006.zip › PPI Similarity Matrix Data/aB_amb/1AFV_Antibody_Mutation_Energies.txt]

1AFV Results
Wildtype Interaction Energy: -91.482

Antibody Residue TRP 38 H
ALA Mutation: IE = -72.020 ddG = 19.462
CYS Mutation: IE = -71.667 ddG = 19.815
ASP Mutation: IE = -83.118 ddG = 8.364
GLU Mutation: IE = -82.536 ddG = 8.946
PHE Mutation: IE = -86.030 ddG = 5.452
GLY Mutation: IE = -70.468 ddG = 21.014
HIS Mutation: IE = -72.824 ddG = 18.658
ILE Mutation: IE = -72.406 ddG = 19.076
LYS Mutation: IE = -79.583 ddG = 11.899
LEU Mutation: IE = -72.508 ddG = 18.974
MET Mutation: IE = -70.033 ddG = 21.449
ASN Mutation: IE = -70.144 ddG = 21.338
PRO Mutation: IE = -70.537 ddG = 20.945
GLN Mutation: IE = -73.423 ddG = 18.059
ARG Mutation: IE = -99.859 ddG = -8.377
SER Mutation: IE = -71.327 ddG = 20.155
THR Mutation: IE = -73.573 ddG = 17.909
VAL Mutation: IE = -72.086 ddG = 19.396
TYR Mutation: IE = -79.316 ddG = 12.166

Antibody Residue GLU 55 H
ALA Mutation: IE = -72.218 ddG = 19.264
CYS Mutation: IE = -73.717 ddG = 17.765
ASP Mutation: IE = -83.116 ddG = 8.366
PHE Mutation: IE = -68.253 ddG = 23.229
GLY Mutation: IE = -73.307 ddG = 18.175
HIS Mutation: IE = -72.141 ddG = 19.341
ILE Mutation: IE = -73.009 ddG = 18.473
LYS Mutation: IE = -68.919 ddG = 22.563
LEU Mutation: IE = -74.402 ddG = 17.080
MET Mutation: IE = -71.679 ddG = 19.803
ASN Mutation: IE = -78.803 ddG = 12.679
PRO Mutation: IE = -71.009 ddG = 20.473
GLN Mutation: IE = -73.342 ddG = 18.140
ARG Mutation: IE = -67.388 ddG = 24.094
SER Mutation: IE = -71.800 ddG = 19.682
THR Mutation: IE = -71.794 ddG = 19.688
VAL Mutation: IE = -71.526 ddG = 19.956
TRP Mutation: IE = -68.795 ddG = 22.687
TYR Mutation: IE = -77.473 ddG = 14.009

Antibody Residue TRP 107 H
ALA Mutation: IE = -74.501 ddG = 16.981
CYS Mutation: IE = -74.200 ddG = 17.282
ASP Mutation: IE = -74.546 ddG = 16.936
GLU Mutation: IE = -73.095 ddG = 18.387
PHE Mutation: IE = -73.508 ddG = 17.974
GLY Mutation: IE = -74.268 ddG = 17.214
HIS Mutation: IE = -74.796 ddG = 16.686
ILE Mutation: IE = -78.022 ddG = 13.460
LYS Mutation: IE = -72.521 ddG = 18.961
LEU Mutation: IE = -75.039 ddG = 16.443
MET Mutation: IE = -74.412 ddG = 17.070
ASN Mutation: IE = -77.878 ddG = 13.604
PRO Mutation: IE = -74.335 ddG = 17.147
GLN Mutation: IE = -75.457 ddG = 16.025
ARG Mutation: IE = -85.654 ddG = 5.828
SER Mutation: IE = -74.138 ddG = 17.344
THR Mutation: IE = -74.891 ddG = 16.591
VAL Mutation: IE = -74.676 ddG = 16.806
TYR Mutation: IE = -72.559 ddG = 18.923

Antibody Residue SER 111 H
ALA Mutation: IE = -75.393 ddG = 16.089
CYS Mutation: IE = -76.725 ddG = 14.757
ASP Mutation: IE = -84.708 ddG = 6.774
GLU Mutation: IE = -80.947 ddG = 10.535
PHE Mutation: IE = -81.908 ddG = 9.574
GLY Mutation: IE = -79.784 ddG = 11.698
HIS Mutation: IE = -78.779 ddG = 12.703
ILE Mutation: IE = -75.207 ddG = 16.275
LYS Mutation: IE = -76.392 ddG = 15.090
LEU Mutation: IE = -75.642 ddG = 15.840
MET Mutation: IE = -85.091 ddG = 6.391
ASN Mutation: IE = -80.979 ddG = 10.503
PRO Mutation: IE = -70.408 ddG = 21.074
GLN Mutation: IE = -83.693 ddG = 7.789
ARG Mutation: IE = -76.493 ddG = 14.989
THR Mutation: IE = -84.078 ddG = 7.404
VAL Mutation: IE = -82.276 ddG = 9.206
TRP Mutation: IE = -78.254 ddG = 13.228
TYR Mutation: IE = -81.647 ddG = 9.835

Antibody Residue VAL 114 L
ALA Mutation: IE = -85.967 ddG = 5.515
CYS Mutation: IE = -79.445 ddG = 12.037
ASP Mutation: IE = -80.574 ddG = 10.908
GLU Mutation: IE = -78.734 ddG = 12.748
PHE Mutation: IE = -84.386 ddG = 7.096
GLY Mutation: IE = -84.718 ddG = 6.764
HIS Mutation: IE = -80.509 ddG = 10.973
ILE Mutation: IE = -78.651 ddG = 12.831
LYS Mutation: IE = -81.896 ddG = 9.586
LEU Mutation: IE = -80.876 ddG = 10.606
MET Mutation: IE = -85.079 ddG = 6.403
ASN Mutation: IE = -86.415 ddG = 5.067
PRO Mutation: IE = -82.802 ddG = 8.680
GLN Mutation: IE = -80.908 ddG = 10.574
ARG Mutation: IE = -83.661 ddG = 7.821
SER Mutation: IE = -87.043 ddG = 4.439
THR Mutation: IE = -83.251 ddG = 8.231
TRP Mutation: IE = -91.262 ddG = 0.220
TYR Mutation: IE = -83.205 ddG = 8.277

Antibody Residue ASN 31 L
ALA Mutation: IE = -74.229 ddG = 17.253
CYS Mutation: IE = -75.942 ddG = 15.540
ASP Mutation: IE = -81.665 ddG = 9.817
GLU Mutation: IE = -82.241 ddG = 9.241
PHE Mutation: IE = -75.462 ddG = 16.020
GLY Mutation: IE = -72.174 ddG = 19.308
HIS Mutation: IE = -76.970 ddG = 14.512
ILE Mutation: IE = -77.330 ddG = 14.152
LYS Mutation: IE = -75.301 ddG = 16.181
LEU Mutation: IE = -75.216 ddG = 16.266
MET Mutation: IE = -76.289 ddG = 15.193
PRO Mutation: IE = -74.094 ddG = 17.388
GLN Mutation: IE = -80.260 ddG = 11.222
ARG Mutation: IE = -74.604 ddG = 16.878
SER Mutation: IE = -72.935 ddG = 18.547
THR Mutation: IE = -75.378 ddG = 16.104
VAL Mutation: IE = -73.214 ddG = 18.268
TRP Mutation: IE = -73.769 ddG = 17.713
TYR Mutation: IE = -77.018 ddG = 14.464

Antibody Residue TYR 34 L
ALA Mutation: IE = -79.801 ddG = 11.681
CYS Mutation: IE = -81.588 ddG = 9.894
ASP Mutation: IE = -83.530 ddG = 7.952
GLU Mutation: IE = -78.755 ddG = 12.727
PHE Mutation: IE = -81.718 ddG = 9.764
GLY Mutation: IE = -77.244 ddG = 14.238
HIS Mutation: IE = -87.438 ddG = 4.044
ILE Mutation: IE = -76.860 ddG = 14.622
LYS Mutation: IE = -84.635 ddG = 6.847
LEU Mutation: IE = -81.234 ddG = 10.248
MET Mutation: IE = -82.079 ddG = 9.403
ASN Mutation: IE = -82.856 ddG = 8.626
PRO Mutation: IE = -81.713 ddG = 9.769
GLN Mutation: IE = -80.422 ddG = 11.060
ARG Mutation: IE = -85.308 ddG = 6.174
SER Mutation: IE = -81.402 ddG = 10.080
THR Mutation: IE = -81.022 ddG = 10.460
VAL Mutation: IE = -80.387 ddG = 11.095
TRP Mutation: IE = -86.501 ddG = 4.981
