# Supplementary material for: Developing similarity matrices for antibody-protein binding interactions
Source: PLoS One. 2023 Oct 26;18(10):e0293606. doi: 10.1371/journal.pone.0293606 (PMC10602319; doi:10.1371/journal.pone.0293606)
Supplement: S1 File — is a zip file containing every energy calculated in this analysis. (ZIP) [file pone.0293606.s006.zip › PPI Similarity Matrix Data/aB_amb/1AR1_Antibody_Mutation_Energies.txt]

1AR1 Results
Wildtype Interaction Energy: -147.698

Antibody Residue SER 36 C
ALA Mutation: IE = -130.100 ddG = 17.598
CYS Mutation: IE = -131.399 ddG = 16.299
ASP Mutation: IE = -131.490 ddG = 16.208
GLU Mutation: IE = -127.892 ddG = 19.806
PHE Mutation: IE = -122.988 ddG = 24.710
GLY Mutation: IE = -130.020 ddG = 17.678
HIS Mutation: IE = -133.022 ddG = 14.676
ILE Mutation: IE = -125.411 ddG = 22.287
LYS Mutation: IE = -132.651 ddG = 15.047
LEU Mutation: IE = -126.782 ddG = 20.916
MET Mutation: IE = -131.306 ddG = 16.392
ASN Mutation: IE = -130.836 ddG = 16.862
PRO Mutation: IE = -120.247 ddG = 27.451
GLN Mutation: IE = -127.387 ddG = 20.311
ARG Mutation: IE = -141.134 ddG = 6.564
THR Mutation: IE = -134.126 ddG = 13.572
VAL Mutation: IE = -126.141 ddG = 21.557
TRP Mutation: IE = -128.909 ddG = 18.789
TYR Mutation: IE = -116.459 ddG = 31.239

Antibody Residue ASN 56 D
ALA Mutation: IE = -128.016 ddG = 19.682
CYS Mutation: IE = -123.016 ddG = 24.682
ASP Mutation: IE = -125.262 ddG = 22.436
GLU Mutation: IE = -124.801 ddG = 22.897
PHE Mutation: IE = -124.125 ddG = 23.573
GLY Mutation: IE = -126.368 ddG = 21.330
HIS Mutation: IE = -120.744 ddG = 26.954
ILE Mutation: IE = -126.504 ddG = 21.194
LYS Mutation: IE = -137.834 ddG = 9.864
LEU Mutation: IE = -123.388 ddG = 24.310
MET Mutation: IE = -127.559 ddG = 20.139
PRO Mutation: IE = -125.748 ddG = 21.950
GLN Mutation: IE = -129.339 ddG = 18.359
ARG Mutation: IE = -126.768 ddG = 20.930
SER Mutation: IE = -126.678 ddG = 21.020
THR Mutation: IE = -127.783 ddG = 19.915
VAL Mutation: IE = -130.185 ddG = 17.513
TRP Mutation: IE = -126.782 ddG = 20.916
TYR Mutation: IE = -123.768 ddG = 23.930

Antibody Residue ARG 64 C
ALA Mutation: IE = -122.228 ddG = 25.470
CYS Mutation: IE = -125.333 ddG = 22.365
ASP Mutation: IE = -120.121 ddG = 27.577
GLU Mutation: IE = -121.718 ddG = 25.980
PHE Mutation: IE = -120.452 ddG = 27.246
GLY Mutation: IE = -117.605 ddG = 30.093
HIS Mutation: IE = -119.256 ddG = 28.442
ILE Mutation: IE = -120.197 ddG = 27.501
LYS Mutation: IE = -127.633 ddG = 20.065
LEU Mutation: IE = -120.953 ddG = 26.745
MET Mutation: IE = -122.348 ddG = 25.350
ASN Mutation: IE = -125.123 ddG = 22.575
PRO Mutation: IE = -120.711 ddG = 26.987
GLN Mutation: IE = -118.352 ddG = 29.346
SER Mutation: IE = -120.033 ddG = 27.665
THR Mutation: IE = -121.618 ddG = 26.080
VAL Mutation: IE = -119.763 ddG = 27.935
TRP Mutation: IE = -121.050 ddG = 26.648
TYR Mutation: IE = -123.186 ddG = 24.512

Antibody Residue LYS 65 D
ALA Mutation: IE = -132.268 ddG = 15.430
CYS Mutation: IE = -134.165 ddG = 13.533
ASP Mutation: IE = -132.396 ddG = 15.302
GLU Mutation: IE = -137.552 ddG = 10.146
PHE Mutation: IE = -135.144 ddG = 12.554
GLY Mutation: IE = -135.546 ddG = 12.152
HIS Mutation: IE = -134.808 ddG = 12.890
ILE Mutation: IE = -130.824 ddG = 16.874
LEU Mutation: IE = -132.388 ddG = 15.310
MET Mutation: IE = -132.952 ddG = 14.746
ASN Mutation: IE = -133.729 ddG = 13.969
PRO Mutation: IE = -132.511 ddG = 15.187
GLN Mutation: IE = -135.089 ddG = 12.609
ARG Mutation: IE = -136.029 ddG = 11.669
SER Mutation: IE = -132.814 ddG = 14.884
THR Mutation: IE = -132.410 ddG = 15.288
VAL Mutation: IE = -135.180 ddG = 12.518
TRP Mutation: IE = -137.272 ddG = 10.426
TYR Mutation: IE = -134.925 ddG = 12.773

Antibody Residue ARG 106 C
ALA Mutation: IE = -126.133 ddG = 21.565
CYS Mutation: IE = -125.052 ddG = 22.646
ASP Mutation: IE = -119.330 ddG = 28.368
GLU Mutation: IE = -119.435 ddG = 28.263
PHE Mutation: IE = -126.044 ddG = 21.654
GLY Mutation: IE = -124.462 ddG = 23.236
HIS Mutation: IE = -124.271 ddG = 23.427
ILE Mutation: IE = -125.726 ddG = 21.972
LYS Mutation: IE = -125.357 ddG = 22.341
LEU Mutation: IE = -126.979 ddG = 20.719
MET Mutation: IE = -126.248 ddG = 21.450
ASN Mutation: IE = -126.015 ddG = 21.683
PRO Mutation: IE = -126.134 ddG = 21.564
GLN Mutation: IE = -121.587 ddG = 26.111
SER Mutation: IE = -125.293 ddG = 22.405
THR Mutation: IE = -119.409 ddG = 28.289
VAL Mutation: IE = -125.894 ddG = 21.804
TRP Mutation: IE = -127.331 ddG = 20.367
TYR Mutation: IE = -120.836 ddG = 26.862

Antibody Residue GLU 108 C
ALA Mutation: IE = -109.756 ddG = 37.942
CYS Mutation: IE = -114.829 ddG = 32.869
ASP Mutation: IE = -110.997 ddG = 36.701
PHE Mutation: IE = -104.210 ddG = 43.488
GLY Mutation: IE = -110.920 ddG = 36.778
HIS Mutation: IE = -116.600 ddG = 31.098
ILE Mutation: IE = -109.195 ddG = 38.503
LYS Mutation: IE = -131.428 ddG = 16.270
LEU Mutation: IE = -112.941 ddG = 34.757
MET Mutation: IE = -116.239 ddG = 31.459
ASN Mutation: IE = -106.867 ddG = 40.831
PRO Mutation: IE = -111.754 ddG = 35.944
GLN Mutation: IE = -108.566 ddG = 39.132
ARG Mutation: IE = -98.072 ddG = 49.626
SER Mutation: IE = -113.043 ddG = 34.655
THR Mutation: IE = -112.660 ddG = 35.038
VAL Mutation: IE = -109.986 ddG = 37.712
TRP Mutation: IE = -109.094 ddG = 38.604
TYR Mutation: IE = -108.915 ddG = 38.783

Antibody Residue TYR 110 C
ALA Mutation: IE = -122.209 ddG = 25.489
CYS Mutation: IE = -126.633 ddG = 21.065
ASP Mutation: IE = -124.248 ddG = 23.450
GLU Mutation: IE = -127.861 ddG = 19.837
PHE Mutation: IE = -129.566 ddG = 18.132
GLY Mutation: IE = -126.028 ddG = 21.670
HIS Mutation: IE = -128.857 ddG = 18.841
ILE Mutation: IE = -116.486 ddG = 31.212
LYS Mutation: IE = -145.987 ddG = 1.711
LEU Mutation: IE = -126.506 ddG = 21.192
MET Mutation: IE = -119.314 ddG = 28.384
ASN Mutation: IE = -128.367 ddG = 19.331
PRO Mutation: IE = -123.394 ddG = 24.304
GLN Mutation: IE = -126.254 ddG = 21.444
ARG Mutation: IE = -122.843 ddG = 24.855
SER Mutation: IE = -125.234 ddG = 22.464
THR Mutation: IE = -120.317 ddG = 27.381
VAL Mutation: IE = -118.922 ddG = 28.776
TRP Mutation: IE = -129.504 ddG = 18.194
