# Supplementary material for: Developing similarity matrices for antibody-protein binding interactions
Source: PLoS One. 2023 Oct 26;18(10):e0293606. doi: 10.1371/journal.pone.0293606 (PMC10602319; doi:10.1371/journal.pone.0293606)
Supplement: S1 File — is a zip file containing every energy calculated in this analysis. (ZIP) [file pone.0293606.s006.zip › PPI Similarity Matrix Data/aB_amb/1BJ1_Antibody_Mutation_Energies.txt]

1BJ1 Results
Wildtype Interaction Energy: -122.151

Antibody Residue ASN 36 H
ALA Mutation: IE = -118.114 ddG = 4.037
CYS Mutation: IE = -118.468 ddG = 3.683
ASP Mutation: IE = -119.354 ddG = 2.797
GLU Mutation: IE = -120.220 ddG = 1.931
PHE Mutation: IE = -119.817 ddG = 2.334
GLY Mutation: IE = -117.969 ddG = 4.182
HIS Mutation: IE = -119.866 ddG = 2.285
ILE Mutation: IE = -118.001 ddG = 4.150
LYS Mutation: IE = -119.944 ddG = 2.207
LEU Mutation: IE = -118.051 ddG = 4.100
MET Mutation: IE = -118.446 ddG = 3.705
PRO Mutation: IE = -117.889 ddG = 4.262
GLN Mutation: IE = -118.915 ddG = 3.236
ARG Mutation: IE = -118.787 ddG = 3.364
SER Mutation: IE = -118.268 ddG = 3.883
THR Mutation: IE = -118.490 ddG = 3.661
VAL Mutation: IE = -118.513 ddG = 3.638
TRP Mutation: IE = -120.064 ddG = 2.087
TYR Mutation: IE = -119.446 ddG = 2.705

Antibody Residue TYR 37 H
ALA Mutation: IE = -116.074 ddG = 6.077
CYS Mutation: IE = -116.012 ddG = 6.139
ASP Mutation: IE = -113.558 ddG = 8.593
GLU Mutation: IE = -111.947 ddG = 10.204
PHE Mutation: IE = -115.146 ddG = 7.005
GLY Mutation: IE = -115.903 ddG = 6.248
HIS Mutation: IE = -117.627 ddG = 4.524
ILE Mutation: IE = -116.741 ddG = 5.410
LYS Mutation: IE = -117.059 ddG = 5.092
LEU Mutation: IE = -113.888 ddG = 8.263
MET Mutation: IE = -115.619 ddG = 6.532
ASN Mutation: IE = -116.356 ddG = 5.795
PRO Mutation: IE = -117.530 ddG = 4.621
GLN Mutation: IE = -118.616 ddG = 3.535
ARG Mutation: IE = -116.541 ddG = 5.610
SER Mutation: IE = -116.767 ddG = 5.384
THR Mutation: IE = -118.299 ddG = 3.852
VAL Mutation: IE = -114.419 ddG = 7.732
TRP Mutation: IE = -118.900 ddG = 3.251

Antibody Residue TRP 55 H
ALA Mutation: IE = -110.712 ddG = 11.439
CYS Mutation: IE = -114.210 ddG = 7.941
ASP Mutation: IE = -107.264 ddG = 14.887
GLU Mutation: IE = -111.958 ddG = 10.193
PHE Mutation: IE = -112.682 ddG = 9.469
GLY Mutation: IE = -109.925 ddG = 12.226
HIS Mutation: IE = -117.246 ddG = 4.905
ILE Mutation: IE = -110.412 ddG = 11.739
LYS Mutation: IE = -115.277 ddG = 6.874
LEU Mutation: IE = -111.089 ddG = 11.062
MET Mutation: IE = -114.230 ddG = 7.921
ASN Mutation: IE = -112.024 ddG = 10.127
PRO Mutation: IE = -109.253 ddG = 12.898
GLN Mutation: IE = -114.065 ddG = 8.086
ARG Mutation: IE = -122.150 ddG = 0.001
SER Mutation: IE = -111.805 ddG = 10.346
THR Mutation: IE = -113.574 ddG = 8.577
VAL Mutation: IE = -109.889 ddG = 12.262
TYR Mutation: IE = -113.726 ddG = 8.425

Antibody Residue GLU 64 H
ALA Mutation: IE = -115.152 ddG = 6.999
CYS Mutation: IE = -114.930 ddG = 7.221
ASP Mutation: IE = -115.330 ddG = 6.821
PHE Mutation: IE = -118.961 ddG = 3.190
GLY Mutation: IE = -114.550 ddG = 7.601
HIS Mutation: IE = -116.597 ddG = 5.554
ILE Mutation: IE = -114.530 ddG = 7.621
LYS Mutation: IE = -115.696 ddG = 6.455
LEU Mutation: IE = -114.187 ddG = 7.964
MET Mutation: IE = -116.319 ddG = 5.832
ASN Mutation: IE = -116.064 ddG = 6.087
PRO Mutation: IE = -114.917 ddG = 7.234
GLN Mutation: IE = -116.209 ddG = 5.942
ARG Mutation: IE = -114.767 ddG = 7.384
SER Mutation: IE = -114.827 ddG = 7.324
THR Mutation: IE = -115.033 ddG = 7.118
VAL Mutation: IE = -114.237 ddG = 7.914
TRP Mutation: IE = -119.975 ddG = 2.176
TYR Mutation: IE = -118.541 ddG = 3.610

Antibody Residue TYR 110 H
ALA Mutation: IE = -104.643 ddG = 17.508
CYS Mutation: IE = -106.440 ddG = 15.711
ASP Mutation: IE = -107.165 ddG = 14.986
GLU Mutation: IE = -110.149 ddG = 12.002
PHE Mutation: IE = -115.516 ddG = 6.635
GLY Mutation: IE = -102.964 ddG = 19.187
HIS Mutation: IE = -116.187 ddG = 5.964
ILE Mutation: IE = -107.367 ddG = 14.784
LYS Mutation: IE = -117.476 ddG = 4.675
LEU Mutation: IE = -109.653 ddG = 12.498
MET Mutation: IE = -109.434 ddG = 12.717
ASN Mutation: IE = -105.425 ddG = 16.726
PRO Mutation: IE = -105.380 ddG = 16.771
GLN Mutation: IE = -111.798 ddG = 10.353
ARG Mutation: IE = -113.502 ddG = 8.649
SER Mutation: IE = -107.370 ddG = 14.781
THR Mutation: IE = -105.404 ddG = 16.747
VAL Mutation: IE = -107.035 ddG = 15.116
TRP Mutation: IE = -118.814 ddG = 3.337

Antibody Residue GLY 111A H
ALA Mutation: IE = -119.176 ddG = 2.975
CYS Mutation: IE = -120.009 ddG = 2.142
ASP Mutation: IE = -120.501 ddG = 1.650
GLU Mutation: IE = -120.481 ddG = 1.670
PHE Mutation: IE = -120.528 ddG = 1.623
HIS Mutation: IE = -119.673 ddG = 2.478
ILE Mutation: IE = -121.341 ddG = 0.810
LYS Mutation: IE = -120.054 ddG = 2.097
LEU Mutation: IE = -120.733 ddG = 1.418
MET Mutation: IE = -122.190 ddG = -0.039
ASN Mutation: IE = -120.823 ddG = 1.328
PRO Mutation: IE = -119.215 ddG = 2.936
GLN Mutation: IE = -119.642 ddG = 2.509
ARG Mutation: IE = -120.492 ddG = 1.659
SER Mutation: IE = -119.004 ddG = 3.147
THR Mutation: IE = -119.616 ddG = 2.535
VAL Mutation: IE = -119.696 ddG = 2.455
TRP Mutation: IE = -122.621 ddG = -0.470
TYR Mutation: IE = -120.483 ddG = 1.668

Antibody Residue TRP 113 H
ALA Mutation: IE = -110.452 ddG = 11.699
CYS Mutation: IE = -110.695 ddG = 11.456
ASP Mutation: IE = -109.943 ddG = 12.208
GLU Mutation: IE = -107.590 ddG = 14.561
PHE Mutation: IE = -115.170 ddG = 6.981
GLY Mutation: IE = -109.291 ddG = 12.860
HIS Mutation: IE = -111.351 ddG = 10.800
ILE Mutation: IE = -110.923 ddG = 11.228
LYS Mutation: IE = -110.288 ddG = 11.863
LEU Mutation: IE = -111.977 ddG = 10.174
MET Mutation: IE = -109.372 ddG = 12.779
ASN Mutation: IE = -111.131 ddG = 11.020
PRO Mutation: IE = -111.618 ddG = 10.533
GLN Mutation: IE = -109.206 ddG = 12.945
ARG Mutation: IE = -108.738 ddG = 13.413
SER Mutation: IE = -111.205 ddG = 10.946
THR Mutation: IE = -112.349 ddG = 9.802
VAL Mutation: IE = -111.292 ddG = 10.859
TYR Mutation: IE = -110.930 ddG = 11.221
