# Supplementary material for: Developing similarity matrices for antibody-protein binding interactions
Source: PLoS One. 2023 Oct 26;18(10):e0293606. doi: 10.1371/journal.pone.0293606 (PMC10602319; doi:10.1371/journal.pone.0293606)
Supplement: S1 File — is a zip file containing every energy calculated in this analysis. (ZIP) [file pone.0293606.s006.zip › PPI Similarity Matrix Data/aB_amb/1BQL_Antibody_Mutation_Energies.txt]

1BQL Results
Wildtype Interaction Energy: -163.972

Antibody Residue TRP 38 H
ALA Mutation: IE = -116.265 ddG = 47.707
CYS Mutation: IE = -120.590 ddG = 43.382
ASP Mutation: IE = -138.568 ddG = 25.404
GLU Mutation: IE = -115.171 ddG = 48.801
PHE Mutation: IE = -121.129 ddG = 42.843
GLY Mutation: IE = -113.600 ddG = 50.372
HIS Mutation: IE = -121.597 ddG = 42.375
ILE Mutation: IE = -119.148 ddG = 44.824
LYS Mutation: IE = -148.900 ddG = 15.072
LEU Mutation: IE = -120.273 ddG = 43.699
MET Mutation: IE = -118.915 ddG = 45.057
ASN Mutation: IE = -124.237 ddG = 39.735
PRO Mutation: IE = -114.339 ddG = 49.633
GLN Mutation: IE = -116.539 ddG = 47.433
ARG Mutation: IE = -115.977 ddG = 47.995
SER Mutation: IE = -119.207 ddG = 44.765
THR Mutation: IE = -117.318 ddG = 46.654
VAL Mutation: IE = -117.190 ddG = 46.782
TYR Mutation: IE = -120.573 ddG = 43.399

Antibody Residue GLU 40 H
ALA Mutation: IE = -125.590 ddG = 38.382
CYS Mutation: IE = -125.844 ddG = 38.128
ASP Mutation: IE = -123.242 ddG = 40.730
PHE Mutation: IE = -132.917 ddG = 31.055
GLY Mutation: IE = -125.020 ddG = 38.952
HIS Mutation: IE = -132.561 ddG = 31.411
ILE Mutation: IE = -122.792 ddG = 41.180
LYS Mutation: IE = -123.852 ddG = 40.120
LEU Mutation: IE = -127.643 ddG = 36.329
MET Mutation: IE = -126.615 ddG = 37.357
ASN Mutation: IE = -123.402 ddG = 40.570
PRO Mutation: IE = -124.306 ddG = 39.666
GLN Mutation: IE = -129.142 ddG = 34.830
ARG Mutation: IE = -126.181 ddG = 37.791
SER Mutation: IE = -126.856 ddG = 37.116
THR Mutation: IE = -123.518 ddG = 40.454
VAL Mutation: IE = -125.347 ddG = 38.625
TRP Mutation: IE = -120.709 ddG = 43.263
TYR Mutation: IE = -123.587 ddG = 40.385

Antibody Residue GLU 55 H
ALA Mutation: IE = -106.121 ddG = 57.851
CYS Mutation: IE = -106.987 ddG = 56.985
ASP Mutation: IE = -150.458 ddG = 13.514
PHE Mutation: IE = -105.398 ddG = 58.574
GLY Mutation: IE = -106.310 ddG = 57.662
HIS Mutation: IE = -108.910 ddG = 55.062
ILE Mutation: IE = -99.411 ddG = 64.561
LYS Mutation: IE = -123.567 ddG = 40.405
LEU Mutation: IE = -103.738 ddG = 60.234
MET Mutation: IE = -109.437 ddG = 54.535
ASN Mutation: IE = -124.700 ddG = 39.272
PRO Mutation: IE = -101.347 ddG = 62.625
GLN Mutation: IE = -112.583 ddG = 51.389
ARG Mutation: IE = -125.645 ddG = 38.327
SER Mutation: IE = -107.956 ddG = 56.016
THR Mutation: IE = -105.256 ddG = 58.716
VAL Mutation: IE = -102.646 ddG = 61.326
TRP Mutation: IE = -103.304 ddG = 60.668
TYR Mutation: IE = -119.132 ddG = 44.840

Antibody Residue TYR 1038 L
ALA Mutation: IE = -130.793 ddG = 33.179
CYS Mutation: IE = -136.354 ddG = 27.618
ASP Mutation: IE = -133.342 ddG = 30.630
GLU Mutation: IE = -127.258 ddG = 36.714
PHE Mutation: IE = -132.761 ddG = 31.211
GLY Mutation: IE = -129.462 ddG = 34.510
HIS Mutation: IE = -132.755 ddG = 31.217
ILE Mutation: IE = -134.000 ddG = 29.972
LYS Mutation: IE = -133.470 ddG = 30.502
LEU Mutation: IE = -132.202 ddG = 31.770
MET Mutation: IE = -136.847 ddG = 27.125
ASN Mutation: IE = -138.888 ddG = 25.084
PRO Mutation: IE = -135.112 ddG = 28.860
GLN Mutation: IE = -139.054 ddG = 24.918
ARG Mutation: IE = -145.264 ddG = 18.708
SER Mutation: IE = -128.541 ddG = 35.431
THR Mutation: IE = -134.416 ddG = 29.556
VAL Mutation: IE = -132.794 ddG = 31.178
TRP Mutation: IE = -139.171 ddG = 24.801

Antibody Residue TRP 1107 L
ALA Mutation: IE = -129.567 ddG = 34.405
CYS Mutation: IE = -127.541 ddG = 36.431
ASP Mutation: IE = -141.309 ddG = 22.663
GLU Mutation: IE = -134.891 ddG = 29.081
PHE Mutation: IE = -146.454 ddG = 17.518
GLY Mutation: IE = -134.927 ddG = 29.045
HIS Mutation: IE = -128.330 ddG = 35.642
ILE Mutation: IE = -127.741 ddG = 36.231
LYS Mutation: IE = -132.064 ddG = 31.908
LEU Mutation: IE = -129.788 ddG = 34.184
MET Mutation: IE = -136.065 ddG = 27.907
ASN Mutation: IE = -125.907 ddG = 38.065
PRO Mutation: IE = -136.821 ddG = 27.151
GLN Mutation: IE = -135.140 ddG = 28.832
ARG Mutation: IE = -138.020 ddG = 25.952
SER Mutation: IE = -131.961 ddG = 32.011
THR Mutation: IE = -132.594 ddG = 31.378
VAL Mutation: IE = -127.164 ddG = 36.808
TYR Mutation: IE = -143.578 ddG = 20.394

Antibody Residue GLY 1108 L
ALA Mutation: IE = -136.975 ddG = 26.997
CYS Mutation: IE = -138.907 ddG = 25.065
ASP Mutation: IE = -138.117 ddG = 25.855
GLU Mutation: IE = -139.661 ddG = 24.311
PHE Mutation: IE = -142.025 ddG = 21.947
HIS Mutation: IE = -140.508 ddG = 23.464
ILE Mutation: IE = -137.151 ddG = 26.821
LYS Mutation: IE = -137.403 ddG = 26.569
LEU Mutation: IE = -135.778 ddG = 28.194
MET Mutation: IE = -140.392 ddG = 23.580
ASN Mutation: IE = -142.175 ddG = 21.797
PRO Mutation: IE = -137.720 ddG = 26.252
GLN Mutation: IE = -139.315 ddG = 24.657
ARG Mutation: IE = -140.980 ddG = 22.992
SER Mutation: IE = -139.230 ddG = 24.742
THR Mutation: IE = -134.559 ddG = 29.413
VAL Mutation: IE = -133.164 ddG = 30.808
TRP Mutation: IE = -139.034 ddG = 24.938
TYR Mutation: IE = -141.614 ddG = 22.358

Antibody Residue ARG 1114 L
ALA Mutation: IE = -124.632 ddG = 39.340
CYS Mutation: IE = -129.791 ddG = 34.181
ASP Mutation: IE = -128.003 ddG = 35.969
GLU Mutation: IE = -127.675 ddG = 36.297
PHE Mutation: IE = -128.550 ddG = 35.422
GLY Mutation: IE = -125.432 ddG = 38.540
HIS Mutation: IE = -127.184 ddG = 36.788
ILE Mutation: IE = -127.184 ddG = 36.788
LYS Mutation: IE = -130.153 ddG = 33.819
LEU Mutation: IE = -128.011 ddG = 35.961
MET Mutation: IE = -126.465 ddG = 37.507
ASN Mutation: IE = -127.673 ddG = 36.299
PRO Mutation: IE = -127.980 ddG = 35.992
GLN Mutation: IE = -131.888 ddG = 32.084
SER Mutation: IE = -128.848 ddG = 35.124
THR Mutation: IE = -129.426 ddG = 34.546
VAL Mutation: IE = -127.898 ddG = 36.074
TRP Mutation: IE = -131.206 ddG = 32.766
TYR Mutation: IE = -129.495 ddG = 34.477
