# Supplementary material for: Developing similarity matrices for antibody-protein binding interactions
Source: PLoS One. 2023 Oct 26;18(10):e0293606. doi: 10.1371/journal.pone.0293606 (PMC10602319; doi:10.1371/journal.pone.0293606)
Supplement: S1 File — is a zip file containing every energy calculated in this analysis. (ZIP) [file pone.0293606.s006.zip › PPI Similarity Matrix Data/aB_amb/1BZQ_Antibody_Mutation_Energies.txt]

1BZQ Results
Wildtype Interaction Energy: -73.033

Antibody Residue TYR 30 L
ALA Mutation: IE = -65.814 ddG = 7.219
CYS Mutation: IE = -66.803 ddG = 6.230
ASP Mutation: IE = -70.744 ddG = 2.289
GLU Mutation: IE = -63.789 ddG = 9.244
PHE Mutation: IE = -61.661 ddG = 11.372
GLY Mutation: IE = -64.059 ddG = 8.974
HIS Mutation: IE = -66.043 ddG = 6.990
ILE Mutation: IE = -64.743 ddG = 8.290
LYS Mutation: IE = -67.160 ddG = 5.873
LEU Mutation: IE = -63.341 ddG = 9.692
MET Mutation: IE = -67.780 ddG = 5.253
ASN Mutation: IE = -68.941 ddG = 4.092
PRO Mutation: IE = -65.486 ddG = 7.547
GLN Mutation: IE = -65.857 ddG = 7.176
ARG Mutation: IE = -62.633 ddG = 10.400
SER Mutation: IE = -67.199 ddG = 5.834
THR Mutation: IE = -66.291 ddG = 6.742
VAL Mutation: IE = -66.882 ddG = 6.151
TRP Mutation: IE = -56.419 ddG = 16.614

Antibody Residue TYR 36 L
ALA Mutation: IE = -64.778 ddG = 8.255
CYS Mutation: IE = -65.241 ddG = 7.792
ASP Mutation: IE = -62.413 ddG = 10.620
GLU Mutation: IE = -63.538 ddG = 9.495
PHE Mutation: IE = -65.539 ddG = 7.494
GLY Mutation: IE = -65.168 ddG = 7.865
HIS Mutation: IE = -61.914 ddG = 11.119
ILE Mutation: IE = -66.333 ddG = 6.700
LYS Mutation: IE = -62.664 ddG = 10.369
LEU Mutation: IE = -62.204 ddG = 10.829
MET Mutation: IE = -63.645 ddG = 9.388
ASN Mutation: IE = -64.893 ddG = 8.140
PRO Mutation: IE = -62.211 ddG = 10.822
GLN Mutation: IE = -63.742 ddG = 9.291
ARG Mutation: IE = -63.428 ddG = 9.605
SER Mutation: IE = -64.802 ddG = 8.231
THR Mutation: IE = -63.665 ddG = 9.368
VAL Mutation: IE = -65.729 ddG = 7.304
TRP Mutation: IE = -63.014 ddG = 10.019

Antibody Residue ILE 37 L
ALA Mutation: IE = -64.276 ddG = 8.757
CYS Mutation: IE = -63.553 ddG = 9.480
ASP Mutation: IE = -60.935 ddG = 12.098
GLU Mutation: IE = -74.473 ddG = -1.440
PHE Mutation: IE = -68.913 ddG = 4.120
GLY Mutation: IE = -62.011 ddG = 11.022
HIS Mutation: IE = -69.194 ddG = 3.839
LYS Mutation: IE = -61.748 ddG = 11.285
LEU Mutation: IE = -62.632 ddG = 10.401
MET Mutation: IE = -64.745 ddG = 8.288
ASN Mutation: IE = -71.326 ddG = 1.707
PRO Mutation: IE = -59.583 ddG = 13.450
GLN Mutation: IE = -64.336 ddG = 8.697
ARG Mutation: IE = -70.495 ddG = 2.538
SER Mutation: IE = -66.476 ddG = 6.557
THR Mutation: IE = -65.733 ddG = 7.300
VAL Mutation: IE = -63.696 ddG = 9.337
TRP Mutation: IE = -66.702 ddG = 6.331
TYR Mutation: IE = -64.330 ddG = 8.703

Antibody Residue GLY 107 L
ALA Mutation: IE = -65.920 ddG = 7.113
CYS Mutation: IE = -66.368 ddG = 6.665
ASP Mutation: IE = -61.137 ddG = 11.896
GLU Mutation: IE = -65.012 ddG = 8.021
PHE Mutation: IE = -69.715 ddG = 3.318
HIS Mutation: IE = -69.173 ddG = 3.860
ILE Mutation: IE = -59.980 ddG = 13.053
LYS Mutation: IE = -74.902 ddG = -1.869
LEU Mutation: IE = -62.821 ddG = 10.212
MET Mutation: IE = -63.898 ddG = 9.135
ASN Mutation: IE = -64.724 ddG = 8.309
PRO Mutation: IE = -59.869 ddG = 13.164
GLN Mutation: IE = -67.165 ddG = 5.868
ARG Mutation: IE = -73.062 ddG = -0.029
SER Mutation: IE = -65.008 ddG = 8.025
THR Mutation: IE = -61.194 ddG = 11.839
VAL Mutation: IE = -60.168 ddG = 12.865
TRP Mutation: IE = -73.038 ddG = -0.005
TYR Mutation: IE = -71.311 ddG = 1.722

Antibody Residue TYR 109 L
ALA Mutation: IE = -65.631 ddG = 7.402
CYS Mutation: IE = -66.231 ddG = 6.802
ASP Mutation: IE = -66.646 ddG = 6.387
GLU Mutation: IE = -70.480 ddG = 2.553
PHE Mutation: IE = -66.405 ddG = 6.628
GLY Mutation: IE = -64.421 ddG = 8.612
HIS Mutation: IE = -63.801 ddG = 9.232
ILE Mutation: IE = -65.702 ddG = 7.331
LYS Mutation: IE = -69.836 ddG = 3.197
LEU Mutation: IE = -63.823 ddG = 9.210
MET Mutation: IE = -65.260 ddG = 7.773
ASN Mutation: IE = -66.494 ddG = 6.539
PRO Mutation: IE = -67.662 ddG = 5.371
GLN Mutation: IE = -67.901 ddG = 5.132
ARG Mutation: IE = -71.785 ddG = 1.248
SER Mutation: IE = -67.528 ddG = 5.505
THR Mutation: IE = -69.016 ddG = 4.017
VAL Mutation: IE = -66.404 ddG = 6.629
TRP Mutation: IE = -67.358 ddG = 5.675

Antibody Residue ARG 112A L
ALA Mutation: IE = -64.024 ddG = 9.009
CYS Mutation: IE = -65.064 ddG = 7.969
ASP Mutation: IE = -65.786 ddG = 7.247
GLU Mutation: IE = -64.023 ddG = 9.010
PHE Mutation: IE = -67.722 ddG = 5.311
GLY Mutation: IE = -65.286 ddG = 7.747
HIS Mutation: IE = -67.406 ddG = 5.627
ILE Mutation: IE = -65.301 ddG = 7.732
LYS Mutation: IE = -71.084 ddG = 1.949
LEU Mutation: IE = -65.514 ddG = 7.519
MET Mutation: IE = -66.186 ddG = 6.847
ASN Mutation: IE = -67.512 ddG = 5.521
PRO Mutation: IE = -64.925 ddG = 8.108
GLN Mutation: IE = -70.544 ddG = 2.489
SER Mutation: IE = -65.443 ddG = 7.590
THR Mutation: IE = -65.628 ddG = 7.405
VAL Mutation: IE = -64.819 ddG = 8.214
TRP Mutation: IE = -65.300 ddG = 7.733
TYR Mutation: IE = -68.587 ddG = 4.446

Antibody Residue THR 114 L
ALA Mutation: IE = -69.820 ddG = 3.213
CYS Mutation: IE = -66.188 ddG = 6.845
ASP Mutation: IE = -74.016 ddG = -0.983
GLU Mutation: IE = -65.878 ddG = 7.155
PHE Mutation: IE = -72.875 ddG = 0.158
GLY Mutation: IE = -64.091 ddG = 8.942
HIS Mutation: IE = -68.806 ddG = 4.227
ILE Mutation: IE = -65.032 ddG = 8.001
LYS Mutation: IE = -71.960 ddG = 1.073
LEU Mutation: IE = -65.871 ddG = 7.162
MET Mutation: IE = -67.268 ddG = 5.765
ASN Mutation: IE = -65.025 ddG = 8.008
PRO Mutation: IE = -67.989 ddG = 5.044
GLN Mutation: IE = -66.505 ddG = 6.528
ARG Mutation: IE = -79.039 ddG = -6.006
SER Mutation: IE = -65.321 ddG = 7.712
VAL Mutation: IE = -65.904 ddG = 7.129
TRP Mutation: IE = -66.597 ddG = 6.436
TYR Mutation: IE = -72.597 ddG = 0.436
