# Supplementary material for: Developing similarity matrices for antibody-protein binding interactions
Source: PLoS One. 2023 Oct 26;18(10):e0293606. doi: 10.1371/journal.pone.0293606 (PMC10602319; doi:10.1371/journal.pone.0293606)
Supplement: S1 File — is a zip file containing every energy calculated in this analysis. (ZIP) [file pone.0293606.s006.zip › PPI Similarity Matrix Data/aB_amb/1C08_Antibody_Mutation_Energies.txt]

1C08 Results
Wildtype Interaction Energy: -143.347

Antibody Residue ASP 37 B
ALA Mutation: IE = -139.193 ddG = 4.154
CYS Mutation: IE = -142.162 ddG = 1.185
GLU Mutation: IE = -151.679 ddG = -8.332
PHE Mutation: IE = -142.350 ddG = 0.997
GLY Mutation: IE = -139.797 ddG = 3.550
HIS Mutation: IE = -141.377 ddG = 1.970
ILE Mutation: IE = -143.453 ddG = -0.106
LYS Mutation: IE = -140.404 ddG = 2.943
LEU Mutation: IE = -141.462 ddG = 1.885
MET Mutation: IE = -139.717 ddG = 3.630
ASN Mutation: IE = -140.811 ddG = 2.536
PRO Mutation: IE = -139.884 ddG = 3.463
GLN Mutation: IE = -148.175 ddG = -4.828
ARG Mutation: IE = -134.907 ddG = 8.440
SER Mutation: IE = -141.654 ddG = 1.693
THR Mutation: IE = -145.214 ddG = -1.867
VAL Mutation: IE = -141.954 ddG = 1.393
TRP Mutation: IE = -139.793 ddG = 3.554
TYR Mutation: IE = -143.641 ddG = -0.294

Antibody Residue ASN 38 A
ALA Mutation: IE = -141.585 ddG = 1.762
CYS Mutation: IE = -147.011 ddG = -3.664
ASP Mutation: IE = -145.904 ddG = -2.557
GLU Mutation: IE = -143.039 ddG = 0.308
PHE Mutation: IE = -138.874 ddG = 4.473
GLY Mutation: IE = -141.927 ddG = 1.420
HIS Mutation: IE = -138.982 ddG = 4.365
ILE Mutation: IE = -141.453 ddG = 1.894
LYS Mutation: IE = -149.067 ddG = -5.720
LEU Mutation: IE = -139.487 ddG = 3.860
MET Mutation: IE = -140.840 ddG = 2.507
PRO Mutation: IE = -139.502 ddG = 3.845
GLN Mutation: IE = -142.524 ddG = 0.823
ARG Mutation: IE = -132.033 ddG = 11.314
SER Mutation: IE = -141.397 ddG = 1.950
THR Mutation: IE = -143.137 ddG = 0.210
VAL Mutation: IE = -138.258 ddG = 5.089
TRP Mutation: IE = -137.146 ddG = 6.201
TYR Mutation: IE = -137.025 ddG = 6.322

Antibody Residue SER 57 B
ALA Mutation: IE = -144.979 ddG = -1.632
CYS Mutation: IE = -142.267 ddG = 1.080
ASP Mutation: IE = -142.510 ddG = 0.837
GLU Mutation: IE = -126.950 ddG = 16.397
PHE Mutation: IE = -135.182 ddG = 8.165
GLY Mutation: IE = -147.780 ddG = -4.433
HIS Mutation: IE = -132.190 ddG = 11.157
ILE Mutation: IE = -142.154 ddG = 1.193
LYS Mutation: IE = -138.504 ddG = 4.843
LEU Mutation: IE = -141.614 ddG = 1.733
MET Mutation: IE = -133.515 ddG = 9.832
ASN Mutation: IE = -149.129 ddG = -5.782
PRO Mutation: IE = -138.474 ddG = 4.873
GLN Mutation: IE = -125.615 ddG = 17.732
ARG Mutation: IE = -136.400 ddG = 6.947
THR Mutation: IE = -139.600 ddG = 3.747
VAL Mutation: IE = -133.803 ddG = 9.544
TRP Mutation: IE = -132.394 ddG = 10.953
TYR Mutation: IE = -132.515 ddG = 10.832

Antibody Residue TYR 58 B
ALA Mutation: IE = -149.476 ddG = -6.129
CYS Mutation: IE = -148.625 ddG = -5.278
ASP Mutation: IE = -148.160 ddG = -4.813
GLU Mutation: IE = -148.905 ddG = -5.558
PHE Mutation: IE = -151.655 ddG = -8.308
GLY Mutation: IE = -140.851 ddG = 2.496
HIS Mutation: IE = -148.617 ddG = -5.270
ILE Mutation: IE = -150.769 ddG = -7.422
LYS Mutation: IE = -138.184 ddG = 5.163
LEU Mutation: IE = -139.044 ddG = 4.303
MET Mutation: IE = -149.958 ddG = -6.611
ASN Mutation: IE = -141.319 ddG = 2.028
PRO Mutation: IE = -141.603 ddG = 1.744
GLN Mutation: IE = -140.155 ddG = 3.192
ARG Mutation: IE = -146.971 ddG = -3.624
SER Mutation: IE = -142.422 ddG = 0.925
THR Mutation: IE = -139.550 ddG = 3.797
VAL Mutation: IE = -141.847 ddG = 1.500
TRP Mutation: IE = -134.520 ddG = 8.827

Antibody Residue SER 59 B
ALA Mutation: IE = -132.374 ddG = 10.973
CYS Mutation: IE = -141.822 ddG = 1.525
ASP Mutation: IE = -139.165 ddG = 4.182
GLU Mutation: IE = -134.046 ddG = 9.301
PHE Mutation: IE = -134.409 ddG = 8.938
GLY Mutation: IE = -132.242 ddG = 11.105
HIS Mutation: IE = -132.591 ddG = 10.756
ILE Mutation: IE = -134.579 ddG = 8.768
LYS Mutation: IE = -134.063 ddG = 9.284
LEU Mutation: IE = -133.434 ddG = 9.913
MET Mutation: IE = -133.678 ddG = 9.669
ASN Mutation: IE = -143.045 ddG = 0.302
PRO Mutation: IE = -137.850 ddG = 5.497
GLN Mutation: IE = -140.536 ddG = 2.811
ARG Mutation: IE = -152.631 ddG = -9.284
THR Mutation: IE = -146.664 ddG = -3.317
VAL Mutation: IE = -131.924 ddG = 11.423
TRP Mutation: IE = -134.562 ddG = 8.785
TYR Mutation: IE = -135.047 ddG = 8.300

Antibody Residue GLN 66 A
ALA Mutation: IE = -145.939 ddG = -2.592
CYS Mutation: IE = -147.870 ddG = -4.523
ASP Mutation: IE = -144.965 ddG = -1.618
GLU Mutation: IE = -151.716 ddG = -8.369
PHE Mutation: IE = -145.726 ddG = -2.379
GLY Mutation: IE = -146.785 ddG = -3.438
HIS Mutation: IE = -147.329 ddG = -3.982
ILE Mutation: IE = -147.096 ddG = -3.749
LYS Mutation: IE = -147.459 ddG = -4.112
LEU Mutation: IE = -147.239 ddG = -3.892
MET Mutation: IE = -145.978 ddG = -2.631
ASN Mutation: IE = -146.622 ddG = -3.275
PRO Mutation: IE = -145.852 ddG = -2.505
ARG Mutation: IE = -143.499 ddG = -0.152
SER Mutation: IE = -142.817 ddG = 0.530
THR Mutation: IE = -146.092 ddG = -2.745
VAL Mutation: IE = -147.614 ddG = -4.267
TRP Mutation: IE = -147.965 ddG = -4.618
TYR Mutation: IE = -149.491 ddG = -6.144

Antibody Residue ASP 108 B
ALA Mutation: IE = -141.266 ddG = 2.081
CYS Mutation: IE = -140.845 ddG = 2.502
GLU Mutation: IE = -148.702 ddG = -5.355
PHE Mutation: IE = -146.243 ddG = -2.896
GLY Mutation: IE = -143.387 ddG = -0.040
HIS Mutation: IE = -148.046 ddG = -4.699
ILE Mutation: IE = -139.338 ddG = 4.009
LYS Mutation: IE = -139.826 ddG = 3.521
LEU Mutation: IE = -144.227 ddG = -0.880
MET Mutation: IE = -139.094 ddG = 4.253
ASN Mutation: IE = -148.878 ddG = -5.531
PRO Mutation: IE = -142.483 ddG = 0.864
GLN Mutation: IE = -138.808 ddG = 4.539
ARG Mutation: IE = -139.474 ddG = 3.873
SER Mutation: IE = -141.700 ddG = 1.647
THR Mutation: IE = -141.027 ddG = 2.320
VAL Mutation: IE = -142.154 ddG = 1.193
TRP Mutation: IE = -142.702 ddG = 0.645
TYR Mutation: IE = -148.658 ddG = -5.311
