# Supplementary material for: Developing similarity matrices for antibody-protein binding interactions
Source: PLoS One. 2023 Oct 26;18(10):e0293606. doi: 10.1371/journal.pone.0293606 (PMC10602319; doi:10.1371/journal.pone.0293606)
Supplement: S1 File — is a zip file containing every energy calculated in this analysis. (ZIP) [file pone.0293606.s006.zip › PPI Similarity Matrix Data/aB_amb/1CZ8_Antibody_Mutation_Energies.txt]

1CZ8 Results
Wildtype Interaction Energy: -128.139

Antibody Residue HIS 36 Y
ALA Mutation: IE = -116.637 ddG = 11.502
CYS Mutation: IE = -118.357 ddG = 9.782
ASP Mutation: IE = -116.552 ddG = 11.587
GLU Mutation: IE = -118.601 ddG = 9.538
PHE Mutation: IE = -119.799 ddG = 8.340
GLY Mutation: IE = -116.889 ddG = 11.250
HIS Mutation: IE = -119.982 ddG = 8.157
ILE Mutation: IE = -119.449 ddG = 8.690
LYS Mutation: IE = -119.228 ddG = 8.911
LEU Mutation: IE = -118.818 ddG = 9.321
MET Mutation: IE = -118.212 ddG = 9.927
ASN Mutation: IE = -118.199 ddG = 9.940
PRO Mutation: IE = -117.156 ddG = 10.983
GLN Mutation: IE = -118.372 ddG = 9.767
ARG Mutation: IE = -119.982 ddG = 8.157
SER Mutation: IE = -117.906 ddG = 10.233
THR Mutation: IE = -119.579 ddG = 8.560
VAL Mutation: IE = -118.877 ddG = 9.262
TRP Mutation: IE = -119.531 ddG = 8.608
TYR Mutation: IE = -119.592 ddG = 8.547

Antibody Residue TRP 55 Y
ALA Mutation: IE = -113.614 ddG = 14.525
CYS Mutation: IE = -119.757 ddG = 8.382
ASP Mutation: IE = -108.809 ddG = 19.330
GLU Mutation: IE = -111.623 ddG = 16.516
PHE Mutation: IE = -112.125 ddG = 16.014
GLY Mutation: IE = -116.766 ddG = 11.373
HIS Mutation: IE = -117.934 ddG = 10.205
ILE Mutation: IE = -110.827 ddG = 17.312
LYS Mutation: IE = -117.258 ddG = 10.881
LEU Mutation: IE = -111.691 ddG = 16.448
MET Mutation: IE = -115.696 ddG = 12.443
ASN Mutation: IE = -116.575 ddG = 11.564
PRO Mutation: IE = -117.920 ddG = 10.219
GLN Mutation: IE = -114.321 ddG = 13.818
ARG Mutation: IE = -114.342 ddG = 13.797
SER Mutation: IE = -116.827 ddG = 11.312
THR Mutation: IE = -109.209 ddG = 18.930
VAL Mutation: IE = -114.925 ddG = 13.214
TYR Mutation: IE = -115.208 ddG = 12.931

Antibody Residue TYR 109 Y
ALA Mutation: IE = -115.063 ddG = 13.076
CYS Mutation: IE = -115.986 ddG = 12.153
ASP Mutation: IE = -114.948 ddG = 13.191
GLU Mutation: IE = -116.823 ddG = 11.316
PHE Mutation: IE = -116.098 ddG = 12.041
GLY Mutation: IE = -115.564 ddG = 12.575
HIS Mutation: IE = -117.525 ddG = 10.614
ILE Mutation: IE = -115.230 ddG = 12.909
LYS Mutation: IE = -115.788 ddG = 12.351
LEU Mutation: IE = -115.942 ddG = 12.197
MET Mutation: IE = -116.040 ddG = 12.099
ASN Mutation: IE = -114.945 ddG = 13.194
PRO Mutation: IE = -116.113 ddG = 12.026
GLN Mutation: IE = -116.631 ddG = 11.508
ARG Mutation: IE = -116.642 ddG = 11.497
SER Mutation: IE = -116.804 ddG = 11.335
THR Mutation: IE = -115.812 ddG = 12.327
VAL Mutation: IE = -116.202 ddG = 11.937
TRP Mutation: IE = -115.632 ddG = 12.507

Antibody Residue GLU 64 Y
ALA Mutation: IE = -114.402 ddG = 13.737
CYS Mutation: IE = -123.190 ddG = 4.949
ASP Mutation: IE = -114.052 ddG = 14.087
PHE Mutation: IE = -118.959 ddG = 9.180
GLY Mutation: IE = -112.371 ddG = 15.768
HIS Mutation: IE = -116.431 ddG = 11.708
ILE Mutation: IE = -115.659 ddG = 12.480
LYS Mutation: IE = -115.697 ddG = 12.442
LEU Mutation: IE = -123.542 ddG = 4.597
MET Mutation: IE = -115.616 ddG = 12.523
ASN Mutation: IE = -117.054 ddG = 11.085
PRO Mutation: IE = -115.000 ddG = 13.139
GLN Mutation: IE = -118.733 ddG = 9.406
ARG Mutation: IE = -107.918 ddG = 20.221
SER Mutation: IE = -113.160 ddG = 14.979
THR Mutation: IE = -115.087 ddG = 13.052
VAL Mutation: IE = -115.482 ddG = 12.657
TRP Mutation: IE = -118.237 ddG = 9.902
TYR Mutation: IE = -118.574 ddG = 9.565

Antibody Residue TYR 110 Y
ALA Mutation: IE = -118.101 ddG = 10.038
CYS Mutation: IE = -112.919 ddG = 15.220
ASP Mutation: IE = -115.754 ddG = 12.385
GLU Mutation: IE = -123.227 ddG = 4.912
PHE Mutation: IE = -120.909 ddG = 7.230
GLY Mutation: IE = -115.837 ddG = 12.302
HIS Mutation: IE = -124.052 ddG = 4.087
ILE Mutation: IE = -112.926 ddG = 15.213
LYS Mutation: IE = -133.446 ddG = -5.307
LEU Mutation: IE = -117.714 ddG = 10.425
MET Mutation: IE = -121.706 ddG = 6.433
ASN Mutation: IE = -121.407 ddG = 6.732
PRO Mutation: IE = -114.436 ddG = 13.703
GLN Mutation: IE = -124.840 ddG = 3.299
ARG Mutation: IE = -122.813 ddG = 5.326
SER Mutation: IE = -119.980 ddG = 8.159
THR Mutation: IE = -109.223 ddG = 18.916
VAL Mutation: IE = -119.395 ddG = 8.744
TRP Mutation: IE = -120.744 ddG = 7.395

Antibody Residue GLY 111A Y
ALA Mutation: IE = -120.817 ddG = 7.322
CYS Mutation: IE = -121.362 ddG = 6.777
ASP Mutation: IE = -120.131 ddG = 8.008
GLU Mutation: IE = -126.548 ddG = 1.591
PHE Mutation: IE = -121.805 ddG = 6.334
HIS Mutation: IE = -122.260 ddG = 5.879
ILE Mutation: IE = -124.017 ddG = 4.122
LYS Mutation: IE = -123.551 ddG = 4.588
LEU Mutation: IE = -122.929 ddG = 5.210
MET Mutation: IE = -121.743 ddG = 6.396
ASN Mutation: IE = -119.992 ddG = 8.147
PRO Mutation: IE = -119.948 ddG = 8.191
GLN Mutation: IE = -122.361 ddG = 5.778
ARG Mutation: IE = -122.614 ddG = 5.525
SER Mutation: IE = -129.222 ddG = -1.083
THR Mutation: IE = -121.908 ddG = 6.231
VAL Mutation: IE = -123.567 ddG = 4.572
TRP Mutation: IE = -122.353 ddG = 5.786
TYR Mutation: IE = -122.331 ddG = 5.808

Antibody Residue TRP 113 Y
ALA Mutation: IE = -112.965 ddG = 15.174
CYS Mutation: IE = -114.826 ddG = 13.313
ASP Mutation: IE = -120.383 ddG = 7.756
GLU Mutation: IE = -116.529 ddG = 11.610
PHE Mutation: IE = -115.924 ddG = 12.215
GLY Mutation: IE = -114.183 ddG = 13.956
HIS Mutation: IE = -118.364 ddG = 9.775
ILE Mutation: IE = -119.400 ddG = 8.739
LYS Mutation: IE = -116.707 ddG = 11.432
LEU Mutation: IE = -116.522 ddG = 11.617
MET Mutation: IE = -118.682 ddG = 9.457
ASN Mutation: IE = -114.531 ddG = 13.608
PRO Mutation: IE = -116.244 ddG = 11.895
GLN Mutation: IE = -120.824 ddG = 7.315
ARG Mutation: IE = -111.131 ddG = 17.008
SER Mutation: IE = -113.521 ddG = 14.618
THR Mutation: IE = -114.939 ddG = 13.200
VAL Mutation: IE = -113.861 ddG = 14.278
TYR Mutation: IE = -108.622 ddG = 19.517
