# Supplementary material for: Developing similarity matrices for antibody-protein binding interactions
Source: PLoS One. 2023 Oct 26;18(10):e0293606. doi: 10.1371/journal.pone.0293606 (PMC10602319; doi:10.1371/journal.pone.0293606)
Supplement: S1 File — is a zip file containing every energy calculated in this analysis. (ZIP) [file pone.0293606.s006.zip › PPI Similarity Matrix Data/aB_amb/1DEE_Antibody_Mutation_Energies.txt]

1DEE Results
Wildtype Interaction Energy: -99.436

Antibody Residue LYS 17 D
ALA Mutation: IE = -85.001 ddG = 14.435
CYS Mutation: IE = -85.490 ddG = 13.946
ASP Mutation: IE = -89.034 ddG = 10.402
GLU Mutation: IE = -91.146 ddG = 8.290
PHE Mutation: IE = -86.904 ddG = 12.532
GLY Mutation: IE = -85.018 ddG = 14.418
HIS Mutation: IE = -86.878 ddG = 12.558
ILE Mutation: IE = -86.619 ddG = 12.817
LEU Mutation: IE = -84.858 ddG = 14.578
MET Mutation: IE = -87.695 ddG = 11.741
ASN Mutation: IE = -85.542 ddG = 13.894
PRO Mutation: IE = -84.072 ddG = 15.364
GLN Mutation: IE = -82.870 ddG = 16.566
ARG Mutation: IE = -85.924 ddG = 13.512
SER Mutation: IE = -86.552 ddG = 12.884
THR Mutation: IE = -85.229 ddG = 14.207
VAL Mutation: IE = -85.861 ddG = 13.575
TRP Mutation: IE = -85.486 ddG = 13.950
TYR Mutation: IE = -86.930 ddG = 12.506

Antibody Residue ARG 20 D
ALA Mutation: IE = -80.277 ddG = 19.159
CYS Mutation: IE = -80.585 ddG = 18.851
ASP Mutation: IE = -79.788 ddG = 19.648
GLU Mutation: IE = -79.196 ddG = 20.240
PHE Mutation: IE = -80.147 ddG = 19.289
GLY Mutation: IE = -79.999 ddG = 19.437
HIS Mutation: IE = -80.372 ddG = 19.064
ILE Mutation: IE = -80.945 ddG = 18.491
LYS Mutation: IE = -81.347 ddG = 18.089
LEU Mutation: IE = -80.704 ddG = 18.732
MET Mutation: IE = -79.092 ddG = 20.344
ASN Mutation: IE = -80.176 ddG = 19.260
PRO Mutation: IE = -79.599 ddG = 19.837
GLN Mutation: IE = -80.785 ddG = 18.651
SER Mutation: IE = -80.191 ddG = 19.245
THR Mutation: IE = -79.726 ddG = 19.710
VAL Mutation: IE = -79.750 ddG = 19.686
TRP Mutation: IE = -79.429 ddG = 20.007
TYR Mutation: IE = -79.866 ddG = 19.570

Antibody Residue LYS 65 D
ALA Mutation: IE = -88.803 ddG = 10.633
CYS Mutation: IE = -92.261 ddG = 7.175
ASP Mutation: IE = -94.737 ddG = 4.699
GLU Mutation: IE = -94.785 ddG = 4.651
PHE Mutation: IE = -78.908 ddG = 20.528
GLY Mutation: IE = -87.797 ddG = 11.639
HIS Mutation: IE = -88.872 ddG = 10.564
ILE Mutation: IE = -90.466 ddG = 8.970
LEU Mutation: IE = -91.148 ddG = 8.288
MET Mutation: IE = -89.708 ddG = 9.728
ASN Mutation: IE = -92.473 ddG = 6.963
PRO Mutation: IE = -89.938 ddG = 9.498
GLN Mutation: IE = -92.365 ddG = 7.071
ARG Mutation: IE = -97.495 ddG = 1.941
SER Mutation: IE = -94.845 ddG = 4.591
THR Mutation: IE = -93.881 ddG = 5.555
VAL Mutation: IE = -90.126 ddG = 9.310
TRP Mutation: IE = -91.687 ddG = 7.749
TYR Mutation: IE = -91.570 ddG = 7.866

Antibody Residue TYR 67 D
ALA Mutation: IE = -90.939 ddG = 8.497
CYS Mutation: IE = -90.083 ddG = 9.353
ASP Mutation: IE = -89.200 ddG = 10.236
GLU Mutation: IE = -92.395 ddG = 7.041
PHE Mutation: IE = -91.209 ddG = 8.227
GLY Mutation: IE = -89.396 ddG = 10.040
HIS Mutation: IE = -92.742 ddG = 6.694
ILE Mutation: IE = -90.962 ddG = 8.474
LYS Mutation: IE = -87.525 ddG = 11.911
LEU Mutation: IE = -88.750 ddG = 10.686
MET Mutation: IE = -86.706 ddG = 12.730
ASN Mutation: IE = -92.010 ddG = 7.426
PRO Mutation: IE = -90.975 ddG = 8.461
GLN Mutation: IE = -93.591 ddG = 5.845
ARG Mutation: IE = -92.796 ddG = 6.640
SER Mutation: IE = -90.008 ddG = 9.428
THR Mutation: IE = -90.866 ddG = 8.570
VAL Mutation: IE = -89.742 ddG = 9.694
TRP Mutation: IE = -87.204 ddG = 12.232

Antibody Residue THR 77 D
ALA Mutation: IE = -96.268 ddG = 3.168
CYS Mutation: IE = -96.239 ddG = 3.197
ASP Mutation: IE = -95.607 ddG = 3.829
GLU Mutation: IE = -81.403 ddG = 18.033
PHE Mutation: IE = -89.463 ddG = 9.973
GLY Mutation: IE = -93.292 ddG = 6.144
HIS Mutation: IE = -88.007 ddG = 11.429
ILE Mutation: IE = -93.673 ddG = 5.763
LYS Mutation: IE = -101.692 ddG = -2.256
LEU Mutation: IE = -88.684 ddG = 10.752
MET Mutation: IE = -91.672 ddG = 7.764
ASN Mutation: IE = -92.725 ddG = 6.711
PRO Mutation: IE = -92.714 ddG = 6.722
GLN Mutation: IE = -99.246 ddG = 0.190
ARG Mutation: IE = -90.542 ddG = 8.894
SER Mutation: IE = -97.643 ddG = 1.793
VAL Mutation: IE = -93.358 ddG = 6.078
TRP Mutation: IE = -98.774 ddG = 0.662
TYR Mutation: IE = -89.265 ddG = 10.171

Antibody Residue SER 79 D
ALA Mutation: IE = -87.276 ddG = 12.160
CYS Mutation: IE = -91.228 ddG = 8.208
ASP Mutation: IE = -88.000 ddG = 11.436
GLU Mutation: IE = -96.996 ddG = 2.440
PHE Mutation: IE = -83.862 ddG = 15.574
GLY Mutation: IE = -86.636 ddG = 12.800
HIS Mutation: IE = -90.523 ddG = 8.913
ILE Mutation: IE = -86.295 ddG = 13.141
LYS Mutation: IE = -90.761 ddG = 8.675
LEU Mutation: IE = -90.524 ddG = 8.912
MET Mutation: IE = -92.039 ddG = 7.397
ASN Mutation: IE = -91.038 ddG = 8.398
PRO Mutation: IE = -89.357 ddG = 10.079
GLN Mutation: IE = -87.393 ddG = 12.043
ARG Mutation: IE = -94.727 ddG = 4.709
THR Mutation: IE = -93.493 ddG = 5.943
VAL Mutation: IE = -89.646 ddG = 9.790
TRP Mutation: IE = -81.316 ddG = 18.120
TYR Mutation: IE = -77.481 ddG = 21.955

Antibody Residue SER 93 D
ALA Mutation: IE = -91.431 ddG = 8.005
CYS Mutation: IE = -92.570 ddG = 6.866
ASP Mutation: IE = -96.998 ddG = 2.438
GLU Mutation: IE = -94.714 ddG = 4.722
PHE Mutation: IE = -91.841 ddG = 7.595
GLY Mutation: IE = -90.303 ddG = 9.133
HIS Mutation: IE = -91.326 ddG = 8.110
ILE Mutation: IE = -92.770 ddG = 6.666
LYS Mutation: IE = -93.124 ddG = 6.312
LEU Mutation: IE = -90.684 ddG = 8.752
MET Mutation: IE = -86.457 ddG = 12.979
ASN Mutation: IE = -92.632 ddG = 6.804
PRO Mutation: IE = -91.471 ddG = 7.965
GLN Mutation: IE = -94.218 ddG = 5.218
ARG Mutation: IE = -104.739 ddG = -5.303
THR Mutation: IE = -97.139 ddG = 2.297
VAL Mutation: IE = -92.059 ddG = 7.377
TRP Mutation: IE = -90.632 ddG = 8.804
TYR Mutation: IE = -85.924 ddG = 13.512
