# Supplementary material for: Developing similarity matrices for antibody-protein binding interactions
Source: PLoS One. 2023 Oct 26;18(10):e0293606. doi: 10.1371/journal.pone.0293606 (PMC10602319; doi:10.1371/journal.pone.0293606)
Supplement: S1 File — is a zip file containing every energy calculated in this analysis. (ZIP) [file pone.0293606.s006.zip › PPI Similarity Matrix Data/aB_amb/1DQJ_Antibody_Mutation_Energies.txt]

1DQJ Results
Wildtype Interaction Energy: -138.557

Antibody Residue ASP 37 B
ALA Mutation: IE = -123.528 ddG = 15.029
CYS Mutation: IE = -124.267 ddG = 14.290
GLU Mutation: IE = -138.449 ddG = 0.108
PHE Mutation: IE = -126.096 ddG = 12.461
GLY Mutation: IE = -125.611 ddG = 12.946
HIS Mutation: IE = -129.476 ddG = 9.081
ILE Mutation: IE = -124.140 ddG = 14.417
LYS Mutation: IE = -129.484 ddG = 9.073
LEU Mutation: IE = -125.804 ddG = 12.753
MET Mutation: IE = -125.834 ddG = 12.723
ASN Mutation: IE = -125.270 ddG = 13.287
PRO Mutation: IE = -125.174 ddG = 13.383
GLN Mutation: IE = -129.586 ddG = 8.971
ARG Mutation: IE = -122.376 ddG = 16.181
SER Mutation: IE = -124.736 ddG = 13.821
THR Mutation: IE = -120.970 ddG = 17.587
VAL Mutation: IE = -124.392 ddG = 14.165
TRP Mutation: IE = -123.705 ddG = 14.852
TYR Mutation: IE = -116.256 ddG = 22.301

Antibody Residue ASN 38 A
ALA Mutation: IE = -130.226 ddG = 8.331
CYS Mutation: IE = -135.497 ddG = 3.060
ASP Mutation: IE = -145.859 ddG = -7.302
GLU Mutation: IE = -140.631 ddG = -2.074
PHE Mutation: IE = -132.182 ddG = 6.375
GLY Mutation: IE = -126.725 ddG = 11.832
HIS Mutation: IE = -136.897 ddG = 1.660
ILE Mutation: IE = -131.141 ddG = 7.416
LYS Mutation: IE = -142.909 ddG = -4.352
LEU Mutation: IE = -132.776 ddG = 5.781
MET Mutation: IE = -138.518 ddG = 0.039
PRO Mutation: IE = -135.859 ddG = 2.698
GLN Mutation: IE = -129.835 ddG = 8.722
ARG Mutation: IE = -118.073 ddG = 20.484
SER Mutation: IE = -127.483 ddG = 11.074
THR Mutation: IE = -131.408 ddG = 7.149
VAL Mutation: IE = -126.901 ddG = 11.656
TRP Mutation: IE = -127.834 ddG = 10.723
TYR Mutation: IE = -130.256 ddG = 8.301

Antibody Residue SER 57 B
ALA Mutation: IE = -137.603 ddG = 0.954
CYS Mutation: IE = -133.937 ddG = 4.620
ASP Mutation: IE = -134.910 ddG = 3.647
GLU Mutation: IE = -116.927 ddG = 21.630
PHE Mutation: IE = -113.909 ddG = 24.648
GLY Mutation: IE = -135.505 ddG = 3.052
HIS Mutation: IE = -129.796 ddG = 8.761
ILE Mutation: IE = -128.106 ddG = 10.451
LYS Mutation: IE = -128.610 ddG = 9.947
LEU Mutation: IE = -120.192 ddG = 18.365
MET Mutation: IE = -111.810 ddG = 26.747
ASN Mutation: IE = -134.301 ddG = 4.256
PRO Mutation: IE = -135.759 ddG = 2.798
GLN Mutation: IE = -129.775 ddG = 8.782
ARG Mutation: IE = -125.506 ddG = 13.051
THR Mutation: IE = -138.964 ddG = -0.407
VAL Mutation: IE = -135.834 ddG = 2.723
TRP Mutation: IE = -110.183 ddG = 28.374
TYR Mutation: IE = -119.855 ddG = 18.702

Antibody Residue TYR 58 B
ALA Mutation: IE = -135.681 ddG = 2.876
CYS Mutation: IE = -133.730 ddG = 4.827
ASP Mutation: IE = -134.190 ddG = 4.367
GLU Mutation: IE = -147.296 ddG = -8.739
PHE Mutation: IE = -131.068 ddG = 7.489
GLY Mutation: IE = -123.977 ddG = 14.580
HIS Mutation: IE = -136.526 ddG = 2.031
ILE Mutation: IE = -139.623 ddG = -1.066
LYS Mutation: IE = -114.380 ddG = 24.177
LEU Mutation: IE = -129.675 ddG = 8.882
MET Mutation: IE = -137.693 ddG = 0.864
ASN Mutation: IE = -126.985 ddG = 11.572
PRO Mutation: IE = -119.544 ddG = 19.013
GLN Mutation: IE = -131.899 ddG = 6.658
ARG Mutation: IE = -144.196 ddG = -5.639
SER Mutation: IE = -137.046 ddG = 1.511
THR Mutation: IE = -133.596 ddG = 4.961
VAL Mutation: IE = -137.184 ddG = 1.373
TRP Mutation: IE = -130.282 ddG = 8.275

Antibody Residue SER 59 B
ALA Mutation: IE = -128.221 ddG = 10.336
CYS Mutation: IE = -128.462 ddG = 10.095
ASP Mutation: IE = -122.556 ddG = 16.001
GLU Mutation: IE = -127.410 ddG = 11.147
PHE Mutation: IE = -126.353 ddG = 12.204
GLY Mutation: IE = -127.630 ddG = 10.927
HIS Mutation: IE = -131.812 ddG = 6.745
ILE Mutation: IE = -128.815 ddG = 9.742
LYS Mutation: IE = -117.182 ddG = 21.375
LEU Mutation: IE = -127.823 ddG = 10.734
MET Mutation: IE = -131.443 ddG = 7.114
ASN Mutation: IE = -132.647 ddG = 5.910
PRO Mutation: IE = -126.077 ddG = 12.480
GLN Mutation: IE = -137.799 ddG = 0.758
ARG Mutation: IE = -130.857 ddG = 7.700
THR Mutation: IE = -142.439 ddG = -3.882
VAL Mutation: IE = -128.366 ddG = 10.191
TRP Mutation: IE = -137.718 ddG = 0.839
TYR Mutation: IE = -117.682 ddG = 20.875

Antibody Residue GLN 66 A
ALA Mutation: IE = -130.145 ddG = 8.412
CYS Mutation: IE = -134.434 ddG = 4.123
ASP Mutation: IE = -131.764 ddG = 6.793
GLU Mutation: IE = -134.201 ddG = 4.356
PHE Mutation: IE = -134.114 ddG = 4.443
GLY Mutation: IE = -132.163 ddG = 6.394
HIS Mutation: IE = -131.131 ddG = 7.426
ILE Mutation: IE = -136.407 ddG = 2.150
LYS Mutation: IE = -131.406 ddG = 7.151
LEU Mutation: IE = -129.868 ddG = 8.689
MET Mutation: IE = -134.905 ddG = 3.652
ASN Mutation: IE = -130.239 ddG = 8.318
PRO Mutation: IE = -134.847 ddG = 3.710
ARG Mutation: IE = -132.343 ddG = 6.214
SER Mutation: IE = -133.339 ddG = 5.218
THR Mutation: IE = -133.747 ddG = 4.810
VAL Mutation: IE = -135.775 ddG = 2.782
TRP Mutation: IE = -133.206 ddG = 5.351
TYR Mutation: IE = -134.255 ddG = 4.302

Antibody Residue TRP 107 B
ALA Mutation: IE = -133.718 ddG = 4.839
CYS Mutation: IE = -135.276 ddG = 3.281
ASP Mutation: IE = -143.219 ddG = -4.662
GLU Mutation: IE = -146.193 ddG = -7.636
PHE Mutation: IE = -134.124 ddG = 4.433
GLY Mutation: IE = -133.046 ddG = 5.511
HIS Mutation: IE = -132.385 ddG = 6.172
ILE Mutation: IE = -132.919 ddG = 5.638
LYS Mutation: IE = -128.653 ddG = 9.904
LEU Mutation: IE = -137.826 ddG = 0.731
MET Mutation: IE = -135.572 ddG = 2.985
ASN Mutation: IE = -135.222 ddG = 3.335
PRO Mutation: IE = -134.195 ddG = 4.362
GLN Mutation: IE = -142.383 ddG = -3.826
ARG Mutation: IE = -132.116 ddG = 6.441
SER Mutation: IE = -133.673 ddG = 4.884
THR Mutation: IE = -137.185 ddG = 1.372
VAL Mutation: IE = -137.612 ddG = 0.945
TYR Mutation: IE = -142.990 ddG = -4.433
