# Supplementary material for: Developing similarity matrices for antibody-protein binding interactions
Source: PLoS One. 2023 Oct 26;18(10):e0293606. doi: 10.1371/journal.pone.0293606 (PMC10602319; doi:10.1371/journal.pone.0293606)
Supplement: S1 File — is a zip file containing every energy calculated in this analysis. (ZIP) [file pone.0293606.s006.zip › PPI Similarity Matrix Data/aB_amb/1DZB_Antibody_Mutation_Energies.txt]

1DZB Results
Wildtype Interaction Energy: -162.350

Antibody Residue ASP 36 A
ALA Mutation: IE = -146.720 ddG = 15.630
CYS Mutation: IE = -158.184 ddG = 4.166
GLU Mutation: IE = -154.209 ddG = 8.141
PHE Mutation: IE = -152.137 ddG = 10.213
GLY Mutation: IE = -155.334 ddG = 7.016
HIS Mutation: IE = -147.301 ddG = 15.049
ILE Mutation: IE = -148.650 ddG = 13.700
LYS Mutation: IE = -148.079 ddG = 14.271
LEU Mutation: IE = -141.134 ddG = 21.216
MET Mutation: IE = -147.934 ddG = 14.416
ASN Mutation: IE = -149.270 ddG = 13.080
PRO Mutation: IE = -144.118 ddG = 18.232
GLN Mutation: IE = -150.339 ddG = 12.011
ARG Mutation: IE = -140.670 ddG = 21.680
SER Mutation: IE = -146.601 ddG = 15.749
THR Mutation: IE = -154.575 ddG = 7.775
VAL Mutation: IE = -152.346 ddG = 10.004
TRP Mutation: IE = -146.333 ddG = 16.017
TYR Mutation: IE = -144.670 ddG = 17.680

Antibody Residue TYR 38 A
ALA Mutation: IE = -156.377 ddG = 5.973
CYS Mutation: IE = -154.553 ddG = 7.797
ASP Mutation: IE = -159.369 ddG = 2.981
GLU Mutation: IE = -154.748 ddG = 7.602
PHE Mutation: IE = -140.444 ddG = 21.906
GLY Mutation: IE = -154.352 ddG = 7.998
HIS Mutation: IE = -152.688 ddG = 9.662
ILE Mutation: IE = -145.642 ddG = 16.708
LYS Mutation: IE = -157.381 ddG = 4.969
LEU Mutation: IE = -156.745 ddG = 5.605
MET Mutation: IE = -158.477 ddG = 3.873
ASN Mutation: IE = -153.307 ddG = 9.043
PRO Mutation: IE = -143.775 ddG = 18.575
GLN Mutation: IE = -151.705 ddG = 10.645
ARG Mutation: IE = -157.952 ddG = 4.398
SER Mutation: IE = -155.676 ddG = 6.674
THR Mutation: IE = -156.505 ddG = 5.845
VAL Mutation: IE = -152.509 ddG = 9.841
TRP Mutation: IE = -150.014 ddG = 12.336

Antibody Residue ASP 57 A
ALA Mutation: IE = -138.070 ddG = 24.280
CYS Mutation: IE = -136.987 ddG = 25.363
GLU Mutation: IE = -160.718 ddG = 1.632
PHE Mutation: IE = -139.518 ddG = 22.832
GLY Mutation: IE = -137.524 ddG = 24.826
HIS Mutation: IE = -138.385 ddG = 23.965
ILE Mutation: IE = -138.376 ddG = 23.974
LYS Mutation: IE = -138.126 ddG = 24.224
LEU Mutation: IE = -139.273 ddG = 23.077
MET Mutation: IE = -139.925 ddG = 22.425
ASN Mutation: IE = -138.919 ddG = 23.431
PRO Mutation: IE = -137.815 ddG = 24.535
GLN Mutation: IE = -147.754 ddG = 14.596
ARG Mutation: IE = -138.687 ddG = 23.663
SER Mutation: IE = -139.274 ddG = 23.076
THR Mutation: IE = -136.162 ddG = 26.188
VAL Mutation: IE = -145.929 ddG = 16.421
TRP Mutation: IE = -142.618 ddG = 19.732
TYR Mutation: IE = -141.392 ddG = 20.958

Antibody Residue TRP 107 A
ALA Mutation: IE = -164.426 ddG = -2.076
CYS Mutation: IE = -163.560 ddG = -1.210
ASP Mutation: IE = -162.549 ddG = -0.199
GLU Mutation: IE = -163.805 ddG = -1.455
PHE Mutation: IE = -168.756 ddG = -6.406
GLY Mutation: IE = -164.536 ddG = -2.186
HIS Mutation: IE = -166.663 ddG = -4.313
ILE Mutation: IE = -164.584 ddG = -2.234
LYS Mutation: IE = -162.922 ddG = -0.572
LEU Mutation: IE = -161.666 ddG = 0.684
MET Mutation: IE = -161.750 ddG = 0.600
ASN Mutation: IE = -165.238 ddG = -2.888
PRO Mutation: IE = -163.845 ddG = -1.495
GLN Mutation: IE = -162.817 ddG = -0.467
ARG Mutation: IE = -159.609 ddG = 2.741
SER Mutation: IE = -164.000 ddG = -1.650
THR Mutation: IE = -162.704 ddG = -0.354
VAL Mutation: IE = -166.552 ddG = -4.202
TYR Mutation: IE = -166.800 ddG = -4.450

Antibody Residue TRP 109 A
ALA Mutation: IE = -152.336 ddG = 10.014
CYS Mutation: IE = -157.055 ddG = 5.295
ASP Mutation: IE = -154.041 ddG = 8.309
GLU Mutation: IE = -156.482 ddG = 5.868
PHE Mutation: IE = -158.510 ddG = 3.840
GLY Mutation: IE = -148.513 ddG = 13.837
HIS Mutation: IE = -156.459 ddG = 5.891
ILE Mutation: IE = -158.992 ddG = 3.358
LYS Mutation: IE = -160.027 ddG = 2.323
LEU Mutation: IE = -152.210 ddG = 10.140
MET Mutation: IE = -158.703 ddG = 3.647
ASN Mutation: IE = -154.434 ddG = 7.916
PRO Mutation: IE = -156.391 ddG = 5.959
GLN Mutation: IE = -163.203 ddG = -0.853
ARG Mutation: IE = -159.552 ddG = 2.798
SER Mutation: IE = -152.964 ddG = 9.386
THR Mutation: IE = -156.783 ddG = 5.567
VAL Mutation: IE = -153.469 ddG = 8.881
TYR Mutation: IE = -161.779 ddG = 0.571

Antibody Residue TYR 2056 A
ALA Mutation: IE = -151.016 ddG = 11.334
CYS Mutation: IE = -149.391 ddG = 12.959
ASP Mutation: IE = -147.281 ddG = 15.069
GLU Mutation: IE = -149.764 ddG = 12.586
PHE Mutation: IE = -149.484 ddG = 12.866
GLY Mutation: IE = -148.986 ddG = 13.364
HIS Mutation: IE = -152.611 ddG = 9.739
ILE Mutation: IE = -149.621 ddG = 12.729
LYS Mutation: IE = -152.829 ddG = 9.521
LEU Mutation: IE = -145.370 ddG = 16.980
MET Mutation: IE = -151.093 ddG = 11.257
ASN Mutation: IE = -150.020 ddG = 12.330
PRO Mutation: IE = -150.168 ddG = 12.182
GLN Mutation: IE = -149.367 ddG = 12.983
ARG Mutation: IE = -152.624 ddG = 9.726
SER Mutation: IE = -148.942 ddG = 13.408
THR Mutation: IE = -148.561 ddG = 13.789
VAL Mutation: IE = -149.790 ddG = 12.560
TRP Mutation: IE = -152.478 ddG = 9.872

Antibody Residue ASP 2069 A
ALA Mutation: IE = -132.539 ddG = 29.811
CYS Mutation: IE = -134.001 ddG = 28.349
GLU Mutation: IE = -133.746 ddG = 28.604
PHE Mutation: IE = -133.407 ddG = 28.943
GLY Mutation: IE = -131.595 ddG = 30.755
HIS Mutation: IE = -130.836 ddG = 31.514
ILE Mutation: IE = -134.322 ddG = 28.028
LYS Mutation: IE = -133.100 ddG = 29.250
LEU Mutation: IE = -132.813 ddG = 29.537
MET Mutation: IE = -131.802 ddG = 30.548
ASN Mutation: IE = -131.452 ddG = 30.898
PRO Mutation: IE = -133.151 ddG = 29.199
GLN Mutation: IE = -131.807 ddG = 30.543
ARG Mutation: IE = -132.910 ddG = 29.440
SER Mutation: IE = -133.187 ddG = 29.163
THR Mutation: IE = -132.819 ddG = 29.531
VAL Mutation: IE = -132.507 ddG = 29.843
TRP Mutation: IE = -131.535 ddG = 30.815
TYR Mutation: IE = -134.119 ddG = 28.231
