# Supplementary material for: Developing similarity matrices for antibody-protein binding interactions
Source: PLoS One. 2023 Oct 26;18(10):e0293606. doi: 10.1371/journal.pone.0293606 (PMC10602319; doi:10.1371/journal.pone.0293606)
Supplement: S1 File — is a zip file containing every energy calculated in this analysis. (ZIP) [file pone.0293606.s006.zip › PPI Similarity Matrix Data/aB_amb/1E6J_Antibody_Mutation_Energies.txt]

1E6J Results
Wildtype Interaction Energy: -99.404

Antibody Residue TYR 37 H
ALA Mutation: IE = -90.279 ddG = 9.125
CYS Mutation: IE = -90.412 ddG = 8.992
ASP Mutation: IE = -88.772 ddG = 10.632
GLU Mutation: IE = -89.310 ddG = 10.094
PHE Mutation: IE = -91.177 ddG = 8.227
GLY Mutation: IE = -88.676 ddG = 10.728
HIS Mutation: IE = -89.781 ddG = 9.623
ILE Mutation: IE = -91.808 ddG = 7.596
LYS Mutation: IE = -91.408 ddG = 7.996
LEU Mutation: IE = -88.836 ddG = 10.568
MET Mutation: IE = -90.245 ddG = 9.159
ASN Mutation: IE = -91.156 ddG = 8.248
PRO Mutation: IE = -89.500 ddG = 9.904
GLN Mutation: IE = -87.288 ddG = 12.116
ARG Mutation: IE = -92.910 ddG = 6.494
SER Mutation: IE = -92.438 ddG = 6.966
THR Mutation: IE = -88.534 ddG = 10.870
VAL Mutation: IE = -90.500 ddG = 8.904
TRP Mutation: IE = -97.219 ddG = 2.185

Antibody Residue THR 38 H
ALA Mutation: IE = -86.061 ddG = 13.343
CYS Mutation: IE = -87.072 ddG = 12.332
ASP Mutation: IE = -68.203 ddG = 31.201
GLU Mutation: IE = -85.950 ddG = 13.454
PHE Mutation: IE = -84.362 ddG = 15.042
GLY Mutation: IE = -84.713 ddG = 14.691
HIS Mutation: IE = -86.439 ddG = 12.965
ILE Mutation: IE = -86.762 ddG = 12.642
LYS Mutation: IE = -97.264 ddG = 2.140
LEU Mutation: IE = -85.316 ddG = 14.088
MET Mutation: IE = -84.619 ddG = 14.785
ASN Mutation: IE = -94.656 ddG = 4.748
PRO Mutation: IE = -81.109 ddG = 18.295
GLN Mutation: IE = -94.185 ddG = 5.219
ARG Mutation: IE = -95.342 ddG = 4.062
SER Mutation: IE = -92.561 ddG = 6.843
VAL Mutation: IE = -86.876 ddG = 12.528
TRP Mutation: IE = -85.577 ddG = 13.827
TYR Mutation: IE = -85.098 ddG = 14.306

Antibody Residue TYR 55 H
ALA Mutation: IE = -88.076 ddG = 11.328
CYS Mutation: IE = -90.377 ddG = 9.027
ASP Mutation: IE = -92.982 ddG = 6.422
GLU Mutation: IE = -99.402 ddG = 0.002
PHE Mutation: IE = -90.822 ddG = 8.582
GLY Mutation: IE = -88.916 ddG = 10.488
HIS Mutation: IE = -88.303 ddG = 11.101
ILE Mutation: IE = -89.577 ddG = 9.827
LYS Mutation: IE = -105.115 ddG = -5.711
LEU Mutation: IE = -89.474 ddG = 9.930
MET Mutation: IE = -91.225 ddG = 8.179
ASN Mutation: IE = -91.519 ddG = 7.885
PRO Mutation: IE = -88.961 ddG = 10.443
GLN Mutation: IE = -99.202 ddG = 0.202
ARG Mutation: IE = -102.434 ddG = -3.030
SER Mutation: IE = -90.497 ddG = 8.907
THR Mutation: IE = -90.276 ddG = 9.128
VAL Mutation: IE = -89.542 ddG = 9.862
TRP Mutation: IE = -87.659 ddG = 11.745

Antibody Residue ASN 57 H
ALA Mutation: IE = -83.558 ddG = 15.846
CYS Mutation: IE = -86.443 ddG = 12.961
ASP Mutation: IE = -79.716 ddG = 19.688
GLU Mutation: IE = -77.664 ddG = 21.740
PHE Mutation: IE = -81.930 ddG = 17.474
GLY Mutation: IE = -82.510 ddG = 16.894
HIS Mutation: IE = -83.130 ddG = 16.274
ILE Mutation: IE = -82.837 ddG = 16.567
LYS Mutation: IE = -99.440 ddG = -0.036
LEU Mutation: IE = -85.266 ddG = 14.138
MET Mutation: IE = -86.270 ddG = 13.134
PRO Mutation: IE = -83.532 ddG = 15.872
GLN Mutation: IE = -88.275 ddG = 11.129
ARG Mutation: IE = -88.347 ddG = 11.057
SER Mutation: IE = -83.809 ddG = 15.595
THR Mutation: IE = -84.382 ddG = 15.022
VAL Mutation: IE = -82.341 ddG = 17.063
TRP Mutation: IE = -77.579 ddG = 21.825
TYR Mutation: IE = -86.326 ddG = 13.078

Antibody Residue SER 62 H
ALA Mutation: IE = -87.745 ddG = 11.659
CYS Mutation: IE = -86.963 ddG = 12.441
ASP Mutation: IE = -83.584 ddG = 15.820
GLU Mutation: IE = -79.500 ddG = 19.904
PHE Mutation: IE = -93.077 ddG = 6.327
GLY Mutation: IE = -93.107 ddG = 6.297
HIS Mutation: IE = -83.217 ddG = 16.187
ILE Mutation: IE = -87.905 ddG = 11.499
LYS Mutation: IE = -90.392 ddG = 9.012
LEU Mutation: IE = -85.206 ddG = 14.198
MET Mutation: IE = -84.262 ddG = 15.142
ASN Mutation: IE = -85.686 ddG = 13.718
PRO Mutation: IE = -90.185 ddG = 9.219
GLN Mutation: IE = -89.111 ddG = 10.293
ARG Mutation: IE = -91.503 ddG = 7.901
THR Mutation: IE = -95.731 ddG = 3.673
VAL Mutation: IE = -86.265 ddG = 13.139
TRP Mutation: IE = -78.677 ddG = 20.727
TYR Mutation: IE = -92.522 ddG = 6.882

Antibody Residue TYR 113 H
ALA Mutation: IE = -88.654 ddG = 10.750
CYS Mutation: IE = -88.301 ddG = 11.103
ASP Mutation: IE = -78.300 ddG = 21.104
GLU Mutation: IE = -78.522 ddG = 20.882
PHE Mutation: IE = -83.135 ddG = 16.269
GLY Mutation: IE = -87.269 ddG = 12.135
HIS Mutation: IE = -86.593 ddG = 12.811
ILE Mutation: IE = -87.617 ddG = 11.787
LYS Mutation: IE = -94.839 ddG = 4.565
LEU Mutation: IE = -84.664 ddG = 14.740
MET Mutation: IE = -90.805 ddG = 8.599
ASN Mutation: IE = -88.594 ddG = 10.810
PRO Mutation: IE = -87.344 ddG = 12.060
GLN Mutation: IE = -85.788 ddG = 13.616
ARG Mutation: IE = -90.310 ddG = 9.094
SER Mutation: IE = -86.685 ddG = 12.719
THR Mutation: IE = -87.638 ddG = 11.766
VAL Mutation: IE = -88.465 ddG = 10.939
TRP Mutation: IE = -85.983 ddG = 13.421

Antibody Residue TYR 114 L
ALA Mutation: IE = -92.802 ddG = 6.602
CYS Mutation: IE = -91.682 ddG = 7.722
ASP Mutation: IE = -90.493 ddG = 8.911
GLU Mutation: IE = -93.882 ddG = 5.522
PHE Mutation: IE = -94.172 ddG = 5.232
GLY Mutation: IE = -90.305 ddG = 9.099
HIS Mutation: IE = -94.984 ddG = 4.420
ILE Mutation: IE = -93.748 ddG = 5.656
LYS Mutation: IE = -93.526 ddG = 5.878
LEU Mutation: IE = -93.180 ddG = 6.224
MET Mutation: IE = -94.236 ddG = 5.168
ASN Mutation: IE = -91.761 ddG = 7.643
PRO Mutation: IE = -93.009 ddG = 6.395
GLN Mutation: IE = -94.641 ddG = 4.763
ARG Mutation: IE = -95.430 ddG = 3.974
SER Mutation: IE = -91.949 ddG = 7.455
THR Mutation: IE = -94.334 ddG = 5.070
VAL Mutation: IE = -92.902 ddG = 6.502
TRP Mutation: IE = -96.605 ddG = 2.799
