# Supplementary material for: Developing similarity matrices for antibody-protein binding interactions
Source: PLoS One. 2023 Oct 26;18(10):e0293606. doi: 10.1371/journal.pone.0293606 (PMC10602319; doi:10.1371/journal.pone.0293606)
Supplement: S1 File — is a zip file containing every energy calculated in this analysis. (ZIP) [file pone.0293606.s006.zip › PPI Similarity Matrix Data/aB_amb/1EZV_Antibody_Mutation_Energies.txt]

1EZV Results
Wildtype Interaction Energy: -124.329

Antibody Residue TYR 28 X
ALA Mutation: IE = -110.288 ddG = 14.041
CYS Mutation: IE = -112.594 ddG = 11.735
ASP Mutation: IE = -118.015 ddG = 6.314
GLU Mutation: IE = -110.774 ddG = 13.555
PHE Mutation: IE = -116.326 ddG = 8.003
GLY Mutation: IE = -110.753 ddG = 13.576
HIS Mutation: IE = -121.278 ddG = 3.051
ILE Mutation: IE = -111.897 ddG = 12.432
LYS Mutation: IE = -111.585 ddG = 12.744
LEU Mutation: IE = -114.106 ddG = 10.223
MET Mutation: IE = -116.080 ddG = 8.249
ASN Mutation: IE = -110.076 ddG = 14.253
PRO Mutation: IE = -113.304 ddG = 11.025
GLN Mutation: IE = -115.070 ddG = 9.259
ARG Mutation: IE = -113.441 ddG = 10.888
SER Mutation: IE = -111.759 ddG = 12.570
THR Mutation: IE = -113.451 ddG = 10.878
VAL Mutation: IE = -115.926 ddG = 8.403
TRP Mutation: IE = -114.738 ddG = 9.591

Antibody Residue SER 35 X
ALA Mutation: IE = -109.999 ddG = 14.330
CYS Mutation: IE = -113.207 ddG = 11.122
ASP Mutation: IE = -96.039 ddG = 28.290
GLU Mutation: IE = -101.589 ddG = 22.740
PHE Mutation: IE = -114.152 ddG = 10.177
GLY Mutation: IE = -109.100 ddG = 15.229
HIS Mutation: IE = -107.526 ddG = 16.803
ILE Mutation: IE = -111.133 ddG = 13.196
LYS Mutation: IE = -94.822 ddG = 29.507
LEU Mutation: IE = -109.978 ddG = 14.351
MET Mutation: IE = -110.672 ddG = 13.657
ASN Mutation: IE = -114.177 ddG = 10.152
PRO Mutation: IE = -110.139 ddG = 14.190
GLN Mutation: IE = -105.492 ddG = 18.837
ARG Mutation: IE = -101.459 ddG = 22.870
THR Mutation: IE = -112.828 ddG = 11.501
VAL Mutation: IE = -101.263 ddG = 23.066
TRP Mutation: IE = -96.786 ddG = 27.543
TYR Mutation: IE = -107.513 ddG = 16.816

Antibody Residue TYR 37 X
ALA Mutation: IE = -106.911 ddG = 17.418
CYS Mutation: IE = -105.761 ddG = 18.568
ASP Mutation: IE = -98.767 ddG = 25.562
GLU Mutation: IE = -100.865 ddG = 23.464
PHE Mutation: IE = -111.451 ddG = 12.878
GLY Mutation: IE = -102.658 ddG = 21.671
HIS Mutation: IE = -107.401 ddG = 16.928
ILE Mutation: IE = -106.745 ddG = 17.584
LYS Mutation: IE = -112.451 ddG = 11.878
LEU Mutation: IE = -106.080 ddG = 18.249
MET Mutation: IE = -103.626 ddG = 20.703
ASN Mutation: IE = -109.626 ddG = 14.703
PRO Mutation: IE = -106.025 ddG = 18.304
GLN Mutation: IE = -107.407 ddG = 16.922
ARG Mutation: IE = -106.855 ddG = 17.474
SER Mutation: IE = -106.855 ddG = 17.474
THR Mutation: IE = -107.451 ddG = 16.878
VAL Mutation: IE = -108.593 ddG = 15.736
TRP Mutation: IE = -101.853 ddG = 22.476

Antibody Residue ARG 66 Y
ALA Mutation: IE = -100.105 ddG = 24.224
CYS Mutation: IE = -98.117 ddG = 26.212
ASP Mutation: IE = -105.318 ddG = 19.011
GLU Mutation: IE = -105.606 ddG = 18.723
PHE Mutation: IE = -104.872 ddG = 19.457
GLY Mutation: IE = -100.520 ddG = 23.809
HIS Mutation: IE = -106.211 ddG = 18.118
ILE Mutation: IE = -97.383 ddG = 26.946
LYS Mutation: IE = -105.365 ddG = 18.964
LEU Mutation: IE = -102.874 ddG = 21.455
MET Mutation: IE = -106.439 ddG = 17.890
ASN Mutation: IE = -105.743 ddG = 18.586
PRO Mutation: IE = -101.259 ddG = 23.070
GLN Mutation: IE = -103.460 ddG = 20.869
SER Mutation: IE = -100.973 ddG = 23.356
THR Mutation: IE = -99.189 ddG = 25.140
VAL Mutation: IE = -103.018 ddG = 21.311
TRP Mutation: IE = -100.104 ddG = 24.225
TYR Mutation: IE = -102.575 ddG = 21.754

Antibody Residue ARG 106 X
ALA Mutation: IE = -107.880 ddG = 16.449
CYS Mutation: IE = -109.744 ddG = 14.585
ASP Mutation: IE = -107.206 ddG = 17.123
GLU Mutation: IE = -113.135 ddG = 11.194
PHE Mutation: IE = -112.252 ddG = 12.077
GLY Mutation: IE = -108.039 ddG = 16.290
HIS Mutation: IE = -111.142 ddG = 13.187
ILE Mutation: IE = -109.422 ddG = 14.907
LYS Mutation: IE = -115.751 ddG = 8.578
LEU Mutation: IE = -110.418 ddG = 13.911
MET Mutation: IE = -110.370 ddG = 13.959
ASN Mutation: IE = -108.281 ddG = 16.048
PRO Mutation: IE = -111.589 ddG = 12.740
GLN Mutation: IE = -108.017 ddG = 16.312
SER Mutation: IE = -116.494 ddG = 7.835
THR Mutation: IE = -116.378 ddG = 7.951
VAL Mutation: IE = -107.552 ddG = 16.777
TRP Mutation: IE = -108.044 ddG = 16.285
TYR Mutation: IE = -111.898 ddG = 12.431

Antibody Residue TYR 110 X
ALA Mutation: IE = -111.837 ddG = 12.492
CYS Mutation: IE = -108.529 ddG = 15.800
ASP Mutation: IE = -114.460 ddG = 9.869
GLU Mutation: IE = -107.092 ddG = 17.237
PHE Mutation: IE = -114.076 ddG = 10.253
GLY Mutation: IE = -110.411 ddG = 13.918
HIS Mutation: IE = -111.923 ddG = 12.406
ILE Mutation: IE = -121.188 ddG = 3.141
LYS Mutation: IE = -132.510 ddG = -8.181
LEU Mutation: IE = -112.941 ddG = 11.388
MET Mutation: IE = -112.230 ddG = 12.099
ASN Mutation: IE = -126.413 ddG = -2.084
PRO Mutation: IE = -111.743 ddG = 12.586
GLN Mutation: IE = -113.785 ddG = 10.544
ARG Mutation: IE = -108.090 ddG = 16.239
SER Mutation: IE = -108.804 ddG = 15.525
THR Mutation: IE = -120.033 ddG = 4.296
VAL Mutation: IE = -122.086 ddG = 2.243
TRP Mutation: IE = -122.515 ddG = 1.814

Antibody Residue ASP 116 X
ALA Mutation: IE = -115.353 ddG = 8.976
CYS Mutation: IE = -111.186 ddG = 13.143
GLU Mutation: IE = -122.025 ddG = 2.304
PHE Mutation: IE = -107.362 ddG = 16.967
GLY Mutation: IE = -118.332 ddG = 5.997
HIS Mutation: IE = -124.529 ddG = -0.200
ILE Mutation: IE = -111.763 ddG = 12.566
LYS Mutation: IE = -110.918 ddG = 13.411
LEU Mutation: IE = -110.847 ddG = 13.482
MET Mutation: IE = -115.829 ddG = 8.500
ASN Mutation: IE = -111.890 ddG = 12.439
PRO Mutation: IE = -116.143 ddG = 8.186
GLN Mutation: IE = -120.418 ddG = 3.911
ARG Mutation: IE = -115.537 ddG = 8.792
SER Mutation: IE = -105.100 ddG = 19.229
THR Mutation: IE = -119.698 ddG = 4.631
VAL Mutation: IE = -108.079 ddG = 16.250
TRP Mutation: IE = -107.658 ddG = 16.671
TYR Mutation: IE = -103.819 ddG = 20.510
