# Supplementary material for: Developing similarity matrices for antibody-protein binding interactions
Source: PLoS One. 2023 Oct 26;18(10):e0293606. doi: 10.1371/journal.pone.0293606 (PMC10602319; doi:10.1371/journal.pone.0293606)
Supplement: S1 File — is a zip file containing every energy calculated in this analysis. (ZIP) [file pone.0293606.s006.zip › PPI Similarity Matrix Data/aB_amb/1FBI_Antibody_Mutation_Energies.txt]

1FBI Results
Wildtype Interaction Energy: -158.162

Antibody Residue TRP 38 Q
ALA Mutation: IE = -139.017 ddG = 19.145
CYS Mutation: IE = -139.234 ddG = 18.928
ASP Mutation: IE = -143.742 ddG = 14.420
GLU Mutation: IE = -153.992 ddG = 4.170
PHE Mutation: IE = -145.075 ddG = 13.087
GLY Mutation: IE = -137.771 ddG = 20.391
HIS Mutation: IE = -140.758 ddG = 17.404
ILE Mutation: IE = -144.075 ddG = 14.087
LYS Mutation: IE = -156.711 ddG = 1.451
LEU Mutation: IE = -142.483 ddG = 15.679
MET Mutation: IE = -144.511 ddG = 13.651
ASN Mutation: IE = -141.026 ddG = 17.136
PRO Mutation: IE = -141.783 ddG = 16.379
GLN Mutation: IE = -143.796 ddG = 14.366
ARG Mutation: IE = -144.404 ddG = 13.758
SER Mutation: IE = -137.859 ddG = 20.303
THR Mutation: IE = -136.474 ddG = 21.688
VAL Mutation: IE = -141.314 ddG = 16.848
TYR Mutation: IE = -147.767 ddG = 10.395

Antibody Residue GLU 55 Q
ALA Mutation: IE = -136.094 ddG = 22.068
CYS Mutation: IE = -138.851 ddG = 19.311
ASP Mutation: IE = -149.434 ddG = 8.728
PHE Mutation: IE = -141.269 ddG = 16.893
GLY Mutation: IE = -136.014 ddG = 22.148
HIS Mutation: IE = -144.964 ddG = 13.198
ILE Mutation: IE = -139.822 ddG = 18.340
LYS Mutation: IE = -136.926 ddG = 21.236
LEU Mutation: IE = -140.247 ddG = 17.915
MET Mutation: IE = -143.129 ddG = 15.033
ASN Mutation: IE = -143.692 ddG = 14.470
PRO Mutation: IE = -138.660 ddG = 19.502
GLN Mutation: IE = -144.730 ddG = 13.432
ARG Mutation: IE = -134.749 ddG = 23.413
SER Mutation: IE = -139.540 ddG = 18.622
THR Mutation: IE = -137.603 ddG = 20.559
VAL Mutation: IE = -140.135 ddG = 18.027
TRP Mutation: IE = -145.052 ddG = 13.110
TYR Mutation: IE = -144.991 ddG = 13.171

Antibody Residue ASP 57 Q
ALA Mutation: IE = -139.909 ddG = 18.253
CYS Mutation: IE = -143.194 ddG = 14.968
GLU Mutation: IE = -149.879 ddG = 8.283
PHE Mutation: IE = -139.766 ddG = 18.396
GLY Mutation: IE = -138.915 ddG = 19.247
HIS Mutation: IE = -141.148 ddG = 17.014
ILE Mutation: IE = -141.026 ddG = 17.136
LYS Mutation: IE = -151.537 ddG = 6.625
LEU Mutation: IE = -141.294 ddG = 16.868
MET Mutation: IE = -142.920 ddG = 15.242
ASN Mutation: IE = -150.623 ddG = 7.539
PRO Mutation: IE = -145.066 ddG = 13.096
GLN Mutation: IE = -139.668 ddG = 18.494
ARG Mutation: IE = -138.418 ddG = 19.744
SER Mutation: IE = -142.986 ddG = 15.176
THR Mutation: IE = -143.074 ddG = 15.088
VAL Mutation: IE = -141.319 ddG = 16.843
TRP Mutation: IE = -142.278 ddG = 15.884
TYR Mutation: IE = -145.708 ddG = 12.454

Antibody Residue LEU 107 Q
ALA Mutation: IE = -148.670 ddG = 9.492
CYS Mutation: IE = -149.822 ddG = 8.340
ASP Mutation: IE = -153.307 ddG = 4.855
GLU Mutation: IE = -167.118 ddG = -8.956
PHE Mutation: IE = -153.444 ddG = 4.718
GLY Mutation: IE = -150.050 ddG = 8.112
HIS Mutation: IE = -153.797 ddG = 4.365
ILE Mutation: IE = -152.482 ddG = 5.680
LYS Mutation: IE = -145.309 ddG = 12.853
MET Mutation: IE = -152.424 ddG = 5.738
ASN Mutation: IE = -150.860 ddG = 7.302
PRO Mutation: IE = -149.834 ddG = 8.328
GLN Mutation: IE = -145.424 ddG = 12.738
ARG Mutation: IE = -151.124 ddG = 7.038
SER Mutation: IE = -148.196 ddG = 9.966
THR Mutation: IE = -149.434 ddG = 8.728
VAL Mutation: IE = -147.014 ddG = 11.148
TRP Mutation: IE = -145.066 ddG = 13.096
TYR Mutation: IE = -152.894 ddG = 5.268

Antibody Residue TYR 108 P
ALA Mutation: IE = -148.197 ddG = 9.965
CYS Mutation: IE = -145.922 ddG = 12.240
ASP Mutation: IE = -145.749 ddG = 12.413
GLU Mutation: IE = -150.725 ddG = 7.437
PHE Mutation: IE = -150.498 ddG = 7.664
GLY Mutation: IE = -147.978 ddG = 10.184
HIS Mutation: IE = -147.172 ddG = 10.990
ILE Mutation: IE = -148.628 ddG = 9.534
LYS Mutation: IE = -144.881 ddG = 13.281
LEU Mutation: IE = -150.344 ddG = 7.818
MET Mutation: IE = -150.090 ddG = 8.072
ASN Mutation: IE = -147.280 ddG = 10.882
PRO Mutation: IE = -144.492 ddG = 13.670
GLN Mutation: IE = -145.439 ddG = 12.723
ARG Mutation: IE = -153.058 ddG = 5.104
SER Mutation: IE = -145.119 ddG = 13.043
THR Mutation: IE = -145.947 ddG = 12.215
VAL Mutation: IE = -141.756 ddG = 16.406
TRP Mutation: IE = -152.101 ddG = 6.061

Antibody Residue THR 111A Q
ALA Mutation: IE = -158.026 ddG = 0.136
CYS Mutation: IE = -152.208 ddG = 5.954
ASP Mutation: IE = -151.684 ddG = 6.478
GLU Mutation: IE = -141.484 ddG = 16.678
PHE Mutation: IE = -156.925 ddG = 1.237
GLY Mutation: IE = -156.255 ddG = 1.907
HIS Mutation: IE = -154.164 ddG = 3.998
ILE Mutation: IE = -149.582 ddG = 8.580
LYS Mutation: IE = -158.651 ddG = -0.489
LEU Mutation: IE = -154.229 ddG = 3.933
MET Mutation: IE = -144.407 ddG = 13.755
ASN Mutation: IE = -162.197 ddG = -4.035
PRO Mutation: IE = -154.128 ddG = 4.034
GLN Mutation: IE = -164.625 ddG = -6.463
ARG Mutation: IE = -161.996 ddG = -3.834
SER Mutation: IE = -148.882 ddG = 9.280
VAL Mutation: IE = -154.191 ddG = 3.971
TRP Mutation: IE = -154.361 ddG = 3.801
TYR Mutation: IE = -147.343 ddG = 10.819

Antibody Residue SER 112A Q
ALA Mutation: IE = -145.658 ddG = 12.504
CYS Mutation: IE = -148.599 ddG = 9.563
ASP Mutation: IE = -156.201 ddG = 1.961
GLU Mutation: IE = -150.230 ddG = 7.932
PHE Mutation: IE = -152.006 ddG = 6.156
GLY Mutation: IE = -141.741 ddG = 16.421
HIS Mutation: IE = -149.841 ddG = 8.321
ILE Mutation: IE = -151.251 ddG = 6.911
LYS Mutation: IE = -153.360 ddG = 4.802
LEU Mutation: IE = -148.955 ddG = 9.207
MET Mutation: IE = -149.971 ddG = 8.191
ASN Mutation: IE = -155.101 ddG = 3.061
PRO Mutation: IE = -137.734 ddG = 20.428
GLN Mutation: IE = -154.094 ddG = 4.068
ARG Mutation: IE = -148.999 ddG = 9.163
THR Mutation: IE = -154.339 ddG = 3.823
VAL Mutation: IE = -150.749 ddG = 7.413
TRP Mutation: IE = -152.027 ddG = 6.135
TYR Mutation: IE = -151.733 ddG = 6.429
