# Supplementary material for: Developing similarity matrices for antibody-protein binding interactions
Source: PLoS One. 2023 Oct 26;18(10):e0293606. doi: 10.1371/journal.pone.0293606 (PMC10602319; doi:10.1371/journal.pone.0293606)
Supplement: S1 File — is a zip file containing every energy calculated in this analysis. (ZIP) [file pone.0293606.s006.zip › PPI Similarity Matrix Data/aB_amb/1FNS_Antibody_Mutation_Energies.txt]

1FNS Results
Wildtype Interaction Energy: -144.001

Antibody Residue TRP 57 H
ALA Mutation: IE = -130.672 ddG = 13.329
CYS Mutation: IE = -130.587 ddG = 13.414
ASP Mutation: IE = -132.603 ddG = 11.398
GLU Mutation: IE = -133.020 ddG = 10.981
PHE Mutation: IE = -122.638 ddG = 21.363
GLY Mutation: IE = -128.164 ddG = 15.837
HIS Mutation: IE = -125.671 ddG = 18.330
ILE Mutation: IE = -128.958 ddG = 15.043
LYS Mutation: IE = -122.913 ddG = 21.088
LEU Mutation: IE = -128.331 ddG = 15.670
MET Mutation: IE = -121.763 ddG = 22.238
ASN Mutation: IE = -123.017 ddG = 20.984
PRO Mutation: IE = -126.165 ddG = 17.836
GLN Mutation: IE = -129.142 ddG = 14.859
ARG Mutation: IE = -118.630 ddG = 25.371
SER Mutation: IE = -130.942 ddG = 13.059
THR Mutation: IE = -132.227 ddG = 11.774
VAL Mutation: IE = -126.661 ddG = 17.340
TYR Mutation: IE = -127.181 ddG = 16.820

Antibody Residue ASP 59 H
ALA Mutation: IE = -129.607 ddG = 14.394
CYS Mutation: IE = -130.325 ddG = 13.676
GLU Mutation: IE = -133.778 ddG = 10.223
PHE Mutation: IE = -133.715 ddG = 10.286
GLY Mutation: IE = -129.599 ddG = 14.402
HIS Mutation: IE = -130.438 ddG = 13.563
ILE Mutation: IE = -127.406 ddG = 16.595
LYS Mutation: IE = -131.609 ddG = 12.392
LEU Mutation: IE = -126.447 ddG = 17.554
MET Mutation: IE = -127.681 ddG = 16.320
ASN Mutation: IE = -129.661 ddG = 14.340
PRO Mutation: IE = -120.224 ddG = 23.777
GLN Mutation: IE = -128.837 ddG = 15.164
ARG Mutation: IE = -125.430 ddG = 18.571
SER Mutation: IE = -126.756 ddG = 17.245
THR Mutation: IE = -128.902 ddG = 15.099
VAL Mutation: IE = -126.350 ddG = 17.651
TRP Mutation: IE = -133.468 ddG = 10.533
TYR Mutation: IE = -127.787 ddG = 16.214

Antibody Residue ASP 66 H
ALA Mutation: IE = -111.200 ddG = 32.801
CYS Mutation: IE = -114.158 ddG = 29.843
GLU Mutation: IE = -134.354 ddG = 9.647
PHE Mutation: IE = -120.589 ddG = 23.412
GLY Mutation: IE = -111.868 ddG = 32.133
HIS Mutation: IE = -117.146 ddG = 26.855
ILE Mutation: IE = -113.944 ddG = 30.057
LYS Mutation: IE = -112.904 ddG = 31.097
LEU Mutation: IE = -114.478 ddG = 29.523
MET Mutation: IE = -115.616 ddG = 28.385
ASN Mutation: IE = -119.412 ddG = 24.589
PRO Mutation: IE = -108.711 ddG = 35.290
GLN Mutation: IE = -114.886 ddG = 29.115
ARG Mutation: IE = -108.945 ddG = 35.056
SER Mutation: IE = -111.856 ddG = 32.145
THR Mutation: IE = -114.514 ddG = 29.487
VAL Mutation: IE = -116.100 ddG = 27.901
TRP Mutation: IE = -120.792 ddG = 23.209
TYR Mutation: IE = -122.335 ddG = 21.666

Antibody Residue ASP 107 H
ALA Mutation: IE = -113.451 ddG = 30.550
CYS Mutation: IE = -110.595 ddG = 33.406
GLU Mutation: IE = -133.442 ddG = 10.559
PHE Mutation: IE = -115.075 ddG = 28.926
GLY Mutation: IE = -109.733 ddG = 34.268
HIS Mutation: IE = -116.193 ddG = 27.808
ILE Mutation: IE = -112.338 ddG = 31.663
LYS Mutation: IE = -109.898 ddG = 34.103
LEU Mutation: IE = -113.581 ddG = 30.420
MET Mutation: IE = -110.034 ddG = 33.967
ASN Mutation: IE = -110.537 ddG = 33.464
PRO Mutation: IE = -110.274 ddG = 33.727
GLN Mutation: IE = -121.357 ddG = 22.644
ARG Mutation: IE = -116.918 ddG = 27.083
SER Mutation: IE = -112.173 ddG = 31.828
THR Mutation: IE = -109.891 ddG = 34.110
VAL Mutation: IE = -110.156 ddG = 33.845
TRP Mutation: IE = -116.811 ddG = 27.190
TYR Mutation: IE = -117.722 ddG = 26.279

Antibody Residue GLU 108 L
ALA Mutation: IE = -126.436 ddG = 17.565
CYS Mutation: IE = -125.962 ddG = 18.039
ASP Mutation: IE = -136.455 ddG = 7.546
PHE Mutation: IE = -125.113 ddG = 18.888
GLY Mutation: IE = -124.781 ddG = 19.220
HIS Mutation: IE = -126.667 ddG = 17.334
ILE Mutation: IE = -125.730 ddG = 18.271
LYS Mutation: IE = -125.963 ddG = 18.038
LEU Mutation: IE = -126.122 ddG = 17.879
MET Mutation: IE = -126.328 ddG = 17.673
ASN Mutation: IE = -125.197 ddG = 18.804
PRO Mutation: IE = -125.422 ddG = 18.579
GLN Mutation: IE = -129.074 ddG = 14.927
ARG Mutation: IE = -126.573 ddG = 17.428
SER Mutation: IE = -125.696 ddG = 18.305
THR Mutation: IE = -126.583 ddG = 17.418
VAL Mutation: IE = -124.765 ddG = 19.236
TRP Mutation: IE = -123.902 ddG = 20.099
TYR Mutation: IE = -123.746 ddG = 20.255

Antibody Residue ASP 110 H
ALA Mutation: IE = -131.342 ddG = 12.659
CYS Mutation: IE = -130.043 ddG = 13.958
GLU Mutation: IE = -135.022 ddG = 8.979
PHE Mutation: IE = -130.859 ddG = 13.142
GLY Mutation: IE = -130.873 ddG = 13.128
HIS Mutation: IE = -126.024 ddG = 17.977
ILE Mutation: IE = -131.331 ddG = 12.670
LYS Mutation: IE = -130.526 ddG = 13.475
LEU Mutation: IE = -131.897 ddG = 12.104
MET Mutation: IE = -131.085 ddG = 12.916
ASN Mutation: IE = -132.093 ddG = 11.908
PRO Mutation: IE = -125.634 ddG = 18.367
GLN Mutation: IE = -129.184 ddG = 14.817
ARG Mutation: IE = -131.783 ddG = 12.218
SER Mutation: IE = -125.954 ddG = 18.047
THR Mutation: IE = -124.662 ddG = 19.339
VAL Mutation: IE = -129.662 ddG = 14.339
TRP Mutation: IE = -125.890 ddG = 18.111
TYR Mutation: IE = -130.474 ddG = 13.527

Antibody Residue TYR 111 H
ALA Mutation: IE = -124.981 ddG = 19.020
CYS Mutation: IE = -126.802 ddG = 17.199
ASP Mutation: IE = -136.318 ddG = 7.683
GLU Mutation: IE = -132.159 ddG = 11.842
PHE Mutation: IE = -132.228 ddG = 11.773
GLY Mutation: IE = -126.300 ddG = 17.701
HIS Mutation: IE = -130.076 ddG = 13.925
ILE Mutation: IE = -128.949 ddG = 15.052
LYS Mutation: IE = -125.554 ddG = 18.447
LEU Mutation: IE = -130.381 ddG = 13.620
MET Mutation: IE = -129.910 ddG = 14.091
ASN Mutation: IE = -127.974 ddG = 16.027
PRO Mutation: IE = -127.580 ddG = 16.421
GLN Mutation: IE = -131.356 ddG = 12.645
ARG Mutation: IE = -135.831 ddG = 8.170
SER Mutation: IE = -130.212 ddG = 13.789
THR Mutation: IE = -126.281 ddG = 17.720
VAL Mutation: IE = -128.145 ddG = 15.856
TRP Mutation: IE = -122.960 ddG = 21.041
