# Supplementary material for: Developing similarity matrices for antibody-protein binding interactions
Source: PLoS One. 2023 Oct 26;18(10):e0293606. doi: 10.1371/journal.pone.0293606 (PMC10602319; doi:10.1371/journal.pone.0293606)
Supplement: S1 File — is a zip file containing every energy calculated in this analysis. (ZIP) [file pone.0293606.s006.zip › PPI Similarity Matrix Data/aB_amb/1FSK_Antibody_Mutation_Energies.txt]

1FSK Results
Wildtype Interaction Energy: -176.945

Antibody Residue ASP 36 H
ALA Mutation: IE = -160.519 ddG = 16.426
CYS Mutation: IE = -158.487 ddG = 18.458
GLU Mutation: IE = -156.001 ddG = 20.944
PHE Mutation: IE = -160.472 ddG = 16.473
GLY Mutation: IE = -158.679 ddG = 18.266
HIS Mutation: IE = -160.883 ddG = 16.062
ILE Mutation: IE = -157.840 ddG = 19.105
LYS Mutation: IE = -156.624 ddG = 20.321
LEU Mutation: IE = -159.843 ddG = 17.102
MET Mutation: IE = -160.258 ddG = 16.687
ASN Mutation: IE = -158.030 ddG = 18.915
PRO Mutation: IE = -160.797 ddG = 16.148
GLN Mutation: IE = -159.985 ddG = 16.960
ARG Mutation: IE = -157.400 ddG = 19.545
SER Mutation: IE = -155.674 ddG = 21.271
THR Mutation: IE = -157.188 ddG = 19.757
VAL Mutation: IE = -156.152 ddG = 20.793
TRP Mutation: IE = -161.199 ddG = 15.746
TYR Mutation: IE = -161.601 ddG = 15.344

Antibody Residue TRP 38 I
ALA Mutation: IE = -166.862 ddG = 10.083
CYS Mutation: IE = -167.684 ddG = 9.261
ASP Mutation: IE = -163.740 ddG = 13.205
GLU Mutation: IE = -159.763 ddG = 17.182
PHE Mutation: IE = -157.716 ddG = 19.229
GLY Mutation: IE = -164.303 ddG = 12.642
HIS Mutation: IE = -163.308 ddG = 13.637
ILE Mutation: IE = -163.692 ddG = 13.253
LYS Mutation: IE = -171.179 ddG = 5.766
LEU Mutation: IE = -167.319 ddG = 9.626
MET Mutation: IE = -167.465 ddG = 9.480
ASN Mutation: IE = -174.267 ddG = 2.678
PRO Mutation: IE = -166.004 ddG = 10.941
GLN Mutation: IE = -172.929 ddG = 4.016
ARG Mutation: IE = -176.471 ddG = 0.474
SER Mutation: IE = -171.429 ddG = 5.516
THR Mutation: IE = -171.230 ddG = 5.715
VAL Mutation: IE = -164.110 ddG = 12.835
TYR Mutation: IE = -154.846 ddG = 22.099

Antibody Residue ASP 62 I
ALA Mutation: IE = -143.398 ddG = 33.547
CYS Mutation: IE = -142.324 ddG = 34.621
GLU Mutation: IE = -170.958 ddG = 5.987
PHE Mutation: IE = -146.739 ddG = 30.206
GLY Mutation: IE = -140.895 ddG = 36.050
HIS Mutation: IE = -146.249 ddG = 30.696
ILE Mutation: IE = -144.449 ddG = 32.496
LYS Mutation: IE = -145.787 ddG = 31.158
LEU Mutation: IE = -144.916 ddG = 32.029
MET Mutation: IE = -146.411 ddG = 30.534
ASN Mutation: IE = -150.627 ddG = 26.318
PRO Mutation: IE = -143.056 ddG = 33.889
GLN Mutation: IE = -152.331 ddG = 24.614
ARG Mutation: IE = -151.559 ddG = 25.386
SER Mutation: IE = -145.456 ddG = 31.489
THR Mutation: IE = -150.000 ddG = 26.945
VAL Mutation: IE = -143.261 ddG = 33.684
TRP Mutation: IE = -149.030 ddG = 27.915
TYR Mutation: IE = -149.077 ddG = 27.868

Antibody Residue SER 107 H
ALA Mutation: IE = -168.304 ddG = 8.641
CYS Mutation: IE = -173.387 ddG = 3.558
ASP Mutation: IE = -168.011 ddG = 8.934
GLU Mutation: IE = -170.336 ddG = 6.609
PHE Mutation: IE = -166.642 ddG = 10.303
GLY Mutation: IE = -167.437 ddG = 9.508
HIS Mutation: IE = -165.524 ddG = 11.421
ILE Mutation: IE = -168.962 ddG = 7.983
LYS Mutation: IE = -166.818 ddG = 10.127
LEU Mutation: IE = -169.762 ddG = 7.183
MET Mutation: IE = -171.471 ddG = 5.474
ASN Mutation: IE = -172.377 ddG = 4.568
PRO Mutation: IE = -173.096 ddG = 3.849
GLN Mutation: IE = -175.008 ddG = 1.937
ARG Mutation: IE = -165.782 ddG = 11.163
THR Mutation: IE = -174.947 ddG = 1.998
VAL Mutation: IE = -170.453 ddG = 6.492
TRP Mutation: IE = -159.243 ddG = 17.702
TYR Mutation: IE = -159.191 ddG = 17.754

Antibody Residue ARG 109 I
ALA Mutation: IE = -161.862 ddG = 15.083
CYS Mutation: IE = -162.083 ddG = 14.862
ASP Mutation: IE = -162.021 ddG = 14.924
GLU Mutation: IE = -163.667 ddG = 13.278
PHE Mutation: IE = -165.450 ddG = 11.495
GLY Mutation: IE = -161.160 ddG = 15.785
HIS Mutation: IE = -165.917 ddG = 11.028
ILE Mutation: IE = -166.542 ddG = 10.403
LYS Mutation: IE = -164.801 ddG = 12.144
LEU Mutation: IE = -165.488 ddG = 11.457
MET Mutation: IE = -166.019 ddG = 10.926
ASN Mutation: IE = -161.105 ddG = 15.840
PRO Mutation: IE = -160.903 ddG = 16.042
GLN Mutation: IE = -161.716 ddG = 15.229
SER Mutation: IE = -162.299 ddG = 14.646
THR Mutation: IE = -163.424 ddG = 13.521
VAL Mutation: IE = -165.516 ddG = 11.429
TRP Mutation: IE = -166.535 ddG = 10.410
TYR Mutation: IE = -166.079 ddG = 10.866

Antibody Residue ASP 110 I
ALA Mutation: IE = -163.579 ddG = 13.366
CYS Mutation: IE = -165.213 ddG = 11.732
GLU Mutation: IE = -166.212 ddG = 10.733
PHE Mutation: IE = -166.867 ddG = 10.078
GLY Mutation: IE = -163.128 ddG = 13.817
HIS Mutation: IE = -165.275 ddG = 11.670
ILE Mutation: IE = -164.105 ddG = 12.840
LYS Mutation: IE = -166.695 ddG = 10.250
LEU Mutation: IE = -165.621 ddG = 11.324
MET Mutation: IE = -166.115 ddG = 10.830
ASN Mutation: IE = -163.869 ddG = 13.076
PRO Mutation: IE = -161.814 ddG = 15.131
GLN Mutation: IE = -165.490 ddG = 11.455
ARG Mutation: IE = -166.203 ddG = 10.742
SER Mutation: IE = -164.626 ddG = 12.319
THR Mutation: IE = -165.726 ddG = 11.219
VAL Mutation: IE = -167.368 ddG = 9.577
TRP Mutation: IE = -167.053 ddG = 9.892
TYR Mutation: IE = -169.001 ddG = 7.944

Antibody Residue TRP 114 I
ALA Mutation: IE = -166.679 ddG = 10.266
CYS Mutation: IE = -162.183 ddG = 14.762
ASP Mutation: IE = -161.441 ddG = 15.504
GLU Mutation: IE = -163.804 ddG = 13.141
PHE Mutation: IE = -167.602 ddG = 9.343
GLY Mutation: IE = -164.544 ddG = 12.401
HIS Mutation: IE = -163.071 ddG = 13.874
ILE Mutation: IE = -164.539 ddG = 12.406
LYS Mutation: IE = -181.641 ddG = -4.696
LEU Mutation: IE = -165.968 ddG = 10.977
MET Mutation: IE = -162.734 ddG = 14.211
ASN Mutation: IE = -165.739 ddG = 11.206
PRO Mutation: IE = -158.950 ddG = 17.995
GLN Mutation: IE = -159.684 ddG = 17.261
ARG Mutation: IE = -175.663 ddG = 1.282
SER Mutation: IE = -164.063 ddG = 12.882
THR Mutation: IE = -169.572 ddG = 7.373
VAL Mutation: IE = -169.805 ddG = 7.140
TYR Mutation: IE = -172.602 ddG = 4.343
