# Supplementary material for: Developing similarity matrices for antibody-protein binding interactions
Source: PLoS One. 2023 Oct 26;18(10):e0293606. doi: 10.1371/journal.pone.0293606 (PMC10602319; doi:10.1371/journal.pone.0293606)
Supplement: S1 File — is a zip file containing every energy calculated in this analysis. (ZIP) [file pone.0293606.s006.zip › PPI Similarity Matrix Data/aB_amb/1G9M_Antibody_Mutation_Energies.txt]

1G9M Results
Wildtype Interaction Energy: -91.899

Antibody Residue LEU 62 H
ALA Mutation: IE = -86.431 ddG = 5.468
CYS Mutation: IE = -85.871 ddG = 6.028
ASP Mutation: IE = -87.625 ddG = 4.274
GLU Mutation: IE = -87.250 ddG = 4.649
PHE Mutation: IE = -90.434 ddG = 1.465
GLY Mutation: IE = -85.430 ddG = 6.469
HIS Mutation: IE = -88.382 ddG = 3.517
ILE Mutation: IE = -88.575 ddG = 3.324
LYS Mutation: IE = -85.072 ddG = 6.827
MET Mutation: IE = -90.106 ddG = 1.793
ASN Mutation: IE = -87.512 ddG = 4.387
PRO Mutation: IE = -85.549 ddG = 6.350
GLN Mutation: IE = -87.383 ddG = 4.516
ARG Mutation: IE = -89.559 ddG = 2.340
SER Mutation: IE = -86.773 ddG = 5.126
THR Mutation: IE = -86.436 ddG = 5.463
VAL Mutation: IE = -87.382 ddG = 4.517
TRP Mutation: IE = -92.546 ddG = -0.647
TYR Mutation: IE = -86.374 ddG = 5.525

Antibody Residue TRP 110 L
ALA Mutation: IE = -82.838 ddG = 9.061
CYS Mutation: IE = -84.244 ddG = 7.655
ASP Mutation: IE = -84.564 ddG = 7.335
GLU Mutation: IE = -84.661 ddG = 7.238
PHE Mutation: IE = -84.861 ddG = 7.038
GLY Mutation: IE = -82.796 ddG = 9.103
HIS Mutation: IE = -87.191 ddG = 4.708
ILE Mutation: IE = -84.959 ddG = 6.940
LYS Mutation: IE = -84.794 ddG = 7.105
LEU Mutation: IE = -85.236 ddG = 6.663
MET Mutation: IE = -84.977 ddG = 6.922
ASN Mutation: IE = -85.313 ddG = 6.586
PRO Mutation: IE = -85.250 ddG = 6.649
GLN Mutation: IE = -85.350 ddG = 6.549
ARG Mutation: IE = -85.842 ddG = 6.057
SER Mutation: IE = -83.780 ddG = 8.119
THR Mutation: IE = -84.919 ddG = 6.980
VAL Mutation: IE = -85.816 ddG = 6.083
TYR Mutation: IE = -84.997 ddG = 6.902

Antibody Residue GLU 111 H
ALA Mutation: IE = -82.135 ddG = 9.764
CYS Mutation: IE = -81.538 ddG = 10.361
ASP Mutation: IE = -90.931 ddG = 0.968
PHE Mutation: IE = -74.226 ddG = 17.673
GLY Mutation: IE = -84.152 ddG = 7.747
HIS Mutation: IE = -73.247 ddG = 18.652
ILE Mutation: IE = -84.318 ddG = 7.581
LYS Mutation: IE = -79.866 ddG = 12.033
LEU Mutation: IE = -83.666 ddG = 8.233
MET Mutation: IE = -76.043 ddG = 15.856
ASN Mutation: IE = -80.931 ddG = 10.968
PRO Mutation: IE = -82.529 ddG = 9.370
GLN Mutation: IE = -77.690 ddG = 14.209
ARG Mutation: IE = -74.750 ddG = 17.149
SER Mutation: IE = -82.572 ddG = 9.327
THR Mutation: IE = -83.287 ddG = 8.612
VAL Mutation: IE = -80.882 ddG = 11.017
TRP Mutation: IE = -77.852 ddG = 14.047
TYR Mutation: IE = -75.042 ddG = 16.857

Antibody Residue GLU 111C H
ALA Mutation: IE = -75.048 ddG = 16.851
CYS Mutation: IE = -75.638 ddG = 16.261
ASP Mutation: IE = -83.972 ddG = 7.927
PHE Mutation: IE = -72.213 ddG = 19.686
GLY Mutation: IE = -73.715 ddG = 18.184
HIS Mutation: IE = -74.877 ddG = 17.022
ILE Mutation: IE = -74.676 ddG = 17.223
LYS Mutation: IE = -67.006 ddG = 24.893
LEU Mutation: IE = -75.201 ddG = 16.698
MET Mutation: IE = -76.398 ddG = 15.501
ASN Mutation: IE = -71.921 ddG = 19.978
PRO Mutation: IE = -75.595 ddG = 16.304
GLN Mutation: IE = -79.772 ddG = 12.127
ARG Mutation: IE = -54.729 ddG = 37.170
SER Mutation: IE = -76.563 ddG = 15.336
THR Mutation: IE = -76.177 ddG = 15.722
VAL Mutation: IE = -75.805 ddG = 16.094
TRP Mutation: IE = -64.597 ddG = 27.302
TYR Mutation: IE = -71.619 ddG = 20.280

Antibody Residue GLY 111D H
ALA Mutation: IE = -88.549 ddG = 3.350
CYS Mutation: IE = -87.980 ddG = 3.919
ASP Mutation: IE = -96.859 ddG = -4.960
GLU Mutation: IE = -106.481 ddG = -14.582
PHE Mutation: IE = -92.794 ddG = -0.895
HIS Mutation: IE = -89.127 ddG = 2.772
ILE Mutation: IE = -88.720 ddG = 3.179
LYS Mutation: IE = -117.622 ddG = -25.723
LEU Mutation: IE = -87.844 ddG = 4.055
MET Mutation: IE = -90.085 ddG = 1.814
ASN Mutation: IE = -90.338 ddG = 1.561
PRO Mutation: IE = -82.596 ddG = 9.303
GLN Mutation: IE = -93.373 ddG = -1.474
ARG Mutation: IE = -118.628 ddG = -26.729
SER Mutation: IE = -88.707 ddG = 3.192
THR Mutation: IE = -85.099 ddG = 6.800
VAL Mutation: IE = -86.773 ddG = 5.126
TRP Mutation: IE = -95.378 ddG = -3.479
TYR Mutation: IE = -92.061 ddG = -0.162

Antibody Residue GLU 112D H
ALA Mutation: IE = -80.923 ddG = 10.976
CYS Mutation: IE = -83.236 ddG = 8.663
ASP Mutation: IE = -89.000 ddG = 2.899
PHE Mutation: IE = -82.761 ddG = 9.138
GLY Mutation: IE = -79.855 ddG = 12.044
HIS Mutation: IE = -81.215 ddG = 10.684
ILE Mutation: IE = -85.482 ddG = 6.417
LYS Mutation: IE = -69.762 ddG = 22.137
LEU Mutation: IE = -83.791 ddG = 8.108
MET Mutation: IE = -81.395 ddG = 10.504
ASN Mutation: IE = -84.367 ddG = 7.532
PRO Mutation: IE = -82.587 ddG = 9.312
GLN Mutation: IE = -80.514 ddG = 11.385
ARG Mutation: IE = -85.289 ddG = 6.610
SER Mutation: IE = -81.877 ddG = 10.022
THR Mutation: IE = -85.122 ddG = 6.777
VAL Mutation: IE = -84.600 ddG = 7.299
TRP Mutation: IE = -81.238 ddG = 10.661
TYR Mutation: IE = -82.193 ddG = 9.706

Antibody Residue TYR 112C H
ALA Mutation: IE = -90.213 ddG = 1.686
CYS Mutation: IE = -89.744 ddG = 2.155
ASP Mutation: IE = -88.664 ddG = 3.235
GLU Mutation: IE = -89.716 ddG = 2.183
PHE Mutation: IE = -91.406 ddG = 0.493
GLY Mutation: IE = -88.365 ddG = 3.534
HIS Mutation: IE = -89.986 ddG = 1.913
ILE Mutation: IE = -90.374 ddG = 1.525
LYS Mutation: IE = -86.955 ddG = 4.944
LEU Mutation: IE = -89.390 ddG = 2.509
MET Mutation: IE = -89.431 ddG = 2.468
ASN Mutation: IE = -92.613 ddG = -0.714
PRO Mutation: IE = -85.632 ddG = 6.267
GLN Mutation: IE = -93.332 ddG = -1.433
ARG Mutation: IE = -96.747 ddG = -4.848
SER Mutation: IE = -90.825 ddG = 1.074
THR Mutation: IE = -89.696 ddG = 2.203
VAL Mutation: IE = -87.997 ddG = 3.902
TRP Mutation: IE = -91.348 ddG = 0.551
