# Supplementary material for: Developing similarity matrices for antibody-protein binding interactions
Source: PLoS One. 2023 Oct 26;18(10):e0293606. doi: 10.1371/journal.pone.0293606 (PMC10602319; doi:10.1371/journal.pone.0293606)
Supplement: S1 File — is a zip file containing every energy calculated in this analysis. (ZIP) [file pone.0293606.s006.zip › PPI Similarity Matrix Data/aB_amb/1HYS_Antibody_Mutation_Energies.txt]

1HYS Results
Wildtype Interaction Energy: -107.516

Antibody Residue SER 35 D
ALA Mutation: IE = -96.999 ddG = 10.517
CYS Mutation: IE = -97.372 ddG = 10.144
ASP Mutation: IE = -103.445 ddG = 4.071
GLU Mutation: IE = -102.907 ddG = 4.609
PHE Mutation: IE = -104.947 ddG = 2.569
GLY Mutation: IE = -98.989 ddG = 8.527
HIS Mutation: IE = -102.207 ddG = 5.309
ILE Mutation: IE = -100.158 ddG = 7.358
LYS Mutation: IE = -112.682 ddG = -5.166
LEU Mutation: IE = -99.709 ddG = 7.807
MET Mutation: IE = -102.077 ddG = 5.439
ASN Mutation: IE = -100.062 ddG = 7.454
PRO Mutation: IE = -95.138 ddG = 12.378
GLN Mutation: IE = -106.488 ddG = 1.028
ARG Mutation: IE = -114.432 ddG = -6.916
THR Mutation: IE = -101.528 ddG = 5.988
VAL Mutation: IE = -98.906 ddG = 8.610
TRP Mutation: IE = -110.398 ddG = -2.882
TYR Mutation: IE = -106.161 ddG = 1.355

Antibody Residue SER 37 C
ALA Mutation: IE = -95.334 ddG = 12.182
CYS Mutation: IE = -97.122 ddG = 10.394
ASP Mutation: IE = -107.652 ddG = -0.136
GLU Mutation: IE = -107.197 ddG = 0.319
PHE Mutation: IE = -90.455 ddG = 17.061
GLY Mutation: IE = -94.170 ddG = 13.346
HIS Mutation: IE = -89.924 ddG = 17.592
ILE Mutation: IE = -90.423 ddG = 17.093
LYS Mutation: IE = -98.107 ddG = 9.409
LEU Mutation: IE = -100.878 ddG = 6.638
MET Mutation: IE = -98.199 ddG = 9.317
ASN Mutation: IE = -101.397 ddG = 6.119
PRO Mutation: IE = -96.501 ddG = 11.015
GLN Mutation: IE = -99.159 ddG = 8.357
ARG Mutation: IE = -96.927 ddG = 10.589
THR Mutation: IE = -98.678 ddG = 8.838
VAL Mutation: IE = -97.434 ddG = 10.082
TRP Mutation: IE = -96.379 ddG = 11.137
TYR Mutation: IE = -91.557 ddG = 15.959

Antibody Residue TRP 58 D
ALA Mutation: IE = -91.811 ddG = 15.705
CYS Mutation: IE = -90.705 ddG = 16.811
ASP Mutation: IE = -95.474 ddG = 12.042
GLU Mutation: IE = -98.975 ddG = 8.541
PHE Mutation: IE = -97.092 ddG = 10.424
GLY Mutation: IE = -91.421 ddG = 16.095
HIS Mutation: IE = -96.344 ddG = 11.172
ILE Mutation: IE = -93.360 ddG = 14.156
LYS Mutation: IE = -97.314 ddG = 10.202
LEU Mutation: IE = -95.018 ddG = 12.498
MET Mutation: IE = -94.491 ddG = 13.025
ASN Mutation: IE = -93.442 ddG = 14.074
PRO Mutation: IE = -96.886 ddG = 10.630
GLN Mutation: IE = -96.860 ddG = 10.656
ARG Mutation: IE = -101.391 ddG = 6.125
SER Mutation: IE = -91.129 ddG = 16.387
THR Mutation: IE = -92.838 ddG = 14.678
VAL Mutation: IE = -91.261 ddG = 16.255
TYR Mutation: IE = -99.586 ddG = 7.930

Antibody Residue ASP 59 D
ALA Mutation: IE = -91.238 ddG = 16.278
CYS Mutation: IE = -94.227 ddG = 13.289
GLU Mutation: IE = -97.334 ddG = 10.182
PHE Mutation: IE = -96.304 ddG = 11.212
GLY Mutation: IE = -90.509 ddG = 17.007
HIS Mutation: IE = -88.865 ddG = 18.651
