# Supplementary material for: Developing similarity matrices for antibody-protein binding interactions
Source: PLoS One. 2023 Oct 26;18(10):e0293606. doi: 10.1371/journal.pone.0293606 (PMC10602319; doi:10.1371/journal.pone.0293606)
Supplement: S1 File — is a zip file containing every energy calculated in this analysis. (ZIP) [file pone.0293606.s006.zip › PPI Similarity Matrix Data/aB_amb/1I9R_Antibody_Mutation_Energies.txt]

1I9R Results
Wildtype Interaction Energy: -160.889

Antibody Residue THR 35 Y
ALA Mutation: IE = -136.201 ddG = 24.688
CYS Mutation: IE = -144.397 ddG = 16.492
ASP Mutation: IE = -133.694 ddG = 27.195
GLU Mutation: IE = -136.871 ddG = 24.018
PHE Mutation: IE = -144.014 ddG = 16.875
GLY Mutation: IE = -136.475 ddG = 24.414
HIS Mutation: IE = -146.903 ddG = 13.986
ILE Mutation: IE = -134.771 ddG = 26.118
LYS Mutation: IE = -146.182 ddG = 14.707
LEU Mutation: IE = -150.264 ddG = 10.625
MET Mutation: IE = -135.421 ddG = 25.468
ASN Mutation: IE = -149.817 ddG = 11.072
PRO Mutation: IE = -139.479 ddG = 21.410
GLN Mutation: IE = -149.664 ddG = 11.225
ARG Mutation: IE = -149.396 ddG = 11.493
SER Mutation: IE = -143.959 ddG = 16.930
VAL Mutation: IE = -139.568 ddG = 21.321
TRP Mutation: IE = -145.515 ddG = 15.374
TYR Mutation: IE = -140.503 ddG = 20.386

Antibody Residue TYR 36 Y
ALA Mutation: IE = -151.976 ddG = 8.913
CYS Mutation: IE = -142.184 ddG = 18.705
ASP Mutation: IE = -139.082 ddG = 21.807
GLU Mutation: IE = -145.733 ddG = 15.156
PHE Mutation: IE = -152.584 ddG = 8.305
GLY Mutation: IE = -151.744 ddG = 9.145
HIS Mutation: IE = -142.652 ddG = 18.237
ILE Mutation: IE = -152.365 ddG = 8.524
LYS Mutation: IE = -151.746 ddG = 9.143
LEU Mutation: IE = -152.205 ddG = 8.684
MET Mutation: IE = -146.165 ddG = 14.724
ASN Mutation: IE = -155.917 ddG = 4.972
PRO Mutation: IE = -137.923 ddG = 22.966
GLN Mutation: IE = -142.859 ddG = 18.030
ARG Mutation: IE = -151.759 ddG = 9.130
SER Mutation: IE = -151.099 ddG = 9.790
THR Mutation: IE = -141.719 ddG = 19.170
VAL Mutation: IE = -152.157 ddG = 8.732
TRP Mutation: IE = -151.992 ddG = 8.897

Antibody Residue TYR 38 Y
ALA Mutation: IE = -150.744 ddG = 10.145
CYS Mutation: IE = -149.791 ddG = 11.098
ASP Mutation: IE = -146.824 ddG = 14.065
GLU Mutation: IE = -150.484 ddG = 10.405
PHE Mutation: IE = -149.006 ddG = 11.883
GLY Mutation: IE = -149.565 ddG = 11.324
HIS Mutation: IE = -153.007 ddG = 7.882
ILE Mutation: IE = -152.122 ddG = 8.767
LYS Mutation: IE = -151.387 ddG = 9.502
LEU Mutation: IE = -151.958 ddG = 8.931
MET Mutation: IE = -150.883 ddG = 10.006
ASN Mutation: IE = -152.395 ddG = 8.494
PRO Mutation: IE = -152.634 ddG = 8.255
GLN Mutation: IE = -147.962 ddG = 12.927
ARG Mutation: IE = -143.942 ddG = 16.947
SER Mutation: IE = -149.225 ddG = 11.664
THR Mutation: IE = -148.034 ddG = 12.855
VAL Mutation: IE = -150.697 ddG = 10.192
TRP Mutation: IE = -149.199 ddG = 11.690

Antibody Residue ASN 62 X
ALA Mutation: IE = -140.544 ddG = 20.345
CYS Mutation: IE = -144.941 ddG = 15.948
ASP Mutation: IE = -143.931 ddG = 16.958
GLU Mutation: IE = -147.216 ddG = 13.673
PHE Mutation: IE = -148.468 ddG = 12.421
GLY Mutation: IE = -143.179 ddG = 17.710
HIS Mutation: IE = -165.917 ddG = -5.028
ILE Mutation: IE = -143.623 ddG = 17.266
LYS Mutation: IE = -135.968 ddG = 24.921
LEU Mutation: IE = -145.204 ddG = 15.685
MET Mutation: IE = -146.113 ddG = 14.776
PRO Mutation: IE = -145.875 ddG = 15.014
GLN Mutation: IE = -151.472 ddG = 9.417
ARG Mutation: IE = -127.704 ddG = 33.185
SER Mutation: IE = -144.749 ddG = 16.140
THR Mutation: IE = -142.643 ddG = 18.246
VAL Mutation: IE = -145.032 ddG = 15.857
TRP Mutation: IE = -141.266 ddG = 19.623
TYR Mutation: IE = -144.382 ddG = 16.507

Antibody Residue ASP 108 X
ALA Mutation: IE = -129.788 ddG = 31.101
CYS Mutation: IE = -120.948 ddG = 39.941
GLU Mutation: IE = -136.394 ddG = 24.495
PHE Mutation: IE = -122.520 ddG = 38.369
GLY Mutation: IE = -129.196 ddG = 31.693
HIS Mutation: IE = -132.971 ddG = 27.918
ILE Mutation: IE = -127.290 ddG = 33.599
LYS Mutation: IE = -127.944 ddG = 32.945
LEU Mutation: IE = -127.329 ddG = 33.560
MET Mutation: IE = -128.365 ddG = 32.524
ASN Mutation: IE = -118.105 ddG = 42.784
PRO Mutation: IE = -124.487 ddG = 36.402
GLN Mutation: IE = -132.461 ddG = 28.428
ARG Mutation: IE = -126.899 ddG = 33.990
SER Mutation: IE = -128.797 ddG = 32.092
THR Mutation: IE = -122.221 ddG = 38.668
VAL Mutation: IE = -127.838 ddG = 33.051
TRP Mutation: IE = -132.554 ddG = 28.335
TYR Mutation: IE = -121.010 ddG = 39.879

Antibody Residue ARG 110 X
ALA Mutation: IE = -144.928 ddG = 15.961
CYS Mutation: IE = -143.649 ddG = 17.240
ASP Mutation: IE = -141.782 ddG = 19.107
GLU Mutation: IE = -164.287 ddG = -3.398
PHE Mutation: IE = -146.592 ddG = 14.297
GLY Mutation: IE = -146.637 ddG = 14.252
HIS Mutation: IE = -141.838 ddG = 19.051
ILE Mutation: IE = -147.944 ddG = 12.945
LYS Mutation: IE = -143.909 ddG = 16.980
LEU Mutation: IE = -147.441 ddG = 13.448
MET Mutation: IE = -157.408 ddG = 3.481
ASN Mutation: IE = -152.050 ddG = 8.839
PRO Mutation: IE = -140.225 ddG = 20.664
GLN Mutation: IE = -151.908 ddG = 8.981
SER Mutation: IE = -147.587 ddG = 13.302
THR Mutation: IE = -139.478 ddG = 21.411
VAL Mutation: IE = -147.169 ddG = 13.720
TRP Mutation: IE = -153.446 ddG = 7.443
TYR Mutation: IE = -123.905 ddG = 36.984

Antibody Residue SER 34 Y
ALA Mutation: IE = -133.457 ddG = 27.432
CYS Mutation: IE = -136.813 ddG = 24.076
ASP Mutation: IE = -137.052 ddG = 23.837
GLU Mutation: IE = -133.354 ddG = 27.535
PHE Mutation: IE = -138.003 ddG = 22.886
GLY Mutation: IE = -134.313 ddG = 26.576
HIS Mutation: IE = -138.237 ddG = 22.652
ILE Mutation: IE = -134.523 ddG = 26.366
LYS Mutation: IE = -138.442 ddG = 22.447
LEU Mutation: IE = -145.160 ddG = 15.729
MET Mutation: IE = -135.734 ddG = 25.155
ASN Mutation: IE = -134.426 ddG = 26.463
PRO Mutation: IE = -142.701 ddG = 18.188
GLN Mutation: IE = -136.806 ddG = 24.083
ARG Mutation: IE = -148.673 ddG = 12.216
THR Mutation: IE = -138.770 ddG = 22.119
VAL Mutation: IE = -133.764 ddG = 27.125
TRP Mutation: IE = -138.272 ddG = 22.617
TYR Mutation: IE = -137.540 ddG = 23.349
