# Supplementary material for: Developing similarity matrices for antibody-protein binding interactions
Source: PLoS One. 2023 Oct 26;18(10):e0293606. doi: 10.1371/journal.pone.0293606 (PMC10602319; doi:10.1371/journal.pone.0293606)
Supplement: S1 File — is a zip file containing every energy calculated in this analysis. (ZIP) [file pone.0293606.s006.zip › PPI Similarity Matrix Data/aB_amb/1IQD_Antibody_Mutation_Energies.txt]

1IQD Results
Wildtype Interaction Energy: -174.430

Antibody Residue GLU 36 B
ALA Mutation: IE = -158.817 ddG = 15.613
CYS Mutation: IE = -158.876 ddG = 15.554
ASP Mutation: IE = -159.856 ddG = 14.574
PHE Mutation: IE = -160.073 ddG = 14.357
GLY Mutation: IE = -160.649 ddG = 13.781
HIS Mutation: IE = -161.160 ddG = 13.270
ILE Mutation: IE = -160.926 ddG = 13.504
LYS Mutation: IE = -159.486 ddG = 14.944
LEU Mutation: IE = -159.848 ddG = 14.582
MET Mutation: IE = -161.280 ddG = 13.150
ASN Mutation: IE = -160.223 ddG = 14.207
PRO Mutation: IE = -157.918 ddG = 16.512
GLN Mutation: IE = -159.640 ddG = 14.790
ARG Mutation: IE = -159.096 ddG = 15.334
SER Mutation: IE = -158.772 ddG = 15.658
THR Mutation: IE = -159.216 ddG = 15.214
VAL Mutation: IE = -158.919 ddG = 15.511
TRP Mutation: IE = -166.873 ddG = 7.557
TYR Mutation: IE = -160.306 ddG = 14.124

Antibody Residue SER 37 A
ALA Mutation: IE = -156.143 ddG = 18.287
CYS Mutation: IE = -153.419 ddG = 21.011
ASP Mutation: IE = -163.026 ddG = 11.404
GLU Mutation: IE = -159.004 ddG = 15.426
PHE Mutation: IE = -155.019 ddG = 19.411
GLY Mutation: IE = -155.933 ddG = 18.497
HIS Mutation: IE = -153.108 ddG = 21.322
ILE Mutation: IE = -153.727 ddG = 20.703
LYS Mutation: IE = -155.003 ddG = 19.427
LEU Mutation: IE = -153.998 ddG = 20.432
MET Mutation: IE = -153.548 ddG = 20.882
ASN Mutation: IE = -156.839 ddG = 17.591
PRO Mutation: IE = -153.048 ddG = 21.382
GLN Mutation: IE = -153.761 ddG = 20.669
ARG Mutation: IE = -163.917 ddG = 10.513
THR Mutation: IE = -159.750 ddG = 14.680
VAL Mutation: IE = -154.144 ddG = 20.286
TRP Mutation: IE = -156.497 ddG = 17.933
TYR Mutation: IE = -156.660 ddG = 17.770

Antibody Residue TYR 38 A
ALA Mutation: IE = -154.946 ddG = 19.484
CYS Mutation: IE = -154.135 ddG = 20.295
ASP Mutation: IE = -153.273 ddG = 21.157
GLU Mutation: IE = -154.783 ddG = 19.647
PHE Mutation: IE = -155.291 ddG = 19.139
GLY Mutation: IE = -153.307 ddG = 21.123
HIS Mutation: IE = -152.999 ddG = 21.431
ILE Mutation: IE = -154.455 ddG = 19.975
LYS Mutation: IE = -154.935 ddG = 19.495
LEU Mutation: IE = -152.195 ddG = 22.235
MET Mutation: IE = -154.722 ddG = 19.708
ASN Mutation: IE = -154.971 ddG = 19.459
PRO Mutation: IE = -153.460 ddG = 20.970
GLN Mutation: IE = -152.726 ddG = 21.704
ARG Mutation: IE = -153.348 ddG = 21.082
SER Mutation: IE = -153.776 ddG = 20.654
THR Mutation: IE = -153.688 ddG = 20.742
VAL Mutation: IE = -154.343 ddG = 20.087
TRP Mutation: IE = -151.172 ddG = 23.258

Antibody Residue ASP 57 B
ALA Mutation: IE = -139.528 ddG = 34.902
CYS Mutation: IE = -147.505 ddG = 26.925
GLU Mutation: IE = -153.506 ddG = 20.924
PHE Mutation: IE = -143.235 ddG = 31.195
GLY Mutation: IE = -141.775 ddG = 32.655
HIS Mutation: IE = -147.675 ddG = 26.755
ILE Mutation: IE = -139.329 ddG = 35.101
LYS Mutation: IE = -140.014 ddG = 34.416
LEU Mutation: IE = -139.565 ddG = 34.865
MET Mutation: IE = -144.841 ddG = 29.589
ASN Mutation: IE = -144.154 ddG = 30.276
PRO Mutation: IE = -139.027 ddG = 35.403
GLN Mutation: IE = -144.925 ddG = 29.505
ARG Mutation: IE = -147.782 ddG = 26.648
SER Mutation: IE = -145.787 ddG = 28.643
THR Mutation: IE = -144.312 ddG = 30.118
VAL Mutation: IE = -137.664 ddG = 36.766
TRP Mutation: IE = -139.418 ddG = 35.012
TYR Mutation: IE = -146.129 ddG = 28.301

Antibody Residue ASP 108 B
ALA Mutation: IE = -131.276 ddG = 43.154
CYS Mutation: IE = -134.484 ddG = 39.946
GLU Mutation: IE = -148.660 ddG = 25.770
PHE Mutation: IE = -127.915 ddG = 46.515
GLY Mutation: IE = -129.561 ddG = 44.869
HIS Mutation: IE = -130.246 ddG = 44.184
ILE Mutation: IE = -132.641 ddG = 41.789
LYS Mutation: IE = -126.845 ddG = 47.585
LEU Mutation: IE = -132.642 ddG = 41.788
MET Mutation: IE = -136.223 ddG = 38.207
ASN Mutation: IE = -133.256 ddG = 41.174
PRO Mutation: IE = -132.944 ddG = 41.486
GLN Mutation: IE = -145.334 ddG = 29.096
ARG Mutation: IE = -139.030 ddG = 35.400
SER Mutation: IE = -138.547 ddG = 35.883
THR Mutation: IE = -124.827 ddG = 49.603
VAL Mutation: IE = -131.538 ddG = 42.892
TRP Mutation: IE = -141.230 ddG = 33.200
TYR Mutation: IE = -129.476 ddG = 44.954

Antibody Residue THR 109 A
ALA Mutation: IE = -157.591 ddG = 16.839
CYS Mutation: IE = -158.231 ddG = 16.199
ASP Mutation: IE = -156.593 ddG = 17.837
GLU Mutation: IE = -156.496 ddG = 17.934
PHE Mutation: IE = -161.023 ddG = 13.407
GLY Mutation: IE = -155.176 ddG = 19.254
HIS Mutation: IE = -157.257 ddG = 17.173
ILE Mutation: IE = -157.444 ddG = 16.986
LYS Mutation: IE = -160.914 ddG = 13.516
LEU Mutation: IE = -159.506 ddG = 14.924
MET Mutation: IE = -153.858 ddG = 20.572
ASN Mutation: IE = -156.621 ddG = 17.809
PRO Mutation: IE = -161.186 ddG = 13.244
GLN Mutation: IE = -158.456 ddG = 15.974
ARG Mutation: IE = -155.626 ddG = 18.804
SER Mutation: IE = -157.587 ddG = 16.843
VAL Mutation: IE = -158.824 ddG = 15.606
TRP Mutation: IE = -159.848 ddG = 14.582
TYR Mutation: IE = -160.040 ddG = 14.390

Antibody Residue ASP 113 B
ALA Mutation: IE = -142.097 ddG = 32.333
CYS Mutation: IE = -143.414 ddG = 31.016
GLU Mutation: IE = -153.524 ddG = 20.906
PHE Mutation: IE = -136.863 ddG = 37.567
GLY Mutation: IE = -139.904 ddG = 34.526
HIS Mutation: IE = -133.649 ddG = 40.781
ILE Mutation: IE = -142.629 ddG = 31.801
LYS Mutation: IE = -144.824 ddG = 29.606
LEU Mutation: IE = -138.672 ddG = 35.758
MET Mutation: IE = -137.280 ddG = 37.150
ASN Mutation: IE = -144.962 ddG = 29.468
PRO Mutation: IE = -135.842 ddG = 38.588
GLN Mutation: IE = -134.147 ddG = 40.283
ARG Mutation: IE = -141.326 ddG = 33.104
SER Mutation: IE = -145.239 ddG = 29.191
THR Mutation: IE = -139.687 ddG = 34.743
VAL Mutation: IE = -137.602 ddG = 36.828
TRP Mutation: IE = -132.833 ddG = 41.597
TYR Mutation: IE = -136.333 ddG = 38.097
