# Supplementary material for: Developing similarity matrices for antibody-protein binding interactions
Source: PLoS One. 2023 Oct 26;18(10):e0293606. doi: 10.1371/journal.pone.0293606 (PMC10602319; doi:10.1371/journal.pone.0293606)
Supplement: S1 File — is a zip file containing every energy calculated in this analysis. (ZIP) [file pone.0293606.s006.zip › PPI Similarity Matrix Data/aB_amb/1JHL_Antibody_Mutation_Energies.txt]

1JHL Results
Wildtype Interaction Energy: -128.737

Antibody Residue SER 36 L
ALA Mutation: IE = -110.417 ddG = 18.320
CYS Mutation: IE = -108.630 ddG = 20.107
ASP Mutation: IE = -126.137 ddG = 2.600
GLU Mutation: IE = -110.331 ddG = 18.406
PHE Mutation: IE = -114.871 ddG = 13.866
GLY Mutation: IE = -108.092 ddG = 20.645
HIS Mutation: IE = -108.684 ddG = 20.053
ILE Mutation: IE = -110.598 ddG = 18.139
LYS Mutation: IE = -113.707 ddG = 15.030
LEU Mutation: IE = -110.876 ddG = 17.861
MET Mutation: IE = -112.028 ddG = 16.709
ASN Mutation: IE = -112.713 ddG = 16.024
PRO Mutation: IE = -111.363 ddG = 17.374
GLN Mutation: IE = -111.040 ddG = 17.697
ARG Mutation: IE = -107.475 ddG = 21.262
THR Mutation: IE = -117.958 ddG = 10.779
VAL Mutation: IE = -112.381 ddG = 16.356
TRP Mutation: IE = -113.088 ddG = 15.649
TYR Mutation: IE = -109.130 ddG = 19.607

Antibody Residue TRP 38 H
ALA Mutation: IE = -109.279 ddG = 19.458
CYS Mutation: IE = -109.795 ddG = 18.942
ASP Mutation: IE = -113.014 ddG = 15.723
GLU Mutation: IE = -113.766 ddG = 14.971
PHE Mutation: IE = -107.385 ddG = 21.352
GLY Mutation: IE = -106.963 ddG = 21.774
HIS Mutation: IE = -112.552 ddG = 16.185
ILE Mutation: IE = -112.124 ddG = 16.613
LYS Mutation: IE = -109.710 ddG = 19.027
LEU Mutation: IE = -109.721 ddG = 19.016
MET Mutation: IE = -111.579 ddG = 17.158
ASN Mutation: IE = -111.402 ddG = 17.335
PRO Mutation: IE = -109.055 ddG = 19.682
GLN Mutation: IE = -114.553 ddG = 14.184
ARG Mutation: IE = -113.518 ddG = 15.219
SER Mutation: IE = -107.120 ddG = 21.617
THR Mutation: IE = -109.629 ddG = 19.108
VAL Mutation: IE = -110.020 ddG = 18.717
TYR Mutation: IE = -108.798 ddG = 19.939

Antibody Residue ASP 62 H
ALA Mutation: IE = -93.494 ddG = 35.243
CYS Mutation: IE = -93.366 ddG = 35.371
GLU Mutation: IE = -109.197 ddG = 19.540
PHE Mutation: IE = -93.684 ddG = 35.053
GLY Mutation: IE = -92.715 ddG = 36.022
HIS Mutation: IE = -93.399 ddG = 35.338
ILE Mutation: IE = -94.036 ddG = 34.701
LYS Mutation: IE = -90.166 ddG = 38.571
LEU Mutation: IE = -92.429 ddG = 36.308
MET Mutation: IE = -93.601 ddG = 35.136
ASN Mutation: IE = -97.480 ddG = 31.257
PRO Mutation: IE = -94.741 ddG = 33.996
GLN Mutation: IE = -93.704 ddG = 35.033
ARG Mutation: IE = -96.487 ddG = 32.250
SER Mutation: IE = -93.878 ddG = 34.859
THR Mutation: IE = -92.708 ddG = 36.029
VAL Mutation: IE = -93.674 ddG = 35.063
TRP Mutation: IE = -92.782 ddG = 35.955
TYR Mutation: IE = -96.107 ddG = 32.630

Antibody Residue ASP 107 H
ALA Mutation: IE = -102.488 ddG = 26.249
CYS Mutation: IE = -103.250 ddG = 25.487
GLU Mutation: IE = -126.643 ddG = 2.094
PHE Mutation: IE = -103.951 ddG = 24.786
GLY Mutation: IE = -109.999 ddG = 18.738
HIS Mutation: IE = -104.114 ddG = 24.623
ILE Mutation: IE = -103.620 ddG = 25.117
LYS Mutation: IE = -102.808 ddG = 25.929
LEU Mutation: IE = -105.836 ddG = 22.901
MET Mutation: IE = -108.566 ddG = 20.171
ASN Mutation: IE = -108.959 ddG = 19.778
PRO Mutation: IE = -101.280 ddG = 27.457
GLN Mutation: IE = -104.570 ddG = 24.167
ARG Mutation: IE = -99.543 ddG = 29.194
SER Mutation: IE = -102.161 ddG = 26.576
THR Mutation: IE = -101.936 ddG = 26.801
VAL Mutation: IE = -103.365 ddG = 25.372
TRP Mutation: IE = -115.325 ddG = 13.412
TYR Mutation: IE = -94.815 ddG = 33.922

Antibody Residue ASN 108 L
ALA Mutation: IE = -106.077 ddG = 22.660
CYS Mutation: IE = -103.454 ddG = 25.283
ASP Mutation: IE = -118.992 ddG = 9.745
GLU Mutation: IE = -120.619 ddG = 8.118
PHE Mutation: IE = -106.387 ddG = 22.350
GLY Mutation: IE = -105.152 ddG = 23.585
HIS Mutation: IE = -106.552 ddG = 22.185
ILE Mutation: IE = -106.754 ddG = 21.983
LYS Mutation: IE = -107.089 ddG = 21.648
LEU Mutation: IE = -107.449 ddG = 21.288
MET Mutation: IE = -106.010 ddG = 22.727
PRO Mutation: IE = -103.058 ddG = 25.679
GLN Mutation: IE = -104.788 ddG = 23.949
ARG Mutation: IE = -102.752 ddG = 25.985
SER Mutation: IE = -102.803 ddG = 25.934
THR Mutation: IE = -105.246 ddG = 23.491
VAL Mutation: IE = -105.841 ddG = 22.896
TRP Mutation: IE = -112.168 ddG = 16.569
TYR Mutation: IE = -106.905 ddG = 21.832

Antibody Residue ASN 109 H
ALA Mutation: IE = -114.413 ddG = 14.324
CYS Mutation: IE = -113.694 ddG = 15.043
ASP Mutation: IE = -114.255 ddG = 14.482
GLU Mutation: IE = -136.837 ddG = -8.100
PHE Mutation: IE = -112.325 ddG = 16.412
GLY Mutation: IE = -113.209 ddG = 15.528
HIS Mutation: IE = -116.550 ddG = 12.187
ILE Mutation: IE = -114.822 ddG = 13.915
LYS Mutation: IE = -113.962 ddG = 14.775
LEU Mutation: IE = -114.051 ddG = 14.686
MET Mutation: IE = -114.893 ddG = 13.844
PRO Mutation: IE = -116.555 ddG = 12.182
GLN Mutation: IE = -113.545 ddG = 15.192
ARG Mutation: IE = -109.917 ddG = 18.820
SER Mutation: IE = -116.997 ddG = 11.740
THR Mutation: IE = -109.863 ddG = 18.874
VAL Mutation: IE = -106.843 ddG = 21.894
TRP Mutation: IE = -107.846 ddG = 20.891
TYR Mutation: IE = -109.182 ddG = 19.555

Antibody Residue TYR 110 H
ALA Mutation: IE = -113.106 ddG = 15.631
CYS Mutation: IE = -113.070 ddG = 15.667
ASP Mutation: IE = -116.426 ddG = 12.311
GLU Mutation: IE = -111.843 ddG = 16.894
PHE Mutation: IE = -116.062 ddG = 12.675
GLY Mutation: IE = -114.813 ddG = 13.924
HIS Mutation: IE = -120.426 ddG = 8.311
ILE Mutation: IE = -116.735 ddG = 12.002
LYS Mutation: IE = -116.744 ddG = 11.993
LEU Mutation: IE = -114.527 ddG = 14.210
MET Mutation: IE = -110.974 ddG = 17.763
ASN Mutation: IE = -112.157 ddG = 16.580
PRO Mutation: IE = -111.912 ddG = 16.825
GLN Mutation: IE = -111.666 ddG = 17.071
ARG Mutation: IE = -125.947 ddG = 2.790
SER Mutation: IE = -112.653 ddG = 16.084
THR Mutation: IE = -114.136 ddG = 14.601
VAL Mutation: IE = -114.473 ddG = 14.264
TRP Mutation: IE = -116.560 ddG = 12.177
