# Supplementary material for: Developing similarity matrices for antibody-protein binding interactions
Source: PLoS One. 2023 Oct 26;18(10):e0293606. doi: 10.1371/journal.pone.0293606 (PMC10602319; doi:10.1371/journal.pone.0293606)
Supplement: S1 File — is a zip file containing every energy calculated in this analysis. (ZIP) [file pone.0293606.s006.zip › PPI Similarity Matrix Data/aB_amb/1JPS_Antibody_Mutation_Energies.txt]

1JPS Results
Wildtype Interaction Energy: -203.708

Antibody Residue GLU 36 H
ALA Mutation: IE = -173.473 ddG = 30.235
CYS Mutation: IE = -173.620 ddG = 30.088
ASP Mutation: IE = -178.973 ddG = 24.735
PHE Mutation: IE = -176.059 ddG = 27.649
GLY Mutation: IE = -173.564 ddG = 30.144
HIS Mutation: IE = -176.443 ddG = 27.265
ILE Mutation: IE = -175.135 ddG = 28.573
LYS Mutation: IE = -175.909 ddG = 27.799
LEU Mutation: IE = -177.271 ddG = 26.437
MET Mutation: IE = -176.115 ddG = 27.593
ASN Mutation: IE = -174.881 ddG = 28.827
PRO Mutation: IE = -174.800 ddG = 28.908
GLN Mutation: IE = -178.061 ddG = 25.647
ARG Mutation: IE = -174.912 ddG = 28.796
SER Mutation: IE = -174.000 ddG = 29.708
THR Mutation: IE = -176.397 ddG = 27.311
VAL Mutation: IE = -174.803 ddG = 28.905
TRP Mutation: IE = -180.070 ddG = 23.638
TYR Mutation: IE = -176.283 ddG = 27.425

Antibody Residue TYR 37 H
ALA Mutation: IE = -188.093 ddG = 15.615
CYS Mutation: IE = -188.820 ddG = 14.888
ASP Mutation: IE = -187.218 ddG = 16.490
GLU Mutation: IE = -185.387 ddG = 18.321
PHE Mutation: IE = -186.005 ddG = 17.703
GLY Mutation: IE = -184.605 ddG = 19.103
HIS Mutation: IE = -187.110 ddG = 16.598
ILE Mutation: IE = -185.576 ddG = 18.132
LYS Mutation: IE = -183.060 ddG = 20.648
LEU Mutation: IE = -184.421 ddG = 19.287
MET Mutation: IE = -182.962 ddG = 20.746
ASN Mutation: IE = -185.697 ddG = 18.011
PRO Mutation: IE = -187.520 ddG = 16.188
GLN Mutation: IE = -184.563 ddG = 19.145
ARG Mutation: IE = -185.118 ddG = 18.590
SER Mutation: IE = -189.680 ddG = 14.028
THR Mutation: IE = -186.194 ddG = 17.514
VAL Mutation: IE = -184.466 ddG = 19.242
TRP Mutation: IE = -183.809 ddG = 19.899

Antibody Residue TYR 38 H
ALA Mutation: IE = -177.709 ddG = 25.999
CYS Mutation: IE = -178.887 ddG = 24.821
ASP Mutation: IE = -182.543 ddG = 21.165
GLU Mutation: IE = -177.631 ddG = 26.077
PHE Mutation: IE = -177.591 ddG = 26.117
GLY Mutation: IE = -178.356 ddG = 25.352
HIS Mutation: IE = -186.792 ddG = 16.916
ILE Mutation: IE = -180.037 ddG = 23.671
LYS Mutation: IE = -179.489 ddG = 24.219
LEU Mutation: IE = -179.714 ddG = 23.994
MET Mutation: IE = -180.954 ddG = 22.754
ASN Mutation: IE = -179.828 ddG = 23.880
PRO Mutation: IE = -178.914 ddG = 24.794
GLN Mutation: IE = -182.376 ddG = 21.332
ARG Mutation: IE = -181.972 ddG = 21.736
SER Mutation: IE = -176.603 ddG = 27.105
THR Mutation: IE = -178.641 ddG = 25.067
VAL Mutation: IE = -180.972 ddG = 22.736
TRP Mutation: IE = -181.024 ddG = 22.684

Antibody Residue ASP 57 H
ALA Mutation: IE = -170.252 ddG = 33.456
CYS Mutation: IE = -174.682 ddG = 29.026
GLU Mutation: IE = -191.316 ddG = 12.392
PHE Mutation: IE = -172.067 ddG = 31.641
GLY Mutation: IE = -171.581 ddG = 32.127
HIS Mutation: IE = -172.235 ddG = 31.473
ILE Mutation: IE = -173.879 ddG = 29.829
LYS Mutation: IE = -173.586 ddG = 30.122
LEU Mutation: IE = -170.975 ddG = 32.733
MET Mutation: IE = -169.549 ddG = 34.159
ASN Mutation: IE = -172.775 ddG = 30.933
PRO Mutation: IE = -171.832 ddG = 31.876
GLN Mutation: IE = -178.172 ddG = 25.536
ARG Mutation: IE = -184.527 ddG = 19.181
SER Mutation: IE = -177.814 ddG = 25.894
THR Mutation: IE = -178.644 ddG = 25.064
VAL Mutation: IE = -173.572 ddG = 30.136
TRP Mutation: IE = -167.095 ddG = 36.613
TYR Mutation: IE = -167.950 ddG = 35.758

Antibody Residue ASP 107 H
ALA Mutation: IE = -178.710 ddG = 24.998
CYS Mutation: IE = -176.577 ddG = 27.131
GLU Mutation: IE = -194.320 ddG = 9.388
PHE Mutation: IE = -176.921 ddG = 26.787
GLY Mutation: IE = -179.360 ddG = 24.348
HIS Mutation: IE = -182.076 ddG = 21.632
ILE Mutation: IE = -178.222 ddG = 25.486
LYS Mutation: IE = -174.080 ddG = 29.628
LEU Mutation: IE = -176.363 ddG = 27.345
MET Mutation: IE = -179.962 ddG = 23.746
ASN Mutation: IE = -177.890 ddG = 25.818
PRO Mutation: IE = -176.294 ddG = 27.414
GLN Mutation: IE = -182.827 ddG = 20.881
ARG Mutation: IE = -176.168 ddG = 27.540
SER Mutation: IE = -176.249 ddG = 27.459
THR Mutation: IE = -180.197 ddG = 23.511
VAL Mutation: IE = -178.269 ddG = 25.439
TRP Mutation: IE = -177.044 ddG = 26.664
TYR Mutation: IE = -178.056 ddG = 25.652

Antibody Residue THR 108 H
ALA Mutation: IE = -188.103 ddG = 15.605
CYS Mutation: IE = -189.133 ddG = 14.575
ASP Mutation: IE = -195.345 ddG = 8.363
GLU Mutation: IE = -194.733 ddG = 8.975
PHE Mutation: IE = -192.408 ddG = 11.300
GLY Mutation: IE = -190.240 ddG = 13.468
HIS Mutation: IE = -190.866 ddG = 12.842
ILE Mutation: IE = -193.228 ddG = 10.480
LYS Mutation: IE = -188.443 ddG = 15.265
LEU Mutation: IE = -192.301 ddG = 11.407
MET Mutation: IE = -191.486 ddG = 12.222
ASN Mutation: IE = -189.678 ddG = 14.030
PRO Mutation: IE = -191.605 ddG = 12.103
GLN Mutation: IE = -188.682 ddG = 15.026
ARG Mutation: IE = -188.697 ddG = 15.011
SER Mutation: IE = -193.997 ddG = 9.711
VAL Mutation: IE = -190.399 ddG = 13.309
TRP Mutation: IE = -195.054 ddG = 8.654
TYR Mutation: IE = -191.436 ddG = 12.272

Antibody Residue GLU 109 L
ALA Mutation: IE = -182.154 ddG = 21.554
CYS Mutation: IE = -182.694 ddG = 21.014
ASP Mutation: IE = -182.979 ddG = 20.729
PHE Mutation: IE = -185.435 ddG = 18.273
GLY Mutation: IE = -182.233 ddG = 21.475
HIS Mutation: IE = -188.691 ddG = 15.017
ILE Mutation: IE = -182.133 ddG = 21.575
LYS Mutation: IE = -185.469 ddG = 18.239
LEU Mutation: IE = -186.946 ddG = 16.762
MET Mutation: IE = -191.076 ddG = 12.632
ASN Mutation: IE = -186.459 ddG = 17.249
PRO Mutation: IE = -180.402 ddG = 23.306
GLN Mutation: IE = -195.419 ddG = 8.289
ARG Mutation: IE = -190.446 ddG = 13.262
SER Mutation: IE = -184.128 ddG = 19.580
THR Mutation: IE = -187.922 ddG = 15.786
VAL Mutation: IE = -183.632 ddG = 20.076
TRP Mutation: IE = -187.785 ddG = 15.923
TYR Mutation: IE = -193.035 ddG = 10.673
