# Supplementary material for: Developing similarity matrices for antibody-protein binding interactions
Source: PLoS One. 2023 Oct 26;18(10):e0293606. doi: 10.1371/journal.pone.0293606 (PMC10602319; doi:10.1371/journal.pone.0293606)
Supplement: S1 File — is a zip file containing every energy calculated in this analysis. (ZIP) [file pone.0293606.s006.zip › PPI Similarity Matrix Data/aB_amb/1JRH_Antibody_Mutation_Energies.txt]

1JRH Results
Wildtype Interaction Energy: -155.163

Antibody Residue GLU 1027 L
ALA Mutation: IE = -128.589 ddG = 26.574
CYS Mutation: IE = -130.104 ddG = 25.059
ASP Mutation: IE = -144.345 ddG = 10.818
PHE Mutation: IE = -132.150 ddG = 23.013
GLY Mutation: IE = -128.991 ddG = 26.172
HIS Mutation: IE = -131.775 ddG = 23.388
ILE Mutation: IE = -129.121 ddG = 26.042
LYS Mutation: IE = -131.903 ddG = 23.260
LEU Mutation: IE = -130.991 ddG = 24.172
MET Mutation: IE = -132.765 ddG = 22.398
ASN Mutation: IE = -127.554 ddG = 27.609
PRO Mutation: IE = -128.483 ddG = 26.680
GLN Mutation: IE = -129.644 ddG = 25.519
ARG Mutation: IE = -128.668 ddG = 26.495
SER Mutation: IE = -128.967 ddG = 26.196
THR Mutation: IE = -127.567 ddG = 27.596
VAL Mutation: IE = -129.127 ddG = 26.036
TRP Mutation: IE = -128.600 ddG = 26.563
TYR Mutation: IE = -132.243 ddG = 22.920

Antibody Residue ARG 1038 L
ALA Mutation: IE = -129.204 ddG = 25.959
CYS Mutation: IE = -131.340 ddG = 23.823
ASP Mutation: IE = -132.496 ddG = 22.667
GLU Mutation: IE = -128.269 ddG = 26.894
PHE Mutation: IE = -128.128 ddG = 27.035
GLY Mutation: IE = -127.778 ddG = 27.385
HIS Mutation: IE = -131.565 ddG = 23.598
ILE Mutation: IE = -128.160 ddG = 27.003
LYS Mutation: IE = -129.989 ddG = 25.174
LEU Mutation: IE = -132.894 ddG = 22.269
MET Mutation: IE = -130.314 ddG = 24.849
ASN Mutation: IE = -130.204 ddG = 24.959
PRO Mutation: IE = -137.702 ddG = 17.461
GLN Mutation: IE = -131.082 ddG = 24.081
SER Mutation: IE = -132.368 ddG = 22.795
THR Mutation: IE = -130.750 ddG = 24.413
VAL Mutation: IE = -130.459 ddG = 24.704
TRP Mutation: IE = -128.917 ddG = 26.246
TYR Mutation: IE = -130.682 ddG = 24.481

Antibody Residue ASP 1059 H
ALA Mutation: IE = -136.622 ddG = 18.541
CYS Mutation: IE = -137.369 ddG = 17.794
GLU Mutation: IE = -142.944 ddG = 12.219
PHE Mutation: IE = -136.167 ddG = 18.996
GLY Mutation: IE = -137.337 ddG = 17.826
HIS Mutation: IE = -135.296 ddG = 19.867
ILE Mutation: IE = -136.810 ddG = 18.353
LYS Mutation: IE = -137.627 ddG = 17.536
LEU Mutation: IE = -137.637 ddG = 17.526
MET Mutation: IE = -136.778 ddG = 18.385
ASN Mutation: IE = -136.735 ddG = 18.428
PRO Mutation: IE = -137.317 ddG = 17.846
GLN Mutation: IE = -137.326 ddG = 17.837
ARG Mutation: IE = -134.629 ddG = 20.534
SER Mutation: IE = -137.584 ddG = 17.579
THR Mutation: IE = -137.364 ddG = 17.799
VAL Mutation: IE = -136.200 ddG = 18.963
TRP Mutation: IE = -136.590 ddG = 18.573
TYR Mutation: IE = -132.311 ddG = 22.852

Antibody Residue LYS 1072 H
ALA Mutation: IE = -137.056 ddG = 18.107
CYS Mutation: IE = -139.983 ddG = 15.180
ASP Mutation: IE = -138.769 ddG = 16.394
GLU Mutation: IE = -137.823 ddG = 17.340
PHE Mutation: IE = -139.559 ddG = 15.604
GLY Mutation: IE = -140.315 ddG = 14.848
HIS Mutation: IE = -138.110 ddG = 17.053
ILE Mutation: IE = -137.869 ddG = 17.294
LEU Mutation: IE = -138.290 ddG = 16.873
MET Mutation: IE = -138.576 ddG = 16.587
ASN Mutation: IE = -137.190 ddG = 17.973
PRO Mutation: IE = -138.775 ddG = 16.388
GLN Mutation: IE = -137.503 ddG = 17.660
ARG Mutation: IE = -138.249 ddG = 16.914
SER Mutation: IE = -139.316 ddG = 15.847
THR Mutation: IE = -135.895 ddG = 19.268
VAL Mutation: IE = -137.900 ddG = 17.263
TRP Mutation: IE = -143.182 ddG = 11.981
TYR Mutation: IE = -138.417 ddG = 16.746

Antibody Residue ARG 1107 H
ALA Mutation: IE = -135.464 ddG = 19.699
CYS Mutation: IE = -137.914 ddG = 17.249
ASP Mutation: IE = -134.227 ddG = 20.936
GLU Mutation: IE = -135.485 ddG = 19.678
PHE Mutation: IE = -138.200 ddG = 16.963
GLY Mutation: IE = -135.687 ddG = 19.476
HIS Mutation: IE = -137.801 ddG = 17.362
ILE Mutation: IE = -137.564 ddG = 17.599
LYS Mutation: IE = -135.327 ddG = 19.836
LEU Mutation: IE = -138.136 ddG = 17.027
MET Mutation: IE = -138.425 ddG = 16.738
ASN Mutation: IE = -137.451 ddG = 17.712
PRO Mutation: IE = -137.932 ddG = 17.231
GLN Mutation: IE = -136.471 ddG = 18.692
SER Mutation: IE = -137.507 ddG = 17.656
THR Mutation: IE = -136.483 ddG = 18.680
VAL Mutation: IE = -136.948 ddG = 18.215
TRP Mutation: IE = -137.070 ddG = 18.093
TYR Mutation: IE = -138.486 ddG = 16.677

Antibody Residue TRP 1108 L
ALA Mutation: IE = -140.870 ddG = 14.293
CYS Mutation: IE = -140.341 ddG = 14.822
ASP Mutation: IE = -151.545 ddG = 3.618
GLU Mutation: IE = -156.545 ddG = -1.382
PHE Mutation: IE = -145.727 ddG = 9.436
GLY Mutation: IE = -143.001 ddG = 12.162
HIS Mutation: IE = -147.155 ddG = 8.008
ILE Mutation: IE = -139.065 ddG = 16.098
LYS Mutation: IE = -136.198 ddG = 18.965
LEU Mutation: IE = -137.034 ddG = 18.129
MET Mutation: IE = -141.007 ddG = 14.156
ASN Mutation: IE = -139.887 ddG = 15.276
PRO Mutation: IE = -139.388 ddG = 15.775
GLN Mutation: IE = -146.769 ddG = 8.394
ARG Mutation: IE = -138.990 ddG = 16.173
SER Mutation: IE = -142.906 ddG = 12.257
THR Mutation: IE = -137.702 ddG = 17.461
VAL Mutation: IE = -140.880 ddG = 14.283
TYR Mutation: IE = -142.421 ddG = 12.742

Antibody Residue HIS 1113 H
ALA Mutation: IE = -135.876 ddG = 19.287
CYS Mutation: IE = -138.409 ddG = 16.754
ASP Mutation: IE = -142.979 ddG = 12.184
GLU Mutation: IE = -141.319 ddG = 13.844
PHE Mutation: IE = -139.827 ddG = 15.336
GLY Mutation: IE = -134.380 ddG = 20.783
HIS Mutation: IE = -136.168 ddG = 18.995
ILE Mutation: IE = -140.687 ddG = 14.476
LYS Mutation: IE = -143.523 ddG = 11.640
LEU Mutation: IE = -140.870 ddG = 14.293
MET Mutation: IE = -139.569 ddG = 15.594
ASN Mutation: IE = -142.419 ddG = 12.744
PRO Mutation: IE = -139.181 ddG = 15.982
GLN Mutation: IE = -137.815 ddG = 17.348
ARG Mutation: IE = -138.411 ddG = 16.752
SER Mutation: IE = -139.064 ddG = 16.099
THR Mutation: IE = -138.041 ddG = 17.122
VAL Mutation: IE = -138.262 ddG = 16.901
TRP Mutation: IE = -126.768 ddG = 28.395
TYR Mutation: IE = -137.781 ddG = 17.382
