# Supplementary material for: Developing similarity matrices for antibody-protein binding interactions
Source: PLoS One. 2023 Oct 26;18(10):e0293606. doi: 10.1371/journal.pone.0293606 (PMC10602319; doi:10.1371/journal.pone.0293606)
Supplement: S1 File — is a zip file containing every energy calculated in this analysis. (ZIP) [file pone.0293606.s006.zip › PPI Similarity Matrix Data/aB_amb/1JTO_Antibody_Mutation_Energies.txt]

1JTO Results
Wildtype Interaction Energy: -100.834

Antibody Residue MET 58 B
ALA Mutation: IE = -103.412 ddG = -2.578
CYS Mutation: IE = -103.431 ddG = -2.597
ASP Mutation: IE = -108.376 ddG = -7.542
GLU Mutation: IE = -113.451 ddG = -12.617
PHE Mutation: IE = -103.166 ddG = -2.332
GLY Mutation: IE = -104.159 ddG = -3.325
HIS Mutation: IE = -105.640 ddG = -4.806
ILE Mutation: IE = -104.128 ddG = -3.294
LYS Mutation: IE = -106.227 ddG = -5.393
LEU Mutation: IE = -105.223 ddG = -4.389
ASN Mutation: IE = -99.895 ddG = 0.939
PRO Mutation: IE = -103.799 ddG = -2.965
GLN Mutation: IE = -110.265 ddG = -9.431
ARG Mutation: IE = -101.672 ddG = -0.838
SER Mutation: IE = -98.319 ddG = 2.515
THR Mutation: IE = -104.088 ddG = -3.254
VAL Mutation: IE = -101.100 ddG = -0.266
TRP Mutation: IE = -111.349 ddG = -10.515
TYR Mutation: IE = -104.505 ddG = -3.671

Antibody Residue THR 109 B
ALA Mutation: IE = -102.392 ddG = -1.558
CYS Mutation: IE = -105.814 ddG = -4.980
ASP Mutation: IE = -106.879 ddG = -6.045
GLU Mutation: IE = -105.142 ddG = -4.308
PHE Mutation: IE = -107.824 ddG = -6.990
GLY Mutation: IE = -107.944 ddG = -7.110
HIS Mutation: IE = -111.502 ddG = -10.668
ILE Mutation: IE = -106.548 ddG = -5.714
LYS Mutation: IE = -90.209 ddG = 10.625
LEU Mutation: IE = -105.146 ddG = -4.312
MET Mutation: IE = -110.270 ddG = -9.436
ASN Mutation: IE = -105.130 ddG = -4.296
PRO Mutation: IE = -104.858 ddG = -4.024
GLN Mutation: IE = -90.295 ddG = 10.539
ARG Mutation: IE = -89.734 ddG = 11.100
SER Mutation: IE = -92.360 ddG = 8.474
VAL Mutation: IE = -105.209 ddG = -4.375
TRP Mutation: IE = -98.305 ddG = 2.529
TYR Mutation: IE = -108.994 ddG = -8.160

Antibody Residue ILE 110 B
ALA Mutation: IE = -97.959 ddG = 2.875
CYS Mutation: IE = -96.818 ddG = 4.016
ASP Mutation: IE = -95.575 ddG = 5.259
GLU Mutation: IE = -99.905 ddG = 0.929
PHE Mutation: IE = -106.015 ddG = -5.181
GLY Mutation: IE = -94.615 ddG = 6.219
HIS Mutation: IE = -96.531 ddG = 4.303
LYS Mutation: IE = -97.733 ddG = 3.101
LEU Mutation: IE = -98.814 ddG = 2.020
MET Mutation: IE = -105.573 ddG = -4.739
ASN Mutation: IE = -95.464 ddG = 5.370
PRO Mutation: IE = -96.531 ddG = 4.303
GLN Mutation: IE = -99.345 ddG = 1.489
ARG Mutation: IE = -106.193 ddG = -5.359
SER Mutation: IE = -95.262 ddG = 5.572
THR Mutation: IE = -104.098 ddG = -3.264
VAL Mutation: IE = -98.513 ddG = 2.321
TRP Mutation: IE = -100.431 ddG = 0.403
TYR Mutation: IE = -105.738 ddG = -4.904

Antibody Residue TYR 111 B
ALA Mutation: IE = -103.260 ddG = -2.426
CYS Mutation: IE = -101.293 ddG = -0.459
ASP Mutation: IE = -100.773 ddG = 0.061
GLU Mutation: IE = -95.823 ddG = 5.011
PHE Mutation: IE = -106.083 ddG = -5.249
GLY Mutation: IE = -102.858 ddG = -2.024
HIS Mutation: IE = -99.195 ddG = 1.639
ILE Mutation: IE = -103.807 ddG = -2.973
LYS Mutation: IE = -87.863 ddG = 12.971
LEU Mutation: IE = -98.855 ddG = 1.979
MET Mutation: IE = -99.621 ddG = 1.213
ASN Mutation: IE = -99.053 ddG = 1.781
PRO Mutation: IE = -98.512 ddG = 2.322
GLN Mutation: IE = -98.873 ddG = 1.961
ARG Mutation: IE = -89.252 ddG = 11.582
SER Mutation: IE = -102.980 ddG = -2.146
THR Mutation: IE = -101.692 ddG = -0.858
VAL Mutation: IE = -103.097 ddG = -2.263
TRP Mutation: IE = -103.280 ddG = -2.446

Antibody Residue ALA 111A B
CYS Mutation: IE = -103.871 ddG = -3.037
ASP Mutation: IE = -99.782 ddG = 1.052
GLU Mutation: IE = -91.886 ddG = 8.948
PHE Mutation: IE = -100.832 ddG = 0.002
GLY Mutation: IE = -98.371 ddG = 2.463
HIS Mutation: IE = -101.553 ddG = -0.719
ILE Mutation: IE = -98.657 ddG = 2.177
LYS Mutation: IE = -118.102 ddG = -17.268
LEU Mutation: IE = -106.070 ddG = -5.236
MET Mutation: IE = -97.190 ddG = 3.644
ASN Mutation: IE = -112.428 ddG = -11.594
PRO Mutation: IE = -93.817 ddG = 7.017
GLN Mutation: IE = -101.678 ddG = -0.844
ARG Mutation: IE = -113.487 ddG = -12.653
SER Mutation: IE = -104.923 ddG = -4.089
THR Mutation: IE = -107.087 ddG = -6.253
VAL Mutation: IE = -102.192 ddG = -1.358
TRP Mutation: IE = -117.371 ddG = -16.537
TYR Mutation: IE = -103.912 ddG = -3.078

Antibody Residue SER 111B B
ALA Mutation: IE = -94.972 ddG = 5.862
CYS Mutation: IE = -93.013 ddG = 7.821
ASP Mutation: IE = -104.614 ddG = -3.780
GLU Mutation: IE = -88.603 ddG = 12.231
PHE Mutation: IE = -92.192 ddG = 8.642
GLY Mutation: IE = -93.872 ddG = 6.962
HIS Mutation: IE = -93.964 ddG = 6.870
ILE Mutation: IE = -90.668 ddG = 10.166
LYS Mutation: IE = -98.405 ddG = 2.429
LEU Mutation: IE = -90.852 ddG = 9.982
MET Mutation: IE = -92.178 ddG = 8.656
ASN Mutation: IE = -104.349 ddG = -3.515
PRO Mutation: IE = -92.065 ddG = 8.769
GLN Mutation: IE = -91.855 ddG = 8.979
ARG Mutation: IE = -107.530 ddG = -6.696
THR Mutation: IE = -104.206 ddG = -3.372
VAL Mutation: IE = -90.841 ddG = 9.993
TRP Mutation: IE = -97.333 ddG = 3.501
TYR Mutation: IE = -99.388 ddG = 1.446

Antibody Residue TYR 111C B
ALA Mutation: IE = -99.153 ddG = 1.681
CYS Mutation: IE = -92.604 ddG = 8.230
ASP Mutation: IE = -95.660 ddG = 5.174
GLU Mutation: IE = -95.851 ddG = 4.983
PHE Mutation: IE = -98.989 ddG = 1.845
GLY Mutation: IE = -92.084 ddG = 8.750
HIS Mutation: IE = -105.162 ddG = -4.328
ILE Mutation: IE = -98.938 ddG = 1.896
LYS Mutation: IE = -111.807 ddG = -10.973
LEU Mutation: IE = -100.861 ddG = -0.027
MET Mutation: IE = -98.111 ddG = 2.723
ASN Mutation: IE = -95.447 ddG = 5.387
PRO Mutation: IE = -92.038 ddG = 8.796
GLN Mutation: IE = -107.771 ddG = -6.937
ARG Mutation: IE = -104.555 ddG = -3.721
SER Mutation: IE = -96.207 ddG = 4.627
THR Mutation: IE = -97.190 ddG = 3.644
VAL Mutation: IE = -93.496 ddG = 7.338
TRP Mutation: IE = -98.517 ddG = 2.317
