# Supplementary material for: Developing similarity matrices for antibody-protein binding interactions
Source: PLoS One. 2023 Oct 26;18(10):e0293606. doi: 10.1371/journal.pone.0293606 (PMC10602319; doi:10.1371/journal.pone.0293606)
Supplement: S1 File — is a zip file containing every energy calculated in this analysis. (ZIP) [file pone.0293606.s006.zip › PPI Similarity Matrix Data/aB_amb/1KXQ_Antibody_Mutation_Energies.txt]

1KXQ Results
Wildtype Interaction Energy: -149.229

Antibody Residue GLN 1 G
ALA Mutation: IE = -130.916 ddG = 18.313
CYS Mutation: IE = -133.391 ddG = 15.838
ASP Mutation: IE = -130.014 ddG = 19.215
GLU Mutation: IE = -134.375 ddG = 14.854
PHE Mutation: IE = -135.974 ddG = 13.255
GLY Mutation: IE = -128.747 ddG = 20.482
HIS Mutation: IE = -133.097 ddG = 16.132
ILE Mutation: IE = -133.865 ddG = 15.364
LYS Mutation: IE = -133.460 ddG = 15.769
LEU Mutation: IE = -133.202 ddG = 16.027
MET Mutation: IE = -130.340 ddG = 18.889
ASN Mutation: IE = -130.988 ddG = 18.241
PRO Mutation: IE = -130.715 ddG = 18.514
ARG Mutation: IE = -133.687 ddG = 15.542
SER Mutation: IE = -131.242 ddG = 17.987
THR Mutation: IE = -131.864 ddG = 17.365
VAL Mutation: IE = -135.593 ddG = 13.636
TRP Mutation: IE = -132.578 ddG = 16.651
TYR Mutation: IE = -128.560 ddG = 20.669

Antibody Residue THR 27 G
ALA Mutation: IE = -129.862 ddG = 19.367
CYS Mutation: IE = -124.952 ddG = 24.277
ASP Mutation: IE = -127.822 ddG = 21.407
GLU Mutation: IE = -127.331 ddG = 21.898
PHE Mutation: IE = -122.480 ddG = 26.749
GLY Mutation: IE = -130.800 ddG = 18.429
HIS Mutation: IE = -126.900 ddG = 22.329
ILE Mutation: IE = -129.379 ddG = 19.850
LYS Mutation: IE = -142.017 ddG = 7.212
LEU Mutation: IE = -126.179 ddG = 23.050
MET Mutation: IE = -129.224 ddG = 20.005
ASN Mutation: IE = -128.889 ddG = 20.340
PRO Mutation: IE = -124.987 ddG = 24.242
GLN Mutation: IE = -126.714 ddG = 22.515
ARG Mutation: IE = -129.399 ddG = 19.830
SER Mutation: IE = -124.576 ddG = 24.653
VAL Mutation: IE = -127.150 ddG = 22.079
TRP Mutation: IE = -121.036 ddG = 28.193
TYR Mutation: IE = -127.929 ddG = 21.300

Antibody Residue TYR 28 G
ALA Mutation: IE = -128.560 ddG = 20.669
CYS Mutation: IE = -127.690 ddG = 21.539
ASP Mutation: IE = -125.556 ddG = 23.673
GLU Mutation: IE = -137.110 ddG = 12.119
PHE Mutation: IE = 327.396 ddG = 476.625
GLY Mutation: IE = -126.847 ddG = 22.382
HIS Mutation: IE = -131.085 ddG = 18.144
ILE Mutation: IE = -128.661 ddG = 20.568
LYS Mutation: IE = -124.868 ddG = 24.361
LEU Mutation: IE = -130.747 ddG = 18.482
MET Mutation: IE = -131.763 ddG = 17.466
ASN Mutation: IE = -127.382 ddG = 21.847
PRO Mutation: IE = -128.074 ddG = 21.155
GLN Mutation: IE = -129.679 ddG = 19.550
ARG Mutation: IE = -136.726 ddG = 12.503
SER Mutation: IE = -126.318 ddG = 22.911
THR Mutation: IE = -128.602 ddG = 20.627
VAL Mutation: IE = -126.923 ddG = 22.306
TRP Mutation: IE = -126.141 ddG = 23.088

Antibody Residue ARG 59 G
ALA Mutation: IE = -115.593 ddG = 33.636
CYS Mutation: IE = -116.017 ddG = 33.212
ASP Mutation: IE = -108.576 ddG = 40.653
GLU Mutation: IE = -105.927 ddG = 43.302
PHE Mutation: IE = -116.949 ddG = 32.280
GLY Mutation: IE = -115.475 ddG = 33.754
HIS Mutation: IE = -120.218 ddG = 29.011
ILE Mutation: IE = -110.293 ddG = 38.936
LYS Mutation: IE = -113.602 ddG = 35.627
LEU Mutation: IE = -110.722 ddG = 38.507
MET Mutation: IE = -116.580 ddG = 32.649
ASN Mutation: IE = -108.823 ddG = 40.406
PRO Mutation: IE = -112.333 ddG = 36.896
GLN Mutation: IE = -110.061 ddG = 39.168
SER Mutation: IE = -112.599 ddG = 36.630
THR Mutation: IE = -114.216 ddG = 35.013
VAL Mutation: IE = -109.868 ddG = 39.361
TRP Mutation: IE = -115.496 ddG = 33.733
TYR Mutation: IE = -119.139 ddG = 30.090

Antibody Residue THR 62 G
ALA Mutation: IE = -129.754 ddG = 19.475
CYS Mutation: IE = -131.515 ddG = 17.714
ASP Mutation: IE = -128.860 ddG = 20.369
GLU Mutation: IE = -129.816 ddG = 19.413
PHE Mutation: IE = -126.274 ddG = 22.955
GLY Mutation: IE = -129.920 ddG = 19.309
HIS Mutation: IE = -133.043 ddG = 16.186
ILE Mutation: IE = -130.242 ddG = 18.987
LYS Mutation: IE = -140.563 ddG = 8.666
LEU Mutation: IE = -129.526 ddG = 19.703
MET Mutation: IE = -130.694 ddG = 18.535
ASN Mutation: IE = -136.452 ddG = 12.777
PRO Mutation: IE = -133.098 ddG = 16.131
GLN Mutation: IE = -134.382 ddG = 14.847
ARG Mutation: IE = -133.394 ddG = 15.835
SER Mutation: IE = -131.606 ddG = 17.623
VAL Mutation: IE = -127.111 ddG = 22.118
TRP Mutation: IE = -129.720 ddG = 19.509
TYR Mutation: IE = -133.065 ddG = 16.164

Antibody Residue TYR 64 G
ALA Mutation: IE = -121.765 ddG = 27.464
CYS Mutation: IE = -126.907 ddG = 22.322
ASP Mutation: IE = -125.677 ddG = 23.552
GLU Mutation: IE = -136.010 ddG = 13.219
PHE Mutation: IE = -132.515 ddG = 16.714
GLY Mutation: IE = -122.452 ddG = 26.777
HIS Mutation: IE = -128.476 ddG = 20.753
ILE Mutation: IE = -120.613 ddG = 28.616
LYS Mutation: IE = -129.349 ddG = 19.880
LEU Mutation: IE = -129.664 ddG = 19.565
MET Mutation: IE = -126.206 ddG = 23.023
ASN Mutation: IE = -120.370 ddG = 28.859
PRO Mutation: IE = -119.914 ddG = 29.315
GLN Mutation: IE = -130.356 ddG = 18.873
ARG Mutation: IE = -141.782 ddG = 7.447
SER Mutation: IE = -124.936 ddG = 24.293
THR Mutation: IE = -122.727 ddG = 26.502
VAL Mutation: IE = -128.108 ddG = 21.121
TRP Mutation: IE = -132.244 ddG = 16.985

Antibody Residue ARG 111 G
ALA Mutation: IE = -119.712 ddG = 29.517
CYS Mutation: IE = -119.990 ddG = 29.239
ASP Mutation: IE = -116.582 ddG = 32.647
GLU Mutation: IE = -118.344 ddG = 30.885
PHE Mutation: IE = -121.751 ddG = 27.478
GLY Mutation: IE = -119.522 ddG = 29.707
HIS Mutation: IE = -120.634 ddG = 28.595
ILE Mutation: IE = -119.205 ddG = 30.024
LYS Mutation: IE = -119.173 ddG = 30.056
LEU Mutation: IE = -120.357 ddG = 28.872
MET Mutation: IE = -120.790 ddG = 28.439
ASN Mutation: IE = -119.660 ddG = 29.569
PRO Mutation: IE = -120.694 ddG = 28.535
GLN Mutation: IE = -118.573 ddG = 30.656
SER Mutation: IE = -117.825 ddG = 31.404
THR Mutation: IE = -118.895 ddG = 30.334
VAL Mutation: IE = -119.096 ddG = 30.133
TRP Mutation: IE = -124.970 ddG = 24.259
TYR Mutation: IE = -118.255 ddG = 30.974
