# Supplementary material for: Developing similarity matrices for antibody-protein binding interactions
Source: PLoS One. 2023 Oct 26;18(10):e0293606. doi: 10.1371/journal.pone.0293606 (PMC10602319; doi:10.1371/journal.pone.0293606)
Supplement: S1 File — is a zip file containing every energy calculated in this analysis. (ZIP) [file pone.0293606.s006.zip › PPI Similarity Matrix Data/aB_amb/1KXT_Antibody_Mutation_Energies.txt]

1KXT Results
Wildtype Interaction Energy: -109.632

Antibody Residue ARG 1055 F
ALA Mutation: IE = -81.816 ddG = 27.816
CYS Mutation: IE = -91.062 ddG = 18.570
ASP Mutation: IE = -80.609 ddG = 29.023
GLU Mutation: IE = -76.855 ddG = 32.777
PHE Mutation: IE = -89.709 ddG = 19.923
GLY Mutation: IE = -80.967 ddG = 28.665
HIS Mutation: IE = -83.469 ddG = 26.163
ILE Mutation: IE = -85.602 ddG = 24.030
LYS Mutation: IE = -104.486 ddG = 5.146
LEU Mutation: IE = -90.917 ddG = 18.715
MET Mutation: IE = -83.157 ddG = 26.475
ASN Mutation: IE = -84.902 ddG = 24.730
PRO Mutation: IE = -89.141 ddG = 20.491
GLN Mutation: IE = -80.209 ddG = 29.423
SER Mutation: IE = -88.655 ddG = 20.977
THR Mutation: IE = -88.443 ddG = 21.189
VAL Mutation: IE = -91.518 ddG = 18.114
TRP Mutation: IE = -83.134 ddG = 26.498
TYR Mutation: IE = -81.833 ddG = 27.799

Antibody Residue PHE 1057 F
ALA Mutation: IE = -107.584 ddG = 2.048
CYS Mutation: IE = -106.749 ddG = 2.883
ASP Mutation: IE = -100.353 ddG = 9.279
GLU Mutation: IE = -95.478 ddG = 14.154
GLY Mutation: IE = -107.200 ddG = 2.432
HIS Mutation: IE = -99.176 ddG = 10.456
ILE Mutation: IE = -101.173 ddG = 8.459
LYS Mutation: IE = -92.687 ddG = 16.945
LEU Mutation: IE = -100.519 ddG = 9.113
MET Mutation: IE = -97.009 ddG = 12.623
ASN Mutation: IE = -100.904 ddG = 8.728
PRO Mutation: IE = -104.851 ddG = 4.781
GLN Mutation: IE = -99.407 ddG = 10.225
ARG Mutation: IE = -98.867 ddG = 10.765
SER Mutation: IE = -107.576 ddG = 2.056
THR Mutation: IE = -109.316 ddG = 0.316
VAL Mutation: IE = -98.186 ddG = 11.446
TRP Mutation: IE = -107.038 ddG = 2.594
TYR Mutation: IE = -98.332 ddG = 11.300

Antibody Residue ASP 1069 F
ALA Mutation: IE = -97.430 ddG = 12.202
CYS Mutation: IE = -98.112 ddG = 11.520
GLU Mutation: IE = -98.651 ddG = 10.981
PHE Mutation: IE = -98.043 ddG = 11.589
GLY Mutation: IE = -97.475 ddG = 12.157
HIS Mutation: IE = -96.058 ddG = 13.574
ILE Mutation: IE = -97.603 ddG = 12.029
LYS Mutation: IE = -100.100 ddG = 9.532
LEU Mutation: IE = -97.760 ddG = 11.872
MET Mutation: IE = -97.111 ddG = 12.521
ASN Mutation: IE = -98.163 ddG = 11.469
PRO Mutation: IE = -96.124 ddG = 13.508
GLN Mutation: IE = -97.235 ddG = 12.397
ARG Mutation: IE = -96.969 ddG = 12.663
SER Mutation: IE = -96.918 ddG = 12.714
THR Mutation: IE = -97.936 ddG = 11.696
VAL Mutation: IE = -96.641 ddG = 12.991
TRP Mutation: IE = -98.168 ddG = 11.464
TYR Mutation: IE = -97.985 ddG = 11.647

Antibody Residue PRO 1108 F
ALA Mutation: IE = -105.076 ddG = 4.556
CYS Mutation: IE = -105.341 ddG = 4.291
ASP Mutation: IE = -112.100 ddG = -2.468
GLU Mutation: IE = -109.796 ddG = -0.164
PHE Mutation: IE = -102.463 ddG = 7.169
GLY Mutation: IE = -106.239 ddG = 3.393
HIS Mutation: IE = -111.002 ddG = -1.370
ILE Mutation: IE = -106.801 ddG = 2.831
LYS Mutation: IE = -109.649 ddG = -0.017
LEU Mutation: IE = -108.854 ddG = 0.778
MET Mutation: IE = -106.984 ddG = 2.648
ASN Mutation: IE = -110.653 ddG = -1.021
