# Supplementary material for: Developing similarity matrices for antibody-protein binding interactions
Source: PLoS One. 2023 Oct 26;18(10):e0293606. doi: 10.1371/journal.pone.0293606 (PMC10602319; doi:10.1371/journal.pone.0293606)
Supplement: S1 File — is a zip file containing every energy calculated in this analysis. (ZIP) [file pone.0293606.s006.zip › PPI Similarity Matrix Data/aB_amb/1KXV_Antibody_Mutation_Energies.txt]

1KXV Results
Wildtype Interaction Energy: -127.277

Antibody Residue ASP 51 C
ALA Mutation: IE = -115.970 ddG = 11.307
CYS Mutation: IE = -113.832 ddG = 13.445
GLU Mutation: IE = -114.855 ddG = 12.422
PHE Mutation: IE = -114.266 ddG = 13.011
GLY Mutation: IE = -110.358 ddG = 16.919
HIS Mutation: IE = -114.417 ddG = 12.860
ILE Mutation: IE = -115.405 ddG = 11.872
LYS Mutation: IE = -118.739 ddG = 8.538
LEU Mutation: IE = -115.549 ddG = 11.728
MET Mutation: IE = -115.861 ddG = 11.416
ASN Mutation: IE = -113.978 ddG = 13.299
PRO Mutation: IE = -115.863 ddG = 11.414
GLN Mutation: IE = -114.220 ddG = 13.057
ARG Mutation: IE = -114.133 ddG = 13.144
SER Mutation: IE = -112.740 ddG = 14.537
THR Mutation: IE = -116.154 ddG = 11.123
VAL Mutation: IE = -114.244 ddG = 13.033
TRP Mutation: IE = -115.420 ddG = 11.857
TYR Mutation: IE = -115.765 ddG = 11.512

Antibody Residue ASP 59 C
ALA Mutation: IE = -111.751 ddG = 15.526
CYS Mutation: IE = -114.663 ddG = 12.614
GLU Mutation: IE = -122.216 ddG = 5.061
PHE Mutation: IE = -111.761 ddG = 15.516
GLY Mutation: IE = -113.243 ddG = 14.034
HIS Mutation: IE = -113.997 ddG = 13.280
ILE Mutation: IE = -113.469 ddG = 13.808
LYS Mutation: IE = -109.179 ddG = 18.098
LEU Mutation: IE = -112.611 ddG = 14.666
MET Mutation: IE = -114.615 ddG = 12.662
ASN Mutation: IE = -116.286 ddG = 10.991
PRO Mutation: IE = -120.796 ddG = 6.481
GLN Mutation: IE = -112.487 ddG = 14.790
ARG Mutation: IE = -116.166 ddG = 11.111
SER Mutation: IE = -114.743 ddG = 12.534
THR Mutation: IE = -112.590 ddG = 14.687
VAL Mutation: IE = -112.606 ddG = 14.671
TRP Mutation: IE = -112.060 ddG = 15.217
TYR Mutation: IE = -119.760 ddG = 7.517

Antibody Residue THR 66 C
ALA Mutation: IE = -110.342 ddG = 16.935
CYS Mutation: IE = -110.549 ddG = 16.728
ASP Mutation: IE = -112.946 ddG = 14.331
GLU Mutation: IE = -123.323 ddG = 3.954
PHE Mutation: IE = -114.629 ddG = 12.648
GLY Mutation: IE = -109.645 ddG = 17.632
HIS Mutation: IE = -112.039 ddG = 15.238
ILE Mutation: IE = -112.924 ddG = 14.353
LYS Mutation: IE = -110.759 ddG = 16.518
LEU Mutation: IE = -113.198 ddG = 14.079
MET Mutation: IE = -111.470 ddG = 15.807
ASN Mutation: IE = -112.975 ddG = 14.302
PRO Mutation: IE = -111.599 ddG = 15.678
GLN Mutation: IE = -112.853 ddG = 14.424
ARG Mutation: IE = -114.164 ddG = 13.113
SER Mutation: IE = -111.149 ddG = 16.128
VAL Mutation: IE = -112.004 ddG = 15.273
TRP Mutation: IE = -107.177 ddG = 20.100
TYR Mutation: IE = -114.985 ddG = 12.292

Antibody Residue ASP 69 C
ALA Mutation: IE = -109.468 ddG = 17.809
CYS Mutation: IE = -109.532 ddG = 17.745
GLU Mutation: IE = -109.765 ddG = 17.512
PHE Mutation: IE = -109.155 ddG = 18.122
GLY Mutation: IE = -108.215 ddG = 19.062
HIS Mutation: IE = -109.184 ddG = 18.093
ILE Mutation: IE = -110.305 ddG = 16.972
LYS Mutation: IE = -118.390 ddG = 8.887
LEU Mutation: IE = -108.726 ddG = 18.551
MET Mutation: IE = -110.140 ddG = 17.137
ASN Mutation: IE = -117.339 ddG = 9.938
PRO Mutation: IE = -107.787 ddG = 19.490
GLN Mutation: IE = -114.462 ddG = 12.815
ARG Mutation: IE = -122.438 ddG = 4.839
