# Supplementary material for: Developing similarity matrices for antibody-protein binding interactions
Source: PLoS One. 2023 Oct 26;18(10):e0293606. doi: 10.1371/journal.pone.0293606 (PMC10602319; doi:10.1371/journal.pone.0293606)
Supplement: S1 File — is a zip file containing every energy calculated in this analysis. (ZIP) [file pone.0293606.s006.zip › PPI Similarity Matrix Data/aB_amb/1LK3_Antibody_Mutation_Energies.txt]

1LK3 Results
Wildtype Interaction Energy: -189.865

Antibody Residue GLU 27 M
ALA Mutation: IE = -175.326 ddG = 14.539
CYS Mutation: IE = -176.417 ddG = 13.448
ASP Mutation: IE = -186.470 ddG = 3.395
PHE Mutation: IE = -179.250 ddG = 10.615
GLY Mutation: IE = -179.140 ddG = 10.725
HIS Mutation: IE = -177.751 ddG = 12.114
ILE Mutation: IE = -178.321 ddG = 11.544
LYS Mutation: IE = -174.534 ddG = 15.331
LEU Mutation: IE = -174.402 ddG = 15.463
MET Mutation: IE = -178.694 ddG = 11.171
ASN Mutation: IE = -177.907 ddG = 11.958
PRO Mutation: IE = -176.690 ddG = 13.175
GLN Mutation: IE = -182.100 ddG = 7.765
ARG Mutation: IE = -176.755 ddG = 13.110
SER Mutation: IE = -172.746 ddG = 17.119
THR Mutation: IE = -176.184 ddG = 13.681
VAL Mutation: IE = -175.173 ddG = 14.692
TRP Mutation: IE = -176.437 ddG = 13.428
TYR Mutation: IE = -177.281 ddG = 12.584

Antibody Residue ARG 38 M
ALA Mutation: IE = -157.730 ddG = 32.135
CYS Mutation: IE = -162.463 ddG = 27.402
ASP Mutation: IE = -156.779 ddG = 33.086
GLU Mutation: IE = -147.553 ddG = 42.312
PHE Mutation: IE = -160.847 ddG = 29.018
GLY Mutation: IE = -158.043 ddG = 31.822
HIS Mutation: IE = -162.373 ddG = 27.492
ILE Mutation: IE = -158.087 ddG = 31.778
LYS Mutation: IE = -161.970 ddG = 27.895
LEU Mutation: IE = -158.260 ddG = 31.605
MET Mutation: IE = -158.219 ddG = 31.646
ASN Mutation: IE = -158.178 ddG = 31.687
PRO Mutation: IE = -159.129 ddG = 30.736
GLN Mutation: IE = -156.886 ddG = 32.979
SER Mutation: IE = -160.952 ddG = 28.913
THR Mutation: IE = -159.557 ddG = 30.308
VAL Mutation: IE = -157.198 ddG = 32.667
TRP Mutation: IE = -156.268 ddG = 33.597
TYR Mutation: IE = -157.959 ddG = 31.906

Antibody Residue LYS 56 M
ALA Mutation: IE = -163.322 ddG = 26.543
CYS Mutation: IE = -163.790 ddG = 26.075
ASP Mutation: IE = -164.423 ddG = 25.442
GLU Mutation: IE = -162.096 ddG = 27.769
PHE Mutation: IE = -163.657 ddG = 26.208
GLY Mutation: IE = -162.521 ddG = 27.344
HIS Mutation: IE = -167.112 ddG = 22.753
ILE Mutation: IE = -164.818 ddG = 25.047
LEU Mutation: IE = -162.395 ddG = 27.470
MET Mutation: IE = -162.121 ddG = 27.744
ASN Mutation: IE = -164.967 ddG = 24.898
PRO Mutation: IE = -162.602 ddG = 27.263
GLN Mutation: IE = -165.208 ddG = 24.657
ARG Mutation: IE = -163.287 ddG = 26.578
SER Mutation: IE = -164.077 ddG = 25.788
THR Mutation: IE = -164.687 ddG = 25.178
VAL Mutation: IE = -162.417 ddG = 27.448
TRP Mutation: IE = -163.673 ddG = 26.192
TYR Mutation: IE = -162.935 ddG = 26.930

Antibody Residue SER 107 M
ALA Mutation: IE = -176.330 ddG = 13.535
CYS Mutation: IE = -176.675 ddG = 13.190
ASP Mutation: IE = -170.748 ddG = 19.117
GLU Mutation: IE = -169.028 ddG = 20.837
PHE Mutation: IE = -166.393 ddG = 23.472
GLY Mutation: IE = -175.678 ddG = 14.187
HIS Mutation: IE = -165.663 ddG = 24.202
ILE Mutation: IE = -165.322 ddG = 24.543
LYS Mutation: IE = -170.824 ddG = 19.041
LEU Mutation: IE = -167.407 ddG = 22.458
MET Mutation: IE = -169.591 ddG = 20.274
ASN Mutation: IE = -180.609 ddG = 9.256
PRO Mutation: IE = -175.405 ddG = 14.460
GLN Mutation: IE = -163.544 ddG = 26.321
ARG Mutation: IE = -192.413 ddG = -2.548
THR Mutation: IE = -178.725 ddG = 11.140
VAL Mutation: IE = -176.858 ddG = 13.007
TRP Mutation: IE = -171.718 ddG = 18.147
TYR Mutation: IE = -166.977 ddG = 22.888

Antibody Residue TRP 108 M
ALA Mutation: IE = -176.949 ddG = 12.916
CYS Mutation: IE = -176.435 ddG = 13.430
ASP Mutation: IE = -178.916 ddG = 10.949
GLU Mutation: IE = -179.610 ddG = 10.255
PHE Mutation: IE = -175.785 ddG = 14.080
GLY Mutation: IE = -176.198 ddG = 13.667
HIS Mutation: IE = -178.088 ddG = 11.777
ILE Mutation: IE = -174.818 ddG = 15.047
LYS Mutation: IE = -177.315 ddG = 12.550
LEU Mutation: IE = -178.799 ddG = 11.066
MET Mutation: IE = -177.335 ddG = 12.530
ASN Mutation: IE = -176.063 ddG = 13.802
PRO Mutation: IE = -177.933 ddG = 11.932
GLN Mutation: IE = -175.614 ddG = 14.251
ARG Mutation: IE = -178.284 ddG = 11.581
SER Mutation: IE = -174.759 ddG = 15.106
THR Mutation: IE = -175.821 ddG = 14.044
VAL Mutation: IE = -175.916 ddG = 13.949
TYR Mutation: IE = -177.555 ddG = 12.310

Antibody Residue ASN 109 M
ALA Mutation: IE = -178.809 ddG = 11.056
CYS Mutation: IE = -180.622 ddG = 9.243
ASP Mutation: IE = -180.719 ddG = 9.146
GLU Mutation: IE = -184.838 ddG = 5.027
PHE Mutation: IE = -184.178 ddG = 5.687
GLY Mutation: IE = -181.890 ddG = 7.975
HIS Mutation: IE = -186.661 ddG = 3.204
ILE Mutation: IE = -185.293 ddG = 4.572
LYS Mutation: IE = -179.789 ddG = 10.076
LEU Mutation: IE = -181.723 ddG = 8.142
MET Mutation: IE = -181.222 ddG = 8.643
PRO Mutation: IE = -183.281 ddG = 6.584
GLN Mutation: IE = -183.163 ddG = 6.702
ARG Mutation: IE = -182.100 ddG = 7.765
SER Mutation: IE = -179.599 ddG = 10.266
THR Mutation: IE = -182.990 ddG = 6.875
VAL Mutation: IE = -184.820 ddG = 5.045
TRP Mutation: IE = -185.857 ddG = 4.008
TYR Mutation: IE = -180.412 ddG = 9.453

Antibody Residue ASN 113 I
ALA Mutation: IE = -176.884 ddG = 12.981
CYS Mutation: IE = -176.383 ddG = 13.482
ASP Mutation: IE = -180.196 ddG = 9.669
GLU Mutation: IE = -166.873 ddG = 22.992
PHE Mutation: IE = -169.072 ddG = 20.793
GLY Mutation: IE = -172.229 ddG = 17.636
HIS Mutation: IE = -169.170 ddG = 20.695
ILE Mutation: IE = -180.300 ddG = 9.565
LYS Mutation: IE = -183.174 ddG = 6.691
LEU Mutation: IE = -169.211 ddG = 20.654
MET Mutation: IE = -167.249 ddG = 22.616
PRO Mutation: IE = -168.020 ddG = 21.845
GLN Mutation: IE = -173.327 ddG = 16.538
ARG Mutation: IE = -168.196 ddG = 21.669
SER Mutation: IE = -182.832 ddG = 7.033
THR Mutation: IE = -182.746 ddG = 7.119
VAL Mutation: IE = -173.916 ddG = 15.949
TRP Mutation: IE = -155.698 ddG = 34.167
TYR Mutation: IE = -160.670 ddG = 29.195
