# Supplementary material for: Developing similarity matrices for antibody-protein binding interactions
Source: PLoS One. 2023 Oct 26;18(10):e0293606. doi: 10.1371/journal.pone.0293606 (PMC10602319; doi:10.1371/journal.pone.0293606)
Supplement: S1 File — is a zip file containing every energy calculated in this analysis. (ZIP) [file pone.0293606.s006.zip › PPI Similarity Matrix Data/aB_amb/1MVF_Antibody_Mutation_Energies.txt]

1MVF Results
Wildtype Interaction Energy: -88.237

Antibody Residue LYS 37 A
ALA Mutation: IE = -76.325 ddG = 11.912
CYS Mutation: IE = -77.037 ddG = 11.200
ASP Mutation: IE = -77.779 ddG = 10.458
GLU Mutation: IE = -79.218 ddG = 9.019
PHE Mutation: IE = -75.167 ddG = 13.070
GLY Mutation: IE = -77.696 ddG = 10.541
HIS Mutation: IE = -81.354 ddG = 6.883
ILE Mutation: IE = -75.478 ddG = 12.759
LEU Mutation: IE = -77.348 ddG = 10.889
MET Mutation: IE = -78.074 ddG = 10.163
ASN Mutation: IE = -77.073 ddG = 11.164
PRO Mutation: IE = -77.782 ddG = 10.455
GLN Mutation: IE = -77.669 ddG = 10.568
ARG Mutation: IE = -76.870 ddG = 11.367
SER Mutation: IE = -76.126 ddG = 12.111
THR Mutation: IE = -76.115 ddG = 12.122
VAL Mutation: IE = -78.153 ddG = 10.084
TRP Mutation: IE = -67.995 ddG = 20.242
TYR Mutation: IE = -73.975 ddG = 14.262

Antibody Residue PHE 57 A
ALA Mutation: IE = -82.646 ddG = 5.591
CYS Mutation: IE = -85.117 ddG = 3.120
ASP Mutation: IE = -82.136 ddG = 6.101
GLU Mutation: IE = -78.785 ddG = 9.452
GLY Mutation: IE = -81.928 ddG = 6.309
HIS Mutation: IE = -81.261 ddG = 6.976
ILE Mutation: IE = -83.124 ddG = 5.113
LYS Mutation: IE = -76.326 ddG = 11.911
LEU Mutation: IE = -83.228 ddG = 5.009
MET Mutation: IE = -77.397 ddG = 10.840
ASN Mutation: IE = -83.906 ddG = 4.331
PRO Mutation: IE = -84.860 ddG = 3.377
GLN Mutation: IE = -84.947 ddG = 3.290
ARG Mutation: IE = -81.638 ddG = 6.599
SER Mutation: IE = -81.286 ddG = 6.951
THR Mutation: IE = -80.958 ddG = 7.279
VAL Mutation: IE = -84.113 ddG = 4.124
TRP Mutation: IE = -84.363 ddG = 3.874
TYR Mutation: IE = -83.893 ddG = 4.344

Antibody Residue ASP 59 A
ALA Mutation: IE = -80.009 ddG = 8.228
CYS Mutation: IE = -84.030 ddG = 4.207
GLU Mutation: IE = -84.088 ddG = 4.149
PHE Mutation: IE = -80.272 ddG = 7.965
GLY Mutation: IE = -80.800 ddG = 7.437
HIS Mutation: IE = -84.238 ddG = 3.999
ILE Mutation: IE = -79.613 ddG = 8.624
LYS Mutation: IE = -84.179 ddG = 4.058
LEU Mutation: IE = -84.534 ddG = 3.703
MET Mutation: IE = -82.100 ddG = 6.137
ASN Mutation: IE = -84.776 ddG = 3.461
PRO Mutation: IE = -83.656 ddG = 4.581
GLN Mutation: IE = -87.606 ddG = 0.631
ARG Mutation: IE = -92.221 ddG = -3.984
SER Mutation: IE = -85.342 ddG = 2.895
THR Mutation: IE = -87.636 ddG = 0.601
VAL Mutation: IE = -81.268 ddG = 6.969
TRP Mutation: IE = -85.386 ddG = 2.851
TYR Mutation: IE = -88.797 ddG = -0.560

Antibody Residue ASN 64 A
ALA Mutation: IE = -83.243 ddG = 4.994
CYS Mutation: IE = -81.405 ddG = 6.832
ASP Mutation: IE = -82.935 ddG = 5.302
GLU Mutation: IE = -84.613 ddG = 3.624
PHE Mutation: IE = -78.336 ddG = 9.901
GLY Mutation: IE = -81.321 ddG = 6.916
HIS Mutation: IE = -78.203 ddG = 10.034
ILE Mutation: IE = -81.408 ddG = 6.829
LYS Mutation: IE = -88.075 ddG = 0.162
LEU Mutation: IE = -82.411 ddG = 5.826
MET Mutation: IE = -82.578 ddG = 5.659
PRO Mutation: IE = -79.871 ddG = 8.366
GLN Mutation: IE = -83.708 ddG = 4.529
ARG Mutation: IE = -77.901 ddG = 10.336
SER Mutation: IE = -84.749 ddG = 3.488
THR Mutation: IE = -85.622 ddG = 2.615
VAL Mutation: IE = -84.322 ddG = 3.915
TRP Mutation: IE = -83.994 ddG = 4.243
TYR Mutation: IE = -81.843 ddG = 6.394

Antibody Residue TRP 110 A
ALA Mutation: IE = -71.389 ddG = 16.848
CYS Mutation: IE = -74.350 ddG = 13.887
ASP Mutation: IE = -72.063 ddG = 16.174
GLU Mutation: IE = -78.912 ddG = 9.325
PHE Mutation: IE = -78.398 ddG = 9.839
GLY Mutation: IE = -69.876 ddG = 18.361
HIS Mutation: IE = -73.688 ddG = 14.549
ILE Mutation: IE = -71.272 ddG = 16.965
LYS Mutation: IE = -76.544 ddG = 11.693
LEU Mutation: IE = -72.531 ddG = 15.706
MET Mutation: IE = -74.345 ddG = 13.892
ASN Mutation: IE = -71.667 ddG = 16.570
PRO Mutation: IE = -73.341 ddG = 14.896
GLN Mutation: IE = -76.345 ddG = 11.892
ARG Mutation: IE = -78.533 ddG = 9.704
SER Mutation: IE = -71.486 ddG = 16.751
THR Mutation: IE = -71.771 ddG = 16.466
VAL Mutation: IE = -71.019 ddG = 17.218
TYR Mutation: IE = -74.921 ddG = 13.316

Antibody Residue MET 111 A
ALA Mutation: IE = -86.751 ddG = 1.486
CYS Mutation: IE = -90.308 ddG = -2.071
ASP Mutation: IE = -89.274 ddG = -1.037
GLU Mutation: IE = -86.274 ddG = 1.963
PHE Mutation: IE = -86.447 ddG = 1.790
GLY Mutation: IE = -86.825 ddG = 1.412
HIS Mutation: IE = -87.094 ddG = 1.143
ILE Mutation: IE = -89.272 ddG = -1.035
LYS Mutation: IE = -87.242 ddG = 0.995
LEU Mutation: IE = -87.973 ddG = 0.264
ASN Mutation: IE = -83.470 ddG = 4.767
PRO Mutation: IE = -86.851 ddG = 1.386
GLN Mutation: IE = -82.700 ddG = 5.537
ARG Mutation: IE = -83.935 ddG = 4.302
SER Mutation: IE = -89.093 ddG = -0.856
THR Mutation: IE = -87.911 ddG = 0.326
VAL Mutation: IE = -90.465 ddG = -2.228
TRP Mutation: IE = -87.564 ddG = 0.673
TYR Mutation: IE = -87.072 ddG = 1.165

Antibody Residue ASP 111A A
ALA Mutation: IE = -74.584 ddG = 13.653
CYS Mutation: IE = -73.131 ddG = 15.106
GLU Mutation: IE = -82.277 ddG = 5.960
PHE Mutation: IE = -75.431 ddG = 12.806
GLY Mutation: IE = -73.294 ddG = 14.943
HIS Mutation: IE = -74.613 ddG = 13.624
ILE Mutation: IE = -76.347 ddG = 11.890
LYS Mutation: IE = -76.981 ddG = 11.256
LEU Mutation: IE = -77.805 ddG = 10.432
MET Mutation: IE = -75.162 ddG = 13.075
ASN Mutation: IE = -75.477 ddG = 12.760
PRO Mutation: IE = -76.633 ddG = 11.604
GLN Mutation: IE = -77.272 ddG = 10.965
ARG Mutation: IE = -74.454 ddG = 13.783
SER Mutation: IE = -73.757 ddG = 14.480
THR Mutation: IE = -75.351 ddG = 12.886
VAL Mutation: IE = -78.056 ddG = 10.181
TRP Mutation: IE = -78.691 ddG = 9.546
TYR Mutation: IE = -75.684 ddG = 12.553
