# Supplementary material for: Developing similarity matrices for antibody-protein binding interactions
Source: PLoS One. 2023 Oct 26;18(10):e0293606. doi: 10.1371/journal.pone.0293606 (PMC10602319; doi:10.1371/journal.pone.0293606)
Supplement: S1 File — is a zip file containing every energy calculated in this analysis. (ZIP) [file pone.0293606.s006.zip › PPI Similarity Matrix Data/aB_amb/1NCA_Antibody_Mutation_Energies.txt]

1NCA Results
Wildtype Interaction Energy: -164.088

Antibody Residue THR 37 L
ALA Mutation: IE = -157.333 ddG = 6.755
CYS Mutation: IE = -157.982 ddG = 6.106
ASP Mutation: IE = -161.241 ddG = 2.847
GLU Mutation: IE = -156.586 ddG = 7.502
PHE Mutation: IE = -158.365 ddG = 5.723
GLY Mutation: IE = -163.166 ddG = 0.922
HIS Mutation: IE = -160.502 ddG = 3.586
ILE Mutation: IE = -155.323 ddG = 8.765
LYS Mutation: IE = -161.235 ddG = 2.853
LEU Mutation: IE = -156.657 ddG = 7.431
MET Mutation: IE = -158.362 ddG = 5.726
ASN Mutation: IE = -163.008 ddG = 1.080
PRO Mutation: IE = -155.830 ddG = 8.258
GLN Mutation: IE = -157.991 ddG = 6.097
ARG Mutation: IE = -154.071 ddG = 10.017
SER Mutation: IE = -158.045 ddG = 6.043
VAL Mutation: IE = -157.113 ddG = 6.975
TRP Mutation: IE = -164.970 ddG = -0.882
TYR Mutation: IE = -161.702 ddG = 2.386

Antibody Residue TRP 56 L
ALA Mutation: IE = -151.622 ddG = 12.466
CYS Mutation: IE = -153.865 ddG = 10.223
ASP Mutation: IE = -149.578 ddG = 14.510
GLU Mutation: IE = -150.575 ddG = 13.513
PHE Mutation: IE = -161.489 ddG = 2.599
GLY Mutation: IE = -158.875 ddG = 5.213
HIS Mutation: IE = -151.998 ddG = 12.090
ILE Mutation: IE = -152.173 ddG = 11.915
LYS Mutation: IE = -160.905 ddG = 3.183
LEU Mutation: IE = -155.787 ddG = 8.301
MET Mutation: IE = -153.488 ddG = 10.600
ASN Mutation: IE = -155.697 ddG = 8.391
PRO Mutation: IE = -148.322 ddG = 15.766
GLN Mutation: IE = -149.701 ddG = 14.387
ARG Mutation: IE = -166.696 ddG = -2.608
SER Mutation: IE = -150.460 ddG = 13.628
THR Mutation: IE = -154.735 ddG = 9.353
VAL Mutation: IE = -153.486 ddG = 10.602
TYR Mutation: IE = -152.953 ddG = 11.135

Antibody Residue GLU 64 H
ALA Mutation: IE = -147.173 ddG = 16.915
CYS Mutation: IE = -148.222 ddG = 15.866
ASP Mutation: IE = -147.635 ddG = 16.453
PHE Mutation: IE = -151.968 ddG = 12.120
GLY Mutation: IE = -144.071 ddG = 20.017
HIS Mutation: IE = -145.467 ddG = 18.621
ILE Mutation: IE = -150.725 ddG = 13.363
LYS Mutation: IE = -153.177 ddG = 10.911
LEU Mutation: IE = -151.550 ddG = 12.538
MET Mutation: IE = -151.981 ddG = 12.107
ASN Mutation: IE = -145.129 ddG = 18.959
PRO Mutation: IE = -150.204 ddG = 13.884
GLN Mutation: IE = -147.943 ddG = 16.145
ARG Mutation: IE = -152.965 ddG = 11.123
SER Mutation: IE = -148.278 ddG = 15.810
THR Mutation: IE = -150.858 ddG = 13.230
VAL Mutation: IE = -151.174 ddG = 12.914
TRP Mutation: IE = -152.397 ddG = 11.691
TYR Mutation: IE = -155.779 ddG = 8.309

Antibody Residue GLU 69 H
ALA Mutation: IE = -154.488 ddG = 9.600
CYS Mutation: IE = -147.451 ddG = 16.637
ASP Mutation: IE = -145.978 ddG = 18.110
PHE Mutation: IE = -144.723 ddG = 19.365
GLY Mutation: IE = -150.514 ddG = 13.574
HIS Mutation: IE = -150.975 ddG = 13.113
ILE Mutation: IE = -147.931 ddG = 16.157
LYS Mutation: IE = -147.960 ddG = 16.128
LEU Mutation: IE = -149.209 ddG = 14.879
MET Mutation: IE = -148.707 ddG = 15.381
ASN Mutation: IE = -146.989 ddG = 17.099
PRO Mutation: IE = -149.395 ddG = 14.693
