# Supplementary material for: Developing similarity matrices for antibody-protein binding interactions
Source: PLoS One. 2023 Oct 26;18(10):e0293606. doi: 10.1371/journal.pone.0293606 (PMC10602319; doi:10.1371/journal.pone.0293606)
Supplement: S1 File — is a zip file containing every energy calculated in this analysis. (ZIP) [file pone.0293606.s006.zip › PPI Similarity Matrix Data/aB_amb/1NDM_Antibody_Mutation_Energies.txt]

1NDM Results
Wildtype Interaction Energy: -141.749

Antibody Residue SER 36 A
ALA Mutation: IE = -141.909 ddG = -0.160
CYS Mutation: IE = -144.010 ddG = -2.261
ASP Mutation: IE = -141.451 ddG = 0.298
GLU Mutation: IE = -147.668 ddG = -5.919
PHE Mutation: IE = -143.221 ddG = -1.472
GLY Mutation: IE = -140.126 ddG = 1.623
HIS Mutation: IE = -136.031 ddG = 5.718
ILE Mutation: IE = -144.367 ddG = -2.618
LYS Mutation: IE = -144.931 ddG = -3.182
LEU Mutation: IE = -142.441 ddG = -0.692
MET Mutation: IE = -138.545 ddG = 3.204
ASN Mutation: IE = -146.669 ddG = -4.920
PRO Mutation: IE = -141.825 ddG = -0.076
GLN Mutation: IE = -143.530 ddG = -1.781
ARG Mutation: IE = -149.935 ddG = -8.186
THR Mutation: IE = -141.973 ddG = -0.224
VAL Mutation: IE = -143.220 ddG = -1.471
TRP Mutation: IE = -151.214 ddG = -9.465
TYR Mutation: IE = -144.114 ddG = -2.365

Antibody Residue ASP 37 B
ALA Mutation: IE = -121.180 ddG = 20.569
CYS Mutation: IE = -121.025 ddG = 20.724
GLU Mutation: IE = -141.383 ddG = 0.366
PHE Mutation: IE = -123.228 ddG = 18.521
GLY Mutation: IE = -123.441 ddG = 18.308
HIS Mutation: IE = -122.298 ddG = 19.451
ILE Mutation: IE = -128.029 ddG = 13.720
LYS Mutation: IE = -124.432 ddG = 17.317
LEU Mutation: IE = -120.814 ddG = 20.935
MET Mutation: IE = -124.920 ddG = 16.829
ASN Mutation: IE = -130.741 ddG = 11.008
PRO Mutation: IE = -123.246 ddG = 18.503
GLN Mutation: IE = -129.273 ddG = 12.476
ARG Mutation: IE = -122.110 ddG = 19.639
SER Mutation: IE = -120.475 ddG = 21.274
THR Mutation: IE = -120.724 ddG = 21.025
VAL Mutation: IE = -124.589 ddG = 17.160
TRP Mutation: IE = -122.433 ddG = 19.316
TYR Mutation: IE = -121.196 ddG = 20.553

Antibody Residue SER 57 B
ALA Mutation: IE = -144.034 ddG = -2.285
CYS Mutation: IE = -138.386 ddG = 3.363
ASP Mutation: IE = -141.787 ddG = -0.038
GLU Mutation: IE = -132.695 ddG = 9.054
PHE Mutation: IE = -142.893 ddG = -1.144
GLY Mutation: IE = -147.006 ddG = -5.257
HIS Mutation: IE = -137.744 ddG = 4.005
ILE Mutation: IE = -140.213 ddG = 1.536
LYS Mutation: IE = -141.191 ddG = 0.558
LEU Mutation: IE = -139.190 ddG = 2.559
MET Mutation: IE = -124.096 ddG = 17.653
ASN Mutation: IE = -145.461 ddG = -3.712
PRO Mutation: IE = -137.194 ddG = 4.555
GLN Mutation: IE = -125.373 ddG = 16.376
ARG Mutation: IE = -134.959 ddG = 6.790
THR Mutation: IE = -145.456 ddG = -3.707
VAL Mutation: IE = -136.569 ddG = 5.180
TRP Mutation: IE = -126.653 ddG = 15.096
TYR Mutation: IE = -143.865 ddG = -2.116

Antibody Residue TYR 58 B
ALA Mutation: IE = -129.153 ddG = 12.596
CYS Mutation: IE = -127.506 ddG = 14.243
ASP Mutation: IE = -133.143 ddG = 8.606
GLU Mutation: IE = -144.546 ddG = -2.797
PHE Mutation: IE = -134.164 ddG = 7.585
GLY Mutation: IE = -128.712 ddG = 13.037
HIS Mutation: IE = -124.622 ddG = 17.127
ILE Mutation: IE = -138.872 ddG = 2.877
LYS Mutation: IE = -125.029 ddG = 16.720
LEU Mutation: IE = -135.913 ddG = 5.836
MET Mutation: IE = -143.436 ddG = -1.687
ASN Mutation: IE = -136.987 ddG = 4.762
PRO Mutation: IE = -127.244 ddG = 14.505
GLN Mutation: IE = -133.760 ddG = 7.989
ARG Mutation: IE = -123.554 ddG = 18.195
SER Mutation: IE = -132.253 ddG = 9.496
THR Mutation: IE = -129.916 ddG = 11.833
VAL Mutation: IE = -130.248 ddG = 11.501
TRP Mutation: IE = -123.653 ddG = 18.096

Antibody Residue SER 59 B
ALA Mutation: IE = -135.252 ddG = 6.497
CYS Mutation: IE = -137.948 ddG = 3.801
ASP Mutation: IE = -142.464 ddG = -0.715
GLU Mutation: IE = -142.497 ddG = -0.748
PHE Mutation: IE = -135.069 ddG = 6.680
GLY Mutation: IE = -138.275 ddG = 3.474
HIS Mutation: IE = -136.490 ddG = 5.259
ILE Mutation: IE = -138.980 ddG = 2.769
LYS Mutation: IE = -136.136 ddG = 5.613
LEU Mutation: IE = -138.420 ddG = 3.329
MET Mutation: IE = -136.122 ddG = 5.627
ASN Mutation: IE = -142.831 ddG = -1.082
PRO Mutation: IE = -127.109 ddG = 14.640
GLN Mutation: IE = -139.971 ddG = 1.778
ARG Mutation: IE = -136.816 ddG = 4.933
THR Mutation: IE = -141.291 ddG = 0.458
VAL Mutation: IE = -137.567 ddG = 4.182
TRP Mutation: IE = -138.744 ddG = 3.005
TYR Mutation: IE = -138.186 ddG = 3.563

Antibody Residue TYR 66 B
ALA Mutation: IE = -137.820 ddG = 3.929
CYS Mutation: IE = -139.013 ddG = 2.736
ASP Mutation: IE = -146.495 ddG = -4.746
GLU Mutation: IE = -143.090 ddG = -1.341
PHE Mutation: IE = -144.264 ddG = -2.515
GLY Mutation: IE = -134.870 ddG = 6.879
HIS Mutation: IE = -138.530 ddG = 3.219
ILE Mutation: IE = -137.150 ddG = 4.599
LYS Mutation: IE = -143.225 ddG = -1.476
LEU Mutation: IE = -138.193 ddG = 3.556
MET Mutation: IE = -139.296 ddG = 2.453
ASN Mutation: IE = -139.224 ddG = 2.525
PRO Mutation: IE = -138.585 ddG = 3.164
GLN Mutation: IE = -142.717 ddG = -0.968
ARG Mutation: IE = -134.396 ddG = 7.353
SER Mutation: IE = -137.817 ddG = 3.932
THR Mutation: IE = -139.872 ddG = 1.877
VAL Mutation: IE = -140.660 ddG = 1.089
TRP Mutation: IE = -137.813 ddG = 3.936

Antibody Residue GLU 108 B
ALA Mutation: IE = -136.648 ddG = 5.101
CYS Mutation: IE = -133.173 ddG = 8.576
ASP Mutation: IE = -145.972 ddG = -4.223
PHE Mutation: IE = -132.374 ddG = 9.375
GLY Mutation: IE = -132.910 ddG = 8.839
HIS Mutation: IE = -132.197 ddG = 9.552
ILE Mutation: IE = -131.655 ddG = 10.094
LYS Mutation: IE = -131.230 ddG = 10.519
LEU Mutation: IE = -133.007 ddG = 8.742
MET Mutation: IE = -136.499 ddG = 5.250
ASN Mutation: IE = -135.050 ddG = 6.699
PRO Mutation: IE = -135.746 ddG = 6.003
GLN Mutation: IE = -130.864 ddG = 10.885
ARG Mutation: IE = -130.907 ddG = 10.842
SER Mutation: IE = -133.650 ddG = 8.099
THR Mutation: IE = -132.248 ddG = 9.501
VAL Mutation: IE = -130.806 ddG = 10.943
TRP Mutation: IE = -127.766 ddG = 13.983
TYR Mutation: IE = -128.508 ddG = 13.241
