# Supplementary material for: Developing similarity matrices for antibody-protein binding interactions
Source: PLoS One. 2023 Oct 26;18(10):e0293606. doi: 10.1371/journal.pone.0293606 (PMC10602319; doi:10.1371/journal.pone.0293606)
Supplement: S1 File — is a zip file containing every energy calculated in this analysis. (ZIP) [file pone.0293606.s006.zip › PPI Similarity Matrix Data/aB_amb/1NSN_Antibody_Mutation_Energies.txt]

1NSN Results
Wildtype Interaction Energy: -126.823

Antibody Residue ASP 1 L
ALA Mutation: IE = -111.036 ddG = 15.787
CYS Mutation: IE = -107.486 ddG = 19.337
GLU Mutation: IE = -110.381 ddG = 16.442
PHE Mutation: IE = -110.438 ddG = 16.385
GLY Mutation: IE = -110.440 ddG = 16.383
HIS Mutation: IE = -111.220 ddG = 15.603
ILE Mutation: IE = -113.761 ddG = 13.062
LYS Mutation: IE = -109.844 ddG = 16.979
LEU Mutation: IE = -111.970 ddG = 14.853
MET Mutation: IE = -112.192 ddG = 14.631
ASN Mutation: IE = -121.070 ddG = 5.753
PRO Mutation: IE = -115.626 ddG = 11.197
GLN Mutation: IE = -109.469 ddG = 17.354
ARG Mutation: IE = -109.561 ddG = 17.262
SER Mutation: IE = -110.554 ddG = 16.269
THR Mutation: IE = -109.089 ddG = 17.734
VAL Mutation: IE = -112.426 ddG = 14.397
TRP Mutation: IE = -111.629 ddG = 15.194
TYR Mutation: IE = -111.259 ddG = 15.564

Antibody Residue SER 35 L
ALA Mutation: IE = -120.091 ddG = 6.732
CYS Mutation: IE = -117.929 ddG = 8.894
ASP Mutation: IE = -121.595 ddG = 5.228
GLU Mutation: IE = -122.203 ddG = 4.620
PHE Mutation: IE = -120.097 ddG = 6.726
GLY Mutation: IE = -122.487 ddG = 4.336
HIS Mutation: IE = -119.570 ddG = 7.253
ILE Mutation: IE = -118.012 ddG = 8.811
LYS Mutation: IE = -118.601 ddG = 8.222
LEU Mutation: IE = -112.225 ddG = 14.598
MET Mutation: IE = -118.091 ddG = 8.732
ASN Mutation: IE = -120.779 ddG = 6.044
PRO Mutation: IE = -119.405 ddG = 7.418
GLN Mutation: IE = -120.074 ddG = 6.749
ARG Mutation: IE = -126.812 ddG = 0.011
THR Mutation: IE = -118.829 ddG = 7.994
VAL Mutation: IE = -119.984 ddG = 6.839
TRP Mutation: IE = -119.443 ddG = 7.380
TYR Mutation: IE = -125.714 ddG = 1.109

Antibody Residue PHE 36 L
ALA Mutation: IE = -118.546 ddG = 8.277
CYS Mutation: IE = -118.816 ddG = 8.007
ASP Mutation: IE = -120.619 ddG = 6.204
GLU Mutation: IE = -119.054 ddG = 7.769
GLY Mutation: IE = -115.035 ddG = 11.788
HIS Mutation: IE = -121.902 ddG = 4.921
ILE Mutation: IE = -120.550 ddG = 6.273
LYS Mutation: IE = -117.069 ddG = 9.754
LEU Mutation: IE = -118.489 ddG = 8.334
MET Mutation: IE = -118.412 ddG = 8.411
ASN Mutation: IE = -118.610 ddG = 8.213
PRO Mutation: IE = -118.657 ddG = 8.166
GLN Mutation: IE = -118.622 ddG = 8.201
ARG Mutation: IE = -116.175 ddG = 10.648
SER Mutation: IE = -118.593 ddG = 8.230
THR Mutation: IE = -118.404 ddG = 8.419
VAL Mutation: IE = -121.907 ddG = 4.916
TRP Mutation: IE = -122.022 ddG = 4.801
TYR Mutation: IE = -118.084 ddG = 8.739

Antibody Residue LYS 55 L
ALA Mutation: IE = -113.354 ddG = 13.469
CYS Mutation: IE = -116.382 ddG = 10.441
ASP Mutation: IE = -112.727 ddG = 14.096
GLU Mutation: IE = -110.804 ddG = 16.019
PHE Mutation: IE = -110.513 ddG = 16.310
GLY Mutation: IE = -116.775 ddG = 10.048
HIS Mutation: IE = -117.257 ddG = 9.566
ILE Mutation: IE = -116.092 ddG = 10.731
LEU Mutation: IE = -114.544 ddG = 12.279
MET Mutation: IE = -115.651 ddG = 11.172
ASN Mutation: IE = -114.428 ddG = 12.395
PRO Mutation: IE = -115.686 ddG = 11.137
GLN Mutation: IE = -113.681 ddG = 13.142
ARG Mutation: IE = -113.258 ddG = 13.565
SER Mutation: IE = -113.231 ddG = 13.592
THR Mutation: IE = -113.679 ddG = 13.144
VAL Mutation: IE = -115.577 ddG = 11.246
TRP Mutation: IE = -114.899 ddG = 11.924
TYR Mutation: IE = -114.501 ddG = 12.322

Antibody Residue ASN 115 H
ALA Mutation: IE = -114.745 ddG = 12.078
CYS Mutation: IE = -116.952 ddG = 9.871
ASP Mutation: IE = -117.432 ddG = 9.391
GLU Mutation: IE = -113.101 ddG = 13.722
PHE Mutation: IE = -118.300 ddG = 8.523
GLY Mutation: IE = -116.424 ddG = 10.399
HIS Mutation: IE = -116.330 ddG = 10.493
ILE Mutation: IE = -113.812 ddG = 13.011
LYS Mutation: IE = -113.739 ddG = 13.084
LEU Mutation: IE = -117.918 ddG = 8.905
MET Mutation: IE = -115.215 ddG = 11.608
PRO Mutation: IE = -114.613 ddG = 12.210
GLN Mutation: IE = -113.869 ddG = 12.954
ARG Mutation: IE = -115.401 ddG = 11.422
SER Mutation: IE = -115.111 ddG = 11.712
THR Mutation: IE = -115.489 ddG = 11.334
VAL Mutation: IE = -115.187 ddG = 11.636
TRP Mutation: IE = -116.623 ddG = 10.200
TYR Mutation: IE = -114.099 ddG = 12.724

Antibody Residue GLU 109 L
ALA Mutation: IE = -116.004 ddG = 10.819
CYS Mutation: IE = -117.156 ddG = 9.667
ASP Mutation: IE = -123.455 ddG = 3.368
PHE Mutation: IE = -116.102 ddG = 10.721
GLY Mutation: IE = -115.636 ddG = 11.187
HIS Mutation: IE = -115.992 ddG = 10.831
ILE Mutation: IE = -115.072 ddG = 11.751
LYS Mutation: IE = -111.905 ddG = 14.918
LEU Mutation: IE = -111.605 ddG = 15.218
MET Mutation: IE = -114.170 ddG = 12.653
ASN Mutation: IE = -119.895 ddG = 6.928
PRO Mutation: IE = -112.983 ddG = 13.840
GLN Mutation: IE = -118.514 ddG = 8.309
ARG Mutation: IE = -111.043 ddG = 15.780
SER Mutation: IE = -118.367 ddG = 8.456
THR Mutation: IE = -112.582 ddG = 14.241
VAL Mutation: IE = -117.473 ddG = 9.350
TRP Mutation: IE = -107.150 ddG = 19.673
TYR Mutation: IE = -116.704 ddG = 10.119

Antibody Residue ILE 114 L
ALA Mutation: IE = -126.415 ddG = 0.408
CYS Mutation: IE = -126.378 ddG = 0.445
ASP Mutation: IE = -126.421 ddG = 0.402
GLU Mutation: IE = -127.155 ddG = -0.332
PHE Mutation: IE = -115.987 ddG = 10.836
GLY Mutation: IE = -123.420 ddG = 3.403
HIS Mutation: IE = -125.733 ddG = 1.090
LYS Mutation: IE = -123.405 ddG = 3.418
LEU Mutation: IE = -122.295 ddG = 4.528
MET Mutation: IE = -123.314 ddG = 3.509
ASN Mutation: IE = -125.000 ddG = 1.823
PRO Mutation: IE = -125.517 ddG = 1.306
GLN Mutation: IE = -124.358 ddG = 2.465
ARG Mutation: IE = -124.932 ddG = 1.891
SER Mutation: IE = -128.833 ddG = -2.010
THR Mutation: IE = -120.263 ddG = 6.560
VAL Mutation: IE = -124.414 ddG = 2.409
TRP Mutation: IE = -109.700 ddG = 17.123
TYR Mutation: IE = -112.376 ddG = 14.447
