# Supplementary material for: Developing similarity matrices for antibody-protein binding interactions
Source: PLoS One. 2023 Oct 26;18(10):e0293606. doi: 10.1371/journal.pone.0293606 (PMC10602319; doi:10.1371/journal.pone.0293606)
Supplement: S1 File — is a zip file containing every energy calculated in this analysis. (ZIP) [file pone.0293606.s006.zip › PPI Similarity Matrix Data/aB_amb/1OB1_Antibody_Mutation_Energies.txt]

1OB1 Results
Wildtype Interaction Energy: -116.109

Antibody Residue THR 36 B
ALA Mutation: IE = -103.259 ddG = 12.850
CYS Mutation: IE = -103.169 ddG = 12.940
ASP Mutation: IE = -105.132 ddG = 10.977
GLU Mutation: IE = -105.090 ddG = 11.019
PHE Mutation: IE = -102.041 ddG = 14.068
GLY Mutation: IE = -102.424 ddG = 13.685
HIS Mutation: IE = -103.431 ddG = 12.678
ILE Mutation: IE = -102.303 ddG = 13.806
LYS Mutation: IE = -101.345 ddG = 14.764
LEU Mutation: IE = -101.031 ddG = 15.078
MET Mutation: IE = -103.105 ddG = 13.004
ASN Mutation: IE = -105.226 ddG = 10.883
PRO Mutation: IE = -101.258 ddG = 14.851
GLN Mutation: IE = -107.300 ddG = 8.809
ARG Mutation: IE = -101.972 ddG = 14.137
SER Mutation: IE = -104.850 ddG = 11.259
VAL Mutation: IE = -101.950 ddG = 14.159
TRP Mutation: IE = -102.988 ddG = 13.121
TYR Mutation: IE = -102.858 ddG = 13.251

Antibody Residue TRP 55 B
ALA Mutation: IE = -100.552 ddG = 15.557
CYS Mutation: IE = -98.906 ddG = 17.203
ASP Mutation: IE = -95.547 ddG = 20.562
GLU Mutation: IE = -98.058 ddG = 18.051
PHE Mutation: IE = -100.719 ddG = 15.390
GLY Mutation: IE = -98.269 ddG = 17.840
HIS Mutation: IE = -101.094 ddG = 15.015
ILE Mutation: IE = -100.976 ddG = 15.133
LYS Mutation: IE = -107.346 ddG = 8.763
LEU Mutation: IE = -99.478 ddG = 16.631
MET Mutation: IE = -100.848 ddG = 15.261
ASN Mutation: IE = -99.558 ddG = 16.551
PRO Mutation: IE = -99.120 ddG = 16.989
GLN Mutation: IE = -99.601 ddG = 16.508
ARG Mutation: IE = -103.306 ddG = 12.803
SER Mutation: IE = -99.008 ddG = 17.101
THR Mutation: IE = -97.508 ddG = 18.601
VAL Mutation: IE = -99.275 ddG = 16.834
TYR Mutation: IE = -100.767 ddG = 15.342

Antibody Residue TYR 108 B
ALA Mutation: IE = -102.782 ddG = 13.327
CYS Mutation: IE = -104.084 ddG = 12.025
ASP Mutation: IE = -99.807 ddG = 16.302
GLU Mutation: IE = -103.709 ddG = 12.400
PHE Mutation: IE = -104.769 ddG = 11.340
GLY Mutation: IE = -102.220 ddG = 13.889
HIS Mutation: IE = -102.212 ddG = 13.897
ILE Mutation: IE = -104.614 ddG = 11.495
LYS Mutation: IE = -106.098 ddG = 10.011
LEU Mutation: IE = -104.770 ddG = 11.339
MET Mutation: IE = -102.028 ddG = 14.081
ASN Mutation: IE = -101.783 ddG = 14.326
PRO Mutation: IE = -103.371 ddG = 12.738
GLN Mutation: IE = -104.489 ddG = 11.620
ARG Mutation: IE = -107.176 ddG = 8.933
SER Mutation: IE = -103.225 ddG = 12.884
THR Mutation: IE = -104.071 ddG = 12.038
VAL Mutation: IE = -103.709 ddG = 12.400
TRP Mutation: IE = -104.635 ddG = 11.474

Antibody Residue TYR 109 B
ALA Mutation: IE = -98.691 ddG = 17.418
CYS Mutation: IE = -100.198 ddG = 15.911
ASP Mutation: IE = -103.732 ddG = 12.377
GLU Mutation: IE = -103.540 ddG = 12.569
PHE Mutation: IE = -107.380 ddG = 8.729
GLY Mutation: IE = -102.801 ddG = 13.308
HIS Mutation: IE = -107.628 ddG = 8.481
ILE Mutation: IE = -98.777 ddG = 17.332
LYS Mutation: IE = -95.967 ddG = 20.142
LEU Mutation: IE = -99.309 ddG = 16.800
MET Mutation: IE = -105.544 ddG = 10.565
ASN Mutation: IE = -100.843 ddG = 15.266
PRO Mutation: IE = -100.827 ddG = 15.282
GLN Mutation: IE = -108.899 ddG = 7.210
ARG Mutation: IE = -112.696 ddG = 3.413
SER Mutation: IE = -99.454 ddG = 16.655
THR Mutation: IE = -97.830 ddG = 18.279
VAL Mutation: IE = -104.092 ddG = 12.017
TRP Mutation: IE = -98.065 ddG = 18.044

Antibody Residue ARG 110 B
ALA Mutation: IE = -89.838 ddG = 26.271
CYS Mutation: IE = -91.980 ddG = 24.129
ASP Mutation: IE = -95.321 ddG = 20.788
GLU Mutation: IE = -95.391 ddG = 20.718
PHE Mutation: IE = -90.084 ddG = 26.025
GLY Mutation: IE = -89.404 ddG = 26.705
HIS Mutation: IE = -89.530 ddG = 26.579
ILE Mutation: IE = -90.693 ddG = 25.416
LYS Mutation: IE = -104.084 ddG = 12.025
LEU Mutation: IE = -94.860 ddG = 21.249
MET Mutation: IE = -91.343 ddG = 24.766
ASN Mutation: IE = -94.640 ddG = 21.469
PRO Mutation: IE = -92.168 ddG = 23.941
GLN Mutation: IE = -93.092 ddG = 23.017
SER Mutation: IE = -91.588 ddG = 24.521
THR Mutation: IE = -90.644 ddG = 25.465
VAL Mutation: IE = -90.963 ddG = 25.146
TRP Mutation: IE = -93.072 ddG = 23.037
TYR Mutation: IE = -87.110 ddG = 28.999

Antibody Residue ASP 112 B
ALA Mutation: IE = -97.539 ddG = 18.570
CYS Mutation: IE = -93.852 ddG = 22.257
GLU Mutation: IE = -105.225 ddG = 10.884
PHE Mutation: IE = -96.590 ddG = 19.519
GLY Mutation: IE = -97.219 ddG = 18.890
HIS Mutation: IE = -95.394 ddG = 20.715
ILE Mutation: IE = -92.816 ddG = 23.293
LYS Mutation: IE = -97.667 ddG = 18.442
LEU Mutation: IE = -97.337 ddG = 18.772
MET Mutation: IE = -98.241 ddG = 17.868
ASN Mutation: IE = -97.328 ddG = 18.781
PRO Mutation: IE = -97.792 ddG = 18.317
GLN Mutation: IE = -96.060 ddG = 20.049
ARG Mutation: IE = -98.232 ddG = 17.877
SER Mutation: IE = -97.339 ddG = 18.770
THR Mutation: IE = -97.068 ddG = 19.041
VAL Mutation: IE = -97.626 ddG = 18.483
TRP Mutation: IE = -96.863 ddG = 19.246
TYR Mutation: IE = -97.880 ddG = 18.229

Antibody Residue TYR 1038 A
ALA Mutation: IE = -98.790 ddG = 17.319
CYS Mutation: IE = -100.529 ddG = 15.580
ASP Mutation: IE = -98.604 ddG = 17.505
GLU Mutation: IE = -99.075 ddG = 17.034
PHE Mutation: IE = -104.707 ddG = 11.402
GLY Mutation: IE = -99.536 ddG = 16.573
HIS Mutation: IE = -99.440 ddG = 16.669
ILE Mutation: IE = -97.773 ddG = 18.336
LYS Mutation: IE = -108.307 ddG = 7.802
LEU Mutation: IE = -106.199 ddG = 9.910
MET Mutation: IE = -97.095 ddG = 19.014
ASN Mutation: IE = -99.834 ddG = 16.275
PRO Mutation: IE = -99.470 ddG = 16.639
GLN Mutation: IE = -96.231 ddG = 19.878
ARG Mutation: IE = -100.905 ddG = 15.204
SER Mutation: IE = -99.850 ddG = 16.259
THR Mutation: IE = -99.506 ddG = 16.603
VAL Mutation: IE = -99.298 ddG = 16.811
TRP Mutation: IE = -98.449 ddG = 17.660
