# Supplementary material for: Developing similarity matrices for antibody-protein binding interactions
Source: PLoS One. 2023 Oct 26;18(10):e0293606. doi: 10.1371/journal.pone.0293606 (PMC10602319; doi:10.1371/journal.pone.0293606)
Supplement: S1 File — is a zip file containing every energy calculated in this analysis. (ZIP) [file pone.0293606.s006.zip › PPI Similarity Matrix Data/aB_amb/1OP9_Antibody_Mutation_Energies.txt]

1OP9 Results
Wildtype Interaction Energy: -90.751

Antibody Residue TYR 36 A
ALA Mutation: IE = -74.839 ddG = 15.912
CYS Mutation: IE = -74.286 ddG = 16.465
ASP Mutation: IE = -66.067 ddG = 24.684
GLU Mutation: IE = -65.313 ddG = 25.438
PHE Mutation: IE = -77.767 ddG = 12.984
GLY Mutation: IE = -73.995 ddG = 16.756
HIS Mutation: IE = -79.687 ddG = 11.064
ILE Mutation: IE = -71.056 ddG = 19.695
LYS Mutation: IE = -78.151 ddG = 12.600
LEU Mutation: IE = -76.063 ddG = 14.688
MET Mutation: IE = -76.344 ddG = 14.407
ASN Mutation: IE = -76.368 ddG = 14.383
PRO Mutation: IE = -78.694 ddG = 12.057
GLN Mutation: IE = -69.592 ddG = 21.159
ARG Mutation: IE = -69.807 ddG = 20.944
SER Mutation: IE = -73.290 ddG = 17.461
THR Mutation: IE = -73.403 ddG = 17.348
VAL Mutation: IE = -71.915 ddG = 18.836
TRP Mutation: IE = -69.719 ddG = 21.032

Antibody Residue ARG 57 A
ALA Mutation: IE = -71.484 ddG = 19.267
CYS Mutation: IE = -70.628 ddG = 20.123
ASP Mutation: IE = -68.946 ddG = 21.805
GLU Mutation: IE = -70.224 ddG = 20.527
PHE Mutation: IE = -79.050 ddG = 11.701
GLY Mutation: IE = -68.013 ddG = 22.738
HIS Mutation: IE = -73.896 ddG = 16.855
ILE Mutation: IE = -69.348 ddG = 21.403
LYS Mutation: IE = -72.672 ddG = 18.079
LEU Mutation: IE = -77.665 ddG = 13.086
MET Mutation: IE = -72.138 ddG = 18.613
ASN Mutation: IE = -69.140 ddG = 21.611
PRO Mutation: IE = -74.992 ddG = 15.759
GLN Mutation: IE = -72.341 ddG = 18.410
SER Mutation: IE = -68.140 ddG = 22.611
THR Mutation: IE = -81.205 ddG = 9.546
VAL Mutation: IE = -75.909 ddG = 14.842
TRP Mutation: IE = -73.499 ddG = 17.252
TYR Mutation: IE = -78.946 ddG = 11.805

Antibody Residue SER 59 A
ALA Mutation: IE = -76.054 ddG = 14.697
CYS Mutation: IE = -71.302 ddG = 19.449
ASP Mutation: IE = -66.909 ddG = 23.842
GLU Mutation: IE = -69.654 ddG = 21.097
PHE Mutation: IE = -74.218 ddG = 16.533
GLY Mutation: IE = -67.994 ddG = 22.757
HIS Mutation: IE = -72.150 ddG = 18.601
ILE Mutation: IE = -70.073 ddG = 20.678
LYS Mutation: IE = -72.770 ddG = 17.981
LEU Mutation: IE = -71.245 ddG = 19.506
MET Mutation: IE = -68.497 ddG = 22.254
ASN Mutation: IE = -73.904 ddG = 16.847
PRO Mutation: IE = -69.236 ddG = 21.515
GLN Mutation: IE = -77.907 ddG = 12.844
ARG Mutation: IE = -81.905 ddG = 8.846
THR Mutation: IE = -74.948 ddG = 15.803
VAL Mutation: IE = -70.177 ddG = 20.574
TRP Mutation: IE = -75.150 ddG = 15.601
TYR Mutation: IE = -78.402 ddG = 12.349

Antibody Residue GLU 108 A
ALA Mutation: IE = -64.579 ddG = 26.172
CYS Mutation: IE = -66.051 ddG = 24.700
ASP Mutation: IE = -78.762 ddG = 11.989
PHE Mutation: IE = -70.291 ddG = 20.460
GLY Mutation: IE = -68.986 ddG = 21.765
HIS Mutation: IE = -81.715 ddG = 9.036
ILE Mutation: IE = -68.937 ddG = 21.814
LYS Mutation: IE = -79.313 ddG = 11.438
LEU Mutation: IE = -56.816 ddG = 33.935
MET Mutation: IE = -72.600 ddG = 18.151
ASN Mutation: IE = -82.453 ddG = 8.298
PRO Mutation: IE = -72.289 ddG = 18.462
GLN Mutation: IE = -81.627 ddG = 9.124
ARG Mutation: IE = 242.156 ddG = 332.907
SER Mutation: IE = -73.474 ddG = 17.277
THR Mutation: IE = -76.062 ddG = 14.689
VAL Mutation: IE = -66.499 ddG = 24.252
TRP Mutation: IE = -75.557 ddG = 15.194
TYR Mutation: IE = -66.397 ddG = 24.354

Antibody Residue VAL 109 A
ALA Mutation: IE = -79.011 ddG = 11.740
CYS Mutation: IE = -77.278 ddG = 13.473
ASP Mutation: IE = -92.818 ddG = -2.067
GLU Mutation: IE = -83.604 ddG = 7.147
PHE Mutation: IE = -73.280 ddG = 17.471
GLY Mutation: IE = -78.498 ddG = 12.253
HIS Mutation: IE = -74.874 ddG = 15.877
ILE Mutation: IE = -72.882 ddG = 17.869
LYS Mutation: IE = -75.971 ddG = 14.780
LEU Mutation: IE = -78.020 ddG = 12.731
MET Mutation: IE = -74.259 ddG = 16.492
ASN Mutation: IE = -79.914 ddG = 10.837
PRO Mutation: IE = -80.253 ddG = 10.498
GLN Mutation: IE = -82.006 ddG = 8.745
ARG Mutation: IE = -76.856 ddG = 13.895
SER Mutation: IE = -78.996 ddG = 11.755
THR Mutation: IE = -77.335 ddG = 13.416
TRP Mutation: IE = -76.270 ddG = 14.481
TYR Mutation: IE = -75.851 ddG = 14.900

Antibody Residue ALA 110 A
CYS Mutation: IE = -74.794 ddG = 15.957
ASP Mutation: IE = -72.595 ddG = 18.156
GLU Mutation: IE = -76.428 ddG = 14.323
PHE Mutation: IE = -61.578 ddG = 29.173
GLY Mutation: IE = -76.237 ddG = 14.514
HIS Mutation: IE = -74.595 ddG = 16.156
ILE Mutation: IE = -68.867 ddG = 21.884
LYS Mutation: IE = -87.350 ddG = 3.401
LEU Mutation: IE = -74.620 ddG = 16.131
MET Mutation: IE = -75.854 ddG = 14.897
ASN Mutation: IE = -80.646 ddG = 10.105
PRO Mutation: IE = -72.058 ddG = 18.693
GLN Mutation: IE = -79.158 ddG = 11.593
ARG Mutation: IE = -83.423 ddG = 7.328
SER Mutation: IE = -76.818 ddG = 13.933
THR Mutation: IE = -81.395 ddG = 9.356
VAL Mutation: IE = -76.485 ddG = 14.266
TRP Mutation: IE = -71.875 ddG = 18.876
TYR Mutation: IE = -62.594 ddG = 28.157

Antibody Residue ASP 116 A
ALA Mutation: IE = -63.294 ddG = 27.457
CYS Mutation: IE = -57.642 ddG = 33.109
GLU Mutation: IE = -69.703 ddG = 21.048
PHE Mutation: IE = -67.065 ddG = 23.686
GLY Mutation: IE = -65.097 ddG = 25.654
HIS Mutation: IE = -61.521 ddG = 29.230
ILE Mutation: IE = -58.402 ddG = 32.349
LYS Mutation: IE = -66.154 ddG = 24.597
LEU Mutation: IE = -57.261 ddG = 33.490
MET Mutation: IE = -64.019 ddG = 26.732
ASN Mutation: IE = -69.174 ddG = 21.577
PRO Mutation: IE = -64.410 ddG = 26.341
GLN Mutation: IE = -65.668 ddG = 25.083
ARG Mutation: IE = -67.474 ddG = 23.277
SER Mutation: IE = -65.737 ddG = 25.014
THR Mutation: IE = -65.969 ddG = 24.782
VAL Mutation: IE = -56.946 ddG = 33.805
TRP Mutation: IE = -67.309 ddG = 23.442
TYR Mutation: IE = -60.035 ddG = 30.716
