# Supplementary material for: Developing similarity matrices for antibody-protein binding interactions
Source: PLoS One. 2023 Oct 26;18(10):e0293606. doi: 10.1371/journal.pone.0293606 (PMC10602319; doi:10.1371/journal.pone.0293606)
Supplement: S1 File — is a zip file containing every energy calculated in this analysis. (ZIP) [file pone.0293606.s006.zip › PPI Similarity Matrix Data/aB_amb/1ORQ_Antibody_Mutation_Energies.txt]

1ORQ Results
Wildtype Interaction Energy: -83.981

Antibody Residue LEU 36 B
ALA Mutation: IE = -71.675 ddG = 12.306
CYS Mutation: IE = -71.884 ddG = 12.097
ASP Mutation: IE = -70.856 ddG = 13.125
GLU Mutation: IE = -81.287 ddG = 2.694
PHE Mutation: IE = -72.685 ddG = 11.296
GLY Mutation: IE = -70.893 ddG = 13.088
HIS Mutation: IE = -74.751 ddG = 9.230
ILE Mutation: IE = -74.866 ddG = 9.115
LYS Mutation: IE = -72.371 ddG = 11.610
MET Mutation: IE = -72.259 ddG = 11.722
ASN Mutation: IE = -75.187 ddG = 8.794
PRO Mutation: IE = -71.666 ddG = 12.315
GLN Mutation: IE = -73.913 ddG = 10.068
ARG Mutation: IE = -71.277 ddG = 12.704
SER Mutation: IE = -70.741 ddG = 13.240
THR Mutation: IE = -70.122 ddG = 13.859
VAL Mutation: IE = -72.866 ddG = 11.115
TRP Mutation: IE = -75.598 ddG = 8.383
TYR Mutation: IE = -75.043 ddG = 8.938

Antibody Residue TYR 37 B
ALA Mutation: IE = -75.019 ddG = 8.962
CYS Mutation: IE = -74.914 ddG = 9.067
ASP Mutation: IE = -72.336 ddG = 11.645
GLU Mutation: IE = -74.586 ddG = 9.395
PHE Mutation: IE = -73.612 ddG = 10.369
GLY Mutation: IE = -75.144 ddG = 8.837
HIS Mutation: IE = -73.027 ddG = 10.954
ILE Mutation: IE = -73.817 ddG = 10.164
LYS Mutation: IE = -73.201 ddG = 10.780
LEU Mutation: IE = -74.010 ddG = 9.971
MET Mutation: IE = -72.804 ddG = 11.177
ASN Mutation: IE = -74.435 ddG = 9.546
PRO Mutation: IE = -73.575 ddG = 10.406
GLN Mutation: IE = -73.286 ddG = 10.695
ARG Mutation: IE = -71.936 ddG = 12.045
SER Mutation: IE = -73.035 ddG = 10.946
THR Mutation: IE = -73.538 ddG = 10.443
VAL Mutation: IE = -74.311 ddG = 9.670
TRP Mutation: IE = -74.134 ddG = 9.847

Antibody Residue TYR 58 B
ALA Mutation: IE = -71.431 ddG = 12.550
CYS Mutation: IE = -71.326 ddG = 12.655
ASP Mutation: IE = -88.772 ddG = -4.791
GLU Mutation: IE = -84.471 ddG = -0.490
PHE Mutation: IE = -76.462 ddG = 7.519
GLY Mutation: IE = -72.195 ddG = 11.786
HIS Mutation: IE = -74.855 ddG = 9.126
ILE Mutation: IE = -71.103 ddG = 12.878
LYS Mutation: IE = -72.802 ddG = 11.179
LEU Mutation: IE = -74.854 ddG = 9.127
MET Mutation: IE = -80.244 ddG = 3.737
ASN Mutation: IE = -79.227 ddG = 4.754
PRO Mutation: IE = -72.033 ddG = 11.948
GLN Mutation: IE = -80.579 ddG = 3.402
ARG Mutation: IE = -81.621 ddG = 2.360
SER Mutation: IE = -73.879 ddG = 10.102
THR Mutation: IE = -71.174 ddG = 12.807
VAL Mutation: IE = -73.332 ddG = 10.649
TRP Mutation: IE = -71.214 ddG = 12.767

Antibody Residue LYS 84 B
ALA Mutation: IE = -67.189 ddG = 16.792
CYS Mutation: IE = -66.892 ddG = 17.089
ASP Mutation: IE = -66.710 ddG = 17.271
GLU Mutation: IE = -68.415 ddG = 15.566
PHE Mutation: IE = -67.155 ddG = 16.826
GLY Mutation: IE = -66.982 ddG = 16.999
HIS Mutation: IE = -67.578 ddG = 16.403
ILE Mutation: IE = -67.325 ddG = 16.656
LEU Mutation: IE = -66.675 ddG = 17.306
MET Mutation: IE = -66.778 ddG = 17.203
ASN Mutation: IE = -68.600 ddG = 15.381
PRO Mutation: IE = -66.205 ddG = 17.776
GLN Mutation: IE = -67.349 ddG = 16.632
ARG Mutation: IE = -75.580 ddG = 8.401
SER Mutation: IE = -67.474 ddG = 16.507
THR Mutation: IE = -67.753 ddG = 16.228
VAL Mutation: IE = -66.790 ddG = 17.191
TRP Mutation: IE = -68.509 ddG = 15.472
TYR Mutation: IE = -69.043 ddG = 14.938

Antibody Residue ASP 109 B
ALA Mutation: IE = -55.737 ddG = 28.244
CYS Mutation: IE = -57.756 ddG = 26.225
GLU Mutation: IE = -69.011 ddG = 14.970
PHE Mutation: IE = -59.215 ddG = 24.766
GLY Mutation: IE = -55.596 ddG = 28.385
HIS Mutation: IE = -59.465 ddG = 24.516
ILE Mutation: IE = -58.397 ddG = 25.584
LYS Mutation: IE = -60.456 ddG = 23.525
LEU Mutation: IE = -57.335 ddG = 26.646
MET Mutation: IE = -58.143 ddG = 25.838
ASN Mutation: IE = -59.160 ddG = 24.821
PRO Mutation: IE = -57.566 ddG = 26.415
GLN Mutation: IE = -66.037 ddG = 17.944
ARG Mutation: IE = -58.528 ddG = 25.453
SER Mutation: IE = -57.210 ddG = 26.771
THR Mutation: IE = -58.264 ddG = 25.717
VAL Mutation: IE = -57.554 ddG = 26.427
TRP Mutation: IE = -60.693 ddG = 23.288
TYR Mutation: IE = -58.619 ddG = 25.362

Antibody Residue TYR 110 B
ALA Mutation: IE = -69.684 ddG = 14.297
CYS Mutation: IE = -70.736 ddG = 13.245
ASP Mutation: IE = -69.930 ddG = 14.051
GLU Mutation: IE = -70.269 ddG = 13.712
PHE Mutation: IE = -70.015 ddG = 13.966
GLY Mutation: IE = -71.185 ddG = 12.796
HIS Mutation: IE = -74.587 ddG = 9.394
ILE Mutation: IE = -71.228 ddG = 12.753
LYS Mutation: IE = -68.958 ddG = 15.023
LEU Mutation: IE = -70.869 ddG = 13.112
MET Mutation: IE = -70.114 ddG = 13.867
ASN Mutation: IE = -70.124 ddG = 13.857
PRO Mutation: IE = -68.685 ddG = 15.296
GLN Mutation: IE = -76.221 ddG = 7.760
ARG Mutation: IE = -72.504 ddG = 11.477
SER Mutation: IE = -69.279 ddG = 14.702
THR Mutation: IE = -75.194 ddG = 8.787
VAL Mutation: IE = -70.611 ddG = 13.370
TRP Mutation: IE = -74.293 ddG = 9.688

Antibody Residue PHE 113 B
ALA Mutation: IE = -72.508 ddG = 11.473
CYS Mutation: IE = -73.689 ddG = 10.292
ASP Mutation: IE = -70.230 ddG = 13.751
GLU Mutation: IE = -71.490 ddG = 12.491
GLY Mutation: IE = -70.570 ddG = 13.411
HIS Mutation: IE = -73.323 ddG = 10.658
ILE Mutation: IE = -73.129 ddG = 10.852
LYS Mutation: IE = -76.824 ddG = 7.157
LEU Mutation: IE = -71.888 ddG = 12.093
MET Mutation: IE = -74.355 ddG = 9.626
ASN Mutation: IE = -71.348 ddG = 12.633
PRO Mutation: IE = -73.131 ddG = 10.850
GLN Mutation: IE = -72.998 ddG = 10.983
ARG Mutation: IE = -76.742 ddG = 7.239
SER Mutation: IE = -73.070 ddG = 10.911
THR Mutation: IE = -72.193 ddG = 11.788
VAL Mutation: IE = -72.967 ddG = 11.014
TRP Mutation: IE = -71.017 ddG = 12.964
TYR Mutation: IE = -76.103 ddG = 7.878
