# Supplementary material for: Developing similarity matrices for antibody-protein binding interactions
Source: PLoS One. 2023 Oct 26;18(10):e0293606. doi: 10.1371/journal.pone.0293606 (PMC10602319; doi:10.1371/journal.pone.0293606)
Supplement: S1 File — is a zip file containing every energy calculated in this analysis. (ZIP) [file pone.0293606.s006.zip › PPI Similarity Matrix Data/aB_amb/1ORS_Antibody_Mutation_Energies.txt]

1ORS Results
Wildtype Interaction Energy: -57.331

Antibody Residue ASN 35 B
ALA Mutation: IE = -59.201 ddG = -1.870
CYS Mutation: IE = -59.004 ddG = -1.673
ASP Mutation: IE = -59.830 ddG = -2.499
GLU Mutation: IE = -60.229 ddG = -2.898
PHE Mutation: IE = -56.195 ddG = 1.136
GLY Mutation: IE = -60.138 ddG = -2.807
HIS Mutation: IE = -58.182 ddG = -0.851
ILE Mutation: IE = -59.623 ddG = -2.292
LYS Mutation: IE = -56.310 ddG = 1.021
LEU Mutation: IE = -55.821 ddG = 1.510
MET Mutation: IE = -59.103 ddG = -1.772
PRO Mutation: IE = -58.592 ddG = -1.261
GLN Mutation: IE = -57.521 ddG = -0.190
ARG Mutation: IE = -56.726 ddG = 0.605
SER Mutation: IE = -59.205 ddG = -1.874
THR Mutation: IE = -58.975 ddG = -1.644
VAL Mutation: IE = -58.353 ddG = -1.022
TRP Mutation: IE = -58.845 ddG = -1.514
TYR Mutation: IE = -61.125 ddG = -3.794

Antibody Residue ASN 36 B
ALA Mutation: IE = -55.107 ddG = 2.224
CYS Mutation: IE = -55.430 ddG = 1.901
ASP Mutation: IE = -63.275 ddG = -5.944
GLU Mutation: IE = -60.287 ddG = -2.956
PHE Mutation: IE = -61.610 ddG = -4.279
GLY Mutation: IE = -53.911 ddG = 3.420
HIS Mutation: IE = -60.019 ddG = -2.688
ILE Mutation: IE = -59.911 ddG = -2.580
LYS Mutation: IE = -47.789 ddG = 9.542
LEU Mutation: IE = -58.540 ddG = -1.209
MET Mutation: IE = -59.448 ddG = -2.117
PRO Mutation: IE = -54.837 ddG = 2.494
GLN Mutation: IE = -58.403 ddG = -1.072
ARG Mutation: IE = -54.664 ddG = 2.667
SER Mutation: IE = -54.764 ddG = 2.567
THR Mutation: IE = -56.807 ddG = 0.524
VAL Mutation: IE = -57.576 ddG = -0.245
TRP Mutation: IE = -54.920 ddG = 2.411
TYR Mutation: IE = -63.844 ddG = -6.513

Antibody Residue TYR 37 B
ALA Mutation: IE = -56.126 ddG = 1.205
CYS Mutation: IE = -58.279 ddG = -0.948
ASP Mutation: IE = -58.188 ddG = -0.857
GLU Mutation: IE = -58.582 ddG = -1.251
PHE Mutation: IE = -59.172 ddG = -1.841
GLY Mutation: IE = -56.385 ddG = 0.946
HIS Mutation: IE = -58.138 ddG = -0.807
ILE Mutation: IE = -55.664 ddG = 1.667
LYS Mutation: IE = -55.811 ddG = 1.520
LEU Mutation: IE = -60.027 ddG = -2.696
MET Mutation: IE = -58.906 ddG = -1.575
ASN Mutation: IE = -57.247 ddG = 0.084
PRO Mutation: IE = -56.733 ddG = 0.598
GLN Mutation: IE = -58.416 ddG = -1.085
ARG Mutation: IE = -53.747 ddG = 3.584
SER Mutation: IE = -57.062 ddG = 0.269
THR Mutation: IE = -57.634 ddG = -0.303
VAL Mutation: IE = -58.854 ddG = -1.523
TRP Mutation: IE = -56.601 ddG = 0.730

Antibody Residue TYR 58 B
ALA Mutation: IE = -56.477 ddG = 0.854
CYS Mutation: IE = -56.638 ddG = 0.693
ASP Mutation: IE = -61.288 ddG = -3.957
GLU Mutation: IE = -63.474 ddG = -6.143
PHE Mutation: IE = -60.073 ddG = -2.742
GLY Mutation: IE = -56.497 ddG = 0.834
HIS Mutation: IE = -61.997 ddG = -4.666
ILE Mutation: IE = -60.225 ddG = -2.894
LYS Mutation: IE = -42.391 ddG = 14.940
LEU Mutation: IE = -57.322 ddG = 0.009
MET Mutation: IE = -56.902 ddG = 0.429
ASN Mutation: IE = -54.255 ddG = 3.076
PRO Mutation: IE = -58.161 ddG = -0.830
GLN Mutation: IE = -59.787 ddG = -2.456
ARG Mutation: IE = -69.310 ddG = -11.979
SER Mutation: IE = -51.117 ddG = 6.214
THR Mutation: IE = -53.092 ddG = 4.239
VAL Mutation: IE = -57.342 ddG = -0.011
TRP Mutation: IE = -52.541 ddG = 4.790

Antibody Residue TYR 108 B
ALA Mutation: IE = -54.124 ddG = 3.207
CYS Mutation: IE = -54.999 ddG = 2.332
ASP Mutation: IE = -62.220 ddG = -4.889
GLU Mutation: IE = -55.887 ddG = 1.444
PHE Mutation: IE = -53.059 ddG = 4.272
GLY Mutation: IE = -52.021 ddG = 5.310
HIS Mutation: IE = -55.674 ddG = 1.657
ILE Mutation: IE = -55.569 ddG = 1.762
LYS Mutation: IE = -53.088 ddG = 4.243
LEU Mutation: IE = -55.048 ddG = 2.283
MET Mutation: IE = -53.696 ddG = 3.635
ASN Mutation: IE = -53.653 ddG = 3.678
PRO Mutation: IE = -54.458 ddG = 2.873
GLN Mutation: IE = -57.246 ddG = 0.085
ARG Mutation: IE = -54.948 ddG = 2.383
SER Mutation: IE = -53.654 ddG = 3.677
THR Mutation: IE = -54.692 ddG = 2.639
VAL Mutation: IE = -53.775 ddG = 3.556
TRP Mutation: IE = -57.092 ddG = 0.239

Antibody Residue ASP 109 B
ALA Mutation: IE = -49.623 ddG = 7.708
CYS Mutation: IE = -51.215 ddG = 6.116
GLU Mutation: IE = -61.739 ddG = -4.408
PHE Mutation: IE = -53.973 ddG = 3.358
GLY Mutation: IE = -47.216 ddG = 10.115
HIS Mutation: IE = -47.543 ddG = 9.788
ILE Mutation: IE = -49.562 ddG = 7.769
LYS Mutation: IE = -48.362 ddG = 8.969
LEU Mutation: IE = -47.248 ddG = 10.083
MET Mutation: IE = -51.447 ddG = 5.884
ASN Mutation: IE = -50.237 ddG = 7.094
PRO Mutation: IE = -47.349 ddG = 9.982
GLN Mutation: IE = -57.033 ddG = 0.298
ARG Mutation: IE = -45.373 ddG = 11.958
SER Mutation: IE = -51.309 ddG = 6.022
THR Mutation: IE = -54.780 ddG = 2.551
VAL Mutation: IE = -49.126 ddG = 8.205
TRP Mutation: IE = -49.734 ddG = 7.597
TYR Mutation: IE = -53.369 ddG = 3.962

Antibody Residue TYR 110 B
ALA Mutation: IE = -59.452 ddG = -2.121
CYS Mutation: IE = -58.850 ddG = -1.519
ASP Mutation: IE = -60.290 ddG = -2.959
GLU Mutation: IE = -61.445 ddG = -4.114
PHE Mutation: IE = -57.203 ddG = 0.128
GLY Mutation: IE = -60.870 ddG = -3.539
HIS Mutation: IE = -57.342 ddG = -0.011
ILE Mutation: IE = -56.678 ddG = 0.653
LYS Mutation: IE = -55.915 ddG = 1.416
LEU Mutation: IE = -58.438 ddG = -1.107
MET Mutation: IE = -59.573 ddG = -2.242
ASN Mutation: IE = -59.192 ddG = -1.861
PRO Mutation: IE = -56.275 ddG = 1.056
GLN Mutation: IE = -56.276 ddG = 1.055
ARG Mutation: IE = -59.773 ddG = -2.442
SER Mutation: IE = -58.793 ddG = -1.462
THR Mutation: IE = -58.962 ddG = -1.631
VAL Mutation: IE = -58.418 ddG = -1.087
TRP Mutation: IE = -55.887 ddG = 1.444
