# Supplementary material for: Developing similarity matrices for antibody-protein binding interactions
Source: PLoS One. 2023 Oct 26;18(10):e0293606. doi: 10.1371/journal.pone.0293606 (PMC10602319; doi:10.1371/journal.pone.0293606)
Supplement: S1 File — is a zip file containing every energy calculated in this analysis. (ZIP) [file pone.0293606.s006.zip › PPI Similarity Matrix Data/aB_amb/1OSP_Antibody_Mutation_Energies.txt]

1OSP Results
Wildtype Interaction Energy: -109.475

Antibody Residue GLU 28 H
ALA Mutation: IE = -97.802 ddG = 11.673
CYS Mutation: IE = -99.998 ddG = 9.477
ASP Mutation: IE = -100.040 ddG = 9.435
PHE Mutation: IE = -101.130 ddG = 8.345
GLY Mutation: IE = -99.132 ddG = 10.343
HIS Mutation: IE = -99.235 ddG = 10.240
ILE Mutation: IE = -101.129 ddG = 8.346
LYS Mutation: IE = -100.160 ddG = 9.315
LEU Mutation: IE = -99.541 ddG = 9.934
MET Mutation: IE = -100.397 ddG = 9.078
ASN Mutation: IE = -99.316 ddG = 10.159
PRO Mutation: IE = -99.886 ddG = 9.589
GLN Mutation: IE = -98.707 ddG = 10.768
ARG Mutation: IE = -102.752 ddG = 6.723
SER Mutation: IE = -99.898 ddG = 9.577
THR Mutation: IE = -99.409 ddG = 10.066
VAL Mutation: IE = -100.547 ddG = 8.928
TRP Mutation: IE = -103.195 ddG = 6.280
TYR Mutation: IE = -103.236 ddG = 6.239

Antibody Residue TYR 36 L
ALA Mutation: IE = -91.527 ddG = 17.948
CYS Mutation: IE = -91.004 ddG = 18.471
ASP Mutation: IE = -93.621 ddG = 15.854
GLU Mutation: IE = -93.038 ddG = 16.437
PHE Mutation: IE = -94.803 ddG = 14.672
GLY Mutation: IE = -90.234 ddG = 19.241
HIS Mutation: IE = -95.633 ddG = 13.842
ILE Mutation: IE = -96.794 ddG = 12.681
LYS Mutation: IE = -91.662 ddG = 17.813
LEU Mutation: IE = -95.763 ddG = 13.712
MET Mutation: IE = -92.018 ddG = 17.457
ASN Mutation: IE = -94.630 ddG = 14.845
PRO Mutation: IE = -93.371 ddG = 16.104
GLN Mutation: IE = -100.181 ddG = 9.294
ARG Mutation: IE = -109.980 ddG = -0.505
SER Mutation: IE = -95.541 ddG = 13.934
THR Mutation: IE = -95.356 ddG = 14.119
VAL Mutation: IE = -90.796 ddG = 18.679
TRP Mutation: IE = -96.378 ddG = 13.097

Antibody Residue ARG 38 L
ALA Mutation: IE = -79.411 ddG = 30.064
CYS Mutation: IE = -84.322 ddG = 25.153
ASP Mutation: IE = -83.054 ddG = 26.421
GLU Mutation: IE = -83.827 ddG = 25.648
PHE Mutation: IE = -85.895 ddG = 23.580
GLY Mutation: IE = -83.756 ddG = 25.719
HIS Mutation: IE = -89.003 ddG = 20.472
ILE Mutation: IE = -82.617 ddG = 26.858
LYS Mutation: IE = -85.265 ddG = 24.210
LEU Mutation: IE = -81.856 ddG = 27.619
MET Mutation: IE = -87.839 ddG = 21.636
ASN Mutation: IE = -85.178 ddG = 24.297
PRO Mutation: IE = -82.206 ddG = 27.269
GLN Mutation: IE = -87.969 ddG = 21.506
SER Mutation: IE = -82.037 ddG = 27.438
THR Mutation: IE = -85.606 ddG = 23.869
VAL Mutation: IE = -84.898 ddG = 24.577
TRP Mutation: IE = -82.566 ddG = 26.909
TYR Mutation: IE = -86.892 ddG = 22.583

Antibody Residue ASP 80 L
ALA Mutation: IE = -91.168 ddG = 18.307
CYS Mutation: IE = -91.552 ddG = 17.923
GLU Mutation: IE = -88.377 ddG = 21.098
PHE Mutation: IE = -92.460 ddG = 17.015
GLY Mutation: IE = -91.228 ddG = 18.247
HIS Mutation: IE = -94.053 ddG = 15.422
ILE Mutation: IE = -92.872 ddG = 16.603
LYS Mutation: IE = -88.028 ddG = 21.447
LEU Mutation: IE = -87.164 ddG = 22.311
MET Mutation: IE = -94.895 ddG = 14.580
ASN Mutation: IE = -97.658 ddG = 11.817
PRO Mutation: IE = -90.701 ddG = 18.774
GLN Mutation: IE = -92.632 ddG = 16.843
ARG Mutation: IE = -86.335 ddG = 23.140
SER Mutation: IE = -96.754 ddG = 12.721
THR Mutation: IE = -94.604 ddG = 14.871
VAL Mutation: IE = -87.319 ddG = 22.156
TRP Mutation: IE = -98.054 ddG = 11.421
TYR Mutation: IE = -88.340 ddG = 21.135

Antibody Residue ARG 108 H
ALA Mutation: IE = -89.422 ddG = 20.053
CYS Mutation: IE = -89.525 ddG = 19.950
ASP Mutation: IE = -91.346 ddG = 18.129
GLU Mutation: IE = -90.118 ddG = 19.357
PHE Mutation: IE = -92.216 ddG = 17.259
GLY Mutation: IE = -89.304 ddG = 20.171
HIS Mutation: IE = -91.723 ddG = 17.752
ILE Mutation: IE = -86.875 ddG = 22.600
LYS Mutation: IE = -96.368 ddG = 13.107
LEU Mutation: IE = -86.238 ddG = 23.237
MET Mutation: IE = -90.367 ddG = 19.108
ASN Mutation: IE = -90.101 ddG = 19.374
PRO Mutation: IE = -88.844 ddG = 20.631
GLN Mutation: IE = -92.968 ddG = 16.507
SER Mutation: IE = -88.652 ddG = 20.823
THR Mutation: IE = -88.020 ddG = 21.455
VAL Mutation: IE = -86.127 ddG = 23.348
TRP Mutation: IE = -87.788 ddG = 21.687
TYR Mutation: IE = -90.777 ddG = 18.698

Antibody Residue ASP 109 H
ALA Mutation: IE = -91.240 ddG = 18.235
CYS Mutation: IE = -96.355 ddG = 13.120
GLU Mutation: IE = -84.816 ddG = 24.659
PHE Mutation: IE = -105.361 ddG = 4.114
GLY Mutation: IE = -100.845 ddG = 8.630
HIS Mutation: IE = -98.143 ddG = 11.332
ILE Mutation: IE = -100.313 ddG = 9.162
LYS Mutation: IE = -93.260 ddG = 16.215
LEU Mutation: IE = -96.517 ddG = 12.958
MET Mutation: IE = -102.561 ddG = 6.914
ASN Mutation: IE = -98.177 ddG = 11.298
PRO Mutation: IE = -90.924 ddG = 18.551
GLN Mutation: IE = -95.227 ddG = 14.248
ARG Mutation: IE = -100.377 ddG = 9.098
SER Mutation: IE = -93.597 ddG = 15.878
THR Mutation: IE = -98.161 ddG = 11.314
VAL Mutation: IE = -96.629 ddG = 12.846
TRP Mutation: IE = -99.469 ddG = 10.006
TYR Mutation: IE = -96.046 ddG = 13.429

Antibody Residue TYR 111 H
ALA Mutation: IE = -96.801 ddG = 12.674
CYS Mutation: IE = -101.595 ddG = 7.880
ASP Mutation: IE = -93.824 ddG = 15.651
GLU Mutation: IE = -98.641 ddG = 10.834
PHE Mutation: IE = -101.561 ddG = 7.914
GLY Mutation: IE = -102.317 ddG = 7.158
HIS Mutation: IE = -100.028 ddG = 9.447
ILE Mutation: IE = -94.509 ddG = 14.966
LYS Mutation: IE = -95.980 ddG = 13.495
LEU Mutation: IE = -94.515 ddG = 14.960
MET Mutation: IE = -95.170 ddG = 14.305
ASN Mutation: IE = -101.906 ddG = 7.569
PRO Mutation: IE = -97.001 ddG = 12.474
GLN Mutation: IE = -97.703 ddG = 11.772
ARG Mutation: IE = -107.115 ddG = 2.360
SER Mutation: IE = -98.419 ddG = 11.056
THR Mutation: IE = -97.857 ddG = 11.618
VAL Mutation: IE = -95.647 ddG = 13.828
TRP Mutation: IE = -100.085 ddG = 9.390
