# Supplementary material for: Developing similarity matrices for antibody-protein binding interactions
Source: PLoS One. 2023 Oct 26;18(10):e0293606. doi: 10.1371/journal.pone.0293606 (PMC10602319; doi:10.1371/journal.pone.0293606)
Supplement: S1 File — is a zip file containing every energy calculated in this analysis. (ZIP) [file pone.0293606.s006.zip › PPI Similarity Matrix Data/aB_amb/1OTS_Antibody_Mutation_Energies.txt]

1OTS Results
Wildtype Interaction Energy: -75.926

Antibody Residue ARG 36 C
ALA Mutation: IE = -78.258 ddG = -2.332
CYS Mutation: IE = -79.081 ddG = -3.155
ASP Mutation: IE = -76.057 ddG = -0.131
GLU Mutation: IE = -78.402 ddG = -2.476
PHE Mutation: IE = -82.178 ddG = -6.252
GLY Mutation: IE = -79.246 ddG = -3.320
HIS Mutation: IE = -74.577 ddG = 1.349
ILE Mutation: IE = -82.418 ddG = -6.492
LYS Mutation: IE = -86.461 ddG = -10.535
LEU Mutation: IE = -78.174 ddG = -2.248
MET Mutation: IE = -79.750 ddG = -3.824
ASN Mutation: IE = -76.329 ddG = -0.403
PRO Mutation: IE = -75.342 ddG = 0.584
GLN Mutation: IE = -84.231 ddG = -8.305
SER Mutation: IE = -79.835 ddG = -3.909
THR Mutation: IE = -84.627 ddG = -8.701
VAL Mutation: IE = -79.009 ddG = -3.083
TRP Mutation: IE = -83.756 ddG = -7.830
TYR Mutation: IE = -82.728 ddG = -6.802

Antibody Residue TRP 38 C
ALA Mutation: IE = -70.459 ddG = 5.467
CYS Mutation: IE = -73.912 ddG = 2.014
ASP Mutation: IE = -72.631 ddG = 3.295
GLU Mutation: IE = -69.841 ddG = 6.085
PHE Mutation: IE = -75.354 ddG = 0.572
GLY Mutation: IE = -70.399 ddG = 5.527
HIS Mutation: IE = -72.879 ddG = 3.047
ILE Mutation: IE = -80.928 ddG = -5.002
LYS Mutation: IE = -70.216 ddG = 5.710
LEU Mutation: IE = -82.278 ddG = -6.352
MET Mutation: IE = -83.045 ddG = -7.119
ASN Mutation: IE = -73.424 ddG = 2.502
PRO Mutation: IE = -71.516 ddG = 4.410
GLN Mutation: IE = -83.536 ddG = -7.610
ARG Mutation: IE = -77.122 ddG = -1.196
SER Mutation: IE = -71.836 ddG = 4.090
THR Mutation: IE = -74.634 ddG = 1.292
VAL Mutation: IE = -78.230 ddG = -2.304
TYR Mutation: IE = -76.693 ddG = -0.767

Antibody Residue ASN 57 C
ALA Mutation: IE = -78.234 ddG = -2.308
CYS Mutation: IE = -83.082 ddG = -7.156
ASP Mutation: IE = -66.393 ddG = 9.533
GLU Mutation: IE = -60.978 ddG = 14.948
PHE Mutation: IE = -69.693 ddG = 6.233
GLY Mutation: IE = -71.505 ddG = 4.421
HIS Mutation: IE = -64.549 ddG = 11.377
ILE Mutation: IE = -63.863 ddG = 12.063
LYS Mutation: IE = -73.941 ddG = 1.985
LEU Mutation: IE = -78.115 ddG = -2.189
MET Mutation: IE = -66.512 ddG = 9.414
PRO Mutation: IE = -82.653 ddG = -6.727
GLN Mutation: IE = -59.074 ddG = 16.852
ARG Mutation: IE = -77.580 ddG = -1.654
SER Mutation: IE = -79.668 ddG = -3.742
THR Mutation: IE = -64.783 ddG = 11.143
VAL Mutation: IE = -73.052 ddG = 2.874
TRP Mutation: IE = -80.004 ddG = -4.078
TYR Mutation: IE = -66.897 ddG = 9.029

Antibody Residue TYR 111 C
ALA Mutation: IE = -84.641 ddG = -8.715
CYS Mutation: IE = -87.203 ddG = -11.277
ASP Mutation: IE = -88.611 ddG = -12.685
GLU Mutation: IE = -82.975 ddG = -7.049
PHE Mutation: IE = -85.718 ddG = -9.792
GLY Mutation: IE = -83.143 ddG = -7.217
HIS Mutation: IE = -82.432 ddG = -6.506
ILE Mutation: IE = -82.397 ddG = -6.471
LYS Mutation: IE = -88.110 ddG = -12.184
LEU Mutation: IE = -87.956 ddG = -12.030
MET Mutation: IE = -85.188 ddG = -9.262
ASN Mutation: IE = -87.280 ddG = -11.354
PRO Mutation: IE = -89.107 ddG = -13.181
GLN Mutation: IE = -87.436 ddG = -11.510
ARG Mutation: IE = -85.688 ddG = -9.762
SER Mutation: IE = -82.291 ddG = -6.365
THR Mutation: IE = -86.134 ddG = -10.208
VAL Mutation: IE = -83.998 ddG = -8.072
TRP Mutation: IE = -84.790 ddG = -8.864

Antibody Residue TYR 112 C
ALA Mutation: IE = -89.380 ddG = -13.454
CYS Mutation: IE = -84.674 ddG = -8.748
ASP Mutation: IE = -87.582 ddG = -11.656
GLU Mutation: IE = -86.474 ddG = -10.548
PHE Mutation: IE = -81.916 ddG = -5.990
GLY Mutation: IE = -90.973 ddG = -15.047
HIS Mutation: IE = -86.796 ddG = -10.870
ILE Mutation: IE = -75.793 ddG = 0.133
LYS Mutation: IE = -83.987 ddG = -8.061
LEU Mutation: IE = -85.580 ddG = -9.654
MET Mutation: IE = -82.942 ddG = -7.016
ASN Mutation: IE = -89.648 ddG = -13.722
PRO Mutation: IE = -79.964 ddG = -4.038
GLN Mutation: IE = -81.399 ddG = -5.473
ARG Mutation: IE = -82.688 ddG = -6.762
SER Mutation: IE = -80.067 ddG = -4.141
THR Mutation: IE = -84.253 ddG = -8.327
VAL Mutation: IE = -83.703 ddG = -7.777
TRP Mutation: IE = -83.760 ddG = -7.834

Antibody Residue TRP 113 C
ALA Mutation: IE = -75.137 ddG = 0.789
CYS Mutation: IE = -74.633 ddG = 1.293
ASP Mutation: IE = -75.469 ddG = 0.457
GLU Mutation: IE = -82.497 ddG = -6.571
PHE Mutation: IE = -82.359 ddG = -6.433
GLY Mutation: IE = -77.095 ddG = -1.169
HIS Mutation: IE = -78.230 ddG = -2.304
ILE Mutation: IE = -74.776 ddG = 1.150
LYS Mutation: IE = -79.694 ddG = -3.768
LEU Mutation: IE = -74.978 ddG = 0.948
MET Mutation: IE = -74.103 ddG = 1.823
ASN Mutation: IE = -76.696 ddG = -0.770
PRO Mutation: IE = -76.462 ddG = -0.536
GLN Mutation: IE = -77.541 ddG = -1.615
ARG Mutation: IE = -74.377 ddG = 1.549
SER Mutation: IE = -74.193 ddG = 1.733
THR Mutation: IE = -74.281 ddG = 1.645
VAL Mutation: IE = -74.668 ddG = 1.258
TYR Mutation: IE = -72.543 ddG = 3.383

Antibody Residue HIS 1114 D
ALA Mutation: IE = -83.605 ddG = -7.679
CYS Mutation: IE = -81.048 ddG = -5.122
ASP Mutation: IE = -83.349 ddG = -7.423
GLU Mutation: IE = -83.054 ddG = -7.128
PHE Mutation: IE = -81.141 ddG = -5.215
GLY Mutation: IE = -83.452 ddG = -7.526
HIS Mutation: IE = -86.029 ddG = -10.103
ILE Mutation: IE = -82.431 ddG = -6.505
LYS Mutation: IE = -91.013 ddG = -15.087
LEU Mutation: IE = -84.094 ddG = -8.168
MET Mutation: IE = -88.213 ddG = -12.287
ASN Mutation: IE = -83.280 ddG = -7.354
PRO Mutation: IE = -80.801 ddG = -4.875
GLN Mutation: IE = -80.543 ddG = -4.617
ARG Mutation: IE = -87.438 ddG = -11.512
SER Mutation: IE = -81.491 ddG = -5.565
THR Mutation: IE = -79.586 ddG = -3.660
VAL Mutation: IE = -83.575 ddG = -7.649
TRP Mutation: IE = -81.995 ddG = -6.069
TYR Mutation: IE = -84.263 ddG = -8.337
