# Supplementary material for: Developing similarity matrices for antibody-protein binding interactions
Source: PLoS One. 2023 Oct 26;18(10):e0293606. doi: 10.1371/journal.pone.0293606 (PMC10602319; doi:10.1371/journal.pone.0293606)
Supplement: S1 File — is a zip file containing every energy calculated in this analysis. (ZIP) [file pone.0293606.s006.zip › PPI Similarity Matrix Data/aB_amb/1P2C_Antibody_Mutation_Energies.txt]

1P2C Results
Wildtype Interaction Energy: -115.104

Antibody Residue TRP 38 B
ALA Mutation: IE = -99.080 ddG = 16.024
CYS Mutation: IE = -99.684 ddG = 15.420
ASP Mutation: IE = -103.422 ddG = 11.682
GLU Mutation: IE = -106.456 ddG = 8.648
PHE Mutation: IE = -101.554 ddG = 13.550
GLY Mutation: IE = -97.614 ddG = 17.490
HIS Mutation: IE = -101.627 ddG = 13.477
ILE Mutation: IE = -97.945 ddG = 17.159
LYS Mutation: IE = -104.122 ddG = 10.982
LEU Mutation: IE = -100.632 ddG = 14.472
MET Mutation: IE = -102.508 ddG = 12.596
ASN Mutation: IE = -102.277 ddG = 12.827
PRO Mutation: IE = -99.876 ddG = 15.228
GLN Mutation: IE = -101.067 ddG = 14.037
ARG Mutation: IE = -96.214 ddG = 18.890
SER Mutation: IE = -101.758 ddG = 13.346
THR Mutation: IE = -99.538 ddG = 15.566
VAL Mutation: IE = -100.860 ddG = 14.244
TYR Mutation: IE = -100.406 ddG = 14.698

Antibody Residue GLU 40 B
ALA Mutation: IE = -100.371 ddG = 14.733
CYS Mutation: IE = -96.926 ddG = 18.178
ASP Mutation: IE = -103.433 ddG = 11.671
PHE Mutation: IE = -102.284 ddG = 12.820
GLY Mutation: IE = -97.826 ddG = 17.278
HIS Mutation: IE = -103.115 ddG = 11.989
ILE Mutation: IE = -98.342 ddG = 16.762
LYS Mutation: IE = -97.267 ddG = 17.837
LEU Mutation: IE = -97.541 ddG = 17.563
MET Mutation: IE = -96.775 ddG = 18.329
ASN Mutation: IE = -98.663 ddG = 16.441
PRO Mutation: IE = -97.066 ddG = 18.038
GLN Mutation: IE = -101.703 ddG = 13.401
ARG Mutation: IE = -95.973 ddG = 19.131
SER Mutation: IE = -96.827 ddG = 18.277
THR Mutation: IE = -94.523 ddG = 20.581
VAL Mutation: IE = -97.265 ddG = 17.839
TRP Mutation: IE = -97.793 ddG = 17.311
TYR Mutation: IE = -101.309 ddG = 13.795

Antibody Residue GLU 55 B
ALA Mutation: IE = -72.360 ddG = 42.744
CYS Mutation: IE = -76.199 ddG = 38.905
ASP Mutation: IE = -113.939 ddG = 1.165
PHE Mutation: IE = -75.492 ddG = 39.612
GLY Mutation: IE = -75.883 ddG = 39.221
HIS Mutation: IE = -72.461 ddG = 42.643
ILE Mutation: IE = -76.306 ddG = 38.798
LYS Mutation: IE = -66.237 ddG = 48.867
LEU Mutation: IE = -72.196 ddG = 42.908
MET Mutation: IE = -81.778 ddG = 33.326
ASN Mutation: IE = -78.174 ddG = 36.930
PRO Mutation: IE = -77.040 ddG = 38.064
GLN Mutation: IE = -90.978 ddG = 24.126
ARG Mutation: IE = -58.651 ddG = 56.453
SER Mutation: IE = -75.699 ddG = 39.405
THR Mutation: IE = -66.357 ddG = 48.747
VAL Mutation: IE = -76.139 ddG = 38.965
TRP Mutation: IE = -76.527 ddG = 38.577
TYR Mutation: IE = -66.198 ddG = 48.906

Antibody Residue SER 62 B
ALA Mutation: IE = -111.436 ddG = 3.668
CYS Mutation: IE = -110.736 ddG = 4.368
ASP Mutation: IE = -115.734 ddG = -0.630
GLU Mutation: IE = -113.196 ddG = 1.908
PHE Mutation: IE = -106.995 ddG = 8.109
GLY Mutation: IE = -106.047 ddG = 9.057
HIS Mutation: IE = -106.979 ddG = 8.125
ILE Mutation: IE = -112.026 ddG = 3.078
LYS Mutation: IE = -109.899 ddG = 5.205
LEU Mutation: IE = -106.278 ddG = 8.826
MET Mutation: IE = -109.181 ddG = 5.923
ASN Mutation: IE = -109.392 ddG = 5.712
PRO Mutation: IE = -109.547 ddG = 5.557
GLN Mutation: IE = -114.605 ddG = 0.499
ARG Mutation: IE = -108.913 ddG = 6.191
THR Mutation: IE = -109.643 ddG = 5.461
VAL Mutation: IE = -107.287 ddG = 7.817
TRP Mutation: IE = -107.571 ddG = 7.533
TYR Mutation: IE = -105.419 ddG = 9.685

Antibody Residue SER 64 B
ALA Mutation: IE = -110.381 ddG = 4.723
CYS Mutation: IE = -110.663 ddG = 4.441
ASP Mutation: IE = -105.333 ddG = 9.771
GLU Mutation: IE = -122.764 ddG = -7.660
PHE Mutation: IE = -105.574 ddG = 9.530
GLY Mutation: IE = -111.093 ddG = 4.011
HIS Mutation: IE = -107.021 ddG = 8.083
ILE Mutation: IE = -108.549 ddG = 6.555
LYS Mutation: IE = -107.310 ddG = 7.794
LEU Mutation: IE = -103.341 ddG = 11.763
MET Mutation: IE = -111.124 ddG = 3.980
ASN Mutation: IE = -102.123 ddG = 12.981
PRO Mutation: IE = -108.560 ddG = 6.544
GLN Mutation: IE = -113.059 ddG = 2.045
ARG Mutation: IE = -95.976 ddG = 19.128
THR Mutation: IE = -107.171 ddG = 7.933
VAL Mutation: IE = -108.829 ddG = 6.275
TRP Mutation: IE = -98.703 ddG = 16.401
TYR Mutation: IE = -102.025 ddG = 13.079

Antibody Residue GLY 108 A
ALA Mutation: IE = -107.445 ddG = 7.659
CYS Mutation: IE = -106.856 ddG = 8.248
ASP Mutation: IE = -106.750 ddG = 8.354
GLU Mutation: IE = -108.353 ddG = 6.751
PHE Mutation: IE = -110.605 ddG = 4.499
HIS Mutation: IE = -106.512 ddG = 8.592
ILE Mutation: IE = -111.673 ddG = 3.431
LYS Mutation: IE = -106.477 ddG = 8.627
LEU Mutation: IE = -106.674 ddG = 8.430
MET Mutation: IE = -108.665 ddG = 6.439
ASN Mutation: IE = -106.836 ddG = 8.268
PRO Mutation: IE = -106.357 ddG = 8.747
GLN Mutation: IE = -105.979 ddG = 9.125
ARG Mutation: IE = -110.141 ddG = 4.963
SER Mutation: IE = -108.117 ddG = 6.987
THR Mutation: IE = -109.582 ddG = 5.522
VAL Mutation: IE = -107.098 ddG = 8.006
TRP Mutation: IE = -109.903 ddG = 5.201
TYR Mutation: IE = -108.525 ddG = 6.579

Antibody Residue TRP 114 A
ALA Mutation: IE = -104.726 ddG = 10.378
CYS Mutation: IE = -105.757 ddG = 9.347
ASP Mutation: IE = -105.802 ddG = 9.302
GLU Mutation: IE = -104.955 ddG = 10.149
PHE Mutation: IE = -107.753 ddG = 7.351
GLY Mutation: IE = -103.661 ddG = 11.443
HIS Mutation: IE = -106.892 ddG = 8.212
ILE Mutation: IE = -106.100 ddG = 9.004
LYS Mutation: IE = -108.471 ddG = 6.633
LEU Mutation: IE = -106.818 ddG = 8.286
MET Mutation: IE = -106.550 ddG = 8.554
ASN Mutation: IE = -107.178 ddG = 7.926
PRO Mutation: IE = -107.007 ddG = 8.097
GLN Mutation: IE = -105.160 ddG = 9.944
ARG Mutation: IE = -104.889 ddG = 10.215
SER Mutation: IE = -105.028 ddG = 10.076
THR Mutation: IE = -106.159 ddG = 8.945
VAL Mutation: IE = -103.774 ddG = 11.330
TYR Mutation: IE = -108.371 ddG = 6.733
