# Supplementary material for: Developing similarity matrices for antibody-protein binding interactions
Source: PLoS One. 2023 Oct 26;18(10):e0293606. doi: 10.1371/journal.pone.0293606 (PMC10602319; doi:10.1371/journal.pone.0293606)
Supplement: S1 File — is a zip file containing every energy calculated in this analysis. (ZIP) [file pone.0293606.s006.zip › PPI Similarity Matrix Data/aB_amb/1QFU_Antibody_Mutation_Energies.txt]

1QFU Results
Wildtype Interaction Energy: -141.429

Antibody Residue GLN 1 H
ALA Mutation: IE = -120.405 ddG = 21.024
CYS Mutation: IE = -121.697 ddG = 19.732
ASP Mutation: IE = -124.352 ddG = 17.077
GLU Mutation: IE = -124.270 ddG = 17.159
PHE Mutation: IE = -123.451 ddG = 17.978
GLY Mutation: IE = -115.501 ddG = 25.928
HIS Mutation: IE = -123.673 ddG = 17.756
ILE Mutation: IE = -119.854 ddG = 21.575
LYS Mutation: IE = -123.809 ddG = 17.620
LEU Mutation: IE = -122.161 ddG = 19.268
MET Mutation: IE = -132.537 ddG = 8.892
ASN Mutation: IE = -124.504 ddG = 16.925
PRO Mutation: IE = -122.690 ddG = 18.739
ARG Mutation: IE = -131.179 ddG = 10.250
SER Mutation: IE = -127.559 ddG = 13.870
THR Mutation: IE = -124.773 ddG = 16.656
VAL Mutation: IE = -123.454 ddG = 17.975
TRP Mutation: IE = -121.070 ddG = 20.359
TYR Mutation: IE = -122.944 ddG = 18.485

Antibody Residue THR 29 H
ALA Mutation: IE = -116.769 ddG = 24.660
CYS Mutation: IE = -118.774 ddG = 22.655
ASP Mutation: IE = -114.885 ddG = 26.544
GLU Mutation: IE = -114.951 ddG = 26.478
PHE Mutation: IE = -116.367 ddG = 25.062
GLY Mutation: IE = -114.733 ddG = 26.696
HIS Mutation: IE = -118.226 ddG = 23.203
ILE Mutation: IE = -116.910 ddG = 24.519
LYS Mutation: IE = -128.528 ddG = 12.901
LEU Mutation: IE = -118.402 ddG = 23.027
MET Mutation: IE = -116.395 ddG = 25.034
ASN Mutation: IE = -119.661 ddG = 21.768
PRO Mutation: IE = -116.628 ddG = 24.801
GLN Mutation: IE = -117.759 ddG = 23.670
ARG Mutation: IE = -117.077 ddG = 24.352
SER Mutation: IE = -122.524 ddG = 18.905
VAL Mutation: IE = -116.023 ddG = 25.406
TRP Mutation: IE = -118.172 ddG = 23.257
TYR Mutation: IE = -115.443 ddG = 25.986

Antibody Residue TYR 37 H
ALA Mutation: IE = -115.941 ddG = 25.488
CYS Mutation: IE = -114.637 ddG = 26.792
ASP Mutation: IE = -115.309 ddG = 26.120
GLU Mutation: IE = -121.668 ddG = 19.761
PHE Mutation: IE = -118.343 ddG = 23.086
GLY Mutation: IE = -115.753 ddG = 25.676
HIS Mutation: IE = -118.092 ddG = 23.337
ILE Mutation: IE = -116.442 ddG = 24.987
LYS Mutation: IE = -120.840 ddG = 20.589
LEU Mutation: IE = -115.473 ddG = 25.956
MET Mutation: IE = -123.993 ddG = 17.436
ASN Mutation: IE = -115.838 ddG = 25.591
PRO Mutation: IE = -113.286 ddG = 28.143
GLN Mutation: IE = -118.102 ddG = 23.327
ARG Mutation: IE = -131.015 ddG = 10.414
SER Mutation: IE = -115.487 ddG = 25.942
THR Mutation: IE = -127.345 ddG = 14.084
VAL Mutation: IE = -119.637 ddG = 21.792
TRP Mutation: IE = -116.597 ddG = 24.832

Antibody Residue ASP 57 H
ALA Mutation: IE = -110.042 ddG = 31.387
CYS Mutation: IE = -112.387 ddG = 29.042
GLU Mutation: IE = -123.063 ddG = 18.366
PHE Mutation: IE = -114.987 ddG = 26.442
GLY Mutation: IE = -113.559 ddG = 27.870
HIS Mutation: IE = -114.656 ddG = 26.773
ILE Mutation: IE = -104.795 ddG = 36.634
LYS Mutation: IE = -115.705 ddG = 25.724
LEU Mutation: IE = -118.462 ddG = 22.967
MET Mutation: IE = -107.420 ddG = 34.009
ASN Mutation: IE = -105.416 ddG = 36.013
PRO Mutation: IE = -111.468 ddG = 29.961
GLN Mutation: IE = -114.000 ddG = 27.429
ARG Mutation: IE = -112.559 ddG = 28.870
SER Mutation: IE = -112.915 ddG = 28.514
THR Mutation: IE = -111.514 ddG = 29.915
VAL Mutation: IE = -111.257 ddG = 30.172
TRP Mutation: IE = -104.438 ddG = 36.991
TYR Mutation: IE = -111.653 ddG = 29.776

Antibody Residue ASP 62 H
ALA Mutation: IE = -116.470 ddG = 24.959
CYS Mutation: IE = -118.772 ddG = 22.657
GLU Mutation: IE = -118.580 ddG = 22.849
PHE Mutation: IE = -116.925 ddG = 24.504
GLY Mutation: IE = -116.286 ddG = 25.143
HIS Mutation: IE = -115.862 ddG = 25.567
ILE Mutation: IE = -117.742 ddG = 23.687
LYS Mutation: IE = -117.638 ddG = 23.791
LEU Mutation: IE = -117.642 ddG = 23.787
MET Mutation: IE = -118.317 ddG = 23.112
ASN Mutation: IE = -123.033 ddG = 18.396
PRO Mutation: IE = -116.309 ddG = 25.120
GLN Mutation: IE = -116.084 ddG = 25.345
ARG Mutation: IE = -116.339 ddG = 25.090
SER Mutation: IE = -116.602 ddG = 24.827
THR Mutation: IE = -118.410 ddG = 23.019
VAL Mutation: IE = -116.782 ddG = 24.647
TRP Mutation: IE = -120.369 ddG = 21.060
TYR Mutation: IE = -117.976 ddG = 23.453

Antibody Residue ARG 106 H
ALA Mutation: IE = -99.573 ddG = 41.856
CYS Mutation: IE = -99.715 ddG = 41.714
ASP Mutation: IE = -100.568 ddG = 40.861
GLU Mutation: IE = -101.814 ddG = 39.615
PHE Mutation: IE = -111.886 ddG = 29.543
GLY Mutation: IE = -98.275 ddG = 43.154
HIS Mutation: IE = -107.185 ddG = 34.244
ILE Mutation: IE = -102.863 ddG = 38.566
LYS Mutation: IE = -120.345 ddG = 21.084
LEU Mutation: IE = -97.251 ddG = 44.178
MET Mutation: IE = -100.406 ddG = 41.023
ASN Mutation: IE = -98.732 ddG = 42.697
PRO Mutation: IE = -100.900 ddG = 40.529
GLN Mutation: IE = -101.691 ddG = 39.738
SER Mutation: IE = -102.944 ddG = 38.485
THR Mutation: IE = -101.721 ddG = 39.708
VAL Mutation: IE = -99.210 ddG = 42.219
TRP Mutation: IE = -99.520 ddG = 41.909
TYR Mutation: IE = -102.629 ddG = 38.800

Antibody Residue TYR 117 H
ALA Mutation: IE = -123.819 ddG = 17.610
CYS Mutation: IE = -124.596 ddG = 16.833
ASP Mutation: IE = -119.701 ddG = 21.728
GLU Mutation: IE = -114.897 ddG = 26.532
PHE Mutation: IE = -124.209 ddG = 17.220
GLY Mutation: IE = -120.432 ddG = 20.997
HIS Mutation: IE = -122.326 ddG = 19.103
ILE Mutation: IE = -125.330 ddG = 16.099
LYS Mutation: IE = -144.782 ddG = -3.353
LEU Mutation: IE = -125.686 ddG = 15.743
MET Mutation: IE = -120.681 ddG = 20.748
ASN Mutation: IE = -125.674 ddG = 15.755
PRO Mutation: IE = -124.519 ddG = 16.910
GLN Mutation: IE = -124.311 ddG = 17.118
ARG Mutation: IE = -147.478 ddG = -6.049
SER Mutation: IE = -124.730 ddG = 16.699
THR Mutation: IE = -123.837 ddG = 17.592
VAL Mutation: IE = -124.505 ddG = 16.924
TRP Mutation: IE = -120.838 ddG = 20.591
