# Supplementary material for: Developing similarity matrices for antibody-protein binding interactions
Source: PLoS One. 2023 Oct 26;18(10):e0293606. doi: 10.1371/journal.pone.0293606 (PMC10602319; doi:10.1371/journal.pone.0293606)
Supplement: S1 File — is a zip file containing every energy calculated in this analysis. (ZIP) [file pone.0293606.s006.zip › PPI Similarity Matrix Data/aB_amb/1QFW_Antibody_Mutation_Energies.txt]

1QFW Results
Wildtype Interaction Energy: -124.814

Antibody Residue ASP 1 M
ALA Mutation: IE = -124.838 ddG = -0.024
CYS Mutation: IE = -124.145 ddG = 0.669
GLU Mutation: IE = -123.148 ddG = 1.666
PHE Mutation: IE = -122.992 ddG = 1.822
GLY Mutation: IE = -124.609 ddG = 0.205
HIS Mutation: IE = -125.037 ddG = -0.223
ILE Mutation: IE = -126.060 ddG = -1.246
LYS Mutation: IE = -124.994 ddG = -0.180
LEU Mutation: IE = -124.096 ddG = 0.718
MET Mutation: IE = -122.484 ddG = 2.330
ASN Mutation: IE = -124.820 ddG = -0.006
PRO Mutation: IE = -125.741 ddG = -0.927
GLN Mutation: IE = -123.440 ddG = 1.374
ARG Mutation: IE = -125.014 ddG = -0.200
SER Mutation: IE = -125.171 ddG = -0.357
THR Mutation: IE = -125.423 ddG = -0.609
VAL Mutation: IE = -122.705 ddG = 2.109
TRP Mutation: IE = -123.696 ddG = 1.118
TYR Mutation: IE = -124.836 ddG = -0.022

Antibody Residue GLU 27 M
ALA Mutation: IE = -110.558 ddG = 14.256
CYS Mutation: IE = -109.721 ddG = 15.093
ASP Mutation: IE = -124.923 ddG = -0.109
PHE Mutation: IE = -114.883 ddG = 9.931
GLY Mutation: IE = -107.587 ddG = 17.227
HIS Mutation: IE = -115.851 ddG = 8.963
ILE Mutation: IE = -111.966 ddG = 12.848
LYS Mutation: IE = -109.405 ddG = 15.409
LEU Mutation: IE = -113.435 ddG = 11.379
MET Mutation: IE = -111.655 ddG = 13.159
ASN Mutation: IE = -110.333 ddG = 14.481
PRO Mutation: IE = -108.232 ddG = 16.582
GLN Mutation: IE = -114.391 ddG = 10.423
ARG Mutation: IE = -117.356 ddG = 7.458
SER Mutation: IE = -108.429 ddG = 16.385
THR Mutation: IE = -109.366 ddG = 15.448
VAL Mutation: IE = -108.585 ddG = 16.229
TRP Mutation: IE = -112.817 ddG = 11.997
TYR Mutation: IE = -111.305 ddG = 13.509

Antibody Residue THR 28 M
ALA Mutation: IE = -126.060 ddG = -1.246
CYS Mutation: IE = -126.476 ddG = -1.662
ASP Mutation: IE = -129.767 ddG = -4.953
GLU Mutation: IE = -136.992 ddG = -12.178
PHE Mutation: IE = -133.367 ddG = -8.553
GLY Mutation: IE = -124.401 ddG = 0.413
HIS Mutation: IE = -132.162 ddG = -7.348
ILE Mutation: IE = -129.824 ddG = -5.010
LYS Mutation: IE = -131.148 ddG = -6.334
LEU Mutation: IE = -133.215 ddG = -8.401
MET Mutation: IE = -132.944 ddG = -8.130
ASN Mutation: IE = -134.124 ddG = -9.310
PRO Mutation: IE = -125.904 ddG = -1.090
GLN Mutation: IE = -135.863 ddG = -11.049
ARG Mutation: IE = -132.343 ddG = -7.529
SER Mutation: IE = -129.877 ddG = -5.063
VAL Mutation: IE = -125.655 ddG = -0.841
TRP Mutation: IE = -138.754 ddG = -13.940
TYR Mutation: IE = -134.596 ddG = -9.782

Antibody Residue ASP 36 M
ALA Mutation: IE = -118.298 ddG = 6.516
CYS Mutation: IE = -121.176 ddG = 3.638
GLU Mutation: IE = -130.322 ddG = -5.508
PHE Mutation: IE = -124.598 ddG = 0.216
GLY Mutation: IE = -117.999 ddG = 6.815
HIS Mutation: IE = -122.968 ddG = 1.846
ILE Mutation: IE = -124.598 ddG = 0.216
LYS Mutation: IE = -130.747 ddG = -5.933
LEU Mutation: IE = -121.299 ddG = 3.515
MET Mutation: IE = -122.327 ddG = 2.487
ASN Mutation: IE = -121.745 ddG = 3.069
PRO Mutation: IE = -120.778 ddG = 4.036
GLN Mutation: IE = -126.543 ddG = -1.729
ARG Mutation: IE = -121.274 ddG = 3.540
SER Mutation: IE = -116.641 ddG = 8.173
THR Mutation: IE = -121.676 ddG = 3.138
VAL Mutation: IE = -119.804 ddG = 5.010
TRP Mutation: IE = -124.734 ddG = 0.080
TYR Mutation: IE = -124.217 ddG = 0.597

Antibody Residue ASP 38 I
ALA Mutation: IE = -114.229 ddG = 10.585
CYS Mutation: IE = -114.270 ddG = 10.544
GLU Mutation: IE = -114.079 ddG = 10.735
PHE Mutation: IE = -116.251 ddG = 8.563
GLY Mutation: IE = -119.138 ddG = 5.676
HIS Mutation: IE = -116.321 ddG = 8.493
ILE Mutation: IE = -118.016 ddG = 6.798
LYS Mutation: IE = -109.324 ddG = 15.490
LEU Mutation: IE = -113.854 ddG = 10.960
MET Mutation: IE = -115.984 ddG = 8.830
ASN Mutation: IE = -119.839 ddG = 4.975
PRO Mutation: IE = -113.385 ddG = 11.429
GLN Mutation: IE = -115.012 ddG = 9.802
ARG Mutation: IE = -117.696 ddG = 7.118
SER Mutation: IE = -116.501 ddG = 8.313
THR Mutation: IE = -115.978 ddG = 8.836
VAL Mutation: IE = -114.905 ddG = 9.909
TRP Mutation: IE = -117.182 ddG = 7.632
TYR Mutation: IE = -120.071 ddG = 4.743

Antibody Residue TYR 108 M
ALA Mutation: IE = -118.496 ddG = 6.318
CYS Mutation: IE = -123.509 ddG = 1.305
ASP Mutation: IE = -126.904 ddG = -2.090
GLU Mutation: IE = -127.265 ddG = -2.451
PHE Mutation: IE = -121.016 ddG = 3.798
GLY Mutation: IE = -121.258 ddG = 3.556
HIS Mutation: IE = -122.271 ddG = 2.543
ILE Mutation: IE = -118.767 ddG = 6.047
LYS Mutation: IE = -124.316 ddG = 0.498
LEU Mutation: IE = -121.920 ddG = 2.894
MET Mutation: IE = -123.852 ddG = 0.962
ASN Mutation: IE = -118.238 ddG = 6.576
PRO Mutation: IE = -119.605 ddG = 5.209
GLN Mutation: IE = -126.832 ddG = -2.018
ARG Mutation: IE = -130.490 ddG = -5.676
SER Mutation: IE = -121.891 ddG = 2.923
THR Mutation: IE = -120.080 ddG = 4.734
VAL Mutation: IE = -118.466 ddG = 6.348
TRP Mutation: IE = -122.004 ddG = 2.810

Antibody Residue TYR 112 I
ALA Mutation: IE = -122.208 ddG = 2.606
CYS Mutation: IE = -125.752 ddG = -0.938
ASP Mutation: IE = -125.421 ddG = -0.607
GLU Mutation: IE = -126.883 ddG = -2.069
PHE Mutation: IE = -128.343 ddG = -3.529
GLY Mutation: IE = -123.148 ddG = 1.666
HIS Mutation: IE = -127.868 ddG = -3.054
ILE Mutation: IE = -124.864 ddG = -0.050
LYS Mutation: IE = -118.338 ddG = 6.476
LEU Mutation: IE = -124.561 ddG = 0.253
MET Mutation: IE = -125.535 ddG = -0.721
ASN Mutation: IE = -127.605 ddG = -2.791
PRO Mutation: IE = -125.288 ddG = -0.474
GLN Mutation: IE = -128.061 ddG = -3.247
ARG Mutation: IE = -124.749 ddG = 0.065
SER Mutation: IE = -125.165 ddG = -0.351
THR Mutation: IE = -127.741 ddG = -2.927
VAL Mutation: IE = -124.571 ddG = 0.243
TRP Mutation: IE = -129.836 ddG = -5.022
