# Supplementary material for: Developing similarity matrices for antibody-protein binding interactions
Source: PLoS One. 2023 Oct 26;18(10):e0293606. doi: 10.1371/journal.pone.0293606 (PMC10602319; doi:10.1371/journal.pone.0293606)
Supplement: S1 File — is a zip file containing every energy calculated in this analysis. (ZIP) [file pone.0293606.s006.zip › PPI Similarity Matrix Data/aB_amb/1RI8_Antibody_Mutation_Energies.txt]

1RI8 Results
Wildtype Interaction Energy: -117.062

Antibody Residue ASP 57 A
ALA Mutation: IE = -106.022 ddG = 11.040
CYS Mutation: IE = -108.963 ddG = 8.099
GLU Mutation: IE = -106.195 ddG = 10.867
PHE Mutation: IE = -111.682 ddG = 5.380
GLY Mutation: IE = -107.456 ddG = 9.606
HIS Mutation: IE = -105.593 ddG = 11.469
ILE Mutation: IE = -104.905 ddG = 12.157
LYS Mutation: IE = -113.561 ddG = 3.501
LEU Mutation: IE = -106.377 ddG = 10.685
MET Mutation: IE = -106.415 ddG = 10.647
ASN Mutation: IE = -106.015 ddG = 11.047
PRO Mutation: IE = -105.696 ddG = 11.366
GLN Mutation: IE = -107.958 ddG = 9.104
ARG Mutation: IE = -107.721 ddG = 9.341
SER Mutation: IE = -107.208 ddG = 9.854
THR Mutation: IE = -110.310 ddG = 6.752
VAL Mutation: IE = -107.632 ddG = 9.430
TRP Mutation: IE = -111.781 ddG = 5.281
TYR Mutation: IE = -111.126 ddG = 5.936

Antibody Residue ASP 69 A
ALA Mutation: IE = -98.703 ddG = 18.359
CYS Mutation: IE = -99.181 ddG = 17.881
GLU Mutation: IE = -98.505 ddG = 18.557
PHE Mutation: IE = -101.629 ddG = 15.433
GLY Mutation: IE = -99.408 ddG = 17.654
HIS Mutation: IE = -99.810 ddG = 17.252
ILE Mutation: IE = -101.358 ddG = 15.704
LYS Mutation: IE = -102.029 ddG = 15.033
LEU Mutation: IE = -98.031 ddG = 19.031
MET Mutation: IE = -101.865 ddG = 15.197
ASN Mutation: IE = -106.076 ddG = 10.986
PRO Mutation: IE = -97.932 ddG = 19.130
GLN Mutation: IE = -100.680 ddG = 16.382
ARG Mutation: IE = -98.513 ddG = 18.549
SER Mutation: IE = -99.625 ddG = 17.437
THR Mutation: IE = -100.175 ddG = 16.887
VAL Mutation: IE = -99.198 ddG = 17.864
TRP Mutation: IE = -98.457 ddG = 18.605
TYR Mutation: IE = -99.948 ddG = 17.114

Antibody Residue CYS 111C A
ALA Mutation: IE = -111.159 ddG = 5.903
ASP Mutation: IE = -107.537 ddG = 9.525
GLU Mutation: IE = -110.930 ddG = 6.132
PHE Mutation: IE = -106.818 ddG = 10.244
GLY Mutation: IE = -111.918 ddG = 5.144
HIS Mutation: IE = -112.187 ddG = 4.875
ILE Mutation: IE = -109.073 ddG = 7.989
LYS Mutation: IE = -107.715 ddG = 9.347
LEU Mutation: IE = -111.378 ddG = 5.684
MET Mutation: IE = -108.744 ddG = 8.318
ASN Mutation: IE = -111.178 ddG = 5.884
PRO Mutation: IE = -111.214 ddG = 5.848
GLN Mutation: IE = -109.303 ddG = 7.759
ARG Mutation: IE = -113.352 ddG = 3.710
SER Mutation: IE = -112.061 ddG = 5.001
THR Mutation: IE = -110.521 ddG = 6.541
VAL Mutation: IE = -111.915 ddG = 5.147
TRP Mutation: IE = -108.482 ddG = 8.580
TYR Mutation: IE = -102.845 ddG = 14.217

Antibody Residue THR 112B A
ALA Mutation: IE = -108.804 ddG = 8.258
CYS Mutation: IE = -108.084 ddG = 8.978
ASP Mutation: IE = -107.816 ddG = 9.246
GLU Mutation: IE = -108.081 ddG = 8.981
PHE Mutation: IE = -108.940 ddG = 8.122
GLY Mutation: IE = -108.231 ddG = 8.831
HIS Mutation: IE = -108.039 ddG = 9.023
ILE Mutation: IE = -108.515 ddG = 8.547
LYS Mutation: IE = -105.065 ddG = 11.997
LEU Mutation: IE = -108.709 ddG = 8.353
MET Mutation: IE = -107.416 ddG = 9.646
ASN Mutation: IE = -108.370 ddG = 8.692
PRO Mutation: IE = -110.540 ddG = 6.522
GLN Mutation: IE = -109.725 ddG = 7.337
ARG Mutation: IE = -103.525 ddG = 13.537
SER Mutation: IE = -108.482 ddG = 8.580
VAL Mutation: IE = -109.967 ddG = 7.095
TRP Mutation: IE = -109.372 ddG = 7.690
TYR Mutation: IE = -109.518 ddG = 7.544

Antibody Residue ASN 112A A
ALA Mutation: IE = -104.248 ddG = 12.814
CYS Mutation: IE = -107.490 ddG = 9.572
ASP Mutation: IE = -109.057 ddG = 8.005
GLU Mutation: IE = -102.361 ddG = 14.701
PHE Mutation: IE = -108.695 ddG = 8.367
GLY Mutation: IE = -102.477 ddG = 14.585
HIS Mutation: IE = -109.523 ddG = 7.539
ILE Mutation: IE = -109.801 ddG = 7.261
LYS Mutation: IE = -112.552 ddG = 4.510
LEU Mutation: IE = -110.073 ddG = 6.989
MET Mutation: IE = -108.071 ddG = 8.991
PRO Mutation: IE = -107.760 ddG = 9.302
GLN Mutation: IE = -105.699 ddG = 11.363
ARG Mutation: IE = -106.870 ddG = 10.192
SER Mutation: IE = -107.516 ddG = 9.546
THR Mutation: IE = -106.589 ddG = 10.473
VAL Mutation: IE = -109.967 ddG = 7.095
TRP Mutation: IE = -111.729 ddG = 5.333
TYR Mutation: IE = -110.856 ddG = 6.206

Antibody Residue ASN 113 A
ALA Mutation: IE = -104.361 ddG = 12.701
CYS Mutation: IE = -106.751 ddG = 10.311
ASP Mutation: IE = -109.132 ddG = 7.930
GLU Mutation: IE = -109.448 ddG = 7.614
PHE Mutation: IE = -104.745 ddG = 12.317
GLY Mutation: IE = -106.009 ddG = 11.053
HIS Mutation: IE = -105.539 ddG = 11.523
ILE Mutation: IE = -111.972 ddG = 5.090
LYS Mutation: IE = -116.402 ddG = 0.660
LEU Mutation: IE = -108.653 ddG = 8.409
MET Mutation: IE = -110.679 ddG = 6.383
PRO Mutation: IE = -110.036 ddG = 7.026
GLN Mutation: IE = -111.710 ddG = 5.352
ARG Mutation: IE = -119.731 ddG = -2.669
SER Mutation: IE = -108.603 ddG = 8.459
THR Mutation: IE = -109.180 ddG = 7.882
VAL Mutation: IE = -108.415 ddG = 8.647
TRP Mutation: IE = -102.218 ddG = 14.844
TYR Mutation: IE = -109.394 ddG = 7.668

Antibody Residue ARG 114 A
ALA Mutation: IE = -82.639 ddG = 34.423
CYS Mutation: IE = -83.109 ddG = 33.953
ASP Mutation: IE = -84.720 ddG = 32.342
GLU Mutation: IE = -86.586 ddG = 30.476
PHE Mutation: IE = -86.483 ddG = 30.579
GLY Mutation: IE = -82.814 ddG = 34.248
HIS Mutation: IE = -83.967 ddG = 33.095
ILE Mutation: IE = -85.667 ddG = 31.395
LYS Mutation: IE = -86.861 ddG = 30.201
LEU Mutation: IE = -83.952 ddG = 33.110
MET Mutation: IE = -84.214 ddG = 32.848
ASN Mutation: IE = -83.961 ddG = 33.101
PRO Mutation: IE = -84.736 ddG = 32.326
GLN Mutation: IE = -83.259 ddG = 33.803
SER Mutation: IE = -83.467 ddG = 33.595
THR Mutation: IE = -84.924 ddG = 32.138
VAL Mutation: IE = -85.217 ddG = 31.845
TRP Mutation: IE = -100.276 ddG = 16.786
TYR Mutation: IE = -86.628 ddG = 30.434
