# Supplementary material for: Developing similarity matrices for antibody-protein binding interactions
Source: PLoS One. 2023 Oct 26;18(10):e0293606. doi: 10.1371/journal.pone.0293606 (PMC10602319; doi:10.1371/journal.pone.0293606)
Supplement: S1 File — is a zip file containing every energy calculated in this analysis. (ZIP) [file pone.0293606.s006.zip › PPI Similarity Matrix Data/aB_amb/1RJC_Antibody_Mutation_Energies.txt]

1RJC Results
Wildtype Interaction Energy: -170.076

Antibody Residue GLU 49 A
ALA Mutation: IE = -144.535 ddG = 25.541
CYS Mutation: IE = -143.609 ddG = 26.467
ASP Mutation: IE = -145.775 ddG = 24.301
PHE Mutation: IE = -144.190 ddG = 25.886
GLY Mutation: IE = -144.429 ddG = 25.647
HIS Mutation: IE = -146.008 ddG = 24.068
ILE Mutation: IE = -143.416 ddG = 26.660
LYS Mutation: IE = -145.086 ddG = 24.990
LEU Mutation: IE = -143.360 ddG = 26.716
MET Mutation: IE = -141.626 ddG = 28.450
ASN Mutation: IE = -143.850 ddG = 26.226
PRO Mutation: IE = -142.709 ddG = 27.367
GLN Mutation: IE = -151.086 ddG = 18.990
ARG Mutation: IE = -144.446 ddG = 25.630
SER Mutation: IE = -142.475 ddG = 27.601
THR Mutation: IE = -143.742 ddG = 26.334
VAL Mutation: IE = -142.790 ddG = 27.286
TRP Mutation: IE = -142.978 ddG = 27.098
TYR Mutation: IE = -143.868 ddG = 26.208

Antibody Residue ASP 69 A
ALA Mutation: IE = -152.047 ddG = 18.029
CYS Mutation: IE = -151.420 ddG = 18.656
GLU Mutation: IE = -153.378 ddG = 16.698
PHE Mutation: IE = -150.268 ddG = 19.808
GLY Mutation: IE = -152.558 ddG = 17.518
HIS Mutation: IE = -149.846 ddG = 20.230
ILE Mutation: IE = -150.646 ddG = 19.430
LYS Mutation: IE = -151.251 ddG = 18.825
LEU Mutation: IE = -150.185 ddG = 19.891
MET Mutation: IE = -151.910 ddG = 18.166
ASN Mutation: IE = -150.434 ddG = 19.642
PRO Mutation: IE = -150.015 ddG = 20.061
GLN Mutation: IE = -150.999 ddG = 19.077
ARG Mutation: IE = -149.833 ddG = 20.243
SER Mutation: IE = -153.442 ddG = 16.634
THR Mutation: IE = -150.472 ddG = 19.604
VAL Mutation: IE = -148.160 ddG = 21.916
TRP Mutation: IE = -150.031 ddG = 20.045
TYR Mutation: IE = -147.848 ddG = 22.228

Antibody Residue ASP 107 A
ALA Mutation: IE = -147.812 ddG = 22.264
CYS Mutation: IE = -149.514 ddG = 20.562
GLU Mutation: IE = -162.295 ddG = 7.781
PHE Mutation: IE = -152.114 ddG = 17.962
GLY Mutation: IE = -148.626 ddG = 21.450
HIS Mutation: IE = -151.939 ddG = 18.137
ILE Mutation: IE = -146.054 ddG = 24.022
LYS Mutation: IE = -140.980 ddG = 29.096
LEU Mutation: IE = -145.241 ddG = 24.835
MET Mutation: IE = -146.662 ddG = 23.414
ASN Mutation: IE = -146.367 ddG = 23.709
PRO Mutation: IE = -146.821 ddG = 23.255
GLN Mutation: IE = -155.237 ddG = 14.839
ARG Mutation: IE = -148.256 ddG = 21.820
SER Mutation: IE = -145.003 ddG = 25.073
THR Mutation: IE = -149.042 ddG = 21.034
VAL Mutation: IE = -144.175 ddG = 25.901
TRP Mutation: IE = -157.966 ddG = 12.110
TYR Mutation: IE = -153.345 ddG = 16.731

Antibody Residue TRP 111 A
ALA Mutation: IE = -157.630 ddG = 12.446
CYS Mutation: IE = -159.865 ddG = 10.211
ASP Mutation: IE = -156.835 ddG = 13.241
GLU Mutation: IE = -160.003 ddG = 10.073
PHE Mutation: IE = -159.141 ddG = 10.935
GLY Mutation: IE = -157.432 ddG = 12.644
HIS Mutation: IE = -163.811 ddG = 6.265
ILE Mutation: IE = -159.206 ddG = 10.870
LYS Mutation: IE = -159.957 ddG = 10.119
LEU Mutation: IE = -157.244 ddG = 12.832
MET Mutation: IE = -159.627 ddG = 10.449
ASN Mutation: IE = -156.848 ddG = 13.228
PRO Mutation: IE = -159.801 ddG = 10.275
GLN Mutation: IE = -156.934 ddG = 13.142
ARG Mutation: IE = -147.299 ddG = 22.777
SER Mutation: IE = -159.960 ddG = 10.116
THR Mutation: IE = -158.984 ddG = 11.092
VAL Mutation: IE = -159.215 ddG = 10.861
TYR Mutation: IE = -159.597 ddG = 10.479

Antibody Residue ARG 111B A
ALA Mutation: IE = -142.922 ddG = 27.154
CYS Mutation: IE = -146.114 ddG = 23.962
ASP Mutation: IE = -141.434 ddG = 28.642
GLU Mutation: IE = -140.618 ddG = 29.458
PHE Mutation: IE = -146.817 ddG = 23.259
GLY Mutation: IE = -142.981 ddG = 27.095
HIS Mutation: IE = -146.500 ddG = 23.576
ILE Mutation: IE = -144.799 ddG = 25.277
LYS Mutation: IE = -134.707 ddG = 35.369
LEU Mutation: IE = -144.544 ddG = 25.532
MET Mutation: IE = -147.985 ddG = 22.091
ASN Mutation: IE = -144.848 ddG = 25.228
PRO Mutation: IE = -141.407 ddG = 28.669
GLN Mutation: IE = -144.732 ddG = 25.344
SER Mutation: IE = -144.326 ddG = 25.750
THR Mutation: IE = -144.917 ddG = 25.159
VAL Mutation: IE = -143.221 ddG = 26.855
TRP Mutation: IE = -146.279 ddG = 23.797
TYR Mutation: IE = -149.032 ddG = 21.044

Antibody Residue ASN 113 A
ALA Mutation: IE = -155.781 ddG = 14.295
CYS Mutation: IE = -167.793 ddG = 2.283
ASP Mutation: IE = -160.445 ddG = 9.631
GLU Mutation: IE = -156.216 ddG = 13.860
PHE Mutation: IE = -169.848 ddG = 0.228
GLY Mutation: IE = -149.355 ddG = 20.721
HIS Mutation: IE = -160.034 ddG = 10.042
ILE Mutation: IE = -160.247 ddG = 9.829
LYS Mutation: IE = -162.314 ddG = 7.762
LEU Mutation: IE = -159.045 ddG = 11.031
MET Mutation: IE = -162.848 ddG = 7.228
PRO Mutation: IE = -155.584 ddG = 14.492
GLN Mutation: IE = -165.649 ddG = 4.427
ARG Mutation: IE = -164.568 ddG = 5.508
SER Mutation: IE = -169.579 ddG = 0.497
THR Mutation: IE = -168.704 ddG = 1.372
VAL Mutation: IE = -161.811 ddG = 8.265
TRP Mutation: IE = -159.424 ddG = 10.652
TYR Mutation: IE = -151.359 ddG = 18.717

Antibody Residue TYR 114 A
ALA Mutation: IE = -158.835 ddG = 11.241
CYS Mutation: IE = -157.795 ddG = 12.281
ASP Mutation: IE = -159.438 ddG = 10.638
GLU Mutation: IE = -156.395 ddG = 13.681
PHE Mutation: IE = -160.295 ddG = 9.781
GLY Mutation: IE = -161.334 ddG = 8.742
HIS Mutation: IE = -159.523 ddG = 10.553
ILE Mutation: IE = -156.099 ddG = 13.977
LYS Mutation: IE = -153.564 ddG = 16.512
LEU Mutation: IE = -164.843 ddG = 5.233
MET Mutation: IE = -154.849 ddG = 15.227
ASN Mutation: IE = -158.876 ddG = 11.200
PRO Mutation: IE = -157.793 ddG = 12.283
GLN Mutation: IE = -156.604 ddG = 13.472
ARG Mutation: IE = -180.857 ddG = -10.781
SER Mutation: IE = -159.133 ddG = 10.943
THR Mutation: IE = -158.942 ddG = 11.134
VAL Mutation: IE = -158.386 ddG = 11.690
TRP Mutation: IE = -163.431 ddG = 6.645
