# Supplementary material for: Developing similarity matrices for antibody-protein binding interactions
Source: PLoS One. 2023 Oct 26;18(10):e0293606. doi: 10.1371/journal.pone.0293606 (PMC10602319; doi:10.1371/journal.pone.0293606)
Supplement: S1 File — is a zip file containing every energy calculated in this analysis. (ZIP) [file pone.0293606.s006.zip › PPI Similarity Matrix Data/aB_amb/1RJL_Antibody_Mutation_Energies.txt]

1RJL Results
Wildtype Interaction Energy: -99.710

Antibody Residue TRP 38 A
ALA Mutation: IE = -94.472 ddG = 5.238
CYS Mutation: IE = -95.384 ddG = 4.326
ASP Mutation: IE = -96.122 ddG = 3.588
GLU Mutation: IE = -96.745 ddG = 2.965
PHE Mutation: IE = -98.421 ddG = 1.289
GLY Mutation: IE = -93.533 ddG = 6.177
HIS Mutation: IE = -95.373 ddG = 4.337
ILE Mutation: IE = -94.124 ddG = 5.586
LYS Mutation: IE = -94.648 ddG = 5.062
LEU Mutation: IE = -95.672 ddG = 4.038
MET Mutation: IE = -96.590 ddG = 3.120
ASN Mutation: IE = -96.418 ddG = 3.292
PRO Mutation: IE = -94.831 ddG = 4.879
GLN Mutation: IE = -95.919 ddG = 3.791
ARG Mutation: IE = -102.373 ddG = -2.663
SER Mutation: IE = -97.737 ddG = 1.973
THR Mutation: IE = -92.968 ddG = 6.742
VAL Mutation: IE = -92.350 ddG = 7.360
TYR Mutation: IE = -101.380 ddG = -1.670

Antibody Residue GLU 55 B
ALA Mutation: IE = -82.747 ddG = 16.963
CYS Mutation: IE = -80.862 ddG = 18.848
ASP Mutation: IE = -95.851 ddG = 3.859
PHE Mutation: IE = -82.890 ddG = 16.820
GLY Mutation: IE = -83.752 ddG = 15.958
HIS Mutation: IE = -78.866 ddG = 20.844
ILE Mutation: IE = -81.964 ddG = 17.746
LYS Mutation: IE = -81.063 ddG = 18.647
LEU Mutation: IE = -78.439 ddG = 21.271
MET Mutation: IE = -76.618 ddG = 23.092
ASN Mutation: IE = -82.100 ddG = 17.610
PRO Mutation: IE = -77.905 ddG = 21.805
GLN Mutation: IE = -91.365 ddG = 8.345
ARG Mutation: IE = -84.633 ddG = 15.077
SER Mutation: IE = -83.204 ddG = 16.506
THR Mutation: IE = -82.568 ddG = 17.142
VAL Mutation: IE = -84.224 ddG = 15.486
TRP Mutation: IE = -79.564 ddG = 20.146
TYR Mutation: IE = -81.624 ddG = 18.086

Antibody Residue TYR 109 B
ALA Mutation: IE = -92.127 ddG = 7.583
CYS Mutation: IE = -91.436 ddG = 8.274
ASP Mutation: IE = -93.751 ddG = 5.959
GLU Mutation: IE = -103.810 ddG = -4.100
PHE Mutation: IE = -95.372 ddG = 4.338
GLY Mutation: IE = -91.936 ddG = 7.774
HIS Mutation: IE = -96.031 ddG = 3.679
ILE Mutation: IE = -93.050 ddG = 6.660
LYS Mutation: IE = -98.127 ddG = 1.583
LEU Mutation: IE = -91.142 ddG = 8.568
MET Mutation: IE = -93.359 ddG = 6.351
ASN Mutation: IE = -92.361 ddG = 7.349
PRO Mutation: IE = -92.632 ddG = 7.078
GLN Mutation: IE = -96.739 ddG = 2.971
ARG Mutation: IE = -93.160 ddG = 6.550
SER Mutation: IE = -92.601 ddG = 7.109
THR Mutation: IE = -93.031 ddG = 6.679
VAL Mutation: IE = -90.666 ddG = 9.044
TRP Mutation: IE = -106.328 ddG = -6.618

Antibody Residue GLY 110 B
ALA Mutation: IE = -99.113 ddG = 0.597
CYS Mutation: IE = -97.383 ddG = 2.327
ASP Mutation: IE = -106.956 ddG = -7.246
GLU Mutation: IE = -102.003 ddG = -2.293
PHE Mutation: IE = -101.523 ddG = -1.813
HIS Mutation: IE = -100.399 ddG = -0.689
ILE Mutation: IE = -101.536 ddG = -1.826
LYS Mutation: IE = -100.982 ddG = -1.272
LEU Mutation: IE = -103.390 ddG = -3.680
MET Mutation: IE = -99.870 ddG = -0.160
ASN Mutation: IE = -101.875 ddG = -2.165
PRO Mutation: IE = -100.277 ddG = -0.567
GLN Mutation: IE = -101.792 ddG = -2.082
ARG Mutation: IE = -105.150 ddG = -5.440
SER Mutation: IE = -99.696 ddG = 0.014
THR Mutation: IE = -100.564 ddG = -0.854
VAL Mutation: IE = -99.757 ddG = -0.047
TRP Mutation: IE = -100.383 ddG = -0.673
TYR Mutation: IE = -101.399 ddG = -1.689

Antibody Residue ASP 111 B
ALA Mutation: IE = -75.203 ddG = 24.507
CYS Mutation: IE = -76.054 ddG = 23.656
GLU Mutation: IE = -85.159 ddG = 14.551
PHE Mutation: IE = -84.944 ddG = 14.766
GLY Mutation: IE = -80.559 ddG = 19.151
HIS Mutation: IE = -85.886 ddG = 13.824
ILE Mutation: IE = -76.736 ddG = 22.974
LYS Mutation: IE = -75.843 ddG = 23.867
LEU Mutation: IE = -77.063 ddG = 22.647
MET Mutation: IE = -74.638 ddG = 25.072
ASN Mutation: IE = -76.116 ddG = 23.594
PRO Mutation: IE = -75.730 ddG = 23.980
GLN Mutation: IE = -76.108 ddG = 23.602
ARG Mutation: IE = -76.263 ddG = 23.447
SER Mutation: IE = -75.749 ddG = 23.961
THR Mutation: IE = -79.611 ddG = 20.099
VAL Mutation: IE = -75.602 ddG = 24.108
TRP Mutation: IE = -80.314 ddG = 19.396
TYR Mutation: IE = -75.704 ddG = 24.006

Antibody Residue TYR 113 B
ALA Mutation: IE = -85.932 ddG = 13.778
CYS Mutation: IE = -86.001 ddG = 13.709
ASP Mutation: IE = -92.201 ddG = 7.509
GLU Mutation: IE = -104.297 ddG = -4.587
PHE Mutation: IE = -91.767 ddG = 7.943
GLY Mutation: IE = -88.018 ddG = 11.692
HIS Mutation: IE = -84.731 ddG = 14.979
ILE Mutation: IE = -84.669 ddG = 15.041
LYS Mutation: IE = -88.719 ddG = 10.991
LEU Mutation: IE = -88.078 ddG = 11.632
MET Mutation: IE = -87.963 ddG = 11.747
ASN Mutation: IE = -91.999 ddG = 7.711
PRO Mutation: IE = -87.783 ddG = 11.927
GLN Mutation: IE = -85.738 ddG = 13.972
ARG Mutation: IE = -88.343 ddG = 11.367
SER Mutation: IE = -88.687 ddG = 11.023
THR Mutation: IE = -86.781 ddG = 12.929
VAL Mutation: IE = -86.641 ddG = 13.069
TRP Mutation: IE = -92.091 ddG = 7.619

Antibody Residue PHE 114 A
ALA Mutation: IE = -93.823 ddG = 5.887
CYS Mutation: IE = -95.096 ddG = 4.614
ASP Mutation: IE = -96.605 ddG = 3.105
GLU Mutation: IE = -94.481 ddG = 5.229
GLY Mutation: IE = -95.058 ddG = 4.652
HIS Mutation: IE = -94.994 ddG = 4.716
ILE Mutation: IE = -95.877 ddG = 3.833
LYS Mutation: IE = -90.840 ddG = 8.870
LEU Mutation: IE = -93.638 ddG = 6.072
MET Mutation: IE = -94.029 ddG = 5.681
ASN Mutation: IE = -94.441 ddG = 5.269
PRO Mutation: IE = -92.389 ddG = 7.321
GLN Mutation: IE = -94.773 ddG = 4.937
ARG Mutation: IE = -93.959 ddG = 5.751
SER Mutation: IE = -93.131 ddG = 6.579
THR Mutation: IE = -93.916 ddG = 5.794
VAL Mutation: IE = -91.406 ddG = 8.304
TRP Mutation: IE = -95.501 ddG = 4.209
TYR Mutation: IE = -96.947 ddG = 2.763
