# Supplementary material for: Developing similarity matrices for antibody-protein binding interactions
Source: PLoS One. 2023 Oct 26;18(10):e0293606. doi: 10.1371/journal.pone.0293606 (PMC10602319; doi:10.1371/journal.pone.0293606)
Supplement: S1 File — is a zip file containing every energy calculated in this analysis. (ZIP) [file pone.0293606.s006.zip › PPI Similarity Matrix Data/aB_amb/1SQ2_Antibody_Mutation_Energies.txt]

1SQ2 Results
Wildtype Interaction Energy: -133.961

Antibody Residue TYR 30 N
ALA Mutation: IE = -127.655 ddG = 6.306
CYS Mutation: IE = -125.579 ddG = 8.382
ASP Mutation: IE = -137.634 ddG = -3.673
GLU Mutation: IE = -136.355 ddG = -2.394
PHE Mutation: IE = -124.596 ddG = 9.365
GLY Mutation: IE = -125.912 ddG = 8.049
HIS Mutation: IE = -134.423 ddG = -0.462
ILE Mutation: IE = -126.225 ddG = 7.736
LYS Mutation: IE = -130.620 ddG = 3.341
LEU Mutation: IE = -126.018 ddG = 7.943
MET Mutation: IE = -125.383 ddG = 8.578
ASN Mutation: IE = -125.608 ddG = 8.353
PRO Mutation: IE = -122.121 ddG = 11.840
GLN Mutation: IE = -127.495 ddG = 6.466
ARG Mutation: IE = -121.015 ddG = 12.946
SER Mutation: IE = -122.830 ddG = 11.131
THR Mutation: IE = -130.651 ddG = 3.310
VAL Mutation: IE = -125.643 ddG = 8.318
TRP Mutation: IE = -131.917 ddG = 2.044

Antibody Residue SER 38 N
ALA Mutation: IE = -116.898 ddG = 17.063
CYS Mutation: IE = -124.522 ddG = 9.439
ASP Mutation: IE = -112.934 ddG = 21.027
GLU Mutation: IE = -119.231 ddG = 14.730
PHE Mutation: IE = -121.802 ddG = 12.159
GLY Mutation: IE = -105.933 ddG = 28.028
HIS Mutation: IE = -115.402 ddG = 18.559
ILE Mutation: IE = -108.198 ddG = 25.763
LYS Mutation: IE = -122.904 ddG = 11.057
LEU Mutation: IE = -113.444 ddG = 20.517
MET Mutation: IE = -110.066 ddG = 23.895
ASN Mutation: IE = -113.994 ddG = 19.967
PRO Mutation: IE = -110.274 ddG = 23.687
GLN Mutation: IE = -116.157 ddG = 17.804
ARG Mutation: IE = -118.636 ddG = 15.325
THR Mutation: IE = -130.567 ddG = 3.394
VAL Mutation: IE = -125.227 ddG = 8.734
TRP Mutation: IE = -122.241 ddG = 11.720
TYR Mutation: IE = -121.749 ddG = 12.212

Antibody Residue ALA 109 N
CYS Mutation: IE = -116.528 ddG = 17.433
ASP Mutation: IE = -124.516 ddG = 9.445
GLU Mutation: IE = -126.670 ddG = 7.291
PHE Mutation: IE = -119.602 ddG = 14.359
GLY Mutation: IE = -121.119 ddG = 12.842
HIS Mutation: IE = -120.644 ddG = 13.317
ILE Mutation: IE = -116.992 ddG = 16.969
LYS Mutation: IE = -117.955 ddG = 16.006
LEU Mutation: IE = -116.534 ddG = 17.427
MET Mutation: IE = -122.369 ddG = 11.592
ASN Mutation: IE = -123.326 ddG = 10.635
PRO Mutation: IE = -112.353 ddG = 21.608
GLN Mutation: IE = -125.342 ddG = 8.619
ARG Mutation: IE = -119.968 ddG = 13.993
SER Mutation: IE = -115.530 ddG = 18.431
THR Mutation: IE = -122.859 ddG = 11.102
VAL Mutation: IE = -117.563 ddG = 16.398
TRP Mutation: IE = -119.071 ddG = 14.890
TYR Mutation: IE = -118.623 ddG = 15.338

Antibody Residue ASP 111C N
ALA Mutation: IE = -112.316 ddG = 21.645
CYS Mutation: IE = -110.998 ddG = 22.963
GLU Mutation: IE = -118.956 ddG = 15.005
PHE Mutation: IE = -103.243 ddG = 30.718
GLY Mutation: IE = -113.567 ddG = 20.394
HIS Mutation: IE = -110.933 ddG = 23.028
ILE Mutation: IE = -100.897 ddG = 33.064
LYS Mutation: IE = -101.846 ddG = 32.115
LEU Mutation: IE = -100.313 ddG = 33.648
MET Mutation: IE = -112.318 ddG = 21.643
ASN Mutation: IE = -98.640 ddG = 35.321
PRO Mutation: IE = -114.979 ddG = 18.982
GLN Mutation: IE = -115.254 ddG = 18.707
ARG Mutation: IE = -105.063 ddG = 28.898
SER Mutation: IE = -116.125 ddG = 17.836
THR Mutation: IE = -105.945 ddG = 28.016
VAL Mutation: IE = -101.647 ddG = 32.314
TRP Mutation: IE = -102.333 ddG = 31.628
TYR Mutation: IE = -103.248 ddG = 30.713

Antibody Residue ARG 114 N
ALA Mutation: IE = -110.408 ddG = 23.553
CYS Mutation: IE = -110.005 ddG = 23.956
ASP Mutation: IE = -111.639 ddG = 22.322
GLU Mutation: IE = -116.523 ddG = 17.438
PHE Mutation: IE = -116.608 ddG = 17.353
GLY Mutation: IE = -106.478 ddG = 27.483
HIS Mutation: IE = -109.253 ddG = 24.708
ILE Mutation: IE = -110.808 ddG = 23.153
LYS Mutation: IE = -116.416 ddG = 17.545
LEU Mutation: IE = -114.503 ddG = 19.458
MET Mutation: IE = -99.977 ddG = 33.984
ASN Mutation: IE = -109.728 ddG = 24.233
PRO Mutation: IE = -110.523 ddG = 23.438
GLN Mutation: IE = -105.923 ddG = 28.038
SER Mutation: IE = -116.677 ddG = 17.284
THR Mutation: IE = -112.180 ddG = 21.781
VAL Mutation: IE = -106.864 ddG = 27.097
TRP Mutation: IE = -101.606 ddG = 32.355
TYR Mutation: IE = -110.080 ddG = 23.881

Antibody Residue TYR 115 N
ALA Mutation: IE = -108.535 ddG = 25.426
CYS Mutation: IE = -112.836 ddG = 21.125
ASP Mutation: IE = -125.726 ddG = 8.235
GLU Mutation: IE = -127.989 ddG = 5.972
PHE Mutation: IE = -127.608 ddG = 6.353
GLY Mutation: IE = -108.686 ddG = 25.275
HIS Mutation: IE = -124.659 ddG = 9.302
ILE Mutation: IE = -115.445 ddG = 18.516
LYS Mutation: IE = -120.084 ddG = 13.877
LEU Mutation: IE = -116.872 ddG = 17.089
MET Mutation: IE = -106.798 ddG = 27.163
ASN Mutation: IE = -106.941 ddG = 27.020
PRO Mutation: IE = -109.788 ddG = 24.173
GLN Mutation: IE = -120.347 ddG = 13.614
ARG Mutation: IE = -120.195 ddG = 13.766
SER Mutation: IE = -113.483 ddG = 20.478
THR Mutation: IE = -107.788 ddG = 26.173
VAL Mutation: IE = -116.134 ddG = 17.827
TRP Mutation: IE = -113.654 ddG = 20.307

Antibody Residue GLU 117 N
ALA Mutation: IE = -122.422 ddG = 11.539
CYS Mutation: IE = -123.065 ddG = 10.896
ASP Mutation: IE = -119.228 ddG = 14.733
PHE Mutation: IE = -115.497 ddG = 18.464
GLY Mutation: IE = -120.813 ddG = 13.148
HIS Mutation: IE = -118.224 ddG = 15.737
ILE Mutation: IE = -124.184 ddG = 9.777
LYS Mutation: IE = -110.802 ddG = 23.159
LEU Mutation: IE = -115.284 ddG = 18.677
MET Mutation: IE = -109.840 ddG = 24.121
ASN Mutation: IE = -122.032 ddG = 11.929
PRO Mutation: IE = -119.355 ddG = 14.606
GLN Mutation: IE = -121.945 ddG = 12.016
ARG Mutation: IE = -123.895 ddG = 10.066
SER Mutation: IE = -121.997 ddG = 11.964
THR Mutation: IE = -122.636 ddG = 11.325
VAL Mutation: IE = -125.454 ddG = 8.507
TRP Mutation: IE = -121.606 ddG = 12.355
TYR Mutation: IE = -123.056 ddG = 10.905
