# Supplementary material for: Developing similarity matrices for antibody-protein binding interactions
Source: PLoS One. 2023 Oct 26;18(10):e0293606. doi: 10.1371/journal.pone.0293606 (PMC10602319; doi:10.1371/journal.pone.0293606)
Supplement: S1 File — is a zip file containing every energy calculated in this analysis. (ZIP) [file pone.0293606.s006.zip › PPI Similarity Matrix Data/aB_amb/1TPX_Antibody_Mutation_Energies.txt]

1TPX Results
Wildtype Interaction Energy: -169.644

Antibody Residue ASN 36 B
ALA Mutation: IE = -150.163 ddG = 19.481
CYS Mutation: IE = -150.378 ddG = 19.266
ASP Mutation: IE = -163.335 ddG = 6.309
GLU Mutation: IE = -148.696 ddG = 20.948
PHE Mutation: IE = -156.711 ddG = 12.933
GLY Mutation: IE = -151.338 ddG = 18.306
HIS Mutation: IE = -147.445 ddG = 22.199
ILE Mutation: IE = -147.778 ddG = 21.866
LYS Mutation: IE = -150.054 ddG = 19.590
LEU Mutation: IE = -150.300 ddG = 19.344
MET Mutation: IE = -154.224 ddG = 15.420
PRO Mutation: IE = -152.650 ddG = 16.994
GLN Mutation: IE = -154.538 ddG = 15.106
ARG Mutation: IE = -150.563 ddG = 19.081
SER Mutation: IE = -149.428 ddG = 20.216
THR Mutation: IE = -150.948 ddG = 18.696
VAL Mutation: IE = -154.005 ddG = 15.639
TRP Mutation: IE = -153.964 ddG = 15.680
TYR Mutation: IE = -156.030 ddG = 13.614

Antibody Residue TYR 38 C
ALA Mutation: IE = -158.355 ddG = 11.289
CYS Mutation: IE = -164.168 ddG = 5.476
ASP Mutation: IE = -173.959 ddG = -4.315
GLU Mutation: IE = -164.575 ddG = 5.069
PHE Mutation: IE = -159.509 ddG = 10.135
GLY Mutation: IE = -158.953 ddG = 10.691
HIS Mutation: IE = -166.846 ddG = 2.798
ILE Mutation: IE = -162.973 ddG = 6.671
LYS Mutation: IE = -145.905 ddG = 23.739
LEU Mutation: IE = -161.874 ddG = 7.770
MET Mutation: IE = -160.088 ddG = 9.556
ASN Mutation: IE = -161.219 ddG = 8.425
PRO Mutation: IE = -164.823 ddG = 4.821
GLN Mutation: IE = -156.041 ddG = 13.603
ARG Mutation: IE = -158.900 ddG = 10.744
SER Mutation: IE = -164.237 ddG = 5.407
THR Mutation: IE = -166.492 ddG = 3.152
VAL Mutation: IE = -162.518 ddG = 7.126
TRP Mutation: IE = -162.458 ddG = 7.186

Antibody Residue TRP 55 B
ALA Mutation: IE = -161.951 ddG = 7.693
CYS Mutation: IE = -161.957 ddG = 7.687
ASP Mutation: IE = -160.684 ddG = 8.960
GLU Mutation: IE = -163.896 ddG = 5.748
PHE Mutation: IE = -161.924 ddG = 7.720
GLY Mutation: IE = -161.153 ddG = 8.491
HIS Mutation: IE = -160.710 ddG = 8.934
ILE Mutation: IE = -159.541 ddG = 10.103
LYS Mutation: IE = -161.470 ddG = 8.174
LEU Mutation: IE = -163.432 ddG = 6.212
MET Mutation: IE = -159.508 ddG = 10.136
ASN Mutation: IE = -158.706 ddG = 10.938
PRO Mutation: IE = -160.771 ddG = 8.873
GLN Mutation: IE = -162.584 ddG = 7.060
ARG Mutation: IE = -161.652 ddG = 7.992
SER Mutation: IE = -162.165 ddG = 7.479
THR Mutation: IE = -160.002 ddG = 9.642
VAL Mutation: IE = -157.974 ddG = 11.670
TYR Mutation: IE = -161.189 ddG = 8.455

Antibody Residue PHE 59 B
ALA Mutation: IE = -152.403 ddG = 17.241
CYS Mutation: IE = -153.575 ddG = 16.069
ASP Mutation: IE = -157.077 ddG = 12.567
GLU Mutation: IE = -163.686 ddG = 5.958
GLY Mutation: IE = -150.430 ddG = 19.214
HIS Mutation: IE = -160.974 ddG = 8.670
ILE Mutation: IE = -153.670 ddG = 15.974
LYS Mutation: IE = -149.020 ddG = 20.624
LEU Mutation: IE = -156.493 ddG = 13.151
MET Mutation: IE = -147.774 ddG = 21.870
ASN Mutation: IE = -157.806 ddG = 11.838
PRO Mutation: IE = -155.111 ddG = 14.533
GLN Mutation: IE = -152.988 ddG = 16.656
ARG Mutation: IE = -153.448 ddG = 16.196
SER Mutation: IE = -158.666 ddG = 10.978
THR Mutation: IE = -152.868 ddG = 16.776
VAL Mutation: IE = -158.110 ddG = 11.534
TRP Mutation: IE = -153.509 ddG = 16.135
TYR Mutation: IE = -149.761 ddG = 19.883

Antibody Residue ARG 66 C
ALA Mutation: IE = -152.889 ddG = 16.755
CYS Mutation: IE = -153.785 ddG = 15.859
ASP Mutation: IE = -152.094 ddG = 17.550
GLU Mutation: IE = -149.298 ddG = 20.346
PHE Mutation: IE = -153.054 ddG = 16.590
GLY Mutation: IE = -151.860 ddG = 17.784
HIS Mutation: IE = -152.400 ddG = 17.244
ILE Mutation: IE = -154.102 ddG = 15.542
LYS Mutation: IE = -152.221 ddG = 17.423
LEU Mutation: IE = -153.638 ddG = 16.006
MET Mutation: IE = -154.982 ddG = 14.662
ASN Mutation: IE = -153.632 ddG = 16.012
PRO Mutation: IE = -152.275 ddG = 17.369
GLN Mutation: IE = -154.314 ddG = 15.330
SER Mutation: IE = -151.176 ddG = 18.468
THR Mutation: IE = -153.655 ddG = 15.989
VAL Mutation: IE = -154.292 ddG = 15.352
TRP Mutation: IE = -151.469 ddG = 18.175
TYR Mutation: IE = -154.076 ddG = 15.568

Antibody Residue ASP 116 B
ALA Mutation: IE = -161.931 ddG = 7.713
CYS Mutation: IE = -161.689 ddG = 7.955
GLU Mutation: IE = -166.561 ddG = 3.083
PHE Mutation: IE = -156.161 ddG = 13.483
GLY Mutation: IE = -157.144 ddG = 12.500
HIS Mutation: IE = -158.274 ddG = 11.370
ILE Mutation: IE = -163.317 ddG = 6.327
LYS Mutation: IE = -173.933 ddG = -4.289
LEU Mutation: IE = -159.750 ddG = 9.894
MET Mutation: IE = -159.447 ddG = 10.197
ASN Mutation: IE = -162.495 ddG = 7.149
PRO Mutation: IE = -162.025 ddG = 7.619
GLN Mutation: IE = -157.160 ddG = 12.484
ARG Mutation: IE = -161.969 ddG = 7.675
SER Mutation: IE = -159.831 ddG = 9.813
THR Mutation: IE = -162.029 ddG = 7.615
VAL Mutation: IE = -156.090 ddG = 13.554
TRP Mutation: IE = -152.763 ddG = 16.881
TYR Mutation: IE = -156.452 ddG = 13.192

Antibody Residue ASP 31 C
ALA Mutation: IE = -153.132 ddG = 16.512
CYS Mutation: IE = -151.776 ddG = 17.868
GLU Mutation: IE = -161.694 ddG = 7.950
PHE Mutation: IE = -153.166 ddG = 16.478
GLY Mutation: IE = -152.423 ddG = 17.221
HIS Mutation: IE = -153.223 ddG = 16.421
ILE Mutation: IE = -152.376 ddG = 17.268
LYS Mutation: IE = -153.541 ddG = 16.103
LEU Mutation: IE = -153.573 ddG = 16.071
MET Mutation: IE = -152.698 ddG = 16.946
ASN Mutation: IE = -153.878 ddG = 15.766
PRO Mutation: IE = -154.232 ddG = 15.412
GLN Mutation: IE = -154.385 ddG = 15.259
ARG Mutation: IE = -153.940 ddG = 15.704
SER Mutation: IE = -152.228 ddG = 17.416
THR Mutation: IE = -150.192 ddG = 19.452
VAL Mutation: IE = -153.952 ddG = 15.692
TRP Mutation: IE = -155.121 ddG = 14.523
TYR Mutation: IE = -152.485 ddG = 17.159
