# Supplementary material for: Developing similarity matrices for antibody-protein binding interactions
Source: PLoS One. 2023 Oct 26;18(10):e0293606. doi: 10.1371/journal.pone.0293606 (PMC10602319; doi:10.1371/journal.pone.0293606)
Supplement: S1 File — is a zip file containing every energy calculated in this analysis. (ZIP) [file pone.0293606.s006.zip › PPI Similarity Matrix Data/aB_amb/1TZH_Antibody_Mutation_Energies.txt]

1TZH Results
Wildtype Interaction Energy: -93.674

Antibody Residue SER 29 L
ALA Mutation: IE = -89.386 ddG = 4.288
CYS Mutation: IE = -89.797 ddG = 3.877
ASP Mutation: IE = -82.993 ddG = 10.681
GLU Mutation: IE = -83.495 ddG = 10.179
PHE Mutation: IE = -84.420 ddG = 9.254
GLY Mutation: IE = -87.510 ddG = 6.164
HIS Mutation: IE = -83.573 ddG = 10.101
ILE Mutation: IE = -85.392 ddG = 8.282
LYS Mutation: IE = -83.364 ddG = 10.310
LEU Mutation: IE = -84.116 ddG = 9.558
MET Mutation: IE = -85.299 ddG = 8.375
ASN Mutation: IE = -87.871 ddG = 5.803
PRO Mutation: IE = -84.573 ddG = 9.101
GLN Mutation: IE = -85.006 ddG = 8.668
ARG Mutation: IE = -95.051 ddG = -1.377
THR Mutation: IE = -90.952 ddG = 2.722
VAL Mutation: IE = -82.679 ddG = 10.995
TRP Mutation: IE = -86.668 ddG = 7.006
TYR Mutation: IE = -82.637 ddG = 11.037

Antibody Residue TYR 36 L
ALA Mutation: IE = -82.392 ddG = 11.282
CYS Mutation: IE = -84.116 ddG = 9.558
ASP Mutation: IE = -84.219 ddG = 9.455
GLU Mutation: IE = -85.837 ddG = 7.837
PHE Mutation: IE = -85.703 ddG = 7.971
GLY Mutation: IE = -82.416 ddG = 11.258
HIS Mutation: IE = -86.695 ddG = 6.979
ILE Mutation: IE = -83.513 ddG = 10.161
LYS Mutation: IE = -102.112 ddG = -8.438
LEU Mutation: IE = -84.780 ddG = 8.894
MET Mutation: IE = -84.928 ddG = 8.746
ASN Mutation: IE = -83.232 ddG = 10.442
PRO Mutation: IE = -84.484 ddG = 9.190
GLN Mutation: IE = -84.969 ddG = 8.705
ARG Mutation: IE = -95.697 ddG = -2.023
SER Mutation: IE = -81.687 ddG = 11.987
THR Mutation: IE = -82.721 ddG = 10.953
VAL Mutation: IE = -83.363 ddG = 10.311
TRP Mutation: IE = 252.441 ddG = 346.115

Antibody Residue SER 38 L
ALA Mutation: IE = -83.728 ddG = 9.946
CYS Mutation: IE = -82.588 ddG = 11.086
ASP Mutation: IE = -79.401 ddG = 14.273
GLU Mutation: IE = -76.615 ddG = 17.059
PHE Mutation: IE = -86.428 ddG = 7.246
GLY Mutation: IE = -85.658 ddG = 8.016
HIS Mutation: IE = -88.051 ddG = 5.623
ILE Mutation: IE = -80.020 ddG = 13.654
LYS Mutation: IE = -86.096 ddG = 7.578
LEU Mutation: IE = -77.666 ddG = 16.008
MET Mutation: IE = -79.448 ddG = 14.226
ASN Mutation: IE = -85.557 ddG = 8.117
PRO Mutation: IE = -83.729 ddG = 9.945
GLN Mutation: IE = -82.104 ddG = 11.570
ARG Mutation: IE = -86.035 ddG = 7.639
THR Mutation: IE = -81.106 ddG = 12.568
VAL Mutation: IE = -82.179 ddG = 11.495
TRP Mutation: IE = -87.386 ddG = 6.288
TYR Mutation: IE = -86.196 ddG = 7.478

Antibody Residue TYR 62 H
ALA Mutation: IE = -80.165 ddG = 13.509
CYS Mutation: IE = -80.966 ddG = 12.708
ASP Mutation: IE = -82.536 ddG = 11.138
GLU Mutation: IE = -82.278 ddG = 11.396
PHE Mutation: IE = -82.377 ddG = 11.297
GLY Mutation: IE = -80.186 ddG = 13.488
HIS Mutation: IE = -82.720 ddG = 10.954
ILE Mutation: IE = -78.590 ddG = 15.084
LYS Mutation: IE = -82.443 ddG = 11.231
LEU Mutation: IE = -83.293 ddG = 10.381
MET Mutation: IE = -83.314 ddG = 10.360
ASN Mutation: IE = -84.678 ddG = 8.996
PRO Mutation: IE = -81.615 ddG = 12.059
GLN Mutation: IE = -82.664 ddG = 11.010
ARG Mutation: IE = -82.716 ddG = 10.958
SER Mutation: IE = -81.912 ddG = 11.762
THR Mutation: IE = -81.488 ddG = 12.186
VAL Mutation: IE = -78.911 ddG = 14.763
TRP Mutation: IE = -83.013 ddG = 10.661

Antibody Residue SER 107 L
ALA Mutation: IE = -83.161 ddG = 10.513
CYS Mutation: IE = -82.093 ddG = 11.581
ASP Mutation: IE = -83.416 ddG = 10.258
GLU Mutation: IE = -85.960 ddG = 7.714
PHE Mutation: IE = -84.979 ddG = 8.695
GLY Mutation: IE = -83.022 ddG = 10.652
HIS Mutation: IE = -83.653 ddG = 10.021
ILE Mutation: IE = -83.442 ddG = 10.232
LYS Mutation: IE = -84.168 ddG = 9.506
LEU Mutation: IE = -81.394 ddG = 12.280
MET Mutation: IE = -84.590 ddG = 9.084
ASN Mutation: IE = -85.850 ddG = 7.824
PRO Mutation: IE = -80.897 ddG = 12.777
GLN Mutation: IE = -83.564 ddG = 10.110
ARG Mutation: IE = -95.713 ddG = -2.039
THR Mutation: IE = -86.899 ddG = 6.775
VAL Mutation: IE = -79.554 ddG = 14.120
TRP Mutation: IE = -88.662 ddG = 5.012
TYR Mutation: IE = -86.237 ddG = 7.437

Antibody Residue TYR 111A H
ALA Mutation: IE = -77.943 ddG = 15.731
CYS Mutation: IE = -78.152 ddG = 15.522
ASP Mutation: IE = -79.626 ddG = 14.048
GLU Mutation: IE = -82.108 ddG = 11.566
PHE Mutation: IE = -81.038 ddG = 12.636
GLY Mutation: IE = -76.882 ddG = 16.792
HIS Mutation: IE = -77.719 ddG = 15.955
ILE Mutation: IE = -76.832 ddG = 16.842
LYS Mutation: IE = -78.675 ddG = 14.999
LEU Mutation: IE = -78.269 ddG = 15.405
MET Mutation: IE = -77.844 ddG = 15.830
ASN Mutation: IE = -77.686 ddG = 15.988
PRO Mutation: IE = -79.573 ddG = 14.101
GLN Mutation: IE = -79.937 ddG = 13.737
ARG Mutation: IE = -82.143 ddG = 11.531
SER Mutation: IE = -79.949 ddG = 13.725
THR Mutation: IE = -77.990 ddG = 15.684
VAL Mutation: IE = -78.597 ddG = 15.077
TRP Mutation: IE = -89.599 ddG = 4.075

Antibody Residue TYR 112 H
ALA Mutation: IE = -82.931 ddG = 10.743
CYS Mutation: IE = -82.370 ddG = 11.304
ASP Mutation: IE = -93.925 ddG = -0.251
GLU Mutation: IE = -86.737 ddG = 6.937
PHE Mutation: IE = -85.117 ddG = 8.557
GLY Mutation: IE = -81.410 ddG = 12.264
HIS Mutation: IE = -83.936 ddG = 9.738
ILE Mutation: IE = -82.436 ddG = 11.238
LYS Mutation: IE = -86.856 ddG = 6.818
LEU Mutation: IE = -81.497 ddG = 12.177
MET Mutation: IE = -83.242 ddG = 10.432
ASN Mutation: IE = -84.920 ddG = 8.754
PRO Mutation: IE = -78.912 ddG = 14.762
GLN Mutation: IE = -81.349 ddG = 12.325
ARG Mutation: IE = -82.127 ddG = 11.547
SER Mutation: IE = -83.970 ddG = 9.704
THR Mutation: IE = -84.623 ddG = 9.051
VAL Mutation: IE = -80.576 ddG = 13.098
TRP Mutation: IE = -87.208 ddG = 6.466
