# Supplementary material for: Developing similarity matrices for antibody-protein binding interactions
Source: PLoS One. 2023 Oct 26;18(10):e0293606. doi: 10.1371/journal.pone.0293606 (PMC10602319; doi:10.1371/journal.pone.0293606)
Supplement: S1 File — is a zip file containing every energy calculated in this analysis. (ZIP) [file pone.0293606.s006.zip › PPI Similarity Matrix Data/aB_amb/1UJ3_Antibody_Mutation_Energies.txt]

1UJ3 Results
Wildtype Interaction Energy: -231.812

Antibody Residue ASP 36 B
ALA Mutation: IE = -197.781 ddG = 34.031
CYS Mutation: IE = -202.218 ddG = 29.594
GLU Mutation: IE = -217.551 ddG = 14.261
PHE Mutation: IE = -202.507 ddG = 29.305
GLY Mutation: IE = -197.722 ddG = 34.090
HIS Mutation: IE = -198.946 ddG = 32.866
ILE Mutation: IE = -198.389 ddG = 33.423
LYS Mutation: IE = -193.252 ddG = 38.560
LEU Mutation: IE = -202.981 ddG = 28.831
MET Mutation: IE = -201.273 ddG = 30.539
ASN Mutation: IE = -199.659 ddG = 32.153
PRO Mutation: IE = -202.940 ddG = 28.872
GLN Mutation: IE = -198.988 ddG = 32.824
ARG Mutation: IE = -200.809 ddG = 31.003
SER Mutation: IE = -199.701 ddG = 32.111
THR Mutation: IE = -198.904 ddG = 32.908
VAL Mutation: IE = -197.859 ddG = 33.953
TRP Mutation: IE = -206.566 ddG = 25.246
TYR Mutation: IE = -196.495 ddG = 35.317

Antibody Residue TYR 37 B
ALA Mutation: IE = -211.103 ddG = 20.709
CYS Mutation: IE = -208.076 ddG = 23.736
ASP Mutation: IE = -212.088 ddG = 19.724
GLU Mutation: IE = -208.004 ddG = 23.808
PHE Mutation: IE = -203.517 ddG = 28.295
GLY Mutation: IE = -208.687 ddG = 23.125
HIS Mutation: IE = -209.326 ddG = 22.486
ILE Mutation: IE = -207.407 ddG = 24.405
LYS Mutation: IE = -200.738 ddG = 31.074
LEU Mutation: IE = -205.112 ddG = 26.700
MET Mutation: IE = -207.668 ddG = 24.144
ASN Mutation: IE = -209.159 ddG = 22.653
PRO Mutation: IE = -202.123 ddG = 29.689
GLN Mutation: IE = -204.087 ddG = 27.725
ARG Mutation: IE = -203.644 ddG = 28.168
SER Mutation: IE = -210.922 ddG = 20.890
THR Mutation: IE = -213.503 ddG = 18.309
VAL Mutation: IE = -214.060 ddG = 17.752
TRP Mutation: IE = -204.092 ddG = 27.720

Antibody Residue TYR 38 B
ALA Mutation: IE = -204.875 ddG = 26.937
CYS Mutation: IE = -216.742 ddG = 15.070
ASP Mutation: IE = -213.462 ddG = 18.350
GLU Mutation: IE = -214.581 ddG = 17.231
PHE Mutation: IE = -208.508 ddG = 23.304
GLY Mutation: IE = -209.973 ddG = 21.839
HIS Mutation: IE = -211.189 ddG = 20.623
ILE Mutation: IE = -217.962 ddG = 13.850
LYS Mutation: IE = -211.038 ddG = 20.774
LEU Mutation: IE = -208.614 ddG = 23.198
MET Mutation: IE = -207.530 ddG = 24.282
ASN Mutation: IE = -215.754 ddG = 16.058
PRO Mutation: IE = -207.808 ddG = 24.004
GLN Mutation: IE = -208.953 ddG = 22.859
ARG Mutation: IE = -206.664 ddG = 25.148
SER Mutation: IE = -215.882 ddG = 15.930
THR Mutation: IE = -208.814 ddG = 22.998
VAL Mutation: IE = -208.109 ddG = 23.703
TRP Mutation: IE = -210.691 ddG = 21.121

Antibody Residue ASP 57 B
ALA Mutation: IE = -198.981 ddG = 32.831
CYS Mutation: IE = -205.836 ddG = 25.976
GLU Mutation: IE = -218.636 ddG = 13.176
PHE Mutation: IE = -205.980 ddG = 25.832
GLY Mutation: IE = -199.646 ddG = 32.166
HIS Mutation: IE = -205.785 ddG = 26.027
ILE Mutation: IE = -190.470 ddG = 41.342
LYS Mutation: IE = -212.885 ddG = 18.927
LEU Mutation: IE = -208.460 ddG = 23.352
MET Mutation: IE = -206.338 ddG = 25.474
ASN Mutation: IE = -204.017 ddG = 27.795
PRO Mutation: IE = -200.026 ddG = 31.786
GLN Mutation: IE = -193.948 ddG = 37.864
ARG Mutation: IE = -204.164 ddG = 27.648
SER Mutation: IE = -193.058 ddG = 38.754
THR Mutation: IE = -196.274 ddG = 35.538
VAL Mutation: IE = -199.946 ddG = 31.866
TRP Mutation: IE = -196.992 ddG = 34.820
TYR Mutation: IE = -197.943 ddG = 33.869

Antibody Residue ASP 107 B
ALA Mutation: IE = -205.727 ddG = 26.085
CYS Mutation: IE = -203.950 ddG = 27.862
GLU Mutation: IE = -213.849 ddG = 17.963
PHE Mutation: IE = -207.846 ddG = 23.966
GLY Mutation: IE = -203.762 ddG = 28.050
HIS Mutation: IE = -204.992 ddG = 26.820
ILE Mutation: IE = -195.588 ddG = 36.224
LYS Mutation: IE = -199.442 ddG = 32.370
LEU Mutation: IE = -209.370 ddG = 22.442
MET Mutation: IE = -206.819 ddG = 24.993
ASN Mutation: IE = -211.003 ddG = 20.809
PRO Mutation: IE = -201.157 ddG = 30.655
GLN Mutation: IE = -207.600 ddG = 24.212
ARG Mutation: IE = -211.450 ddG = 20.362
SER Mutation: IE = -201.616 ddG = 30.196
THR Mutation: IE = -206.303 ddG = 25.509
VAL Mutation: IE = -208.983 ddG = 22.829
TRP Mutation: IE = -194.620 ddG = 37.192
TYR Mutation: IE = -209.900 ddG = 21.912

Antibody Residue GLU 109 A
ALA Mutation: IE = -199.746 ddG = 32.066
CYS Mutation: IE = -199.464 ddG = 32.348
ASP Mutation: IE = -215.508 ddG = 16.304
PHE Mutation: IE = -197.788 ddG = 34.024
GLY Mutation: IE = -199.691 ddG = 32.121
HIS Mutation: IE = -194.264 ddG = 37.548
ILE Mutation: IE = -209.178 ddG = 22.634
LYS Mutation: IE = -194.741 ddG = 37.071
LEU Mutation: IE = -211.628 ddG = 20.184
MET Mutation: IE = -198.830 ddG = 32.982
ASN Mutation: IE = -212.365 ddG = 19.447
PRO Mutation: IE = -194.111 ddG = 37.701
GLN Mutation: IE = -199.099 ddG = 32.713
ARG Mutation: IE = -196.408 ddG = 35.404
SER Mutation: IE = -194.579 ddG = 37.233
THR Mutation: IE = -203.475 ddG = 28.337
VAL Mutation: IE = -206.139 ddG = 25.673
TRP Mutation: IE = -195.352 ddG = 36.460
TYR Mutation: IE = -198.384 ddG = 33.428

Antibody Residue TYR 113 B
ALA Mutation: IE = -208.771 ddG = 23.041
CYS Mutation: IE = -207.663 ddG = 24.149
ASP Mutation: IE = -213.003 ddG = 18.809
GLU Mutation: IE = -210.841 ddG = 20.971
PHE Mutation: IE = -211.409 ddG = 20.403
GLY Mutation: IE = -207.041 ddG = 24.771
HIS Mutation: IE = -206.869 ddG = 24.943
ILE Mutation: IE = -199.758 ddG = 32.054
LYS Mutation: IE = -211.815 ddG = 19.997
LEU Mutation: IE = -204.488 ddG = 27.324
MET Mutation: IE = -205.816 ddG = 25.996
ASN Mutation: IE = -210.487 ddG = 21.325
PRO Mutation: IE = -205.877 ddG = 25.935
GLN Mutation: IE = -204.061 ddG = 27.751
ARG Mutation: IE = -206.741 ddG = 25.071
SER Mutation: IE = -208.813 ddG = 22.999
THR Mutation: IE = -207.942 ddG = 23.870
VAL Mutation: IE = -208.654 ddG = 23.158
TRP Mutation: IE = -212.989 ddG = 18.823
