# Supplementary material for: Developing similarity matrices for antibody-protein binding interactions
Source: PLoS One. 2023 Oct 26;18(10):e0293606. doi: 10.1371/journal.pone.0293606 (PMC10602319; doi:10.1371/journal.pone.0293606)
Supplement: S1 File — is a zip file containing every energy calculated in this analysis. (ZIP) [file pone.0293606.s006.zip › PPI Similarity Matrix Data/aB_amb/1V7M_Antibody_Mutation_Energies.txt]

1V7M Results
Wildtype Interaction Energy: -131.815

Antibody Residue GLU 1 I
ALA Mutation: IE = -123.664 ddG = 8.151
CYS Mutation: IE = -127.023 ddG = 4.792
ASP Mutation: IE = -124.715 ddG = 7.100
PHE Mutation: IE = -127.202 ddG = 4.613
GLY Mutation: IE = -124.323 ddG = 7.492
HIS Mutation: IE = -126.496 ddG = 5.319
ILE Mutation: IE = -126.804 ddG = 5.011
LYS Mutation: IE = -126.809 ddG = 5.006
LEU Mutation: IE = -124.930 ddG = 6.885
MET Mutation: IE = -126.106 ddG = 5.709
ASN Mutation: IE = -125.498 ddG = 6.317
PRO Mutation: IE = -123.298 ddG = 8.517
GLN Mutation: IE = -126.711 ddG = 5.104
ARG Mutation: IE = -125.296 ddG = 6.519
SER Mutation: IE = -123.977 ddG = 7.838
THR Mutation: IE = -125.116 ddG = 6.699
VAL Mutation: IE = -124.646 ddG = 7.169
TRP Mutation: IE = -126.601 ddG = 5.214
TYR Mutation: IE = -126.629 ddG = 5.186

Antibody Residue ASP 36 I
ALA Mutation: IE = -114.720 ddG = 17.095
CYS Mutation: IE = -114.381 ddG = 17.434
GLU Mutation: IE = -121.110 ddG = 10.705
PHE Mutation: IE = -116.944 ddG = 14.871
GLY Mutation: IE = -115.846 ddG = 15.969
HIS Mutation: IE = -115.711 ddG = 16.104
ILE Mutation: IE = -110.297 ddG = 21.518
LYS Mutation: IE = -103.745 ddG = 28.070
LEU Mutation: IE = -111.044 ddG = 20.771
MET Mutation: IE = -115.439 ddG = 16.376
ASN Mutation: IE = -115.038 ddG = 16.777
PRO Mutation: IE = -113.639 ddG = 18.176
GLN Mutation: IE = -115.448 ddG = 16.367
ARG Mutation: IE = -122.432 ddG = 9.383
SER Mutation: IE = -113.851 ddG = 17.964
THR Mutation: IE = -110.275 ddG = 21.540
VAL Mutation: IE = -112.906 ddG = 18.909
TRP Mutation: IE = -113.924 ddG = 17.891
TYR Mutation: IE = -113.581 ddG = 18.234

Antibody Residue SER 37 M
ALA Mutation: IE = -120.491 ddG = 11.324
CYS Mutation: IE = -122.685 ddG = 9.130
ASP Mutation: IE = -120.529 ddG = 11.286
GLU Mutation: IE = -121.122 ddG = 10.693
PHE Mutation: IE = -120.757 ddG = 11.058
GLY Mutation: IE = -121.694 ddG = 10.121
HIS Mutation: IE = -120.573 ddG = 11.242
ILE Mutation: IE = -121.200 ddG = 10.615
LYS Mutation: IE = -128.916 ddG = 2.899
LEU Mutation: IE = -122.638 ddG = 9.177
MET Mutation: IE = -121.177 ddG = 10.638
ASN Mutation: IE = -126.983 ddG = 4.832
PRO Mutation: IE = -119.084 ddG = 12.731
GLN Mutation: IE = -122.863 ddG = 8.952
ARG Mutation: IE = -126.286 ddG = 5.529
THR Mutation: IE = -122.440 ddG = 9.375
VAL Mutation: IE = -123.408 ddG = 8.407
TRP Mutation: IE = -119.851 ddG = 11.964
TYR Mutation: IE = -121.962 ddG = 9.853

Antibody Residue TRP 38 I
ALA Mutation: IE = -123.408 ddG = 8.407
CYS Mutation: IE = -124.142 ddG = 7.673
ASP Mutation: IE = -126.504 ddG = 5.311
GLU Mutation: IE = -122.329 ddG = 9.486
PHE Mutation: IE = -123.452 ddG = 8.363
GLY Mutation: IE = -122.663 ddG = 9.152
HIS Mutation: IE = -123.133 ddG = 8.682
ILE Mutation: IE = -127.152 ddG = 4.663
LYS Mutation: IE = -131.033 ddG = 0.782
LEU Mutation: IE = -121.818 ddG = 9.997
MET Mutation: IE = -126.814 ddG = 5.001
ASN Mutation: IE = -127.338 ddG = 4.477
PRO Mutation: IE = -120.657 ddG = 11.158
GLN Mutation: IE = -129.397 ddG = 2.418
ARG Mutation: IE = -118.752 ddG = 13.063
SER Mutation: IE = -121.701 ddG = 10.114
THR Mutation: IE = -122.996 ddG = 8.819
VAL Mutation: IE = -125.638 ddG = 6.177
TYR Mutation: IE = -110.425 ddG = 21.390

Antibody Residue TYR 55 M
ALA Mutation: IE = -119.170 ddG = 12.645
CYS Mutation: IE = -119.695 ddG = 12.120
ASP Mutation: IE = -124.051 ddG = 7.764
GLU Mutation: IE = -121.713 ddG = 10.102
PHE Mutation: IE = -123.338 ddG = 8.477
GLY Mutation: IE = -119.283 ddG = 12.532
HIS Mutation: IE = -120.981 ddG = 10.834
ILE Mutation: IE = -121.992 ddG = 9.823
LYS Mutation: IE = -117.948 ddG = 13.867
LEU Mutation: IE = -119.204 ddG = 12.611
MET Mutation: IE = -120.279 ddG = 11.536
ASN Mutation: IE = -119.501 ddG = 12.314
PRO Mutation: IE = -118.050 ddG = 13.765
GLN Mutation: IE = -120.923 ddG = 10.892
ARG Mutation: IE = -124.683 ddG = 7.132
SER Mutation: IE = -118.758 ddG = 13.057
THR Mutation: IE = -118.263 ddG = 13.552
VAL Mutation: IE = -120.417 ddG = 11.398
TRP Mutation: IE = -121.933 ddG = 9.882

Antibody Residue TRP 107 I
ALA Mutation: IE = -113.256 ddG = 18.559
CYS Mutation: IE = -110.617 ddG = 21.198
ASP Mutation: IE = -106.719 ddG = 25.096
GLU Mutation: IE = -109.880 ddG = 21.935
PHE Mutation: IE = -109.099 ddG = 22.716
GLY Mutation: IE = -112.305 ddG = 19.510
HIS Mutation: IE = -110.833 ddG = 20.982
ILE Mutation: IE = -113.616 ddG = 18.199
LYS Mutation: IE = -113.028 ddG = 18.787
LEU Mutation: IE = -108.899 ddG = 22.916
MET Mutation: IE = -113.633 ddG = 18.182
ASN Mutation: IE = -115.364 ddG = 16.451
PRO Mutation: IE = -119.282 ddG = 12.533
GLN Mutation: IE = -120.368 ddG = 11.447
ARG Mutation: IE = -113.089 ddG = 18.726
SER Mutation: IE = -111.321 ddG = 20.494
THR Mutation: IE = -112.484 ddG = 19.331
VAL Mutation: IE = -108.417 ddG = 23.398
TYR Mutation: IE = -108.832 ddG = 22.983

Antibody Residue ARG 116 M
ALA Mutation: IE = -123.630 ddG = 8.185
CYS Mutation: IE = -124.344 ddG = 7.471
ASP Mutation: IE = -124.221 ddG = 7.594
GLU Mutation: IE = -124.388 ddG = 7.427
PHE Mutation: IE = -123.009 ddG = 8.806
GLY Mutation: IE = -124.980 ddG = 6.835
HIS Mutation: IE = -122.269 ddG = 9.546
ILE Mutation: IE = -122.995 ddG = 8.820
LYS Mutation: IE = -125.998 ddG = 5.817
LEU Mutation: IE = -124.106 ddG = 7.709
MET Mutation: IE = -122.505 ddG = 9.310
ASN Mutation: IE = -124.911 ddG = 6.904
PRO Mutation: IE = -123.143 ddG = 8.672
GLN Mutation: IE = -126.570 ddG = 5.245
SER Mutation: IE = -124.224 ddG = 7.591
THR Mutation: IE = -124.782 ddG = 7.033
VAL Mutation: IE = -125.668 ddG = 6.147
TRP Mutation: IE = -121.633 ddG = 10.182
TYR Mutation: IE = -123.487 ddG = 8.328
