# Supplementary material for: Developing similarity matrices for antibody-protein binding interactions
Source: PLoS One. 2023 Oct 26;18(10):e0293606. doi: 10.1371/journal.pone.0293606 (PMC10602319; doi:10.1371/journal.pone.0293606)
Supplement: S1 File — is a zip file containing every energy calculated in this analysis. (ZIP) [file pone.0293606.s006.zip › PPI Similarity Matrix Data/aB_amb/1YNT_Antibody_Mutation_Energies.txt]

1YNT Results
Wildtype Interaction Energy: -145.971

Antibody Residue ASP 36 B
ALA Mutation: IE = -131.209 ddG = 14.762
CYS Mutation: IE = -132.976 ddG = 12.995
GLU Mutation: IE = -133.378 ddG = 12.593
PHE Mutation: IE = -130.535 ddG = 15.436
GLY Mutation: IE = -132.541 ddG = 13.430
HIS Mutation: IE = -133.679 ddG = 12.292
ILE Mutation: IE = -134.879 ddG = 11.092
LYS Mutation: IE = -132.223 ddG = 13.748
LEU Mutation: IE = -133.872 ddG = 12.099
MET Mutation: IE = -130.992 ddG = 14.979
ASN Mutation: IE = -132.557 ddG = 13.414
PRO Mutation: IE = -131.317 ddG = 14.654
GLN Mutation: IE = -134.638 ddG = 11.333
ARG Mutation: IE = -131.920 ddG = 14.051
SER Mutation: IE = -132.597 ddG = 13.374
THR Mutation: IE = -134.785 ddG = 11.186
VAL Mutation: IE = -132.532 ddG = 13.439
TRP Mutation: IE = -126.490 ddG = 19.481
TYR Mutation: IE = -129.687 ddG = 16.284

Antibody Residue TYR 38 A
ALA Mutation: IE = -134.254 ddG = 11.717
CYS Mutation: IE = -134.618 ddG = 11.353
ASP Mutation: IE = -135.427 ddG = 10.544
GLU Mutation: IE = -132.716 ddG = 13.255
PHE Mutation: IE = -132.298 ddG = 13.673
GLY Mutation: IE = -129.846 ddG = 16.125
HIS Mutation: IE = -139.556 ddG = 6.415
ILE Mutation: IE = -135.435 ddG = 10.536
LYS Mutation: IE = -135.269 ddG = 10.702
LEU Mutation: IE = -133.737 ddG = 12.234
MET Mutation: IE = -135.912 ddG = 10.059
ASN Mutation: IE = -135.768 ddG = 10.203
PRO Mutation: IE = -133.819 ddG = 12.152
GLN Mutation: IE = -135.062 ddG = 10.909
ARG Mutation: IE = -134.532 ddG = 11.439
SER Mutation: IE = -128.256 ddG = 17.715
THR Mutation: IE = -131.342 ddG = 14.629
VAL Mutation: IE = -133.869 ddG = 12.102
TRP Mutation: IE = -131.613 ddG = 14.358

Antibody Residue SER 57 B
ALA Mutation: IE = -136.871 ddG = 9.100
CYS Mutation: IE = -141.290 ddG = 4.681
ASP Mutation: IE = -130.196 ddG = 15.775
GLU Mutation: IE = -127.994 ddG = 17.977
PHE Mutation: IE = -123.222 ddG = 22.749
GLY Mutation: IE = -141.299 ddG = 4.672
HIS Mutation: IE = -124.657 ddG = 21.314
ILE Mutation: IE = -131.901 ddG = 14.070
LYS Mutation: IE = -125.050 ddG = 20.921
LEU Mutation: IE = -133.319 ddG = 12.652
MET Mutation: IE = -127.361 ddG = 18.610
ASN Mutation: IE = -130.798 ddG = 15.173
PRO Mutation: IE = -140.146 ddG = 5.825
GLN Mutation: IE = -125.830 ddG = 20.141
ARG Mutation: IE = -136.866 ddG = 9.105
THR Mutation: IE = -137.713 ddG = 8.258
VAL Mutation: IE = -131.537 ddG = 14.434
TRP Mutation: IE = -144.134 ddG = 1.837
TYR Mutation: IE = -122.600 ddG = 23.371

Antibody Residue ASP 64 B
ALA Mutation: IE = -136.752 ddG = 9.219
CYS Mutation: IE = -134.932 ddG = 11.039
GLU Mutation: IE = -142.501 ddG = 3.470
PHE Mutation: IE = -121.707 ddG = 24.264
GLY Mutation: IE = -131.829 ddG = 14.142
HIS Mutation: IE = -130.346 ddG = 15.625
ILE Mutation: IE = -137.222 ddG = 8.749
LYS Mutation: IE = -136.631 ddG = 9.340
LEU Mutation: IE = -136.767 ddG = 9.204
MET Mutation: IE = -127.513 ddG = 18.458
ASN Mutation: IE = -128.688 ddG = 17.283
PRO Mutation: IE = -137.959 ddG = 8.012
GLN Mutation: IE = -131.396 ddG = 14.575
ARG Mutation: IE = -137.353 ddG = 8.618
SER Mutation: IE = -137.227 ddG = 8.744
THR Mutation: IE = -133.597 ddG = 12.374
VAL Mutation: IE = -134.852 ddG = 11.119
TRP Mutation: IE = -141.407 ddG = 4.564
TYR Mutation: IE = -117.054 ddG = 28.917

Antibody Residue ARG 66 A
ALA Mutation: IE = -131.827 ddG = 14.144
CYS Mutation: IE = -130.495 ddG = 15.476
ASP Mutation: IE = -130.292 ddG = 15.679
GLU Mutation: IE = -132.017 ddG = 13.954
PHE Mutation: IE = -130.852 ddG = 15.119
GLY Mutation: IE = -129.300 ddG = 16.671
HIS Mutation: IE = -131.912 ddG = 14.059
ILE Mutation: IE = -131.718 ddG = 14.253
LYS Mutation: IE = -131.137 ddG = 14.834
LEU Mutation: IE = -128.536 ddG = 17.435
MET Mutation: IE = -133.614 ddG = 12.357
ASN Mutation: IE = -130.091 ddG = 15.880
PRO Mutation: IE = -131.180 ddG = 14.791
GLN Mutation: IE = -128.683 ddG = 17.288
SER Mutation: IE = -129.215 ddG = 16.756
THR Mutation: IE = -130.434 ddG = 15.537
VAL Mutation: IE = -131.586 ddG = 14.385
TRP Mutation: IE = -129.643 ddG = 16.328
TYR Mutation: IE = -129.151 ddG = 16.820

Antibody Residue THR 109 B
ALA Mutation: IE = -138.881 ddG = 7.090
CYS Mutation: IE = -143.062 ddG = 2.909
ASP Mutation: IE = -141.261 ddG = 4.710
GLU Mutation: IE = -135.743 ddG = 10.228
PHE Mutation: IE = -145.025 ddG = 0.946
GLY Mutation: IE = -140.977 ddG = 4.994
HIS Mutation: IE = -144.054 ddG = 1.917
ILE Mutation: IE = -143.307 ddG = 2.664
LYS Mutation: IE = -151.099 ddG = -5.128
LEU Mutation: IE = -138.828 ddG = 7.143
MET Mutation: IE = -142.223 ddG = 3.748
ASN Mutation: IE = -140.305 ddG = 5.666
PRO Mutation: IE = -139.045 ddG = 6.926
GLN Mutation: IE = -144.759 ddG = 1.212
ARG Mutation: IE = -153.968 ddG = -7.997
SER Mutation: IE = -146.893 ddG = -0.922
VAL Mutation: IE = -141.268 ddG = 4.703
TRP Mutation: IE = -145.480 ddG = 0.491
TYR Mutation: IE = -141.897 ddG = 4.074

Antibody Residue TRP 110 B
ALA Mutation: IE = -125.865 ddG = 20.106
CYS Mutation: IE = -127.896 ddG = 18.075
ASP Mutation: IE = -122.733 ddG = 23.238
GLU Mutation: IE = -126.394 ddG = 19.577
PHE Mutation: IE = -128.657 ddG = 17.314
GLY Mutation: IE = -127.744 ddG = 18.227
HIS Mutation: IE = -129.348 ddG = 16.623
ILE Mutation: IE = -131.711 ddG = 14.260
LYS Mutation: IE = -126.458 ddG = 19.513
LEU Mutation: IE = -121.799 ddG = 24.172
MET Mutation: IE = -125.761 ddG = 20.210
ASN Mutation: IE = -133.509 ddG = 12.462
PRO Mutation: IE = -130.649 ddG = 15.322
GLN Mutation: IE = -127.166 ddG = 18.805
ARG Mutation: IE = -124.194 ddG = 21.777
SER Mutation: IE = -127.341 ddG = 18.630
THR Mutation: IE = -121.220 ddG = 24.751
VAL Mutation: IE = -127.247 ddG = 18.724
TYR Mutation: IE = -133.829 ddG = 12.142
