# Supplementary material for: Developing similarity matrices for antibody-protein binding interactions
Source: PLoS One. 2023 Oct 26;18(10):e0293606. doi: 10.1371/journal.pone.0293606 (PMC10602319; doi:10.1371/journal.pone.0293606)
Supplement: S1 File — is a zip file containing every energy calculated in this analysis. (ZIP) [file pone.0293606.s006.zip › PPI Similarity Matrix Data/aB_amb/1Z3G_Antibody_Mutation_Energies.txt]

1Z3G Results
Wildtype Interaction Energy: -118.030

Antibody Residue TYR 37 I
ALA Mutation: IE = -110.662 ddG = 7.368
CYS Mutation: IE = -111.182 ddG = 6.848
ASP Mutation: IE = -109.376 ddG = 8.654
GLU Mutation: IE = -109.395 ddG = 8.635
PHE Mutation: IE = -109.571 ddG = 8.459
GLY Mutation: IE = -110.534 ddG = 7.496
HIS Mutation: IE = -110.397 ddG = 7.633
ILE Mutation: IE = -110.533 ddG = 7.497
LYS Mutation: IE = -111.348 ddG = 6.682
LEU Mutation: IE = -110.725 ddG = 7.305
MET Mutation: IE = -111.406 ddG = 6.624
ASN Mutation: IE = -112.210 ddG = 5.820
PRO Mutation: IE = -110.878 ddG = 7.152
GLN Mutation: IE = -108.904 ddG = 9.126
ARG Mutation: IE = -114.104 ddG = 3.926
SER Mutation: IE = -110.774 ddG = 7.256
THR Mutation: IE = -113.234 ddG = 4.796
VAL Mutation: IE = -110.481 ddG = 7.549
TRP Mutation: IE = -109.596 ddG = 8.434

Antibody Residue TRP 38 I
ALA Mutation: IE = -107.967 ddG = 10.063
CYS Mutation: IE = -111.172 ddG = 6.858
ASP Mutation: IE = -104.778 ddG = 13.252
GLU Mutation: IE = -101.790 ddG = 16.240
PHE Mutation: IE = -107.885 ddG = 10.145
GLY Mutation: IE = -108.006 ddG = 10.024
HIS Mutation: IE = -104.576 ddG = 13.454
ILE Mutation: IE = -104.432 ddG = 13.598
LYS Mutation: IE = -125.071 ddG = -7.041
LEU Mutation: IE = -108.219 ddG = 9.811
MET Mutation: IE = -102.371 ddG = 15.659
ASN Mutation: IE = -107.453 ddG = 10.577
PRO Mutation: IE = -99.199 ddG = 18.831
GLN Mutation: IE = -104.743 ddG = 13.287
ARG Mutation: IE = -100.450 ddG = 17.580
SER Mutation: IE = -110.516 ddG = 7.514
THR Mutation: IE = -109.816 ddG = 8.214
VAL Mutation: IE = -105.863 ddG = 12.167
TYR Mutation: IE = -111.411 ddG = 6.619

Antibody Residue LYS 82 I
ALA Mutation: IE = -103.677 ddG = 14.353
CYS Mutation: IE = -103.454 ddG = 14.576
ASP Mutation: IE = -102.352 ddG = 15.678
GLU Mutation: IE = -102.233 ddG = 15.797
PHE Mutation: IE = -104.656 ddG = 13.374
GLY Mutation: IE = -103.954 ddG = 14.076
HIS Mutation: IE = -105.172 ddG = 12.858
ILE Mutation: IE = -103.165 ddG = 14.865
LEU Mutation: IE = -103.946 ddG = 14.084
MET Mutation: IE = -105.520 ddG = 12.510
ASN Mutation: IE = -103.651 ddG = 14.379
PRO Mutation: IE = -103.499 ddG = 14.531
GLN Mutation: IE = -109.195 ddG = 8.835
ARG Mutation: IE = -111.793 ddG = 6.237
SER Mutation: IE = -102.675 ddG = 15.355
THR Mutation: IE = -103.631 ddG = 14.399
VAL Mutation: IE = -104.108 ddG = 13.922
TRP Mutation: IE = -104.291 ddG = 13.739
TYR Mutation: IE = -104.619 ddG = 13.411

Antibody Residue ARG 106 I
ALA Mutation: IE = -94.322 ddG = 23.708
CYS Mutation: IE = -93.927 ddG = 24.103
ASP Mutation: IE = -92.091 ddG = 25.939
GLU Mutation: IE = -93.237 ddG = 24.793
PHE Mutation: IE = -92.971 ddG = 25.059
GLY Mutation: IE = -95.825 ddG = 22.205
HIS Mutation: IE = -94.254 ddG = 23.776
ILE Mutation: IE = -96.559 ddG = 21.471
LYS Mutation: IE = -93.373 ddG = 24.657
LEU Mutation: IE = -93.691 ddG = 24.339
MET Mutation: IE = -94.273 ddG = 23.757
ASN Mutation: IE = -93.114 ddG = 24.916
PRO Mutation: IE = -93.105 ddG = 24.925
GLN Mutation: IE = -94.510 ddG = 23.520
SER Mutation: IE = -94.190 ddG = 23.840
THR Mutation: IE = -94.918 ddG = 23.112
VAL Mutation: IE = -94.678 ddG = 23.352
TRP Mutation: IE = -96.521 ddG = 21.509
TYR Mutation: IE = -92.404 ddG = 25.626

Antibody Residue GLY 107 I
ALA Mutation: IE = -104.139 ddG = 13.891
CYS Mutation: IE = -105.449 ddG = 12.581
ASP Mutation: IE = -76.396 ddG = 41.634
GLU Mutation: IE = -78.058 ddG = 39.972
PHE Mutation: IE = -98.744 ddG = 19.286
HIS Mutation: IE = -99.955 ddG = 18.075
ILE Mutation: IE = -90.752 ddG = 27.278
LYS Mutation: IE = -96.220 ddG = 21.810
LEU Mutation: IE = -98.986 ddG = 19.044
MET Mutation: IE = -97.662 ddG = 20.368
ASN Mutation: IE = -85.718 ddG = 32.312
PRO Mutation: IE = -95.434 ddG = 22.596
GLN Mutation: IE = -89.170 ddG = 28.860
ARG Mutation: IE = -88.740 ddG = 29.290
SER Mutation: IE = -110.938 ddG = 7.092
THR Mutation: IE = -101.415 ddG = 16.615
VAL Mutation: IE = -91.125 ddG = 26.905
TRP Mutation: IE = -99.624 ddG = 18.406
TYR Mutation: IE = -100.372 ddG = 17.658

Antibody Residue TRP 108 I
ALA Mutation: IE = -102.911 ddG = 15.119
CYS Mutation: IE = -106.908 ddG = 11.122
ASP Mutation: IE = -118.495 ddG = -0.465
GLU Mutation: IE = -124.758 ddG = -6.728
PHE Mutation: IE = -100.256 ddG = 17.774
GLY Mutation: IE = -99.090 ddG = 18.940
HIS Mutation: IE = -106.151 ddG = 11.879
ILE Mutation: IE = -104.246 ddG = 13.784
LYS Mutation: IE = -116.096 ddG = 1.934
LEU Mutation: IE = -99.492 ddG = 18.538
MET Mutation: IE = -107.202 ddG = 10.828
ASN Mutation: IE = -111.029 ddG = 7.001
PRO Mutation: IE = -93.251 ddG = 24.779
GLN Mutation: IE = -122.503 ddG = -4.473
ARG Mutation: IE = -123.720 ddG = -5.690
SER Mutation: IE = -112.698 ddG = 5.332
THR Mutation: IE = -114.764 ddG = 3.266
VAL Mutation: IE = -101.881 ddG = 16.149
TYR Mutation: IE = -93.880 ddG = 24.150

Antibody Residue ASP 114 I
ALA Mutation: IE = -103.759 ddG = 14.271
CYS Mutation: IE = -99.185 ddG = 18.845
GLU Mutation: IE = -104.048 ddG = 13.982
PHE Mutation: IE = -98.410 ddG = 19.620
GLY Mutation: IE = -103.571 ddG = 14.459
HIS Mutation: IE = -102.317 ddG = 15.713
ILE Mutation: IE = -101.207 ddG = 16.823
LYS Mutation: IE = -99.716 ddG = 18.314
LEU Mutation: IE = -97.780 ddG = 20.250
MET Mutation: IE = -98.829 ddG = 19.201
ASN Mutation: IE = -99.798 ddG = 18.232
PRO Mutation: IE = -100.257 ddG = 17.773
GLN Mutation: IE = -99.439 ddG = 18.591
ARG Mutation: IE = -101.484 ddG = 16.546
SER Mutation: IE = -101.501 ddG = 16.529
THR Mutation: IE = -101.981 ddG = 16.049
VAL Mutation: IE = -102.350 ddG = 15.680
TRP Mutation: IE = -99.213 ddG = 18.817
TYR Mutation: IE = -96.111 ddG = 21.919
