# Supplementary material for: Developing similarity matrices for antibody-protein binding interactions
Source: PLoS One. 2023 Oct 26;18(10):e0293606. doi: 10.1371/journal.pone.0293606 (PMC10602319; doi:10.1371/journal.pone.0293606)
Supplement: S1 File — is a zip file containing every energy calculated in this analysis. (ZIP) [file pone.0293606.s006.zip › PPI Similarity Matrix Data/aB_amb/1ZA3_Antibody_Mutation_Energies.txt]

1ZA3 Results
Wildtype Interaction Energy: -116.425

Antibody Residue TYR 59 H
ALA Mutation: IE = -120.984 ddG = -4.559
CYS Mutation: IE = -120.864 ddG = -4.439
ASP Mutation: IE = -111.717 ddG = 4.708
GLU Mutation: IE = -115.724 ddG = 0.701
PHE Mutation: IE = -122.608 ddG = -6.183
GLY Mutation: IE = -118.749 ddG = -2.324
HIS Mutation: IE = -123.538 ddG = -7.113
ILE Mutation: IE = -119.629 ddG = -3.204
LYS Mutation: IE = -144.319 ddG = -27.894
LEU Mutation: IE = -119.359 ddG = -2.934
MET Mutation: IE = -120.823 ddG = -4.398
ASN Mutation: IE = -121.272 ddG = -4.847
PRO Mutation: IE = -113.689 ddG = 2.736
GLN Mutation: IE = -129.546 ddG = -13.121
ARG Mutation: IE = -134.403 ddG = -17.978
SER Mutation: IE = -117.815 ddG = -1.390
THR Mutation: IE = -118.296 ddG = -1.871
VAL Mutation: IE = -110.812 ddG = 5.613
TRP Mutation: IE = -119.763 ddG = -3.338

Antibody Residue SER 93 H
ALA Mutation: IE = -118.390 ddG = -1.965
CYS Mutation: IE = -124.095 ddG = -7.670
ASP Mutation: IE = -118.592 ddG = -2.167
GLU Mutation: IE = -116.967 ddG = -0.542
PHE Mutation: IE = -115.086 ddG = 1.339
GLY Mutation: IE = -116.288 ddG = 0.137
HIS Mutation: IE = -124.734 ddG = -8.309
ILE Mutation: IE = -119.981 ddG = -3.556
LYS Mutation: IE = -128.914 ddG = -12.489
LEU Mutation: IE = -119.206 ddG = -2.781
MET Mutation: IE = -119.753 ddG = -3.328
ASN Mutation: IE = -132.185 ddG = -15.760
PRO Mutation: IE = -123.460 ddG = -7.035
GLN Mutation: IE = -130.719 ddG = -14.294
ARG Mutation: IE = -138.841 ddG = -22.416
THR Mutation: IE = -125.016 ddG = -8.591
VAL Mutation: IE = -117.000 ddG = -0.575
TRP Mutation: IE = -125.226 ddG = -8.801
TYR Mutation: IE = -118.595 ddG = -2.170

Antibody Residue ARG 95 H
ALA Mutation: IE = -98.251 ddG = 18.174
CYS Mutation: IE = -105.785 ddG = 10.640
ASP Mutation: IE = -99.505 ddG = 16.920
GLU Mutation: IE = -100.100 ddG = 16.325
PHE Mutation: IE = -106.083 ddG = 10.342
GLY Mutation: IE = -101.031 ddG = 15.394
HIS Mutation: IE = -102.669 ddG = 13.756
ILE Mutation: IE = -102.477 ddG = 13.948
LYS Mutation: IE = -100.131 ddG = 16.294
LEU Mutation: IE = -103.379 ddG = 13.046
MET Mutation: IE = -104.451 ddG = 11.974
ASN Mutation: IE = -103.126 ddG = 13.299
PRO Mutation: IE = -105.378 ddG = 11.047
GLN Mutation: IE = -102.866 ddG = 13.559
SER Mutation: IE = -104.517 ddG = 11.908
THR Mutation: IE = -104.716 ddG = 11.709
VAL Mutation: IE = -104.257 ddG = 12.168
TRP Mutation: IE = -104.839 ddG = 11.586
TYR Mutation: IE = -97.399 ddG = 19.026

Antibody Residue TYR 110 H
ALA Mutation: IE = -122.444 ddG = -6.019
CYS Mutation: IE = -125.682 ddG = -9.257
ASP Mutation: IE = -125.449 ddG = -9.024
GLU Mutation: IE = -116.868 ddG = -0.443
PHE Mutation: IE = -129.647 ddG = -13.222
GLY Mutation: IE = -129.890 ddG = -13.465
HIS Mutation: IE = -107.593 ddG = 8.832
ILE Mutation: IE = -122.564 ddG = -6.139
LYS Mutation: IE = -127.540 ddG = -11.115
LEU Mutation: IE = -126.787 ddG = -10.362
MET Mutation: IE = -117.964 ddG = -1.539
ASN Mutation: IE = -129.734 ddG = -13.309
PRO Mutation: IE = -122.651 ddG = -6.226
GLN Mutation: IE = -138.719 ddG = -22.294
ARG Mutation: IE = -140.890 ddG = -24.465
SER Mutation: IE = -123.582 ddG = -7.157
THR Mutation: IE = -113.196 ddG = 3.229
VAL Mutation: IE = -127.311 ddG = -10.886
TRP Mutation: IE = -117.906 ddG = -1.481

Antibody Residue TYR 111 H
ALA Mutation: IE = -130.334 ddG = -13.909
CYS Mutation: IE = -133.358 ddG = -16.933
ASP Mutation: IE = -124.545 ddG = -8.120
GLU Mutation: IE = -123.101 ddG = -6.676
PHE Mutation: IE = -117.193 ddG = -0.768
GLY Mutation: IE = -120.871 ddG = -4.446
HIS Mutation: IE = -123.764 ddG = -7.339
ILE Mutation: IE = -125.457 ddG = -9.032
LYS Mutation: IE = -136.053 ddG = -19.628
LEU Mutation: IE = -126.581 ddG = -10.156
MET Mutation: IE = -129.610 ddG = -13.185
ASN Mutation: IE = -142.284 ddG = -25.859
PRO Mutation: IE = -121.290 ddG = -4.865
GLN Mutation: IE = -139.423 ddG = -22.998
ARG Mutation: IE = -147.959 ddG = -31.534
SER Mutation: IE = -125.557 ddG = -9.132
THR Mutation: IE = -121.431 ddG = -5.006
VAL Mutation: IE = -127.443 ddG = -11.018
TRP Mutation: IE = -115.768 ddG = 0.657

Antibody Residue ASP 1028 L
ALA Mutation: IE = -125.533 ddG = -9.108
CYS Mutation: IE = -130.495 ddG = -14.070
GLU Mutation: IE = -125.248 ddG = -8.823
PHE Mutation: IE = -127.829 ddG = -11.404
GLY Mutation: IE = -124.471 ddG = -8.046
HIS Mutation: IE = -128.328 ddG = -11.903
ILE Mutation: IE = -128.020 ddG = -11.595
LYS Mutation: IE = -126.802 ddG = -10.377
LEU Mutation: IE = -124.167 ddG = -7.742
MET Mutation: IE = -123.875 ddG = -7.450
ASN Mutation: IE = -124.203 ddG = -7.778
PRO Mutation: IE = -127.877 ddG = -11.452
GLN Mutation: IE = -124.725 ddG = -8.300
ARG Mutation: IE = -120.603 ddG = -4.178
SER Mutation: IE = -124.470 ddG = -8.045
THR Mutation: IE = -126.104 ddG = -9.679
VAL Mutation: IE = -118.656 ddG = -2.231
TRP Mutation: IE = -126.533 ddG = -10.108
TYR Mutation: IE = -127.459 ddG = -11.034

Antibody Residue ASN 1036 L
ALA Mutation: IE = -123.502 ddG = -7.077
CYS Mutation: IE = -120.533 ddG = -4.108
ASP Mutation: IE = -115.964 ddG = 0.461
GLU Mutation: IE = -122.832 ddG = -6.407
PHE Mutation: IE = -127.917 ddG = -11.492
GLY Mutation: IE = -120.346 ddG = -3.921
HIS Mutation: IE = -125.178 ddG = -8.753
ILE Mutation: IE = -126.679 ddG = -10.254
LYS Mutation: IE = -122.425 ddG = -6.000
LEU Mutation: IE = -123.398 ddG = -6.973
MET Mutation: IE = -122.645 ddG = -6.220
PRO Mutation: IE = -128.654 ddG = -12.229
GLN Mutation: IE = -120.333 ddG = -3.908
ARG Mutation: IE = -122.800 ddG = -6.375
SER Mutation: IE = -126.204 ddG = -9.779
THR Mutation: IE = -120.183 ddG = -3.758
VAL Mutation: IE = -117.860 ddG = -1.435
TRP Mutation: IE = -126.339 ddG = -9.914
TYR Mutation: IE = -130.225 ddG = -13.800
