# Supplementary material for: Developing similarity matrices for antibody-protein binding interactions
Source: PLoS One. 2023 Oct 26;18(10):e0293606. doi: 10.1371/journal.pone.0293606 (PMC10602319; doi:10.1371/journal.pone.0293606)
Supplement: S1 File — is a zip file containing every energy calculated in this analysis. (ZIP) [file pone.0293606.s006.zip › PPI Similarity Matrix Data/aB_amb/1ZTX_Antibody_Mutation_Energies.txt]

1ZTX Results
Wildtype Interaction Energy: -128.538

Antibody Residue SER 36 L
ALA Mutation: IE = -117.841 ddG = 10.697
CYS Mutation: IE = -118.670 ddG = 9.868
ASP Mutation: IE = -117.062 ddG = 11.476
GLU Mutation: IE = -116.110 ddG = 12.428
PHE Mutation: IE = -118.955 ddG = 9.583
GLY Mutation: IE = -117.129 ddG = 11.409
HIS Mutation: IE = -118.062 ddG = 10.476
ILE Mutation: IE = -117.546 ddG = 10.992
LYS Mutation: IE = -116.237 ddG = 12.301
LEU Mutation: IE = -117.086 ddG = 11.452
MET Mutation: IE = -116.799 ddG = 11.739
ASN Mutation: IE = -121.940 ddG = 6.598
PRO Mutation: IE = -116.806 ddG = 11.732
GLN Mutation: IE = -118.861 ddG = 9.677
ARG Mutation: IE = -118.460 ddG = 10.078
THR Mutation: IE = -118.782 ddG = 9.756
VAL Mutation: IE = -117.579 ddG = 10.959
TRP Mutation: IE = -119.004 ddG = 9.534
TYR Mutation: IE = -121.335 ddG = 7.203

Antibody Residue ARG 64 H
ALA Mutation: IE = -107.507 ddG = 21.031
CYS Mutation: IE = -108.423 ddG = 20.115
ASP Mutation: IE = -106.559 ddG = 21.979
GLU Mutation: IE = -106.512 ddG = 22.026
PHE Mutation: IE = -108.041 ddG = 20.497
GLY Mutation: IE = -106.783 ddG = 21.755
HIS Mutation: IE = -107.848 ddG = 20.690
ILE Mutation: IE = -107.230 ddG = 21.308
LYS Mutation: IE = -110.525 ddG = 18.013
LEU Mutation: IE = -107.932 ddG = 20.606
MET Mutation: IE = -108.423 ddG = 20.115
ASN Mutation: IE = -107.332 ddG = 21.206
PRO Mutation: IE = -109.020 ddG = 19.518
GLN Mutation: IE = -106.185 ddG = 22.353
SER Mutation: IE = -106.852 ddG = 21.686
THR Mutation: IE = -107.108 ddG = 21.430
VAL Mutation: IE = -108.013 ddG = 20.525
TRP Mutation: IE = -108.819 ddG = 19.719
TYR Mutation: IE = -107.548 ddG = 20.990

Antibody Residue ARG 106 H
ALA Mutation: IE = -113.997 ddG = 14.541
CYS Mutation: IE = -114.379 ddG = 14.159
ASP Mutation: IE = -114.598 ddG = 13.940
GLU Mutation: IE = -113.707 ddG = 14.831
PHE Mutation: IE = -114.221 ddG = 14.317
GLY Mutation: IE = -113.830 ddG = 14.708
HIS Mutation: IE = -111.437 ddG = 17.101
ILE Mutation: IE = -114.329 ddG = 14.209
LYS Mutation: IE = -113.972 ddG = 14.566
LEU Mutation: IE = -113.358 ddG = 15.180
MET Mutation: IE = -114.438 ddG = 14.100
ASN Mutation: IE = -111.517 ddG = 17.021
PRO Mutation: IE = -113.836 ddG = 14.702
GLN Mutation: IE = -114.283 ddG = 14.255
SER Mutation: IE = -112.521 ddG = 16.017
THR Mutation: IE = -113.031 ddG = 15.507
VAL Mutation: IE = -114.922 ddG = 13.616
TRP Mutation: IE = -113.526 ddG = 15.012
TYR Mutation: IE = -116.880 ddG = 11.658

Antibody Residue SER 107 H
ALA Mutation: IE = -113.053 ddG = 15.485
CYS Mutation: IE = -118.748 ddG = 9.790
ASP Mutation: IE = -120.725 ddG = 7.813
GLU Mutation: IE = -118.609 ddG = 9.929
PHE Mutation: IE = -116.274 ddG = 12.264
GLY Mutation: IE = -114.574 ddG = 13.964
HIS Mutation: IE = -123.424 ddG = 5.114
ILE Mutation: IE = -114.805 ddG = 13.733
LYS Mutation: IE = -112.203 ddG = 16.335
LEU Mutation: IE = -115.960 ddG = 12.578
MET Mutation: IE = -119.425 ddG = 9.113
ASN Mutation: IE = -108.030 ddG = 20.508
PRO Mutation: IE = -109.322 ddG = 19.216
GLN Mutation: IE = -121.306 ddG = 7.232
ARG Mutation: IE = -131.172 ddG = -2.634
THR Mutation: IE = -124.634 ddG = 3.904
VAL Mutation: IE = -117.947 ddG = 10.591
TRP Mutation: IE = -115.435 ddG = 13.103
TYR Mutation: IE = -119.945 ddG = 8.593

Antibody Residue ALA 108 H
CYS Mutation: IE = -124.310 ddG = 4.228
ASP Mutation: IE = -119.439 ddG = 9.099
GLU Mutation: IE = -123.584 ddG = 4.954
PHE Mutation: IE = -122.017 ddG = 6.521
GLY Mutation: IE = -118.955 ddG = 9.583
HIS Mutation: IE = -121.121 ddG = 7.417
ILE Mutation: IE = -126.916 ddG = 1.622
LYS Mutation: IE = -117.475 ddG = 11.063
LEU Mutation: IE = -125.423 ddG = 3.115
MET Mutation: IE = -122.791 ddG = 5.747
ASN Mutation: IE = -122.080 ddG = 6.458
PRO Mutation: IE = -121.119 ddG = 7.419
GLN Mutation: IE = -120.129 ddG = 8.409
ARG Mutation: IE = -119.581 ddG = 8.957
SER Mutation: IE = -120.263 ddG = 8.275
THR Mutation: IE = -121.579 ddG = 6.959
VAL Mutation: IE = -122.291 ddG = 6.247
TRP Mutation: IE = -125.732 ddG = 2.806
TYR Mutation: IE = -117.744 ddG = 10.794

Antibody Residue SER 109 H
ALA Mutation: IE = -121.768 ddG = 6.770
CYS Mutation: IE = -122.579 ddG = 5.959
ASP Mutation: IE = -122.302 ddG = 6.236
GLU Mutation: IE = -116.804 ddG = 11.734
PHE Mutation: IE = -119.466 ddG = 9.072
GLY Mutation: IE = -120.956 ddG = 7.582
HIS Mutation: IE = -128.540 ddG = -0.002
ILE Mutation: IE = -124.701 ddG = 3.837
LYS Mutation: IE = -117.724 ddG = 10.814
LEU Mutation: IE = -122.058 ddG = 6.480
MET Mutation: IE = -122.705 ddG = 5.833
ASN Mutation: IE = -123.549 ddG = 4.989
PRO Mutation: IE = -120.930 ddG = 7.608
GLN Mutation: IE = -121.922 ddG = 6.616
ARG Mutation: IE = -123.296 ddG = 5.242
THR Mutation: IE = -119.092 ddG = 9.446
VAL Mutation: IE = -119.806 ddG = 8.732
TRP Mutation: IE = -118.190 ddG = 10.348
TYR Mutation: IE = -120.791 ddG = 7.747

Antibody Residue ASP 113 H
ALA Mutation: IE = -112.422 ddG = 16.116
CYS Mutation: IE = -113.532 ddG = 15.006
GLU Mutation: IE = -121.751 ddG = 6.787
PHE Mutation: IE = -111.182 ddG = 17.356
GLY Mutation: IE = -111.119 ddG = 17.419
HIS Mutation: IE = -109.098 ddG = 19.440
ILE Mutation: IE = -108.582 ddG = 19.956
LYS Mutation: IE = -105.715 ddG = 22.823
LEU Mutation: IE = -108.281 ddG = 20.257
MET Mutation: IE = -106.831 ddG = 21.707
ASN Mutation: IE = -119.734 ddG = 8.804
PRO Mutation: IE = -112.073 ddG = 16.465
GLN Mutation: IE = -108.760 ddG = 19.778
ARG Mutation: IE = -107.476 ddG = 21.062
SER Mutation: IE = -116.636 ddG = 11.902
THR Mutation: IE = -116.995 ddG = 11.543
VAL Mutation: IE = -109.381 ddG = 19.157
TRP Mutation: IE = -110.739 ddG = 17.799
TYR Mutation: IE = -109.369 ddG = 19.169
