# Supplementary material for: Developing similarity matrices for antibody-protein binding interactions
Source: PLoS One. 2023 Oct 26;18(10):e0293606. doi: 10.1371/journal.pone.0293606 (PMC10602319; doi:10.1371/journal.pone.0293606)
Supplement: S1 File — is a zip file containing every energy calculated in this analysis. (ZIP) [file pone.0293606.s006.zip › PPI Similarity Matrix Data/aB_amb/1ZV5_Antibody_Mutation_Energies.txt]

1ZV5 Results
Wildtype Interaction Energy: -146.983

Antibody Residue LYS 35 A
ALA Mutation: IE = -137.268 ddG = 9.715
CYS Mutation: IE = -139.606 ddG = 7.377
ASP Mutation: IE = -148.238 ddG = -1.255
GLU Mutation: IE = -140.117 ddG = 6.866
PHE Mutation: IE = -144.023 ddG = 2.960
GLY Mutation: IE = -136.698 ddG = 10.285
HIS Mutation: IE = -143.718 ddG = 3.265
ILE Mutation: IE = -137.917 ddG = 9.066
LEU Mutation: IE = -137.435 ddG = 9.548
MET Mutation: IE = -141.183 ddG = 5.800
ASN Mutation: IE = -141.727 ddG = 5.256
PRO Mutation: IE = -138.067 ddG = 8.916
GLN Mutation: IE = -140.627 ddG = 6.356
ARG Mutation: IE = -147.110 ddG = -0.127
SER Mutation: IE = -141.607 ddG = 5.376
THR Mutation: IE = -136.692 ddG = 10.291
VAL Mutation: IE = -136.329 ddG = 10.654
TRP Mutation: IE = -145.436 ddG = 1.547
TYR Mutation: IE = -146.995 ddG = -0.012

Antibody Residue ASP 49 A
ALA Mutation: IE = -114.062 ddG = 32.921
CYS Mutation: IE = -115.492 ddG = 31.491
GLU Mutation: IE = -127.507 ddG = 19.476
PHE Mutation: IE = -112.246 ddG = 34.737
GLY Mutation: IE = -114.002 ddG = 32.981
HIS Mutation: IE = -114.850 ddG = 32.133
ILE Mutation: IE = -116.606 ddG = 30.377
LYS Mutation: IE = -113.957 ddG = 33.026
LEU Mutation: IE = -114.579 ddG = 32.404
MET Mutation: IE = -119.393 ddG = 27.590
ASN Mutation: IE = -110.806 ddG = 36.177
PRO Mutation: IE = -113.914 ddG = 33.069
GLN Mutation: IE = -119.296 ddG = 27.687
ARG Mutation: IE = -113.408 ddG = 33.575
SER Mutation: IE = -114.888 ddG = 32.095
THR Mutation: IE = -117.057 ddG = 29.926
VAL Mutation: IE = -116.141 ddG = 30.842
TRP Mutation: IE = -116.945 ddG = 30.038
TYR Mutation: IE = -112.052 ddG = 34.931

Antibody Residue TYR 108 A
ALA Mutation: IE = -139.787 ddG = 7.196
CYS Mutation: IE = -141.012 ddG = 5.971
ASP Mutation: IE = -161.280 ddG = -14.297
GLU Mutation: IE = -150.932 ddG = -3.949
PHE Mutation: IE = -142.263 ddG = 4.720
GLY Mutation: IE = -139.926 ddG = 7.057
HIS Mutation: IE = -142.647 ddG = 4.336
ILE Mutation: IE = -141.381 ddG = 5.602
LYS Mutation: IE = -154.300 ddG = -7.317
LEU Mutation: IE = -142.422 ddG = 4.561
MET Mutation: IE = -136.055 ddG = 10.928
ASN Mutation: IE = -143.549 ddG = 3.434
PRO Mutation: IE = -139.558 ddG = 7.425
GLN Mutation: IE = -143.816 ddG = 3.167
ARG Mutation: IE = -150.149 ddG = -3.166
SER Mutation: IE = -141.291 ddG = 5.692
THR Mutation: IE = -140.998 ddG = 5.985
VAL Mutation: IE = -138.706 ddG = 8.277
TRP Mutation: IE = -139.153 ddG = 7.830

Antibody Residue ASN 110 A
ALA Mutation: IE = -136.787 ddG = 10.196
CYS Mutation: IE = -139.125 ddG = 7.858
ASP Mutation: IE = -134.441 ddG = 12.542
GLU Mutation: IE = -134.645 ddG = 12.338
PHE Mutation: IE = -136.835 ddG = 10.148
GLY Mutation: IE = -135.839 ddG = 11.144
HIS Mutation: IE = -135.566 ddG = 11.417
ILE Mutation: IE = -136.101 ddG = 10.882
LYS Mutation: IE = -137.722 ddG = 9.261
LEU Mutation: IE = -135.333 ddG = 11.650
MET Mutation: IE = -136.053 ddG = 10.930
PRO Mutation: IE = -137.836 ddG = 9.147
GLN Mutation: IE = -140.004 ddG = 6.979
ARG Mutation: IE = -149.099 ddG = -2.116
SER Mutation: IE = -142.900 ddG = 4.083
THR Mutation: IE = -139.590 ddG = 7.393
VAL Mutation: IE = -135.054 ddG = 11.929
TRP Mutation: IE = -140.651 ddG = 6.332
TYR Mutation: IE = -136.589 ddG = 10.394

Antibody Residue GLN 112 A
ALA Mutation: IE = -139.619 ddG = 7.364
CYS Mutation: IE = -141.947 ddG = 5.036
ASP Mutation: IE = -138.904 ddG = 8.079
GLU Mutation: IE = -136.098 ddG = 10.885
PHE Mutation: IE = -143.729 ddG = 3.254
GLY Mutation: IE = -138.523 ddG = 8.460
HIS Mutation: IE = -143.087 ddG = 3.896
ILE Mutation: IE = -140.548 ddG = 6.435
LYS Mutation: IE = -144.989 ddG = 1.994
LEU Mutation: IE = -142.551 ddG = 4.432
MET Mutation: IE = -142.396 ddG = 4.587
ASN Mutation: IE = -143.313 ddG = 3.670
PRO Mutation: IE = -139.543 ddG = 7.440
ARG Mutation: IE = -145.689 ddG = 1.294
SER Mutation: IE = -139.586 ddG = 7.397
THR Mutation: IE = -140.557 ddG = 6.426
VAL Mutation: IE = -141.818 ddG = 5.165
TRP Mutation: IE = -142.652 ddG = 4.331
TYR Mutation: IE = -148.186 ddG = -1.203

Antibody Residue THR 115 A
ALA Mutation: IE = -139.995 ddG = 6.988
CYS Mutation: IE = -139.300 ddG = 7.683
ASP Mutation: IE = -140.726 ddG = 6.257
GLU Mutation: IE = -138.848 ddG = 8.135
PHE Mutation: IE = -140.186 ddG = 6.797
GLY Mutation: IE = -140.593 ddG = 6.390
HIS Mutation: IE = -136.788 ddG = 10.195
ILE Mutation: IE = -140.618 ddG = 6.365
LYS Mutation: IE = -140.380 ddG = 6.603
LEU Mutation: IE = -136.638 ddG = 10.345
MET Mutation: IE = -136.127 ddG = 10.856
ASN Mutation: IE = -139.593 ddG = 7.390
PRO Mutation: IE = -139.674 ddG = 7.309
GLN Mutation: IE = -141.027 ddG = 5.956
ARG Mutation: IE = -136.480 ddG = 10.503
SER Mutation: IE = -141.299 ddG = 5.684
VAL Mutation: IE = -141.024 ddG = 5.959
TRP Mutation: IE = -131.796 ddG = 15.187
TYR Mutation: IE = -139.108 ddG = 7.875

Antibody Residue ARG 116 A
ALA Mutation: IE = -114.578 ddG = 32.405
CYS Mutation: IE = -117.858 ddG = 29.125
ASP Mutation: IE = -114.005 ddG = 32.978
GLU Mutation: IE = -109.905 ddG = 37.078
PHE Mutation: IE = -116.525 ddG = 30.458
GLY Mutation: IE = -113.782 ddG = 33.201
HIS Mutation: IE = -117.019 ddG = 29.964
ILE Mutation: IE = -116.725 ddG = 30.258
LYS Mutation: IE = -125.569 ddG = 21.414
LEU Mutation: IE = -114.137 ddG = 32.846
MET Mutation: IE = -116.019 ddG = 30.964
ASN Mutation: IE = -114.987 ddG = 31.996
PRO Mutation: IE = -114.183 ddG = 32.800
GLN Mutation: IE = -115.744 ddG = 31.239
SER Mutation: IE = -115.906 ddG = 31.077
THR Mutation: IE = -118.384 ddG = 28.599
VAL Mutation: IE = -114.795 ddG = 32.188
TRP Mutation: IE = -114.744 ddG = 32.239
TYR Mutation: IE = -115.705 ddG = 31.278
