# Supplementary material for: Developing similarity matrices for antibody-protein binding interactions
Source: PLoS One. 2023 Oct 26;18(10):e0293606. doi: 10.1371/journal.pone.0293606 (PMC10602319; doi:10.1371/journal.pone.0293606)
Supplement: S1 File — is a zip file containing every energy calculated in this analysis. (ZIP) [file pone.0293606.s006.zip › PPI Similarity Matrix Data/aB_amb/1ZVH_Antibody_Mutation_Energies.txt]

1ZVH Results
Wildtype Interaction Energy: -66.982

Antibody Residue TYR 1028 A
ALA Mutation: IE = -62.183 ddG = 4.799
CYS Mutation: IE = -62.202 ddG = 4.780
ASP Mutation: IE = -64.669 ddG = 2.313
GLU Mutation: IE = -62.220 ddG = 4.762
PHE Mutation: IE = -63.944 ddG = 3.038
GLY Mutation: IE = -60.740 ddG = 6.242
HIS Mutation: IE = -63.506 ddG = 3.476
ILE Mutation: IE = -60.006 ddG = 6.976
LYS Mutation: IE = -61.813 ddG = 5.169
LEU Mutation: IE = -62.323 ddG = 4.659
MET Mutation: IE = -62.774 ddG = 4.208
ASN Mutation: IE = -61.759 ddG = 5.223
PRO Mutation: IE = -61.465 ddG = 5.517
GLN Mutation: IE = -62.346 ddG = 4.636
ARG Mutation: IE = -64.677 ddG = 2.305
SER Mutation: IE = -60.981 ddG = 6.001
THR Mutation: IE = -62.974 ddG = 4.008
VAL Mutation: IE = -62.098 ddG = 4.884
TRP Mutation: IE = -63.453 ddG = 3.529

Antibody Residue ARG 1108 A
ALA Mutation: IE = -64.230 ddG = 2.752
CYS Mutation: IE = -64.835 ddG = 2.147
ASP Mutation: IE = -67.533 ddG = -0.551
GLU Mutation: IE = -76.885 ddG = -9.903
PHE Mutation: IE = -66.374 ddG = 0.608
GLY Mutation: IE = -65.341 ddG = 1.641
HIS Mutation: IE = -64.623 ddG = 2.359
ILE Mutation: IE = -58.673 ddG = 8.309
LYS Mutation: IE = -67.147 ddG = -0.165
LEU Mutation: IE = -62.579 ddG = 4.403
MET Mutation: IE = -65.670 ddG = 1.312
ASN Mutation: IE = -67.136 ddG = -0.154
PRO Mutation: IE = -66.643 ddG = 0.339
GLN Mutation: IE = -63.035 ddG = 3.947
SER Mutation: IE = -67.149 ddG = -0.167
THR Mutation: IE = -66.168 ddG = 0.814
VAL Mutation: IE = -63.146 ddG = 3.836
TRP Mutation: IE = -62.062 ddG = 4.920
TYR Mutation: IE = -64.067 ddG = 2.915

Antibody Residue GLN 1109 A
ALA Mutation: IE = -63.966 ddG = 3.016
CYS Mutation: IE = -63.595 ddG = 3.387
ASP Mutation: IE = -59.540 ddG = 7.442
GLU Mutation: IE = -75.855 ddG = -8.873
PHE Mutation: IE = -64.158 ddG = 2.824
GLY Mutation: IE = -60.220 ddG = 6.762
HIS Mutation: IE = -66.402 ddG = 0.580
ILE Mutation: IE = -59.657 ddG = 7.325
LYS Mutation: IE = -64.604 ddG = 2.378
LEU Mutation: IE = -58.974 ddG = 8.008
MET Mutation: IE = -60.370 ddG = 6.612
ASN Mutation: IE = -64.798 ddG = 2.184
PRO Mutation: IE = -60.080 ddG = 6.902
ARG Mutation: IE = -64.132 ddG = 2.850
SER Mutation: IE = -63.473 ddG = 3.509
THR Mutation: IE = -63.001 ddG = 3.981
VAL Mutation: IE = -58.568 ddG = 8.414
TRP Mutation: IE = -61.309 ddG = 5.673
TYR Mutation: IE = -63.207 ddG = 3.775

Antibody Residue GLY 1110 A
ALA Mutation: IE = -68.270 ddG = -1.288
CYS Mutation: IE = -60.570 ddG = 6.412
ASP Mutation: IE = -74.022 ddG = -7.040
GLU Mutation: IE = -68.738 ddG = -1.756
PHE Mutation: IE = 174.936 ddG = 241.918
HIS Mutation: IE = 143.880 ddG = 210.862
ILE Mutation: IE = -63.691 ddG = 3.291
LYS Mutation: IE = -57.787 ddG = 9.195
LEU Mutation: IE = -63.749 ddG = 3.233
MET Mutation: IE = -64.721 ddG = 2.261
ASN Mutation: IE = -73.833 ddG = -6.851
PRO Mutation: IE = -70.050 ddG = -3.068
GLN Mutation: IE = -76.912 ddG = -9.930
ARG Mutation: IE = -60.890 ddG = 6.092
SER Mutation: IE = -68.238 ddG = -1.256
THR Mutation: IE = -67.006 ddG = -0.024
VAL Mutation: IE = -65.191 ddG = 1.791
TRP Mutation: IE = -62.834 ddG = 4.148
TYR Mutation: IE = -61.103 ddG = 5.879

Antibody Residue TRP 1111 A
ALA Mutation: IE = -66.941 ddG = 0.041
CYS Mutation: IE = -66.910 ddG = 0.072
ASP Mutation: IE = -64.743 ddG = 2.239
GLU Mutation: IE = -65.143 ddG = 1.839
PHE Mutation: IE = -69.516 ddG = -2.534
GLY Mutation: IE = -67.037 ddG = -0.055
HIS Mutation: IE = -65.970 ddG = 1.012
ILE Mutation: IE = -69.239 ddG = -2.257
LYS Mutation: IE = -67.834 ddG = -0.852
LEU Mutation: IE = -67.874 ddG = -0.892
MET Mutation: IE = -66.875 ddG = 0.107
ASN Mutation: IE = -68.819 ddG = -1.837
PRO Mutation: IE = -66.793 ddG = 0.189
GLN Mutation: IE = -62.938 ddG = 4.044
ARG Mutation: IE = -62.560 ddG = 4.422
SER Mutation: IE = -70.439 ddG = -3.457
THR Mutation: IE = -71.891 ddG = -4.909
VAL Mutation: IE = -67.824 ddG = -0.842
TYR Mutation: IE = -65.921 ddG = 1.061

Antibody Residue TYR 1111A A
ALA Mutation: IE = -66.777 ddG = 0.205
CYS Mutation: IE = -66.780 ddG = 0.202
ASP Mutation: IE = -70.988 ddG = -4.006
GLU Mutation: IE = -65.597 ddG = 1.385
PHE Mutation: IE = 181.105 ddG = 248.087
GLY Mutation: IE = -65.193 ddG = 1.789
HIS Mutation: IE = -64.810 ddG = 2.172
ILE Mutation: IE = -67.666 ddG = -0.684
LYS Mutation: IE = -66.996 ddG = -0.014
LEU Mutation: IE = -63.597 ddG = 3.385
MET Mutation: IE = -66.494 ddG = 0.488
ASN Mutation: IE = -67.023 ddG = -0.041
PRO Mutation: IE = -61.952 ddG = 5.030
GLN Mutation: IE = -67.506 ddG = -0.524
ARG Mutation: IE = -69.595 ddG = -2.613
SER Mutation: IE = -66.714 ddG = 0.268
THR Mutation: IE = -66.237 ddG = 0.745
VAL Mutation: IE = -67.129 ddG = -0.147
TRP Mutation: IE = -59.909 ddG = 7.073

Antibody Residue TYR 1113 A
ALA Mutation: IE = -64.329 ddG = 2.653
CYS Mutation: IE = -63.953 ddG = 3.029
ASP Mutation: IE = -64.109 ddG = 2.873
GLU Mutation: IE = -64.742 ddG = 2.240
PHE Mutation: IE = -69.367 ddG = -2.385
GLY Mutation: IE = -63.839 ddG = 3.143
HIS Mutation: IE = -68.038 ddG = -1.056
ILE Mutation: IE = -64.152 ddG = 2.830
LYS Mutation: IE = -65.302 ddG = 1.680
LEU Mutation: IE = -66.361 ddG = 0.621
MET Mutation: IE = -64.127 ddG = 2.855
ASN Mutation: IE = -60.478 ddG = 6.504
PRO Mutation: IE = -63.433 ddG = 3.549
GLN Mutation: IE = -64.543 ddG = 2.439
ARG Mutation: IE = -67.528 ddG = -0.546
SER Mutation: IE = -63.957 ddG = 3.025
THR Mutation: IE = -64.206 ddG = 2.776
VAL Mutation: IE = -66.154 ddG = 0.828
TRP Mutation: IE = -72.318 ddG = -5.336
