# Supplementary material for: Developing similarity matrices for antibody-protein binding interactions
Source: PLoS One. 2023 Oct 26;18(10):e0293606. doi: 10.1371/journal.pone.0293606 (PMC10602319; doi:10.1371/journal.pone.0293606)
Supplement: S1 File — is a zip file containing every energy calculated in this analysis. (ZIP) [file pone.0293606.s006.zip › PPI Similarity Matrix Data/aB_amb/2ADF_Antibody_Mutation_Energies.txt]

2ADF Results
Wildtype Interaction Energy: -122.303

Antibody Residue GLN 1 H
ALA Mutation: IE = -118.571 ddG = 3.732
CYS Mutation: IE = -118.357 ddG = 3.946
ASP Mutation: IE = -114.154 ddG = 8.149
GLU Mutation: IE = -119.839 ddG = 2.464
PHE Mutation: IE = -118.648 ddG = 3.655
GLY Mutation: IE = -117.520 ddG = 4.783
HIS Mutation: IE = -118.270 ddG = 4.033
ILE Mutation: IE = -118.075 ddG = 4.228
LYS Mutation: IE = -119.555 ddG = 2.748
LEU Mutation: IE = -116.205 ddG = 6.098
MET Mutation: IE = -115.734 ddG = 6.569
ASN Mutation: IE = -119.142 ddG = 3.161
PRO Mutation: IE = -120.804 ddG = 1.499
ARG Mutation: IE = -119.309 ddG = 2.994
SER Mutation: IE = -118.326 ddG = 3.977
THR Mutation: IE = -120.604 ddG = 1.699
VAL Mutation: IE = -115.262 ddG = 7.041
TRP Mutation: IE = -118.937 ddG = 3.366
TYR Mutation: IE = -118.507 ddG = 3.796

Antibody Residue ASN 36 L
ALA Mutation: IE = -113.818 ddG = 8.485
CYS Mutation: IE = -113.658 ddG = 8.645
ASP Mutation: IE = -118.931 ddG = 3.372
GLU Mutation: IE = -121.893 ddG = 0.410
PHE Mutation: IE = -118.373 ddG = 3.930
GLY Mutation: IE = -114.035 ddG = 8.268
HIS Mutation: IE = -115.746 ddG = 6.557
ILE Mutation: IE = -116.454 ddG = 5.849
LYS Mutation: IE = -118.874 ddG = 3.429
LEU Mutation: IE = -113.181 ddG = 9.122
MET Mutation: IE = -116.429 ddG = 5.874
PRO Mutation: IE = -108.753 ddG = 13.550
GLN Mutation: IE = -122.907 ddG = -0.604
ARG Mutation: IE = -121.710 ddG = 0.593
SER Mutation: IE = -113.307 ddG = 8.996
THR Mutation: IE = -112.301 ddG = 10.002
VAL Mutation: IE = -114.938 ddG = 7.365
TRP Mutation: IE = -111.997 ddG = 10.306
TYR Mutation: IE = -113.771 ddG = 8.532

Antibody Residue TYR 38 L
ALA Mutation: IE = -109.840 ddG = 12.463
CYS Mutation: IE = -107.862 ddG = 14.441
ASP Mutation: IE = -110.536 ddG = 11.767
GLU Mutation: IE = -110.109 ddG = 12.194
PHE Mutation: IE = -112.542 ddG = 9.761
GLY Mutation: IE = -106.876 ddG = 15.427
HIS Mutation: IE = -112.711 ddG = 9.592
ILE Mutation: IE = -109.367 ddG = 12.936
LYS Mutation: IE = -106.442 ddG = 15.861
LEU Mutation: IE = -110.062 ddG = 12.241
MET Mutation: IE = -110.007 ddG = 12.296
ASN Mutation: IE = -110.107 ddG = 12.196
PRO Mutation: IE = -110.731 ddG = 11.572
GLN Mutation: IE = -106.601 ddG = 15.702
ARG Mutation: IE = -109.576 ddG = 12.727
SER Mutation: IE = -107.247 ddG = 15.056
THR Mutation: IE = -110.410 ddG = 11.893
VAL Mutation: IE = -107.332 ddG = 14.971
TRP Mutation: IE = -115.080 ddG = 7.223

Antibody Residue ASN 59 H
ALA Mutation: IE = -108.038 ddG = 14.265
CYS Mutation: IE = -112.195 ddG = 10.108
ASP Mutation: IE = -102.847 ddG = 19.456
GLU Mutation: IE = -106.216 ddG = 16.087
PHE Mutation: IE = -111.280 ddG = 11.023
GLY Mutation: IE = -111.435 ddG = 10.868
HIS Mutation: IE = -111.796 ddG = 10.507
ILE Mutation: IE = -112.316 ddG = 9.987
LYS Mutation: IE = -116.837 ddG = 5.466
LEU Mutation: IE = -113.326 ddG = 8.977
MET Mutation: IE = -114.461 ddG = 7.842
PRO Mutation: IE = -111.263 ddG = 11.040
GLN Mutation: IE = -118.426 ddG = 3.877
ARG Mutation: IE = -119.368 ddG = 2.935
SER Mutation: IE = -113.632 ddG = 8.671
THR Mutation: IE = -114.317 ddG = 7.986
VAL Mutation: IE = -108.333 ddG = 13.970
TRP Mutation: IE = -118.464 ddG = 3.839
TYR Mutation: IE = -111.502 ddG = 10.801

Antibody Residue ASP 108 L
ALA Mutation: IE = -107.540 ddG = 14.763
CYS Mutation: IE = -106.857 ddG = 15.446
GLU Mutation: IE = -108.360 ddG = 13.943
PHE Mutation: IE = -112.816 ddG = 9.487
GLY Mutation: IE = -106.593 ddG = 15.710
HIS Mutation: IE = -108.381 ddG = 13.922
ILE Mutation: IE = -104.251 ddG = 18.052
LYS Mutation: IE = -110.901 ddG = 11.402
LEU Mutation: IE = -109.724 ddG = 12.579
MET Mutation: IE = -107.407 ddG = 14.896
ASN Mutation: IE = -105.514 ddG = 16.789
PRO Mutation: IE = -104.801 ddG = 17.502
GLN Mutation: IE = -110.917 ddG = 11.386
ARG Mutation: IE = -108.048 ddG = 14.255
SER Mutation: IE = -107.690 ddG = 14.613
THR Mutation: IE = -102.362 ddG = 19.941
VAL Mutation: IE = -100.997 ddG = 21.306
TRP Mutation: IE = -108.892 ddG = 13.411
TYR Mutation: IE = -111.955 ddG = 10.348

Antibody Residue TYR 110 H
ALA Mutation: IE = -108.288 ddG = 14.015
CYS Mutation: IE = -112.644 ddG = 9.659
ASP Mutation: IE = -111.085 ddG = 11.218
GLU Mutation: IE = -111.476 ddG = 10.827
PHE Mutation: IE = -99.375 ddG = 22.928
GLY Mutation: IE = -110.776 ddG = 11.527
HIS Mutation: IE = -112.380 ddG = 9.923
ILE Mutation: IE = -109.343 ddG = 12.960
LYS Mutation: IE = -113.557 ddG = 8.746
LEU Mutation: IE = -104.417 ddG = 17.886
MET Mutation: IE = -104.630 ddG = 17.673
ASN Mutation: IE = -112.824 ddG = 9.479
PRO Mutation: IE = -111.788 ddG = 10.515
GLN Mutation: IE = -115.205 ddG = 7.098
ARG Mutation: IE = -128.989 ddG = -6.686
SER Mutation: IE = -113.069 ddG = 9.234
THR Mutation: IE = -109.735 ddG = 12.568
VAL Mutation: IE = -107.429 ddG = 14.874
TRP Mutation: IE = -112.586 ddG = 9.717

Antibody Residue TYR 113 H
ALA Mutation: IE = -102.176 ddG = 20.127
CYS Mutation: IE = -101.101 ddG = 21.202
ASP Mutation: IE = -101.049 ddG = 21.254
GLU Mutation: IE = -99.622 ddG = 22.681
PHE Mutation: IE = -104.195 ddG = 18.108
GLY Mutation: IE = -103.309 ddG = 18.994
HIS Mutation: IE = -104.513 ddG = 17.790
ILE Mutation: IE = -104.132 ddG = 18.171
LYS Mutation: IE = -103.650 ddG = 18.653
LEU Mutation: IE = -105.398 ddG = 16.905
MET Mutation: IE = -104.616 ddG = 17.687
ASN Mutation: IE = -103.984 ddG = 18.319
PRO Mutation: IE = -104.346 ddG = 17.957
GLN Mutation: IE = -101.382 ddG = 20.921
ARG Mutation: IE = -109.508 ddG = 12.795
SER Mutation: IE = -105.146 ddG = 17.157
THR Mutation: IE = -100.739 ddG = 21.564
VAL Mutation: IE = -104.107 ddG = 18.196
TRP Mutation: IE = -106.029 ddG = 16.274
