# Supplementary material for: Developing similarity matrices for antibody-protein binding interactions
Source: PLoS One. 2023 Oct 26;18(10):e0293606. doi: 10.1371/journal.pone.0293606 (PMC10602319; doi:10.1371/journal.pone.0293606)
Supplement: S1 File — is a zip file containing every energy calculated in this analysis. (ZIP) [file pone.0293606.s006.zip › PPI Similarity Matrix Data/aB_amb/2BDN_Antibody_Mutation_Energies.txt]

2BDN Results
Wildtype Interaction Energy: -133.325

Antibody Residue GLU 1 H
ALA Mutation: IE = -116.724 ddG = 16.601
CYS Mutation: IE = -120.971 ddG = 12.354
ASP Mutation: IE = -116.116 ddG = 17.209
PHE Mutation: IE = -120.527 ddG = 12.798
GLY Mutation: IE = -119.405 ddG = 13.920
HIS Mutation: IE = -121.489 ddG = 11.836
ILE Mutation: IE = -121.648 ddG = 11.677
LYS Mutation: IE = -120.950 ddG = 12.375
LEU Mutation: IE = -118.015 ddG = 15.310
MET Mutation: IE = -116.796 ddG = 16.529
ASN Mutation: IE = -120.241 ddG = 13.084
PRO Mutation: IE = -122.705 ddG = 10.620
GLN Mutation: IE = -117.664 ddG = 15.661
ARG Mutation: IE = -121.572 ddG = 11.753
SER Mutation: IE = -120.895 ddG = 12.430
THR Mutation: IE = -122.120 ddG = 11.205
VAL Mutation: IE = -121.204 ddG = 12.121
TRP Mutation: IE = -117.654 ddG = 15.671
TYR Mutation: IE = -121.846 ddG = 11.479

Antibody Residue ASP 36 H
ALA Mutation: IE = -118.565 ddG = 14.760
CYS Mutation: IE = -119.313 ddG = 14.012
GLU Mutation: IE = -117.150 ddG = 16.175
PHE Mutation: IE = -118.271 ddG = 15.054
GLY Mutation: IE = -118.169 ddG = 15.156
HIS Mutation: IE = -121.609 ddG = 11.716
ILE Mutation: IE = -118.562 ddG = 14.763
LYS Mutation: IE = -122.990 ddG = 10.335
LEU Mutation: IE = -114.209 ddG = 19.116
MET Mutation: IE = -118.729 ddG = 14.596
ASN Mutation: IE = -118.889 ddG = 14.436
PRO Mutation: IE = -118.579 ddG = 14.746
GLN Mutation: IE = -121.462 ddG = 11.863
ARG Mutation: IE = -119.371 ddG = 13.954
SER Mutation: IE = -120.139 ddG = 13.186
THR Mutation: IE = -121.047 ddG = 12.278
VAL Mutation: IE = -119.432 ddG = 13.893
TRP Mutation: IE = -123.513 ddG = 9.812
TYR Mutation: IE = -124.573 ddG = 8.752

Antibody Residue THR 37 H
ALA Mutation: IE = -115.532 ddG = 17.793
CYS Mutation: IE = -113.616 ddG = 19.709
ASP Mutation: IE = -117.361 ddG = 15.964
GLU Mutation: IE = -120.032 ddG = 13.293
PHE Mutation: IE = -118.831 ddG = 14.494
GLY Mutation: IE = -123.043 ddG = 10.282
HIS Mutation: IE = -123.710 ddG = 9.615
ILE Mutation: IE = -122.801 ddG = 10.524
LYS Mutation: IE = -121.357 ddG = 11.968
LEU Mutation: IE = -124.579 ddG = 8.746
MET Mutation: IE = -123.526 ddG = 9.799
ASN Mutation: IE = -121.380 ddG = 11.945
PRO Mutation: IE = -119.704 ddG = 13.621
GLN Mutation: IE = -127.304 ddG = 6.021
ARG Mutation: IE = -119.519 ddG = 13.806
SER Mutation: IE = -125.744 ddG = 7.581
VAL Mutation: IE = -119.985 ddG = 13.340
TRP Mutation: IE = -123.583 ddG = 9.742
TYR Mutation: IE = -117.888 ddG = 15.437

Antibody Residue ARG 38 L
ALA Mutation: IE = -108.178 ddG = 25.147
CYS Mutation: IE = -108.979 ddG = 24.346
ASP Mutation: IE = -106.264 ddG = 27.061
GLU Mutation: IE = -105.154 ddG = 28.171
PHE Mutation: IE = -110.086 ddG = 23.239
GLY Mutation: IE = -108.880 ddG = 24.445
HIS Mutation: IE = -109.583 ddG = 23.742
ILE Mutation: IE = -109.606 ddG = 23.719
LYS Mutation: IE = -113.403 ddG = 19.922
LEU Mutation: IE = -107.487 ddG = 25.838
MET Mutation: IE = -110.467 ddG = 22.858
ASN Mutation: IE = -107.258 ddG = 26.067
PRO Mutation: IE = -107.296 ddG = 26.029
GLN Mutation: IE = -106.722 ddG = 26.603
SER Mutation: IE = -108.176 ddG = 25.149
THR Mutation: IE = -109.363 ddG = 23.962
VAL Mutation: IE = -108.968 ddG = 24.357
TRP Mutation: IE = -111.037 ddG = 22.288
TYR Mutation: IE = -112.280 ddG = 21.045

Antibody Residue ASP 57 H
ALA Mutation: IE = -111.633 ddG = 21.692
CYS Mutation: IE = -103.856 ddG = 29.469
GLU Mutation: IE = -129.786 ddG = 3.539
PHE Mutation: IE = -103.592 ddG = 29.733
GLY Mutation: IE = -118.031 ddG = 15.294
HIS Mutation: IE = -106.410 ddG = 26.915
ILE Mutation: IE = -106.885 ddG = 26.440
LYS Mutation: IE = -113.111 ddG = 20.214
LEU Mutation: IE = -106.377 ddG = 26.948
MET Mutation: IE = -105.549 ddG = 27.776
ASN Mutation: IE = -107.619 ddG = 25.706
PRO Mutation: IE = -107.826 ddG = 25.499
GLN Mutation: IE = -108.799 ddG = 24.526
ARG Mutation: IE = -109.606 ddG = 23.719
SER Mutation: IE = -109.784 ddG = 23.541
THR Mutation: IE = -106.945 ddG = 26.380
VAL Mutation: IE = -105.543 ddG = 27.782
TRP Mutation: IE = -110.555 ddG = 22.770
TYR Mutation: IE = -103.814 ddG = 29.511

Antibody Residue ARG 106 H
ALA Mutation: IE = -114.218 ddG = 19.107
CYS Mutation: IE = -106.976 ddG = 26.349
ASP Mutation: IE = -113.161 ddG = 20.164
GLU Mutation: IE = -110.294 ddG = 23.031
PHE Mutation: IE = -113.924 ddG = 19.401
GLY Mutation: IE = -109.935 ddG = 23.390
HIS Mutation: IE = -112.939 ddG = 20.386
ILE Mutation: IE = -111.396 ddG = 21.929
LYS Mutation: IE = -120.917 ddG = 12.408
LEU Mutation: IE = -109.212 ddG = 24.113
MET Mutation: IE = -112.643 ddG = 20.682
ASN Mutation: IE = -110.165 ddG = 23.160
PRO Mutation: IE = -112.550 ddG = 20.775
GLN Mutation: IE = -111.460 ddG = 21.865
SER Mutation: IE = -111.012 ddG = 22.313
THR Mutation: IE = -112.637 ddG = 20.688
VAL Mutation: IE = -108.172 ddG = 25.153
TRP Mutation: IE = -115.385 ddG = 17.940
TYR Mutation: IE = -114.064 ddG = 19.261

Antibody Residue VAL 108 H
ALA Mutation: IE = -121.878 ddG = 11.447
CYS Mutation: IE = -123.302 ddG = 10.023
ASP Mutation: IE = -123.606 ddG = 9.719
GLU Mutation: IE = -120.999 ddG = 12.326
PHE Mutation: IE = -111.070 ddG = 22.255
GLY Mutation: IE = -122.529 ddG = 10.796
HIS Mutation: IE = -115.653 ddG = 17.672
ILE Mutation: IE = -122.271 ddG = 11.054
LYS Mutation: IE = -145.973 ddG = -12.648
LEU Mutation: IE = -124.647 ddG = 8.678
MET Mutation: IE = -127.567 ddG = 5.758
ASN Mutation: IE = -131.884 ddG = 1.441
PRO Mutation: IE = -113.600 ddG = 19.725
GLN Mutation: IE = -124.067 ddG = 9.258
ARG Mutation: IE = -151.262 ddG = -17.937
SER Mutation: IE = -123.771 ddG = 9.554
THR Mutation: IE = -123.175 ddG = 10.150
TRP Mutation: IE = -128.421 ddG = 4.904
TYR Mutation: IE = -119.632 ddG = 13.693
