# Supplementary material for: Developing similarity matrices for antibody-protein binding interactions
Source: PLoS One. 2023 Oct 26;18(10):e0293606. doi: 10.1371/journal.pone.0293606 (PMC10602319; doi:10.1371/journal.pone.0293606)
Supplement: S1 File — is a zip file containing every energy calculated in this analysis. (ZIP) [file pone.0293606.s006.zip › PPI Similarity Matrix Data/aB_amb/2BSE_Antibody_Mutation_Energies.txt]

2BSE Results
Wildtype Interaction Energy: -77.296

Antibody Residue ASN 36 F
ALA Mutation: IE = -70.651 ddG = 6.645
CYS Mutation: IE = -69.139 ddG = 8.157
ASP Mutation: IE = -82.271 ddG = -4.975
GLU Mutation: IE = -78.966 ddG = -1.670
PHE Mutation: IE = -65.161 ddG = 12.135
GLY Mutation: IE = -68.658 ddG = 8.638
HIS Mutation: IE = -66.739 ddG = 10.557
ILE Mutation: IE = -66.661 ddG = 10.635
LYS Mutation: IE = -88.610 ddG = -11.314
LEU Mutation: IE = -69.808 ddG = 7.488
MET Mutation: IE = -72.005 ddG = 5.291
PRO Mutation: IE = -72.390 ddG = 4.906
GLN Mutation: IE = -75.431 ddG = 1.865
ARG Mutation: IE = -72.240 ddG = 5.056
SER Mutation: IE = -74.553 ddG = 2.743
THR Mutation: IE = -79.723 ddG = -2.427
VAL Mutation: IE = -69.168 ddG = 8.128
TRP Mutation: IE = -62.503 ddG = 14.793
TYR Mutation: IE = -72.619 ddG = 4.677

Antibody Residue TYR 62 F
ALA Mutation: IE = -64.222 ddG = 13.074
CYS Mutation: IE = -63.579 ddG = 13.717
ASP Mutation: IE = -60.778 ddG = 16.518
GLU Mutation: IE = -61.467 ddG = 15.829
PHE Mutation: IE = -61.749 ddG = 15.547
GLY Mutation: IE = -61.144 ddG = 16.152
HIS Mutation: IE = -60.287 ddG = 17.009
ILE Mutation: IE = -65.924 ddG = 11.372
LYS Mutation: IE = -58.980 ddG = 18.316
LEU Mutation: IE = -62.246 ddG = 15.050
MET Mutation: IE = -64.138 ddG = 13.158
ASN Mutation: IE = -65.054 ddG = 12.242
PRO Mutation: IE = -63.315 ddG = 13.981
GLN Mutation: IE = -61.503 ddG = 15.793
ARG Mutation: IE = -59.800 ddG = 17.496
SER Mutation: IE = -62.924 ddG = 14.372
THR Mutation: IE = -61.030 ddG = 16.266
VAL Mutation: IE = -65.460 ddG = 11.836
TRP Mutation: IE = -59.906 ddG = 17.390

Antibody Residue TYR 66 F
ALA Mutation: IE = -71.874 ddG = 5.422
CYS Mutation: IE = -73.928 ddG = 3.368
ASP Mutation: IE = -76.204 ddG = 1.092
GLU Mutation: IE = -72.690 ddG = 4.606
PHE Mutation: IE = -72.544 ddG = 4.752
GLY Mutation: IE = -72.674 ddG = 4.622
HIS Mutation: IE = -72.360 ddG = 4.936
ILE Mutation: IE = -73.505 ddG = 3.791
LYS Mutation: IE = -70.886 ddG = 6.410
LEU Mutation: IE = -72.661 ddG = 4.635
MET Mutation: IE = -73.192 ddG = 4.104
ASN Mutation: IE = -72.842 ddG = 4.454
PRO Mutation: IE = -72.446 ddG = 4.850
GLN Mutation: IE = -73.716 ddG = 3.580
ARG Mutation: IE = -73.645 ddG = 3.651
SER Mutation: IE = -72.128 ddG = 5.168
THR Mutation: IE = -73.296 ddG = 4.000
VAL Mutation: IE = -72.078 ddG = 5.218
TRP Mutation: IE = -72.833 ddG = 4.463

Antibody Residue ARG 107 F
ALA Mutation: IE = -71.335 ddG = 5.961
CYS Mutation: IE = -74.320 ddG = 2.976
ASP Mutation: IE = -72.528 ddG = 4.768
GLU Mutation: IE = -72.397 ddG = 4.899
PHE Mutation: IE = -72.075 ddG = 5.221
GLY Mutation: IE = -72.111 ddG = 5.185
HIS Mutation: IE = -70.692 ddG = 6.604
ILE Mutation: IE = -74.086 ddG = 3.210
LYS Mutation: IE = -74.326 ddG = 2.970
LEU Mutation: IE = -72.649 ddG = 4.647
MET Mutation: IE = -75.190 ddG = 2.106
ASN Mutation: IE = -70.049 ddG = 7.247
PRO Mutation: IE = -70.999 ddG = 6.297
GLN Mutation: IE = -71.627 ddG = 5.669
SER Mutation: IE = -73.527 ddG = 3.769
THR Mutation: IE = -74.554 ddG = 2.742
VAL Mutation: IE = -73.818 ddG = 3.478
TRP Mutation: IE = -74.272 ddG = 3.024
TYR Mutation: IE = -73.015 ddG = 4.281

Antibody Residue SER 108 F
ALA Mutation: IE = -72.953 ddG = 4.343
CYS Mutation: IE = -74.827 ddG = 2.469
ASP Mutation: IE = -75.235 ddG = 2.061
GLU Mutation: IE = -90.596 ddG = -13.300
PHE Mutation: IE = -75.232 ddG = 2.064
GLY Mutation: IE = -72.607 ddG = 4.689
HIS Mutation: IE = -75.335 ddG = 1.961
ILE Mutation: IE = -73.807 ddG = 3.489
LYS Mutation: IE = -72.324 ddG = 4.972
LEU Mutation: IE = -74.448 ddG = 2.848
MET Mutation: IE = -74.100 ddG = 3.196
ASN Mutation: IE = -75.079 ddG = 2.217
PRO Mutation: IE = -75.139 ddG = 2.157
GLN Mutation: IE = -74.803 ddG = 2.493
ARG Mutation: IE = -84.644 ddG = -7.348
THR Mutation: IE = -74.043 ddG = 3.253
VAL Mutation: IE = -74.749 ddG = 2.547
TRP Mutation: IE = -78.171 ddG = -0.875
TYR Mutation: IE = -77.994 ddG = -0.698

Antibody Residue GLY 109 F
ALA Mutation: IE = -75.398 ddG = 1.898
CYS Mutation: IE = -75.967 ddG = 1.329
ASP Mutation: IE = -86.201 ddG = -8.905
GLU Mutation: IE = -81.095 ddG = -3.799
PHE Mutation: IE = -85.880 ddG = -8.584
HIS Mutation: IE = -78.605 ddG = -1.309
ILE Mutation: IE = -76.057 ddG = 1.239
LYS Mutation: IE = -76.530 ddG = 0.766
LEU Mutation: IE = -75.754 ddG = 1.542
MET Mutation: IE = -74.892 ddG = 2.404
ASN Mutation: IE = -73.380 ddG = 3.916
PRO Mutation: IE = -72.238 ddG = 5.058
GLN Mutation: IE = -81.457 ddG = -4.161
ARG Mutation: IE = -81.468 ddG = -4.172
SER Mutation: IE = -81.127 ddG = -3.831
THR Mutation: IE = -77.996 ddG = -0.700
VAL Mutation: IE = -75.301 ddG = 1.995
TRP Mutation: IE = -89.976 ddG = -12.680
TYR Mutation: IE = -73.765 ddG = 3.531

Antibody Residue PHE 111 F
ALA Mutation: IE = -73.649 ddG = 3.647
CYS Mutation: IE = -71.864 ddG = 5.432
ASP Mutation: IE = -70.110 ddG = 7.186
GLU Mutation: IE = -67.407 ddG = 9.889
GLY Mutation: IE = -71.710 ddG = 5.586
HIS Mutation: IE = -74.025 ddG = 3.271
ILE Mutation: IE = -70.621 ddG = 6.675
LYS Mutation: IE = -76.594 ddG = 0.702
LEU Mutation: IE = -72.896 ddG = 4.400
MET Mutation: IE = -70.980 ddG = 6.316
ASN Mutation: IE = -74.461 ddG = 2.835
PRO Mutation: IE = -71.864 ddG = 5.432
GLN Mutation: IE = -74.895 ddG = 2.401
ARG Mutation: IE = -80.101 ddG = -2.805
SER Mutation: IE = -73.462 ddG = 3.834
THR Mutation: IE = -75.959 ddG = 1.337
VAL Mutation: IE = -73.105 ddG = 4.191
TRP Mutation: IE = -75.635 ddG = 1.661
TYR Mutation: IE = -71.661 ddG = 5.635
