# Supplementary material for: Developing similarity matrices for antibody-protein binding interactions
Source: PLoS One. 2023 Oct 26;18(10):e0293606. doi: 10.1371/journal.pone.0293606 (PMC10602319; doi:10.1371/journal.pone.0293606)
Supplement: S1 File — is a zip file containing every energy calculated in this analysis. (ZIP) [file pone.0293606.s006.zip › PPI Similarity Matrix Data/aB_amb/2CMR_Antibody_Mutation_Energies.txt]

2CMR Results
Wildtype Interaction Energy: -125.830

Antibody Residue TYR 36 L
ALA Mutation: IE = -121.120 ddG = 4.710
CYS Mutation: IE = -120.434 ddG = 5.396
ASP Mutation: IE = -119.109 ddG = 6.721
GLU Mutation: IE = -125.475 ddG = 0.355
PHE Mutation: IE = -123.822 ddG = 2.008
GLY Mutation: IE = -120.353 ddG = 5.477
HIS Mutation: IE = -122.804 ddG = 3.026
ILE Mutation: IE = -120.608 ddG = 5.222
LYS Mutation: IE = -119.686 ddG = 6.144
LEU Mutation: IE = -120.585 ddG = 5.245
MET Mutation: IE = -119.779 ddG = 6.051
ASN Mutation: IE = -120.614 ddG = 5.216
PRO Mutation: IE = -122.005 ddG = 3.825
GLN Mutation: IE = -124.301 ddG = 1.529
ARG Mutation: IE = -130.729 ddG = -4.899
SER Mutation: IE = -120.448 ddG = 5.382
THR Mutation: IE = -121.509 ddG = 4.321
VAL Mutation: IE = -120.107 ddG = 5.723
TRP Mutation: IE = -121.314 ddG = 4.516

Antibody Residue TRP 38 L
ALA Mutation: IE = -120.297 ddG = 5.533
CYS Mutation: IE = -121.554 ddG = 4.276
ASP Mutation: IE = -119.548 ddG = 6.282
GLU Mutation: IE = -116.881 ddG = 8.949
PHE Mutation: IE = -127.002 ddG = -1.172
GLY Mutation: IE = -121.279 ddG = 4.551
HIS Mutation: IE = -121.465 ddG = 4.365
ILE Mutation: IE = -120.568 ddG = 5.262
LYS Mutation: IE = -122.543 ddG = 3.287
LEU Mutation: IE = -122.058 ddG = 3.772
MET Mutation: IE = -122.426 ddG = 3.404
ASN Mutation: IE = -120.601 ddG = 5.229
PRO Mutation: IE = -120.245 ddG = 5.585
GLN Mutation: IE = -120.464 ddG = 5.366
ARG Mutation: IE = -125.280 ddG = 0.550
SER Mutation: IE = -120.573 ddG = 5.257
THR Mutation: IE = -120.748 ddG = 5.082
VAL Mutation: IE = -121.039 ddG = 4.791
TYR Mutation: IE = -125.809 ddG = 0.021

Antibody Residue PHE 62 H
ALA Mutation: IE = -117.429 ddG = 8.401
CYS Mutation: IE = -115.553 ddG = 10.277
ASP Mutation: IE = -118.207 ddG = 7.623
GLU Mutation: IE = -116.198 ddG = 9.632
GLY Mutation: IE = -118.337 ddG = 7.493
HIS Mutation: IE = -119.840 ddG = 5.990
ILE Mutation: IE = -118.595 ddG = 7.235
LYS Mutation: IE = -119.464 ddG = 6.366
LEU Mutation: IE = -118.257 ddG = 7.573
MET Mutation: IE = -120.261 ddG = 5.569
ASN Mutation: IE = -116.068 ddG = 9.762
PRO Mutation: IE = -115.322 ddG = 10.508
GLN Mutation: IE = -116.812 ddG = 9.018
ARG Mutation: IE = -118.312 ddG = 7.518
SER Mutation: IE = -119.184 ddG = 6.646
THR Mutation: IE = -119.834 ddG = 5.996
VAL Mutation: IE = -116.855 ddG = 8.975
TRP Mutation: IE = -117.896 ddG = 7.934
TYR Mutation: IE = -110.274 ddG = 15.556

Antibody Residue THR 64 H
ALA Mutation: IE = -120.408 ddG = 5.422
CYS Mutation: IE = -121.770 ddG = 4.060
ASP Mutation: IE = -127.484 ddG = -1.654
GLU Mutation: IE = -137.110 ddG = -11.280
PHE Mutation: IE = -128.455 ddG = -2.625
GLY Mutation: IE = -118.882 ddG = 6.948
HIS Mutation: IE = -114.055 ddG = 11.775
ILE Mutation: IE = -116.354 ddG = 9.476
LYS Mutation: IE = -124.974 ddG = 0.856
LEU Mutation: IE = -118.947 ddG = 6.883
MET Mutation: IE = -121.623 ddG = 4.207
ASN Mutation: IE = -119.795 ddG = 6.035
PRO Mutation: IE = -125.753 ddG = 0.077
GLN Mutation: IE = -126.322 ddG = -0.492
ARG Mutation: IE = -128.109 ddG = -2.279
SER Mutation: IE = -121.386 ddG = 4.444
VAL Mutation: IE = -119.835 ddG = 5.995
TRP Mutation: IE = -120.065 ddG = 5.765
TYR Mutation: IE = -125.666 ddG = 0.164

Antibody Residue GLU 82 H
ALA Mutation: IE = -115.007 ddG = 10.823
CYS Mutation: IE = -113.216 ddG = 12.614
ASP Mutation: IE = -113.851 ddG = 11.979
PHE Mutation: IE = -117.280 ddG = 8.550
GLY Mutation: IE = -115.924 ddG = 9.906
HIS Mutation: IE = -112.530 ddG = 13.300
ILE Mutation: IE = -116.254 ddG = 9.576
LYS Mutation: IE = -112.307 ddG = 13.523
LEU Mutation: IE = -112.509 ddG = 13.321
MET Mutation: IE = -112.724 ddG = 13.106
ASN Mutation: IE = -112.227 ddG = 13.603
PRO Mutation: IE = -109.575 ddG = 16.255
GLN Mutation: IE = -116.217 ddG = 9.613
ARG Mutation: IE = -114.473 ddG = 11.357
SER Mutation: IE = -114.720 ddG = 11.110
THR Mutation: IE = -114.209 ddG = 11.621
VAL Mutation: IE = -114.319 ddG = 11.511
TRP Mutation: IE = -115.922 ddG = 9.908
TYR Mutation: IE = -117.029 ddG = 8.801

Antibody Residue ASN 109 L
ALA Mutation: IE = -117.340 ddG = 8.490
CYS Mutation: IE = -117.206 ddG = 8.624
ASP Mutation: IE = -117.429 ddG = 8.401
GLU Mutation: IE = -116.629 ddG = 9.201
PHE Mutation: IE = -120.143 ddG = 5.687
GLY Mutation: IE = -116.026 ddG = 9.804
HIS Mutation: IE = -120.002 ddG = 5.828
ILE Mutation: IE = -120.256 ddG = 5.574
LYS Mutation: IE = -124.491 ddG = 1.339
LEU Mutation: IE = -116.932 ddG = 8.898
MET Mutation: IE = -118.872 ddG = 6.958
PRO Mutation: IE = -120.237 ddG = 5.593
GLN Mutation: IE = -119.244 ddG = 6.586
ARG Mutation: IE = -120.001 ddG = 5.829
SER Mutation: IE = -116.924 ddG = 8.906
THR Mutation: IE = -118.859 ddG = 6.971
VAL Mutation: IE = -117.605 ddG = 8.225
TRP Mutation: IE = -121.852 ddG = 3.978
TYR Mutation: IE = -117.355 ddG = 8.475

Antibody Residue TYR 114 L
ALA Mutation: IE = -118.299 ddG = 7.531
CYS Mutation: IE = -121.397 ddG = 4.433
ASP Mutation: IE = -119.740 ddG = 6.090
GLU Mutation: IE = -124.236 ddG = 1.594
PHE Mutation: IE = -120.751 ddG = 5.079
GLY Mutation: IE = -118.121 ddG = 7.709
HIS Mutation: IE = -120.273 ddG = 5.557
ILE Mutation: IE = -122.368 ddG = 3.462
LYS Mutation: IE = -126.731 ddG = -0.901
LEU Mutation: IE = -121.852 ddG = 3.978
MET Mutation: IE = -125.223 ddG = 0.607
ASN Mutation: IE = -125.802 ddG = 0.028
PRO Mutation: IE = -120.724 ddG = 5.106
GLN Mutation: IE = -119.690 ddG = 6.140
ARG Mutation: IE = -134.932 ddG = -9.102
SER Mutation: IE = -127.402 ddG = -1.572
THR Mutation: IE = -128.150 ddG = -2.320
VAL Mutation: IE = -123.050 ddG = 2.780
TRP Mutation: IE = 117.176 ddG = 243.006
