# Supplementary material for: Developing similarity matrices for antibody-protein binding interactions
Source: PLoS One. 2023 Oct 26;18(10):e0293606. doi: 10.1371/journal.pone.0293606 (PMC10602319; doi:10.1371/journal.pone.0293606)
Supplement: S1 File — is a zip file containing every energy calculated in this analysis. (ZIP) [file pone.0293606.s006.zip › PPI Similarity Matrix Data/aB_amb/2DD8_Antibody_Mutation_Energies.txt]

2DD8 Results
Wildtype Interaction Energy: -129.535

Antibody Residue SER 36 H
ALA Mutation: IE = -120.864 ddG = 8.671
CYS Mutation: IE = -124.554 ddG = 4.981
ASP Mutation: IE = -128.559 ddG = 0.976
GLU Mutation: IE = -129.450 ddG = 0.085
PHE Mutation: IE = -126.538 ddG = 2.997
GLY Mutation: IE = -123.284 ddG = 6.251
HIS Mutation: IE = -127.435 ddG = 2.100
ILE Mutation: IE = -126.940 ddG = 2.595
LYS Mutation: IE = -128.771 ddG = 0.764
LEU Mutation: IE = -127.764 ddG = 1.771
MET Mutation: IE = -127.444 ddG = 2.091
ASN Mutation: IE = -127.695 ddG = 1.840
PRO Mutation: IE = -125.814 ddG = 3.721
GLN Mutation: IE = -128.087 ddG = 1.448
ARG Mutation: IE = -127.042 ddG = 2.493
THR Mutation: IE = -125.915 ddG = 3.620
VAL Mutation: IE = -120.529 ddG = 9.006
TRP Mutation: IE = -125.255 ddG = 4.280
TYR Mutation: IE = -127.610 ddG = 1.925

Antibody Residue ASN 66 H
ALA Mutation: IE = -112.501 ddG = 17.034
CYS Mutation: IE = -111.207 ddG = 18.328
ASP Mutation: IE = -109.202 ddG = 20.333
GLU Mutation: IE = -122.640 ddG = 6.895
PHE Mutation: IE = -117.014 ddG = 12.521
GLY Mutation: IE = -106.023 ddG = 23.512
HIS Mutation: IE = -112.645 ddG = 16.890
ILE Mutation: IE = -108.371 ddG = 21.164
LYS Mutation: IE = -111.304 ddG = 18.231
LEU Mutation: IE = -106.634 ddG = 22.901
MET Mutation: IE = -117.323 ddG = 12.212
PRO Mutation: IE = -116.130 ddG = 13.405
GLN Mutation: IE = -106.948 ddG = 22.587
ARG Mutation: IE = -121.213 ddG = 8.322
SER Mutation: IE = -109.114 ddG = 20.421
THR Mutation: IE = -117.397 ddG = 12.138
VAL Mutation: IE = -108.920 ddG = 20.615
TRP Mutation: IE = -105.572 ddG = 23.963
TYR Mutation: IE = -115.725 ddG = 13.810

Antibody Residue TRP 107 L
ALA Mutation: IE = -110.820 ddG = 18.715
CYS Mutation: IE = -108.261 ddG = 21.274
ASP Mutation: IE = -110.266 ddG = 19.269
GLU Mutation: IE = -112.398 ddG = 17.137
PHE Mutation: IE = -114.237 ddG = 15.298
GLY Mutation: IE = -109.147 ddG = 20.388
HIS Mutation: IE = -109.456 ddG = 20.079
ILE Mutation: IE = -111.921 ddG = 17.614
LYS Mutation: IE = -101.658 ddG = 27.877
LEU Mutation: IE = -111.420 ddG = 18.115
MET Mutation: IE = -112.210 ddG = 17.325
ASN Mutation: IE = -107.956 ddG = 21.579
PRO Mutation: IE = -106.976 ddG = 22.559
GLN Mutation: IE = -110.624 ddG = 18.911
ARG Mutation: IE = -112.894 ddG = 16.641
SER Mutation: IE = -110.477 ddG = 19.058
THR Mutation: IE = -108.635 ddG = 20.900
VAL Mutation: IE = -108.959 ddG = 20.576
TYR Mutation: IE = -117.615 ddG = 11.920

Antibody Residue ASP 108 L
ALA Mutation: IE = -115.567 ddG = 13.968
CYS Mutation: IE = -112.280 ddG = 17.255
GLU Mutation: IE = -126.697 ddG = 2.838
PHE Mutation: IE = -116.094 ddG = 13.441
GLY Mutation: IE = -115.933 ddG = 13.602
HIS Mutation: IE = -109.504 ddG = 20.031
ILE Mutation: IE = -110.147 ddG = 19.388
LYS Mutation: IE = -111.793 ddG = 17.742
LEU Mutation: IE = -108.497 ddG = 21.038
MET Mutation: IE = -118.936 ddG = 10.599
ASN Mutation: IE = -117.250 ddG = 12.285
PRO Mutation: IE = -109.403 ddG = 20.132
GLN Mutation: IE = -109.094 ddG = 20.441
ARG Mutation: IE = -109.927 ddG = 19.608
SER Mutation: IE = -117.741 ddG = 11.794
THR Mutation: IE = -116.088 ddG = 13.447
VAL Mutation: IE = -110.522 ddG = 19.013
TRP Mutation: IE = -104.738 ddG = 24.797
TYR Mutation: IE = -116.451 ddG = 13.084

Antibody Residue SER 109 L
ALA Mutation: IE = -117.900 ddG = 11.635
CYS Mutation: IE = -119.285 ddG = 10.250
ASP Mutation: IE = -135.066 ddG = -5.531
GLU Mutation: IE = -120.622 ddG = 8.913
PHE Mutation: IE = -118.719 ddG = 10.816
GLY Mutation: IE = -110.354 ddG = 19.181
HIS Mutation: IE = -114.690 ddG = 14.845
ILE Mutation: IE = -115.920 ddG = 13.615
LYS Mutation: IE = -131.486 ddG = -1.951
LEU Mutation: IE = -119.462 ddG = 10.073
MET Mutation: IE = -122.280 ddG = 7.255
ASN Mutation: IE = -117.530 ddG = 12.005
PRO Mutation: IE = -113.660 ddG = 15.875
GLN Mutation: IE = -119.662 ddG = 9.873
ARG Mutation: IE = -121.379 ddG = 8.156
THR Mutation: IE = -126.775 ddG = 2.760
VAL Mutation: IE = -115.701 ddG = 13.834
TRP Mutation: IE = -125.282 ddG = 4.253
TYR Mutation: IE = -117.658 ddG = 11.877

Antibody Residue SER 113 L
ALA Mutation: IE = -117.690 ddG = 11.845
CYS Mutation: IE = -121.037 ddG = 8.498
ASP Mutation: IE = -119.426 ddG = 10.109
GLU Mutation: IE = -125.280 ddG = 4.255
PHE Mutation: IE = -116.893 ddG = 12.642
GLY Mutation: IE = -121.445 ddG = 8.090
HIS Mutation: IE = -121.439 ddG = 8.096
ILE Mutation: IE = -117.083 ddG = 12.452
LYS Mutation: IE = -119.366 ddG = 10.169
LEU Mutation: IE = -121.132 ddG = 8.403
MET Mutation: IE = -120.113 ddG = 9.422
ASN Mutation: IE = -126.595 ddG = 2.940
PRO Mutation: IE = -117.296 ddG = 12.239
GLN Mutation: IE = -117.820 ddG = 11.715
ARG Mutation: IE = -124.568 ddG = 4.967
THR Mutation: IE = -117.368 ddG = 12.167
VAL Mutation: IE = -117.544 ddG = 11.991
TRP Mutation: IE = -132.015 ddG = -2.480
TYR Mutation: IE = -130.032 ddG = -0.497

Antibody Residue ASP 115 L
ALA Mutation: IE = -112.577 ddG = 16.958
CYS Mutation: IE = -111.339 ddG = 18.196
GLU Mutation: IE = -122.494 ddG = 7.041
PHE Mutation: IE = -108.107 ddG = 21.428
GLY Mutation: IE = -113.862 ddG = 15.673
HIS Mutation: IE = -109.426 ddG = 20.109
ILE Mutation: IE = -114.063 ddG = 15.472
LYS Mutation: IE = -114.927 ddG = 14.608
LEU Mutation: IE = -118.073 ddG = 11.462
MET Mutation: IE = -110.761 ddG = 18.774
ASN Mutation: IE = -111.520 ddG = 18.015
PRO Mutation: IE = -119.498 ddG = 10.037
GLN Mutation: IE = -109.012 ddG = 20.523
ARG Mutation: IE = -108.579 ddG = 20.956
SER Mutation: IE = -110.440 ddG = 19.095
THR Mutation: IE = -109.703 ddG = 19.832
VAL Mutation: IE = -112.605 ddG = 16.930
TRP Mutation: IE = -117.844 ddG = 11.691
TYR Mutation: IE = -108.356 ddG = 21.179
