# Supplementary material for: Developing similarity matrices for antibody-protein binding interactions
Source: PLoS One. 2023 Oct 26;18(10):e0293606. doi: 10.1371/journal.pone.0293606 (PMC10602319; doi:10.1371/journal.pone.0293606)
Supplement: S1 File — is a zip file containing every energy calculated in this analysis. (ZIP) [file pone.0293606.s006.zip › PPI Similarity Matrix Data/aB_amb/2EIZ_Antibody_Mutation_Energies.txt]

2EIZ Results
Wildtype Interaction Energy: -154.518

Antibody Residue ASP 37 B
ALA Mutation: IE = -141.895 ddG = 12.623
CYS Mutation: IE = -141.952 ddG = 12.566
GLU Mutation: IE = -156.837 ddG = -2.319
PHE Mutation: IE = -140.651 ddG = 13.867
GLY Mutation: IE = -135.802 ddG = 18.716
HIS Mutation: IE = -135.540 ddG = 18.978
ILE Mutation: IE = -136.333 ddG = 18.185
LYS Mutation: IE = -136.075 ddG = 18.443
LEU Mutation: IE = -137.485 ddG = 17.033
MET Mutation: IE = -136.157 ddG = 18.361
ASN Mutation: IE = -142.831 ddG = 11.687
PRO Mutation: IE = -135.945 ddG = 18.573
GLN Mutation: IE = -144.302 ddG = 10.216
ARG Mutation: IE = -138.397 ddG = 16.121
SER Mutation: IE = -134.142 ddG = 20.376
THR Mutation: IE = -137.576 ddG = 16.942
VAL Mutation: IE = -137.692 ddG = 16.826
TRP Mutation: IE = -140.669 ddG = 13.849
TYR Mutation: IE = -140.774 ddG = 13.744

Antibody Residue ASN 38 A
ALA Mutation: IE = -152.437 ddG = 2.081
CYS Mutation: IE = -154.667 ddG = -0.149
ASP Mutation: IE = -134.762 ddG = 19.756
GLU Mutation: IE = -136.060 ddG = 18.458
PHE Mutation: IE = -136.328 ddG = 18.190
GLY Mutation: IE = -150.379 ddG = 4.139
HIS Mutation: IE = -148.872 ddG = 5.646
ILE Mutation: IE = -140.814 ddG = 13.704
LYS Mutation: IE = -147.038 ddG = 7.480
LEU Mutation: IE = -138.733 ddG = 15.785
MET Mutation: IE = -142.180 ddG = 12.338
PRO Mutation: IE = -147.842 ddG = 6.676
GLN Mutation: IE = -139.377 ddG = 15.141
ARG Mutation: IE = -142.993 ddG = 11.525
SER Mutation: IE = -162.582 ddG = -8.064
THR Mutation: IE = -147.123 ddG = 7.395
VAL Mutation: IE = -143.367 ddG = 11.151
TRP Mutation: IE = -142.722 ddG = 11.796
TYR Mutation: IE = -141.348 ddG = 13.170

Antibody Residue SER 57 B
ALA Mutation: IE = -153.445 ddG = 1.073
CYS Mutation: IE = -148.052 ddG = 6.466
ASP Mutation: IE = -147.605 ddG = 6.913
GLU Mutation: IE = -157.876 ddG = -3.358
PHE Mutation: IE = -144.396 ddG = 10.122
GLY Mutation: IE = -152.358 ddG = 2.160
HIS Mutation: IE = -156.305 ddG = -1.787
ILE Mutation: IE = -154.141 ddG = 0.377
LYS Mutation: IE = -150.492 ddG = 4.026
LEU Mutation: IE = -152.586 ddG = 1.932
MET Mutation: IE = -148.340 ddG = 6.178
ASN Mutation: IE = -158.386 ddG = -3.868
PRO Mutation: IE = -150.629 ddG = 3.889
GLN Mutation: IE = -151.154 ddG = 3.364
ARG Mutation: IE = -148.185 ddG = 6.333
THR Mutation: IE = -151.379 ddG = 3.139
VAL Mutation: IE = -149.263 ddG = 5.255
TRP Mutation: IE = -146.499 ddG = 8.019
TYR Mutation: IE = -148.262 ddG = 6.256

Antibody Residue TYR 58 B
ALA Mutation: IE = -153.740 ddG = 0.778
CYS Mutation: IE = -151.892 ddG = 2.626
ASP Mutation: IE = -152.472 ddG = 2.046
GLU Mutation: IE = -156.141 ddG = -1.623
PHE Mutation: IE = -157.743 ddG = -3.225
GLY Mutation: IE = -153.355 ddG = 1.163
HIS Mutation: IE = -159.755 ddG = -5.237
ILE Mutation: IE = -155.677 ddG = -1.159
LYS Mutation: IE = -168.373 ddG = -13.855
LEU Mutation: IE = -155.302 ddG = -0.784
MET Mutation: IE = -156.244 ddG = -1.726
ASN Mutation: IE = -160.447 ddG = -5.929
PRO Mutation: IE = -146.783 ddG = 7.735
GLN Mutation: IE = -163.898 ddG = -9.380
ARG Mutation: IE = -168.361 ddG = -13.843
SER Mutation: IE = -153.271 ddG = 1.247
THR Mutation: IE = -152.883 ddG = 1.635
VAL Mutation: IE = -153.915 ddG = 0.603
TRP Mutation: IE = -156.657 ddG = -2.139

Antibody Residue SER 59 B
ALA Mutation: IE = -149.364 ddG = 5.154
CYS Mutation: IE = -149.600 ddG = 4.918
ASP Mutation: IE = -153.846 ddG = 0.672
GLU Mutation: IE = -148.842 ddG = 5.676
PHE Mutation: IE = -144.016 ddG = 10.502
GLY Mutation: IE = -151.246 ddG = 3.272
HIS Mutation: IE = -151.526 ddG = 2.992
ILE Mutation: IE = -151.344 ddG = 3.174
LYS Mutation: IE = -147.589 ddG = 6.929
LEU Mutation: IE = -146.903 ddG = 7.615
MET Mutation: IE = -150.691 ddG = 3.827
ASN Mutation: IE = -149.752 ddG = 4.766
PRO Mutation: IE = -148.233 ddG = 6.285
GLN Mutation: IE = -149.642 ddG = 4.876
ARG Mutation: IE = -149.880 ddG = 4.638
THR Mutation: IE = -152.081 ddG = 2.437
VAL Mutation: IE = -151.239 ddG = 3.279
TRP Mutation: IE = -150.739 ddG = 3.779
TYR Mutation: IE = -145.791 ddG = 8.727

Antibody Residue GLN 66 A
ALA Mutation: IE = -149.719 ddG = 4.799
CYS Mutation: IE = -150.868 ddG = 3.650
ASP Mutation: IE = -151.088 ddG = 3.430
GLU Mutation: IE = -158.936 ddG = -4.418
PHE Mutation: IE = -151.598 ddG = 2.920
GLY Mutation: IE = -151.651 ddG = 2.867
HIS Mutation: IE = -153.157 ddG = 1.361
ILE Mutation: IE = -153.541 ddG = 0.977
LYS Mutation: IE = -151.622 ddG = 2.896
LEU Mutation: IE = -153.101 ddG = 1.417
MET Mutation: IE = -151.236 ddG = 3.282
ASN Mutation: IE = -153.594 ddG = 0.924
PRO Mutation: IE = -146.832 ddG = 7.686
ARG Mutation: IE = -152.224 ddG = 2.294
SER Mutation: IE = -151.799 ddG = 2.719
THR Mutation: IE = -148.569 ddG = 5.949
VAL Mutation: IE = -153.207 ddG = 1.311
TRP Mutation: IE = -150.706 ddG = 3.812
TYR Mutation: IE = -156.479 ddG = -1.961

Antibody Residue ASP 108 B
ALA Mutation: IE = -142.073 ddG = 12.445
CYS Mutation: IE = -140.178 ddG = 14.340
GLU Mutation: IE = -140.264 ddG = 14.254
PHE Mutation: IE = -139.223 ddG = 15.295
GLY Mutation: IE = -137.972 ddG = 16.546
HIS Mutation: IE = -139.122 ddG = 15.396
ILE Mutation: IE = -138.846 ddG = 15.672
LYS Mutation: IE = -143.868 ddG = 10.650
LEU Mutation: IE = -140.353 ddG = 14.165
MET Mutation: IE = -143.508 ddG = 11.010
ASN Mutation: IE = -138.788 ddG = 15.730
PRO Mutation: IE = -140.957 ddG = 13.561
GLN Mutation: IE = -142.466 ddG = 12.052
ARG Mutation: IE = -138.959 ddG = 15.559
SER Mutation: IE = -141.137 ddG = 13.381
THR Mutation: IE = -141.327 ddG = 13.191
VAL Mutation: IE = -139.802 ddG = 14.716
TRP Mutation: IE = -141.562 ddG = 12.956
TYR Mutation: IE = -142.131 ddG = 12.387
