# Supplementary material for: Developing similarity matrices for antibody-protein binding interactions
Source: PLoS One. 2023 Oct 26;18(10):e0293606. doi: 10.1371/journal.pone.0293606 (PMC10602319; doi:10.1371/journal.pone.0293606)
Supplement: S1 File — is a zip file containing every energy calculated in this analysis. (ZIP) [file pone.0293606.s006.zip › PPI Similarity Matrix Data/aB_amb/2FJH_Antibody_Mutation_Energies.txt]

2FJH Results
Wildtype Interaction Energy: -88.259

Antibody Residue SER 38 L
ALA Mutation: IE = -86.852 ddG = 1.407
CYS Mutation: IE = -86.615 ddG = 1.644
ASP Mutation: IE = -84.401 ddG = 3.858
GLU Mutation: IE = -82.448 ddG = 5.811
PHE Mutation: IE = -86.430 ddG = 1.829
GLY Mutation: IE = -84.675 ddG = 3.584
HIS Mutation: IE = -88.504 ddG = -0.245
ILE Mutation: IE = -84.893 ddG = 3.366
LYS Mutation: IE = -92.479 ddG = -4.220
LEU Mutation: IE = -87.218 ddG = 1.041
MET Mutation: IE = -89.386 ddG = -1.127
ASN Mutation: IE = -87.414 ddG = 0.845
PRO Mutation: IE = -85.837 ddG = 2.422
GLN Mutation: IE = -86.147 ddG = 2.112
ARG Mutation: IE = -84.148 ddG = 4.111
THR Mutation: IE = -86.342 ddG = 1.917
VAL Mutation: IE = -85.641 ddG = 2.618
TRP Mutation: IE = -80.384 ddG = 7.875
TYR Mutation: IE = -86.464 ddG = 1.795

Antibody Residue ASN 66 H
ALA Mutation: IE = -89.665 ddG = -1.406
CYS Mutation: IE = -89.799 ddG = -1.540
ASP Mutation: IE = -88.267 ddG = -0.008
GLU Mutation: IE = -85.101 ddG = 3.158
PHE Mutation: IE = -85.998 ddG = 2.261
GLY Mutation: IE = -89.649 ddG = -1.390
HIS Mutation: IE = -87.871 ddG = 0.388
ILE Mutation: IE = -88.750 ddG = -0.491
LYS Mutation: IE = -92.853 ddG = -4.594
LEU Mutation: IE = -88.128 ddG = 0.131
MET Mutation: IE = -88.331 ddG = -0.072
PRO Mutation: IE = -88.100 ddG = 0.159
GLN Mutation: IE = -90.359 ddG = -2.100
ARG Mutation: IE = -85.448 ddG = 2.811
SER Mutation: IE = -89.742 ddG = -1.483
THR Mutation: IE = -92.090 ddG = -3.831
VAL Mutation: IE = -90.693 ddG = -2.434
TRP Mutation: IE = -79.267 ddG = 8.992
TYR Mutation: IE = -84.944 ddG = 3.315

Antibody Residue ASN 108 L
ALA Mutation: IE = -87.052 ddG = 1.207
CYS Mutation: IE = -85.747 ddG = 2.512
ASP Mutation: IE = -85.579 ddG = 2.680
GLU Mutation: IE = -83.585 ddG = 4.674
PHE Mutation: IE = -86.697 ddG = 1.562
GLY Mutation: IE = -87.674 ddG = 0.585
HIS Mutation: IE = -86.699 ddG = 1.560
ILE Mutation: IE = -86.664 ddG = 1.595
LYS Mutation: IE = -89.017 ddG = -0.758
LEU Mutation: IE = -86.944 ddG = 1.315
MET Mutation: IE = -87.193 ddG = 1.066
PRO Mutation: IE = -90.914 ddG = -2.655
GLN Mutation: IE = -87.258 ddG = 1.001
ARG Mutation: IE = -85.596 ddG = 2.663
SER Mutation: IE = -88.991 ddG = -0.732
THR Mutation: IE = -88.159 ddG = 0.100
VAL Mutation: IE = -86.694 ddG = 1.565
TRP Mutation: IE = -87.122 ddG = 1.137
TYR Mutation: IE = -87.817 ddG = 0.442

Antibody Residue THR 109 L
ALA Mutation: IE = -88.450 ddG = -0.191
CYS Mutation: IE = -83.118 ddG = 5.141
ASP Mutation: IE = -88.188 ddG = 0.071
GLU Mutation: IE = -89.776 ddG = -1.517
PHE Mutation: IE = -87.524 ddG = 0.735
GLY Mutation: IE = -85.551 ddG = 2.708
HIS Mutation: IE = -88.025 ddG = 0.234
ILE Mutation: IE = -86.162 ddG = 2.097
LYS Mutation: IE = -83.066 ddG = 5.193
LEU Mutation: IE = -88.423 ddG = -0.164
MET Mutation: IE = -84.368 ddG = 3.891
ASN Mutation: IE = -88.386 ddG = -0.127
PRO Mutation: IE = -84.949 ddG = 3.310
GLN Mutation: IE = -89.475 ddG = -1.216
ARG Mutation: IE = -87.168 ddG = 1.091
SER Mutation: IE = -87.156 ddG = 1.103
VAL Mutation: IE = -87.900 ddG = 0.359
TRP Mutation: IE = -85.442 ddG = 2.817
TYR Mutation: IE = -85.862 ddG = 2.397

Antibody Residue PRO 112 H
ALA Mutation: IE = -87.343 ddG = 0.916
CYS Mutation: IE = -89.770 ddG = -1.511
ASP Mutation: IE = -89.181 ddG = -0.922
GLU Mutation: IE = -82.682 ddG = 5.577
PHE Mutation: IE = -84.180 ddG = 4.079
GLY Mutation: IE = -86.091 ddG = 2.168
HIS Mutation: IE = -87.187 ddG = 1.072
ILE Mutation: IE = -85.617 ddG = 2.642
LYS Mutation: IE = -95.281 ddG = -7.022
LEU Mutation: IE = -85.703 ddG = 2.556
MET Mutation: IE = -86.130 ddG = 2.129
ASN Mutation: IE = -88.021 ddG = 0.238
GLN Mutation: IE = -91.624 ddG = -3.365
ARG Mutation: IE = -82.900 ddG = 5.359
SER Mutation: IE = -93.011 ddG = -4.752
THR Mutation: IE = -91.079 ddG = -2.820
VAL Mutation: IE = -87.610 ddG = 0.649
TRP Mutation: IE = -86.054 ddG = 2.205
TYR Mutation: IE = -82.034 ddG = 6.225

Antibody Residue TRP 113 H
ALA Mutation: IE = -84.958 ddG = 3.301
CYS Mutation: IE = -87.642 ddG = 0.617
ASP Mutation: IE = -86.655 ddG = 1.604
GLU Mutation: IE = -84.543 ddG = 3.716
PHE Mutation: IE = -89.191 ddG = -0.932
GLY Mutation: IE = -83.987 ddG = 4.272
HIS Mutation: IE = -89.842 ddG = -1.583
ILE Mutation: IE = -88.303 ddG = -0.044
LYS Mutation: IE = -89.254 ddG = -0.995
LEU Mutation: IE = -87.603 ddG = 0.656
MET Mutation: IE = -88.823 ddG = -0.564
ASN Mutation: IE = -89.496 ddG = -1.237
PRO Mutation: IE = -86.378 ddG = 1.881
GLN Mutation: IE = -92.721 ddG = -4.462
ARG Mutation: IE = -96.838 ddG = -8.579
SER Mutation: IE = -85.634 ddG = 2.625
THR Mutation: IE = -84.301 ddG = 3.958
VAL Mutation: IE = -87.836 ddG = 0.423
TYR Mutation: IE = -89.240 ddG = -0.981

Antibody Residue SER 114 L
ALA Mutation: IE = -84.748 ddG = 3.511
CYS Mutation: IE = -85.346 ddG = 2.913
ASP Mutation: IE = -88.436 ddG = -0.177
GLU Mutation: IE = -82.765 ddG = 5.494
PHE Mutation: IE = -84.742 ddG = 3.517
GLY Mutation: IE = -83.679 ddG = 4.580
HIS Mutation: IE = -82.978 ddG = 5.281
ILE Mutation: IE = -88.756 ddG = -0.497
LYS Mutation: IE = -90.526 ddG = -2.267
LEU Mutation: IE = -85.214 ddG = 3.045
MET Mutation: IE = -85.909 ddG = 2.350
ASN Mutation: IE = -84.806 ddG = 3.453
PRO Mutation: IE = -88.328 ddG = -0.069
GLN Mutation: IE = -84.817 ddG = 3.442
ARG Mutation: IE = -84.657 ddG = 3.602
THR Mutation: IE = -87.218 ddG = 1.041
VAL Mutation: IE = -88.873 ddG = -0.614
TRP Mutation: IE = -84.948 ddG = 3.311
TYR Mutation: IE = -87.176 ddG = 1.083
