# Supplementary material for: Developing similarity matrices for antibody-protein binding interactions
Source: PLoS One. 2023 Oct 26;18(10):e0293606. doi: 10.1371/journal.pone.0293606 (PMC10602319; doi:10.1371/journal.pone.0293606)
Supplement: S1 File — is a zip file containing every energy calculated in this analysis. (ZIP) [file pone.0293606.s006.zip › PPI Similarity Matrix Data/aB_amb/2H9G_Antibody_Mutation_Energies.txt]

2H9G Results
Wildtype Interaction Energy: -99.975

Antibody Residue LYS 36 H
ALA Mutation: IE = -82.824 ddG = 17.151
CYS Mutation: IE = -83.735 ddG = 16.240
ASP Mutation: IE = -86.296 ddG = 13.679
GLU Mutation: IE = -82.757 ddG = 17.218
PHE Mutation: IE = -83.830 ddG = 16.145
GLY Mutation: IE = -83.608 ddG = 16.367
HIS Mutation: IE = -83.252 ddG = 16.723
ILE Mutation: IE = -83.445 ddG = 16.530
LEU Mutation: IE = -85.573 ddG = 14.402
MET Mutation: IE = -84.818 ddG = 15.157
ASN Mutation: IE = -87.451 ddG = 12.524
PRO Mutation: IE = -83.471 ddG = 16.504
GLN Mutation: IE = -87.670 ddG = 12.305
ARG Mutation: IE = -86.618 ddG = 13.357
SER Mutation: IE = -86.900 ddG = 13.075
THR Mutation: IE = -83.901 ddG = 16.074
VAL Mutation: IE = -84.515 ddG = 15.460
TRP Mutation: IE = -86.949 ddG = 13.026
TYR Mutation: IE = -88.140 ddG = 11.835

Antibody Residue SER 69 L
ALA Mutation: IE = -87.109 ddG = 12.866
CYS Mutation: IE = -88.952 ddG = 11.023
ASP Mutation: IE = -104.858 ddG = -4.883
GLU Mutation: IE = -101.786 ddG = -1.811
PHE Mutation: IE = -84.730 ddG = 15.245
GLY Mutation: IE = -86.913 ddG = 13.062
HIS Mutation: IE = -89.826 ddG = 10.149
ILE Mutation: IE = -86.337 ddG = 13.638
LYS Mutation: IE = -84.889 ddG = 15.086
LEU Mutation: IE = -86.086 ddG = 13.889
MET Mutation: IE = -89.305 ddG = 10.670
ASN Mutation: IE = -95.084 ddG = 4.891
PRO Mutation: IE = -85.295 ddG = 14.680
GLN Mutation: IE = -89.695 ddG = 10.280
ARG Mutation: IE = -85.798 ddG = 14.177
THR Mutation: IE = -90.264 ddG = 9.711
VAL Mutation: IE = -86.779 ddG = 13.196
TRP Mutation: IE = -89.043 ddG = 10.932
TYR Mutation: IE = -86.875 ddG = 13.100

Antibody Residue LEU 108 H
ALA Mutation: IE = -88.366 ddG = 11.609
CYS Mutation: IE = -89.975 ddG = 10.000
ASP Mutation: IE = -89.011 ddG = 10.964
GLU Mutation: IE = -87.673 ddG = 12.302
PHE Mutation: IE = -91.516 ddG = 8.459
GLY Mutation: IE = -89.543 ddG = 10.432
HIS Mutation: IE = -93.683 ddG = 6.292
ILE Mutation: IE = -89.400 ddG = 10.575
LYS Mutation: IE = -88.648 ddG = 11.327
MET Mutation: IE = -91.327 ddG = 8.648
ASN Mutation: IE = -89.415 ddG = 10.560
PRO Mutation: IE = -92.169 ddG = 7.806
GLN Mutation: IE = -91.897 ddG = 8.078
ARG Mutation: IE = -88.296 ddG = 11.679
SER Mutation: IE = -88.185 ddG = 11.790
THR Mutation: IE = -89.421 ddG = 10.554
VAL Mutation: IE = -92.315 ddG = 7.660
TRP Mutation: IE = -84.852 ddG = 15.123
TYR Mutation: IE = -88.676 ddG = 11.299

Antibody Residue ALA 109 H
CYS Mutation: IE = -93.450 ddG = 6.525
ASP Mutation: IE = -87.833 ddG = 12.142
GLU Mutation: IE = -82.086 ddG = 17.889
PHE Mutation: IE = -87.972 ddG = 12.003
GLY Mutation: IE = -93.331 ddG = 6.644
HIS Mutation: IE = -87.863 ddG = 12.112
ILE Mutation: IE = -90.926 ddG = 9.049
LYS Mutation: IE = -100.401 ddG = -0.426
LEU Mutation: IE = -91.152 ddG = 8.823
MET Mutation: IE = -90.935 ddG = 9.040
ASN Mutation: IE = -90.342 ddG = 9.633
PRO Mutation: IE = -90.858 ddG = 9.117
GLN Mutation: IE = -89.603 ddG = 10.372
ARG Mutation: IE = -93.106 ddG = 6.869
SER Mutation: IE = -95.312 ddG = 4.663
THR Mutation: IE = -94.910 ddG = 5.065
VAL Mutation: IE = -92.517 ddG = 7.458
TRP Mutation: IE = -83.556 ddG = 16.419
TYR Mutation: IE = -86.287 ddG = 13.688

Antibody Residue LEU 110 H
ALA Mutation: IE = -91.991 ddG = 7.984
CYS Mutation: IE = -91.493 ddG = 8.482
ASP Mutation: IE = -88.673 ddG = 11.302
GLU Mutation: IE = -92.393 ddG = 7.582
PHE Mutation: IE = -84.269 ddG = 15.706
GLY Mutation: IE = -87.561 ddG = 12.414
HIS Mutation: IE = -94.481 ddG = 5.494
ILE Mutation: IE = -89.519 ddG = 10.456
LYS Mutation: IE = -100.918 ddG = -0.943
MET Mutation: IE = -93.192 ddG = 6.783
ASN Mutation: IE = -88.064 ddG = 11.911
PRO Mutation: IE = -80.626 ddG = 19.349
GLN Mutation: IE = -99.813 ddG = 0.162
ARG Mutation: IE = -98.308 ddG = 1.667
SER Mutation: IE = -89.584 ddG = 10.391
THR Mutation: IE = -87.838 ddG = 12.137
VAL Mutation: IE = -93.530 ddG = 6.445
TRP Mutation: IE = -84.833 ddG = 15.142
TYR Mutation: IE = -97.001 ddG = 2.974

Antibody Residue VAL 111 H
ALA Mutation: IE = -93.947 ddG = 6.028
CYS Mutation: IE = -92.930 ddG = 7.045
ASP Mutation: IE = -98.103 ddG = 1.872
GLU Mutation: IE = -80.317 ddG = 19.658
PHE Mutation: IE = -86.356 ddG = 13.619
GLY Mutation: IE = -92.021 ddG = 7.954
HIS Mutation: IE = -96.687 ddG = 3.288
ILE Mutation: IE = -88.088 ddG = 11.887
LYS Mutation: IE = -89.669 ddG = 10.306
LEU Mutation: IE = -82.679 ddG = 17.296
MET Mutation: IE = -85.556 ddG = 14.419
ASN Mutation: IE = -97.569 ddG = 2.406
PRO Mutation: IE = -83.364 ddG = 16.611
GLN Mutation: IE = -104.567 ddG = -4.592
ARG Mutation: IE = -107.037 ddG = -7.062
SER Mutation: IE = -97.865 ddG = 2.110
THR Mutation: IE = -96.073 ddG = 3.902
TRP Mutation: IE = -95.108 ddG = 4.867
TYR Mutation: IE = -77.718 ddG = 22.257

Antibody Residue ARG 112 H
ALA Mutation: IE = -81.725 ddG = 18.250
CYS Mutation: IE = -77.962 ddG = 22.013
ASP Mutation: IE = -78.492 ddG = 21.483
GLU Mutation: IE = -75.127 ddG = 24.848
PHE Mutation: IE = -83.185 ddG = 16.790
GLY Mutation: IE = -80.539 ddG = 19.436
HIS Mutation: IE = -82.302 ddG = 17.673
ILE Mutation: IE = -79.411 ddG = 20.564
LYS Mutation: IE = -88.974 ddG = 11.001
LEU Mutation: IE = -81.097 ddG = 18.878
MET Mutation: IE = -77.360 ddG = 22.615
ASN Mutation: IE = -89.188 ddG = 10.787
PRO Mutation: IE = -70.011 ddG = 29.964
GLN Mutation: IE = -88.465 ddG = 11.510
SER Mutation: IE = -78.718 ddG = 21.257
THR Mutation: IE = -78.896 ddG = 21.079
VAL Mutation: IE = -81.832 ddG = 18.143
TRP Mutation: IE = -81.952 ddG = 18.023
TYR Mutation: IE = -84.945 ddG = 15.030
