# Supplementary material for: Developing similarity matrices for antibody-protein binding interactions
Source: PLoS One. 2023 Oct 26;18(10):e0293606. doi: 10.1371/journal.pone.0293606 (PMC10602319; doi:10.1371/journal.pone.0293606)
Supplement: S1 File — is a zip file containing every energy calculated in this analysis. (ZIP) [file pone.0293606.s006.zip › PPI Similarity Matrix Data/aB_amb/2I26_Antibody_Mutation_Energies.txt]

2I26 Results
Wildtype Interaction Energy: -148.422

Antibody Residue GLU 107 N
ALA Mutation: IE = -135.591 ddG = 12.831
CYS Mutation: IE = -137.199 ddG = 11.223
ASP Mutation: IE = -147.578 ddG = 0.844
PHE Mutation: IE = -137.542 ddG = 10.880
GLY Mutation: IE = -139.952 ddG = 8.470
HIS Mutation: IE = -141.138 ddG = 7.284
ILE Mutation: IE = -139.859 ddG = 8.563
LYS Mutation: IE = -139.095 ddG = 9.327
LEU Mutation: IE = -141.839 ddG = 6.583
MET Mutation: IE = -139.047 ddG = 9.375
ASN Mutation: IE = -144.394 ddG = 4.028
PRO Mutation: IE = -136.982 ddG = 11.440
GLN Mutation: IE = -140.583 ddG = 7.839
ARG Mutation: IE = -147.866 ddG = 0.556
SER Mutation: IE = -138.656 ddG = 9.766
THR Mutation: IE = -138.436 ddG = 9.986
VAL Mutation: IE = -138.675 ddG = 9.747
TRP Mutation: IE = -135.232 ddG = 13.190
TYR Mutation: IE = -139.268 ddG = 9.154

Antibody Residue ARG 109 N
ALA Mutation: IE = -136.720 ddG = 11.702
CYS Mutation: IE = -141.305 ddG = 7.117
ASP Mutation: IE = -146.292 ddG = 2.130
GLU Mutation: IE = -144.768 ddG = 3.654
PHE Mutation: IE = -136.303 ddG = 12.119
GLY Mutation: IE = -136.726 ddG = 11.696
HIS Mutation: IE = -144.813 ddG = 3.609
ILE Mutation: IE = -139.824 ddG = 8.598
LYS Mutation: IE = -145.575 ddG = 2.847
LEU Mutation: IE = -138.986 ddG = 9.436
MET Mutation: IE = -139.605 ddG = 8.817
ASN Mutation: IE = -141.090 ddG = 7.332
PRO Mutation: IE = -134.229 ddG = 14.193
GLN Mutation: IE = -140.260 ddG = 8.162
SER Mutation: IE = -138.340 ddG = 10.082
THR Mutation: IE = -139.266 ddG = 9.156
VAL Mutation: IE = -138.728 ddG = 9.694
TRP Mutation: IE = -142.142 ddG = 6.280
TYR Mutation: IE = -145.364 ddG = 3.058

Antibody Residue TYR 110 N
ALA Mutation: IE = -146.748 ddG = 1.674
CYS Mutation: IE = -148.236 ddG = 0.186
ASP Mutation: IE = -146.520 ddG = 1.902
GLU Mutation: IE = -148.239 ddG = 0.183
PHE Mutation: IE = -152.778 ddG = -4.356
GLY Mutation: IE = -144.489 ddG = 3.933
HIS Mutation: IE = -151.799 ddG = -3.377
ILE Mutation: IE = -147.472 ddG = 0.950
LYS Mutation: IE = -141.192 ddG = 7.230
LEU Mutation: IE = -147.419 ddG = 1.003
MET Mutation: IE = -144.050 ddG = 4.372
ASN Mutation: IE = -149.676 ddG = -1.254
PRO Mutation: IE = -141.995 ddG = 6.427
GLN Mutation: IE = -151.031 ddG = -2.609
ARG Mutation: IE = -168.142 ddG = -19.720
SER Mutation: IE = -150.411 ddG = -1.989
THR Mutation: IE = -151.302 ddG = -2.880
VAL Mutation: IE = -147.572 ddG = 0.850
TRP Mutation: IE = -145.799 ddG = 2.623

Antibody Residue SER 111A N
ALA Mutation: IE = -143.021 ddG = 5.401
CYS Mutation: IE = -150.523 ddG = -2.101
ASP Mutation: IE = -149.003 ddG = -0.581
GLU Mutation: IE = -145.150 ddG = 3.272
PHE Mutation: IE = -149.174 ddG = -0.752
GLY Mutation: IE = -141.883 ddG = 6.539
HIS Mutation: IE = -150.630 ddG = -2.208
ILE Mutation: IE = -147.454 ddG = 0.968
LYS Mutation: IE = -149.944 ddG = -1.522
LEU Mutation: IE = -147.317 ddG = 1.105
MET Mutation: IE = -148.033 ddG = 0.389
ASN Mutation: IE = -153.703 ddG = -5.281
PRO Mutation: IE = -144.676 ddG = 3.746
GLN Mutation: IE = -152.321 ddG = -3.899
ARG Mutation: IE = -146.612 ddG = 1.810
THR Mutation: IE = -153.886 ddG = -5.464
VAL Mutation: IE = -147.719 ddG = 0.703
TRP Mutation: IE = 98.093 ddG = 246.515
TYR Mutation: IE = -147.207 ddG = 1.215

Antibody Residue TYR 111B N
ALA Mutation: IE = -148.511 ddG = -0.089
CYS Mutation: IE = -152.554 ddG = -4.132
ASP Mutation: IE = -148.664 ddG = -0.242
GLU Mutation: IE = -153.244 ddG = -4.822
PHE Mutation: IE = -153.142 ddG = -4.720
GLY Mutation: IE = -152.808 ddG = -4.386
HIS Mutation: IE = -155.482 ddG = -7.060
ILE Mutation: IE = -141.678 ddG = 6.744
LYS Mutation: IE = -174.297 ddG = -25.875
LEU Mutation: IE = -148.806 ddG = -0.384
MET Mutation: IE = -156.593 ddG = -8.171
ASN Mutation: IE = -159.355 ddG = -10.933
PRO Mutation: IE = -144.447 ddG = 3.975
GLN Mutation: IE = -152.205 ddG = -3.783
ARG Mutation: IE = -154.837 ddG = -6.415
SER Mutation: IE = -156.630 ddG = -8.208
THR Mutation: IE = -150.966 ddG = -2.544
VAL Mutation: IE = -149.661 ddG = -1.239
TRP Mutation: IE = -154.386 ddG = -5.964

Antibody Residue ASP 111C N
ALA Mutation: IE = -140.809 ddG = 7.613
CYS Mutation: IE = -143.374 ddG = 5.048
GLU Mutation: IE = -152.700 ddG = -4.278
PHE Mutation: IE = -135.521 ddG = 12.901
GLY Mutation: IE = -140.087 ddG = 8.335
HIS Mutation: IE = -151.891 ddG = -3.469
ILE Mutation: IE = -147.519 ddG = 0.903
LYS Mutation: IE = -149.047 ddG = -0.625
LEU Mutation: IE = -143.645 ddG = 4.777
MET Mutation: IE = -142.625 ddG = 5.797
ASN Mutation: IE = -148.542 ddG = -0.120
PRO Mutation: IE = -142.780 ddG = 5.642
GLN Mutation: IE = -150.731 ddG = -2.309
ARG Mutation: IE = -130.351 ddG = 18.071
SER Mutation: IE = -141.429 ddG = 6.993
THR Mutation: IE = -144.725 ddG = 3.697
VAL Mutation: IE = -144.201 ddG = 4.221
TRP Mutation: IE = -137.048 ddG = 11.374
TYR Mutation: IE = -149.765 ddG = -1.343

Antibody Residue ASP 116 N
ALA Mutation: IE = -140.082 ddG = 8.340
CYS Mutation: IE = -139.005 ddG = 9.417
GLU Mutation: IE = -150.933 ddG = -2.511
PHE Mutation: IE = -139.742 ddG = 8.680
GLY Mutation: IE = -140.123 ddG = 8.299
HIS Mutation: IE = -140.387 ddG = 8.035
ILE Mutation: IE = -140.833 ddG = 7.589
LYS Mutation: IE = -147.449 ddG = 0.973
LEU Mutation: IE = -139.968 ddG = 8.454
MET Mutation: IE = -141.185 ddG = 7.237
ASN Mutation: IE = -142.201 ddG = 6.221
PRO Mutation: IE = -139.198 ddG = 9.224
GLN Mutation: IE = -140.896 ddG = 7.526
ARG Mutation: IE = -141.183 ddG = 7.239
SER Mutation: IE = -140.212 ddG = 8.210
THR Mutation: IE = -140.532 ddG = 7.890
VAL Mutation: IE = -140.836 ddG = 7.586
TRP Mutation: IE = -141.587 ddG = 6.835
TYR Mutation: IE = -139.707 ddG = 8.715
