# Supplementary material for: Developing similarity matrices for antibody-protein binding interactions
Source: PLoS One. 2023 Oct 26;18(10):e0293606. doi: 10.1371/journal.pone.0293606 (PMC10602319; doi:10.1371/journal.pone.0293606)
Supplement: S1 File — is a zip file containing every energy calculated in this analysis. (ZIP) [file pone.0293606.s006.zip › PPI Similarity Matrix Data/aB_amb/2I9L_Antibody_Mutation_Energies.txt]

2I9L Results
Wildtype Interaction Energy: -151.745

Antibody Residue ARG 36 H
ALA Mutation: IE = -130.634 ddG = 21.111
CYS Mutation: IE = -136.629 ddG = 15.116
ASP Mutation: IE = -127.104 ddG = 24.641
GLU Mutation: IE = -126.837 ddG = 24.908
PHE Mutation: IE = -133.363 ddG = 18.382
GLY Mutation: IE = -130.786 ddG = 20.959
HIS Mutation: IE = -134.792 ddG = 16.953
ILE Mutation: IE = -132.834 ddG = 18.911
LYS Mutation: IE = -133.371 ddG = 18.374
LEU Mutation: IE = -132.273 ddG = 19.472
MET Mutation: IE = -135.965 ddG = 15.780
ASN Mutation: IE = -129.024 ddG = 22.721
PRO Mutation: IE = -132.965 ddG = 18.780
GLN Mutation: IE = -127.237 ddG = 24.508
SER Mutation: IE = -130.791 ddG = 20.954
THR Mutation: IE = -132.862 ddG = 18.883
VAL Mutation: IE = -132.298 ddG = 19.447
TRP Mutation: IE = -134.264 ddG = 17.481
TYR Mutation: IE = -136.028 ddG = 15.717

Antibody Residue TRP 38 H
ALA Mutation: IE = -136.866 ddG = 14.879
CYS Mutation: IE = -134.402 ddG = 17.343
ASP Mutation: IE = -116.271 ddG = 35.474
GLU Mutation: IE = -130.913 ddG = 20.832
PHE Mutation: IE = -133.179 ddG = 18.566
GLY Mutation: IE = -137.845 ddG = 13.900
HIS Mutation: IE = -134.948 ddG = 16.797
ILE Mutation: IE = -134.405 ddG = 17.340
LYS Mutation: IE = -139.573 ddG = 12.172
LEU Mutation: IE = -132.599 ddG = 19.146
MET Mutation: IE = -123.280 ddG = 28.465
ASN Mutation: IE = -135.565 ddG = 16.180
PRO Mutation: IE = -135.265 ddG = 16.480
GLN Mutation: IE = -133.168 ddG = 18.577
ARG Mutation: IE = -149.265 ddG = 2.480
SER Mutation: IE = -132.472 ddG = 19.273
THR Mutation: IE = -124.023 ddG = 27.722
VAL Mutation: IE = -129.552 ddG = 22.193
TYR Mutation: IE = -135.795 ddG = 15.950

Antibody Residue ASN 57 H
ALA Mutation: IE = -139.321 ddG = 12.424
CYS Mutation: IE = -139.102 ddG = 12.643
ASP Mutation: IE = -132.837 ddG = 18.908
GLU Mutation: IE = -134.861 ddG = 16.884
PHE Mutation: IE = -138.705 ddG = 13.040
GLY Mutation: IE = -140.800 ddG = 10.945
HIS Mutation: IE = -128.328 ddG = 23.417
ILE Mutation: IE = -133.926 ddG = 17.819
LYS Mutation: IE = -133.288 ddG = 18.457
LEU Mutation: IE = -132.128 ddG = 19.617
MET Mutation: IE = -135.076 ddG = 16.669
PRO Mutation: IE = -133.867 ddG = 17.878
GLN Mutation: IE = -148.127 ddG = 3.618
ARG Mutation: IE = -140.363 ddG = 11.382
SER Mutation: IE = -149.264 ddG = 2.481
THR Mutation: IE = -135.814 ddG = 15.931
VAL Mutation: IE = -134.246 ddG = 17.499
TRP Mutation: IE = -141.225 ddG = 10.520
TYR Mutation: IE = -141.635 ddG = 10.110

Antibody Residue SER 59 H
ALA Mutation: IE = -142.398 ddG = 9.347
CYS Mutation: IE = -141.471 ddG = 10.274
ASP Mutation: IE = -142.075 ddG = 9.670
GLU Mutation: IE = -138.322 ddG = 13.423
PHE Mutation: IE = -136.579 ddG = 15.166
GLY Mutation: IE = -138.929 ddG = 12.816
HIS Mutation: IE = -142.988 ddG = 8.757
ILE Mutation: IE = -140.070 ddG = 11.675
LYS Mutation: IE = -143.457 ddG = 8.288
LEU Mutation: IE = -141.050 ddG = 10.695
MET Mutation: IE = -141.029 ddG = 10.716
ASN Mutation: IE = -148.403 ddG = 3.342
PRO Mutation: IE = -143.848 ddG = 7.897
GLN Mutation: IE = -144.309 ddG = 7.436
ARG Mutation: IE = -150.525 ddG = 1.220
THR Mutation: IE = -146.958 ddG = 4.787
VAL Mutation: IE = -147.007 ddG = 4.738
TRP Mutation: IE = -149.007 ddG = 2.738
TYR Mutation: IE = -129.776 ddG = 21.969

Antibody Residue THR 62 H
ALA Mutation: IE = -139.666 ddG = 12.079
CYS Mutation: IE = -146.158 ddG = 5.587
ASP Mutation: IE = -140.605 ddG = 11.140
GLU Mutation: IE = -148.630 ddG = 3.115
PHE Mutation: IE = -120.206 ddG = 31.539
GLY Mutation: IE = -144.227 ddG = 7.518
HIS Mutation: IE = -148.834 ddG = 2.911
ILE Mutation: IE = -144.482 ddG = 7.263
LYS Mutation: IE = -149.330 ddG = 2.415
LEU Mutation: IE = -144.543 ddG = 7.202
MET Mutation: IE = -147.254 ddG = 4.491
ASN Mutation: IE = -146.373 ddG = 5.372
PRO Mutation: IE = -144.237 ddG = 7.508
GLN Mutation: IE = -150.274 ddG = 1.471
ARG Mutation: IE = -141.044 ddG = 10.701
SER Mutation: IE = -151.693 ddG = 0.052
VAL Mutation: IE = -143.517 ddG = 8.228
TRP Mutation: IE = -136.204 ddG = 15.541
TYR Mutation: IE = -122.367 ddG = 29.378

Antibody Residue TYR 64 H
ALA Mutation: IE = -141.241 ddG = 10.504
CYS Mutation: IE = -142.735 ddG = 9.010
ASP Mutation: IE = -135.743 ddG = 16.002
GLU Mutation: IE = -128.366 ddG = 23.379
PHE Mutation: IE = -147.455 ddG = 4.290
GLY Mutation: IE = -142.002 ddG = 9.743
HIS Mutation: IE = -137.461 ddG = 14.284
ILE Mutation: IE = -137.664 ddG = 14.081
LYS Mutation: IE = -138.658 ddG = 13.087
LEU Mutation: IE = -146.529 ddG = 5.216
MET Mutation: IE = -141.569 ddG = 10.176
ASN Mutation: IE = -147.773 ddG = 3.972
PRO Mutation: IE = -132.546 ddG = 19.199
GLN Mutation: IE = -142.427 ddG = 9.318
ARG Mutation: IE = -152.611 ddG = -0.866
SER Mutation: IE = -150.274 ddG = 1.471
THR Mutation: IE = -146.797 ddG = 4.948
VAL Mutation: IE = -140.973 ddG = 10.772
TRP Mutation: IE = -128.842 ddG = 22.903

Antibody Residue GLU 66 H
ALA Mutation: IE = -125.089 ddG = 26.656
CYS Mutation: IE = -128.701 ddG = 23.044
ASP Mutation: IE = -126.578 ddG = 25.167
PHE Mutation: IE = -129.049 ddG = 22.696
GLY Mutation: IE = -124.263 ddG = 27.482
HIS Mutation: IE = -131.534 ddG = 20.211
ILE Mutation: IE = -131.462 ddG = 20.283
LYS Mutation: IE = -130.169 ddG = 21.576
LEU Mutation: IE = -123.780 ddG = 27.965
MET Mutation: IE = -132.334 ddG = 19.411
ASN Mutation: IE = -130.850 ddG = 20.895
PRO Mutation: IE = -129.287 ddG = 22.458
GLN Mutation: IE = -135.171 ddG = 16.574
ARG Mutation: IE = -138.606 ddG = 13.139
SER Mutation: IE = -129.375 ddG = 22.370
THR Mutation: IE = -129.279 ddG = 22.466
VAL Mutation: IE = -130.507 ddG = 21.238
TRP Mutation: IE = -126.333 ddG = 25.412
TYR Mutation: IE = -126.181 ddG = 25.564
