# Supplementary material for: Developing similarity matrices for antibody-protein binding interactions
Source: PLoS One. 2023 Oct 26;18(10):e0293606. doi: 10.1371/journal.pone.0293606 (PMC10602319; doi:10.1371/journal.pone.0293606)
Supplement: S1 File — is a zip file containing every energy calculated in this analysis. (ZIP) [file pone.0293606.s006.zip › PPI Similarity Matrix Data/aB_amb/2J88_Antibody_Mutation_Energies.txt]

2J88 Results
Wildtype Interaction Energy: -119.124

Antibody Residue TYR 38 L
ALA Mutation: IE = -96.990 ddG = 22.134
CYS Mutation: IE = -96.408 ddG = 22.716
ASP Mutation: IE = -92.612 ddG = 26.512
GLU Mutation: IE = -96.071 ddG = 23.053
PHE Mutation: IE = -93.609 ddG = 25.515
GLY Mutation: IE = -86.433 ddG = 32.691
HIS Mutation: IE = -97.174 ddG = 21.950
ILE Mutation: IE = -97.557 ddG = 21.567
LYS Mutation: IE = -101.500 ddG = 17.624
LEU Mutation: IE = -97.626 ddG = 21.498
MET Mutation: IE = -102.536 ddG = 16.588
ASN Mutation: IE = -94.343 ddG = 24.781
PRO Mutation: IE = -97.254 ddG = 21.870
GLN Mutation: IE = -95.435 ddG = 23.689
ARG Mutation: IE = -90.201 ddG = 28.923
SER Mutation: IE = -93.614 ddG = 25.510
THR Mutation: IE = -96.781 ddG = 22.343
VAL Mutation: IE = -97.445 ddG = 21.679
TRP Mutation: IE = -93.618 ddG = 25.506

Antibody Residue ASP 59 H
ALA Mutation: IE = -95.372 ddG = 23.752
CYS Mutation: IE = -89.329 ddG = 29.795
GLU Mutation: IE = -96.224 ddG = 22.900
PHE Mutation: IE = -89.479 ddG = 29.645
GLY Mutation: IE = -93.038 ddG = 26.086
HIS Mutation: IE = -88.432 ddG = 30.692
ILE Mutation: IE = -91.776 ddG = 27.348
LYS Mutation: IE = -88.106 ddG = 31.018
LEU Mutation: IE = -89.790 ddG = 29.334
MET Mutation: IE = -89.536 ddG = 29.588
ASN Mutation: IE = -93.965 ddG = 25.159
PRO Mutation: IE = -92.773 ddG = 26.351
GLN Mutation: IE = -90.582 ddG = 28.542
ARG Mutation: IE = -93.769 ddG = 25.355
SER Mutation: IE = -94.878 ddG = 24.246
THR Mutation: IE = -93.840 ddG = 25.284
VAL Mutation: IE = -92.190 ddG = 26.934
TRP Mutation: IE = -87.192 ddG = 31.932
TYR Mutation: IE = -92.731 ddG = 26.393

Antibody Residue ASP 64 H
ALA Mutation: IE = -105.554 ddG = 13.570
CYS Mutation: IE = -108.721 ddG = 10.403
GLU Mutation: IE = -110.212 ddG = 8.912
PHE Mutation: IE = -105.865 ddG = 13.259
GLY Mutation: IE = -101.317 ddG = 17.807
HIS Mutation: IE = -104.528 ddG = 14.596
ILE Mutation: IE = -107.609 ddG = 11.515
LYS Mutation: IE = -107.890 ddG = 11.234
LEU Mutation: IE = -103.753 ddG = 15.371
MET Mutation: IE = -108.899 ddG = 10.225
ASN Mutation: IE = -106.654 ddG = 12.470
PRO Mutation: IE = -109.318 ddG = 9.806
GLN Mutation: IE = -108.858 ddG = 10.266
ARG Mutation: IE = -123.399 ddG = -4.275
SER Mutation: IE = -103.133 ddG = 15.991
THR Mutation: IE = -105.988 ddG = 13.136
VAL Mutation: IE = -108.094 ddG = 11.030
TRP Mutation: IE = -111.057 ddG = 8.067
TYR Mutation: IE = -111.020 ddG = 8.104

Antibody Residue ARG 66 H
ALA Mutation: IE = -88.127 ddG = 30.997
CYS Mutation: IE = -88.686 ddG = 30.438
ASP Mutation: IE = -88.771 ddG = 30.353
GLU Mutation: IE = -86.756 ddG = 32.368
PHE Mutation: IE = -89.330 ddG = 29.794
GLY Mutation: IE = -88.013 ddG = 31.111
HIS Mutation: IE = -91.985 ddG = 27.139
ILE Mutation: IE = -89.205 ddG = 29.919
LYS Mutation: IE = -102.758 ddG = 16.366
LEU Mutation: IE = -91.683 ddG = 27.441
MET Mutation: IE = -92.928 ddG = 26.196
ASN Mutation: IE = -90.208 ddG = 28.916
PRO Mutation: IE = -89.537 ddG = 29.587
GLN Mutation: IE = -96.203 ddG = 22.921
SER Mutation: IE = -90.822 ddG = 28.302
THR Mutation: IE = -88.879 ddG = 30.245
VAL Mutation: IE = -90.186 ddG = 28.938
TRP Mutation: IE = -87.998 ddG = 31.126
TYR Mutation: IE = -86.400 ddG = 32.724

Antibody Residue TYR 107 H
ALA Mutation: IE = -97.786 ddG = 21.338
CYS Mutation: IE = -98.042 ddG = 21.082
ASP Mutation: IE = -89.836 ddG = 29.288
GLU Mutation: IE = -98.939 ddG = 20.185
PHE Mutation: IE = -99.774 ddG = 19.350
GLY Mutation: IE = -94.472 ddG = 24.652
HIS Mutation: IE = -101.671 ddG = 17.453
ILE Mutation: IE = -96.820 ddG = 22.304
LYS Mutation: IE = -103.202 ddG = 15.922
LEU Mutation: IE = -99.741 ddG = 19.383
MET Mutation: IE = -99.598 ddG = 19.526
ASN Mutation: IE = -96.582 ddG = 22.542
PRO Mutation: IE = -99.240 ddG = 19.884
GLN Mutation: IE = -96.743 ddG = 22.381
ARG Mutation: IE = -91.861 ddG = 27.263
SER Mutation: IE = -97.701 ddG = 21.423
THR Mutation: IE = -105.318 ddG = 13.806
VAL Mutation: IE = -99.033 ddG = 20.091
TRP Mutation: IE = -98.450 ddG = 20.674

Antibody Residue TYR 108 L
ALA Mutation: IE = -100.835 ddG = 18.289
CYS Mutation: IE = -100.386 ddG = 18.738
ASP Mutation: IE = -100.335 ddG = 18.789
GLU Mutation: IE = -102.137 ddG = 16.987
PHE Mutation: IE = -101.531 ddG = 17.593
GLY Mutation: IE = -102.739 ddG = 16.385
HIS Mutation: IE = -105.617 ddG = 13.507
ILE Mutation: IE = -100.287 ddG = 18.837
LYS Mutation: IE = -101.736 ddG = 17.388
LEU Mutation: IE = -97.285 ddG = 21.839
MET Mutation: IE = -99.990 ddG = 19.134
ASN Mutation: IE = -97.533 ddG = 21.591
PRO Mutation: IE = -102.568 ddG = 16.556
GLN Mutation: IE = -102.275 ddG = 16.849
ARG Mutation: IE = -102.501 ddG = 16.623
SER Mutation: IE = -100.740 ddG = 18.384
THR Mutation: IE = -98.517 ddG = 20.607
VAL Mutation: IE = -102.578 ddG = 16.546
TRP Mutation: IE = -101.568 ddG = 17.556

Antibody Residue ARG 116 L
ALA Mutation: IE = -90.712 ddG = 28.412
CYS Mutation: IE = -92.498 ddG = 26.626
ASP Mutation: IE = -87.013 ddG = 32.111
GLU Mutation: IE = -89.163 ddG = 29.961
PHE Mutation: IE = -92.978 ddG = 26.146
GLY Mutation: IE = -87.692 ddG = 31.432
HIS Mutation: IE = -92.277 ddG = 26.847
ILE Mutation: IE = -92.364 ddG = 26.760
LYS Mutation: IE = -101.461 ddG = 17.663
LEU Mutation: IE = -90.323 ddG = 28.801
MET Mutation: IE = -93.955 ddG = 25.169
ASN Mutation: IE = -89.468 ddG = 29.656
PRO Mutation: IE = -93.507 ddG = 25.617
GLN Mutation: IE = -92.571 ddG = 26.553
SER Mutation: IE = -87.201 ddG = 31.923
THR Mutation: IE = -91.930 ddG = 27.194
VAL Mutation: IE = -93.745 ddG = 25.379
TRP Mutation: IE = -92.253 ddG = 26.871
TYR Mutation: IE = -92.053 ddG = 27.071
