# Supplementary material for: Developing similarity matrices for antibody-protein binding interactions
Source: PLoS One. 2023 Oct 26;18(10):e0293606. doi: 10.1371/journal.pone.0293606 (PMC10602319; doi:10.1371/journal.pone.0293606)
Supplement: S1 File — is a zip file containing every energy calculated in this analysis. (ZIP) [file pone.0293606.s006.zip › PPI Similarity Matrix Data/aB_amb/2KH2_Antibody_Mutation_Energies.txt]

2KH2 Results
Wildtype Interaction Energy: -117.906

Antibody Residue ASP 1 B
ALA Mutation: IE = -109.261 ddG = 8.645
CYS Mutation: IE = -110.802 ddG = 7.104
GLU Mutation: IE = -112.288 ddG = 5.618
PHE Mutation: IE = -111.358 ddG = 6.548
GLY Mutation: IE = -109.071 ddG = 8.835
HIS Mutation: IE = -110.078 ddG = 7.828
ILE Mutation: IE = -109.241 ddG = 8.665
LYS Mutation: IE = -113.949 ddG = 3.957
LEU Mutation: IE = -112.915 ddG = 4.991
MET Mutation: IE = -111.065 ddG = 6.841
ASN Mutation: IE = -113.102 ddG = 4.804
PRO Mutation: IE = -106.699 ddG = 11.207
GLN Mutation: IE = -108.160 ddG = 9.746
ARG Mutation: IE = -114.303 ddG = 3.603
SER Mutation: IE = -110.554 ddG = 7.352
THR Mutation: IE = -112.160 ddG = 5.746
VAL Mutation: IE = -108.723 ddG = 9.183
TRP Mutation: IE = -106.285 ddG = 11.621
TYR Mutation: IE = -112.115 ddG = 5.791

Antibody Residue SER 2064 B
ALA Mutation: IE = -99.899 ddG = 18.007
CYS Mutation: IE = -101.335 ddG = 16.571
ASP Mutation: IE = -105.873 ddG = 12.033
GLU Mutation: IE = -105.948 ddG = 11.958
PHE Mutation: IE = -104.433 ddG = 13.473
GLY Mutation: IE = -98.787 ddG = 19.119
HIS Mutation: IE = -105.095 ddG = 12.811
ILE Mutation: IE = -104.134 ddG = 13.772
LYS Mutation: IE = -112.192 ddG = 5.714
LEU Mutation: IE = -104.637 ddG = 13.269
MET Mutation: IE = -111.045 ddG = 6.861
ASN Mutation: IE = -110.827 ddG = 7.079
PRO Mutation: IE = -103.690 ddG = 14.216
GLN Mutation: IE = -105.132 ddG = 12.774
ARG Mutation: IE = -114.146 ddG = 3.760
THR Mutation: IE = -103.896 ddG = 14.010
VAL Mutation: IE = -108.111 ddG = 9.795
TRP Mutation: IE = -105.866 ddG = 12.040
TYR Mutation: IE = -107.915 ddG = 9.991

Antibody Residue THR 2065 B
ALA Mutation: IE = -102.971 ddG = 14.935
CYS Mutation: IE = -105.538 ddG = 12.368
ASP Mutation: IE = -118.043 ddG = -0.137
GLU Mutation: IE = -111.517 ddG = 6.389
PHE Mutation: IE = -104.529 ddG = 13.377
GLY Mutation: IE = -105.715 ddG = 12.191
HIS Mutation: IE = -103.094 ddG = 14.812
ILE Mutation: IE = -104.254 ddG = 13.652
LYS Mutation: IE = -111.057 ddG = 6.849
LEU Mutation: IE = -103.034 ddG = 14.872
MET Mutation: IE = -106.911 ddG = 10.995
ASN Mutation: IE = -111.197 ddG = 6.709
PRO Mutation: IE = -103.914 ddG = 13.992
GLN Mutation: IE = -102.728 ddG = 15.178
ARG Mutation: IE = -119.281 ddG = -1.375
SER Mutation: IE = -108.852 ddG = 9.054
VAL Mutation: IE = -104.278 ddG = 13.628
TRP Mutation: IE = -110.777 ddG = 7.129
TYR Mutation: IE = -108.883 ddG = 9.023

Antibody Residue TYR 2066 B
ALA Mutation: IE = -109.316 ddG = 8.590
CYS Mutation: IE = -111.720 ddG = 6.186
ASP Mutation: IE = -112.563 ddG = 5.343
GLU Mutation: IE = -110.739 ddG = 7.167
PHE Mutation: IE = -113.109 ddG = 4.797
GLY Mutation: IE = -109.196 ddG = 8.710
HIS Mutation: IE = -114.620 ddG = 3.286
ILE Mutation: IE = -108.638 ddG = 9.268
LYS Mutation: IE = -114.102 ddG = 3.804
LEU Mutation: IE = -112.718 ddG = 5.188
MET Mutation: IE = -111.169 ddG = 6.737
ASN Mutation: IE = -110.792 ddG = 7.114
PRO Mutation: IE = -113.270 ddG = 4.636
GLN Mutation: IE = -111.798 ddG = 6.108
ARG Mutation: IE = -109.996 ddG = 7.910
SER Mutation: IE = -105.544 ddG = 12.362
THR Mutation: IE = -101.352 ddG = 16.554
VAL Mutation: IE = -107.460 ddG = 10.446
TRP Mutation: IE = -119.367 ddG = -1.461

Antibody Residue ASP 2069 B
ALA Mutation: IE = -103.696 ddG = 14.210
CYS Mutation: IE = -114.130 ddG = 3.776
GLU Mutation: IE = -108.215 ddG = 9.691
PHE Mutation: IE = -107.088 ddG = 10.818
GLY Mutation: IE = -104.419 ddG = 13.487
HIS Mutation: IE = -107.393 ddG = 10.513
ILE Mutation: IE = -103.838 ddG = 14.068
LYS Mutation: IE = -106.095 ddG = 11.811
LEU Mutation: IE = -106.661 ddG = 11.245
MET Mutation: IE = -110.179 ddG = 7.727
ASN Mutation: IE = -107.164 ddG = 10.742
PRO Mutation: IE = -106.888 ddG = 11.018
GLN Mutation: IE = -98.528 ddG = 19.378
ARG Mutation: IE = -103.504 ddG = 14.402
SER Mutation: IE = -100.490 ddG = 17.416
THR Mutation: IE = -104.182 ddG = 13.724
VAL Mutation: IE = -103.454 ddG = 14.452
TRP Mutation: IE = -106.927 ddG = 10.979
TYR Mutation: IE = -107.014 ddG = 10.892

Antibody Residue LYS 2072 B
ALA Mutation: IE = -94.787 ddG = 23.119
CYS Mutation: IE = -104.268 ddG = 13.638
ASP Mutation: IE = -94.088 ddG = 23.818
GLU Mutation: IE = -103.655 ddG = 14.251
PHE Mutation: IE = -100.671 ddG = 17.235
GLY Mutation: IE = -94.090 ddG = 23.816
HIS Mutation: IE = -108.129 ddG = 9.777
ILE Mutation: IE = -98.308 ddG = 19.598
LEU Mutation: IE = -103.747 ddG = 14.159
MET Mutation: IE = -102.119 ddG = 15.787
ASN Mutation: IE = -109.265 ddG = 8.641
PRO Mutation: IE = -106.201 ddG = 11.705
GLN Mutation: IE = -110.427 ddG = 7.479
ARG Mutation: IE = -107.975 ddG = 9.931
SER Mutation: IE = -105.183 ddG = 12.723
THR Mutation: IE = -112.374 ddG = 5.532
VAL Mutation: IE = -102.331 ddG = 15.575
TRP Mutation: IE = -98.913 ddG = 18.993
TYR Mutation: IE = -99.163 ddG = 18.743

Antibody Residue LYS 2110 B
ALA Mutation: IE = -89.135 ddG = 28.771
CYS Mutation: IE = -91.893 ddG = 26.013
ASP Mutation: IE = -91.387 ddG = 26.519
GLU Mutation: IE = -88.656 ddG = 29.250
PHE Mutation: IE = -90.805 ddG = 27.101
GLY Mutation: IE = -92.173 ddG = 25.733
HIS Mutation: IE = -89.972 ddG = 27.934
ILE Mutation: IE = -98.311 ddG = 19.595
LEU Mutation: IE = -89.920 ddG = 27.986
MET Mutation: IE = -89.139 ddG = 28.767
ASN Mutation: IE = -105.004 ddG = 12.902
PRO Mutation: IE = -88.764 ddG = 29.142
GLN Mutation: IE = -91.023 ddG = 26.883
ARG Mutation: IE = -102.964 ddG = 14.942
SER Mutation: IE = -93.397 ddG = 24.509
THR Mutation: IE = -92.908 ddG = 24.998
VAL Mutation: IE = -89.976 ddG = 27.930
TRP Mutation: IE = -93.427 ddG = 24.479
TYR Mutation: IE = -91.059 ddG = 26.847
