# Supplementary material for: Developing similarity matrices for antibody-protein binding interactions
Source: PLoS One. 2023 Oct 26;18(10):e0293606. doi: 10.1371/journal.pone.0293606 (PMC10602319; doi:10.1371/journal.pone.0293606)
Supplement: S1 File — is a zip file containing every energy calculated in this analysis. (ZIP) [file pone.0293606.s006.zip › PPI Similarity Matrix Data/aB_amb/2LTQ_Antibody_Mutation_Energies.txt]

2LTQ Results
Wildtype Interaction Energy: -83.462

Antibody Residue LYS 36 E
ALA Mutation: IE = -74.086 ddG = 9.376
CYS Mutation: IE = -74.259 ddG = 9.203
ASP Mutation: IE = -71.094 ddG = 12.368
GLU Mutation: IE = -71.295 ddG = 12.167
PHE Mutation: IE = -74.167 ddG = 9.295
GLY Mutation: IE = -73.738 ddG = 9.724
HIS Mutation: IE = -71.480 ddG = 11.982
ILE Mutation: IE = -74.550 ddG = 8.912
LEU Mutation: IE = -75.117 ddG = 8.345
MET Mutation: IE = -71.411 ddG = 12.051
ASN Mutation: IE = -71.893 ddG = 11.569
PRO Mutation: IE = -75.063 ddG = 8.399
GLN Mutation: IE = -73.906 ddG = 9.556
ARG Mutation: IE = -73.463 ddG = 9.999
SER Mutation: IE = -73.421 ddG = 10.041
THR Mutation: IE = -75.186 ddG = 8.276
VAL Mutation: IE = -73.886 ddG = 9.576
TRP Mutation: IE = -71.374 ddG = 12.088
TYR Mutation: IE = -73.944 ddG = 9.518

Antibody Residue TYR 66 F
ALA Mutation: IE = -72.927 ddG = 10.535
CYS Mutation: IE = -73.787 ddG = 9.675
ASP Mutation: IE = -69.766 ddG = 13.696
GLU Mutation: IE = -73.343 ddG = 10.119
PHE Mutation: IE = -74.834 ddG = 8.628
GLY Mutation: IE = -70.234 ddG = 13.228
HIS Mutation: IE = -73.363 ddG = 10.099
ILE Mutation: IE = -73.768 ddG = 9.694
LYS Mutation: IE = -79.087 ddG = 4.375
LEU Mutation: IE = -74.868 ddG = 8.594
MET Mutation: IE = -71.781 ddG = 11.681
ASN Mutation: IE = -72.684 ddG = 10.778
PRO Mutation: IE = -73.619 ddG = 9.843
GLN Mutation: IE = -73.853 ddG = 9.609
ARG Mutation: IE = -70.861 ddG = 12.601
SER Mutation: IE = -71.723 ddG = 11.739
THR Mutation: IE = -73.945 ddG = 9.517
VAL Mutation: IE = -72.665 ddG = 10.797
TRP Mutation: IE = -76.807 ddG = 6.655

Antibody Residue ARG 110 F
ALA Mutation: IE = -72.597 ddG = 10.865
CYS Mutation: IE = -74.080 ddG = 9.382
ASP Mutation: IE = -74.260 ddG = 9.202
GLU Mutation: IE = -74.659 ddG = 8.803
PHE Mutation: IE = -75.865 ddG = 7.597
GLY Mutation: IE = -72.056 ddG = 11.406
HIS Mutation: IE = -73.870 ddG = 9.592
ILE Mutation: IE = -73.877 ddG = 9.585
LYS Mutation: IE = -73.848 ddG = 9.614
LEU Mutation: IE = -74.106 ddG = 9.356
MET Mutation: IE = -74.732 ddG = 8.730
ASN Mutation: IE = -73.263 ddG = 10.199
PRO Mutation: IE = -72.048 ddG = 11.414
GLN Mutation: IE = -76.749 ddG = 6.713
SER Mutation: IE = -73.566 ddG = 9.896
THR Mutation: IE = -76.849 ddG = 6.613
VAL Mutation: IE = -73.215 ddG = 10.247
TRP Mutation: IE = -74.832 ddG = 8.630
TYR Mutation: IE = -76.886 ddG = 6.576

Antibody Residue TYR 113 F
ALA Mutation: IE = -75.572 ddG = 7.890
CYS Mutation: IE = -71.963 ddG = 11.499
ASP Mutation: IE = -74.433 ddG = 9.029
GLU Mutation: IE = -65.023 ddG = 18.439
PHE Mutation: IE = -68.380 ddG = 15.082
GLY Mutation: IE = -70.978 ddG = 12.484
HIS Mutation: IE = -68.999 ddG = 14.463
ILE Mutation: IE = -71.700 ddG = 11.762
LYS Mutation: IE = -80.521 ddG = 2.941
LEU Mutation: IE = -74.147 ddG = 9.315
MET Mutation: IE = -73.382 ddG = 10.080
ASN Mutation: IE = -70.916 ddG = 12.546
PRO Mutation: IE = -74.893 ddG = 8.569
GLN Mutation: IE = -71.846 ddG = 11.616
ARG Mutation: IE = -81.266 ddG = 2.196
SER Mutation: IE = -73.868 ddG = 9.594
THR Mutation: IE = -70.760 ddG = 12.702
VAL Mutation: IE = -69.169 ddG = 14.293
TRP Mutation: IE = -68.903 ddG = 14.559

Antibody Residue ASN 114 E
ALA Mutation: IE = -71.520 ddG = 11.942
CYS Mutation: IE = -70.179 ddG = 13.283
ASP Mutation: IE = -74.975 ddG = 8.487
GLU Mutation: IE = -72.268 ddG = 11.194
PHE Mutation: IE = -74.061 ddG = 9.401
GLY Mutation: IE = -71.024 ddG = 12.438
HIS Mutation: IE = -71.867 ddG = 11.595
ILE Mutation: IE = -73.828 ddG = 9.634
LYS Mutation: IE = -74.934 ddG = 8.528
LEU Mutation: IE = -72.567 ddG = 10.895
MET Mutation: IE = -72.366 ddG = 11.096
PRO Mutation: IE = -69.908 ddG = 13.554
GLN Mutation: IE = -72.376 ddG = 11.086
ARG Mutation: IE = -71.457 ddG = 12.005
SER Mutation: IE = -70.004 ddG = 13.458
THR Mutation: IE = -72.623 ddG = 10.839
VAL Mutation: IE = -76.365 ddG = 7.097
TRP Mutation: IE = -76.764 ddG = 6.698
TYR Mutation: IE = -73.277 ddG = 10.185

Antibody Residue SER 32 E
ALA Mutation: IE = -72.354 ddG = 11.108
CYS Mutation: IE = -73.331 ddG = 10.131
ASP Mutation: IE = -68.834 ddG = 14.628
GLU Mutation: IE = -69.060 ddG = 14.402
PHE Mutation: IE = -70.215 ddG = 13.247
GLY Mutation: IE = -75.198 ddG = 8.264
HIS Mutation: IE = -71.629 ddG = 11.833
ILE Mutation: IE = -76.468 ddG = 6.994
LYS Mutation: IE = -75.125 ddG = 8.337
LEU Mutation: IE = -76.224 ddG = 7.238
MET Mutation: IE = -72.238 ddG = 11.224
ASN Mutation: IE = -78.934 ddG = 4.528
PRO Mutation: IE = -72.571 ddG = 10.891
GLN Mutation: IE = -75.945 ddG = 7.517
ARG Mutation: IE = -76.223 ddG = 7.239
THR Mutation: IE = -76.597 ddG = 6.865
VAL Mutation: IE = -72.834 ddG = 10.628
TRP Mutation: IE = -75.067 ddG = 8.395
TYR Mutation: IE = -72.028 ddG = 11.434

Antibody Residue ARG 33 E
ALA Mutation: IE = -60.093 ddG = 23.369
CYS Mutation: IE = -62.285 ddG = 21.177
ASP Mutation: IE = -58.951 ddG = 24.511
GLU Mutation: IE = -59.580 ddG = 23.882
PHE Mutation: IE = -65.437 ddG = 18.025
GLY Mutation: IE = -59.854 ddG = 23.608
HIS Mutation: IE = -63.003 ddG = 20.459
ILE Mutation: IE = -62.823 ddG = 20.639
LYS Mutation: IE = -75.259 ddG = 8.203
LEU Mutation: IE = -63.176 ddG = 20.286
MET Mutation: IE = -61.888 ddG = 21.574
ASN Mutation: IE = -68.187 ddG = 15.275
PRO Mutation: IE = -58.882 ddG = 24.580
GLN Mutation: IE = -71.829 ddG = 11.633
SER Mutation: IE = -62.890 ddG = 20.572
THR Mutation: IE = -64.719 ddG = 18.743
VAL Mutation: IE = -61.322 ddG = 22.140
TRP Mutation: IE = -63.331 ddG = 20.131
TYR Mutation: IE = -63.379 ddG = 20.083
