# Supplementary material for: Developing similarity matrices for antibody-protein binding interactions
Source: PLoS One. 2023 Oct 26;18(10):e0293606. doi: 10.1371/journal.pone.0293606 (PMC10602319; doi:10.1371/journal.pone.0293606)
Supplement: S1 File — is a zip file containing every energy calculated in this analysis. (ZIP) [file pone.0293606.s006.zip › PPI Similarity Matrix Data/aB_amb/2OZ4_Antibody_Mutation_Energies.txt]

2OZ4 Results
Wildtype Interaction Energy: -214.567

Antibody Residue GLU 1 H
ALA Mutation: IE = -190.668 ddG = 23.899
CYS Mutation: IE = -188.743 ddG = 25.824
ASP Mutation: IE = -193.020 ddG = 21.547
PHE Mutation: IE = -188.364 ddG = 26.203
GLY Mutation: IE = -185.713 ddG = 28.854
HIS Mutation: IE = -191.627 ddG = 22.940
ILE Mutation: IE = -190.354 ddG = 24.213
LYS Mutation: IE = -192.970 ddG = 21.597
LEU Mutation: IE = -192.022 ddG = 22.545
MET Mutation: IE = -190.844 ddG = 23.723
ASN Mutation: IE = -190.383 ddG = 24.184
PRO Mutation: IE = -191.552 ddG = 23.015
GLN Mutation: IE = -194.001 ddG = 20.566
ARG Mutation: IE = -188.220 ddG = 26.347
SER Mutation: IE = -188.612 ddG = 25.955
THR Mutation: IE = -187.796 ddG = 26.771
VAL Mutation: IE = -195.249 ddG = 19.318
TRP Mutation: IE = -194.094 ddG = 20.473
TYR Mutation: IE = -189.275 ddG = 25.292

Antibody Residue GLU 36 H
ALA Mutation: IE = -194.353 ddG = 20.214
CYS Mutation: IE = -195.656 ddG = 18.911
ASP Mutation: IE = -189.356 ddG = 25.211
PHE Mutation: IE = -194.239 ddG = 20.328
GLY Mutation: IE = -188.604 ddG = 25.963
HIS Mutation: IE = -193.340 ddG = 21.227
ILE Mutation: IE = -197.702 ddG = 16.865
LYS Mutation: IE = -184.496 ddG = 30.071
LEU Mutation: IE = -192.305 ddG = 22.262
MET Mutation: IE = -195.254 ddG = 19.313
ASN Mutation: IE = -199.369 ddG = 15.198
PRO Mutation: IE = -196.350 ddG = 18.217
GLN Mutation: IE = -196.944 ddG = 17.623
ARG Mutation: IE = -182.432 ddG = 32.135
SER Mutation: IE = -197.294 ddG = 17.273
THR Mutation: IE = -197.318 ddG = 17.249
VAL Mutation: IE = -194.271 ddG = 20.296
TRP Mutation: IE = -187.941 ddG = 26.626
TYR Mutation: IE = -198.552 ddG = 16.015

Antibody Residue SER 38 L
ALA Mutation: IE = -182.410 ddG = 32.157
CYS Mutation: IE = -187.026 ddG = 27.541
ASP Mutation: IE = -209.324 ddG = 5.243
GLU Mutation: IE = -185.572 ddG = 28.995
PHE Mutation: IE = -187.651 ddG = 26.916
GLY Mutation: IE = -181.654 ddG = 32.913
HIS Mutation: IE = -185.255 ddG = 29.312
ILE Mutation: IE = -184.012 ddG = 30.555
LYS Mutation: IE = -179.439 ddG = 35.128
LEU Mutation: IE = -182.680 ddG = 31.887
MET Mutation: IE = -190.802 ddG = 23.765
ASN Mutation: IE = -187.302 ddG = 27.265
PRO Mutation: IE = -183.520 ddG = 31.047
GLN Mutation: IE = -182.194 ddG = 32.373
ARG Mutation: IE = -187.095 ddG = 27.472
THR Mutation: IE = -190.290 ddG = 24.277
VAL Mutation: IE = -182.122 ddG = 32.445
TRP Mutation: IE = -189.094 ddG = 25.473
TYR Mutation: IE = -188.006 ddG = 26.561

Antibody Residue GLU 55 L
ALA Mutation: IE = -180.704 ddG = 33.863
CYS Mutation: IE = -173.778 ddG = 40.789
ASP Mutation: IE = -184.748 ddG = 29.819
PHE Mutation: IE = -175.176 ddG = 39.391
GLY Mutation: IE = -174.265 ddG = 40.302
HIS Mutation: IE = -174.432 ddG = 40.135
ILE Mutation: IE = -176.701 ddG = 37.866
LYS Mutation: IE = -175.167 ddG = 39.400
LEU Mutation: IE = -174.781 ddG = 39.786
MET Mutation: IE = -175.758 ddG = 38.809
ASN Mutation: IE = -178.761 ddG = 35.806
PRO Mutation: IE = -175.789 ddG = 38.778
GLN Mutation: IE = -176.113 ddG = 38.454
ARG Mutation: IE = -176.991 ddG = 37.576
SER Mutation: IE = -175.843 ddG = 38.724
THR Mutation: IE = -174.977 ddG = 39.590
VAL Mutation: IE = -177.043 ddG = 37.524
TRP Mutation: IE = -177.157 ddG = 37.410
TYR Mutation: IE = -175.286 ddG = 39.281

Antibody Residue LYS 107 H
ALA Mutation: IE = -172.471 ddG = 42.096
CYS Mutation: IE = -178.958 ddG = 35.609
ASP Mutation: IE = -174.888 ddG = 39.679
GLU Mutation: IE = -170.153 ddG = 44.414
PHE Mutation: IE = -175.482 ddG = 39.085
GLY Mutation: IE = -175.444 ddG = 39.123
HIS Mutation: IE = -174.752 ddG = 39.815
ILE Mutation: IE = -174.747 ddG = 39.820
LEU Mutation: IE = -175.130 ddG = 39.437
MET Mutation: IE = -177.915 ddG = 36.652
ASN Mutation: IE = -176.746 ddG = 37.821
PRO Mutation: IE = -173.471 ddG = 41.096
GLN Mutation: IE = -176.425 ddG = 38.142
ARG Mutation: IE = -178.963 ddG = 35.604
SER Mutation: IE = -180.032 ddG = 34.535
THR Mutation: IE = -169.182 ddG = 45.385
VAL Mutation: IE = -174.477 ddG = 40.090
TRP Mutation: IE = -176.351 ddG = 38.216
TYR Mutation: IE = -178.224 ddG = 36.343

Antibody Residue ASN 108 L
ALA Mutation: IE = -180.335 ddG = 34.232
CYS Mutation: IE = -183.348 ddG = 31.219
ASP Mutation: IE = -184.098 ddG = 30.469
GLU Mutation: IE = -187.860 ddG = 26.707
PHE Mutation: IE = -185.186 ddG = 29.381
GLY Mutation: IE = -181.501 ddG = 33.066
HIS Mutation: IE = -187.788 ddG = 26.779
ILE Mutation: IE = -183.429 ddG = 31.138
LYS Mutation: IE = -186.726 ddG = 27.841
LEU Mutation: IE = -186.819 ddG = 27.748
MET Mutation: IE = -184.067 ddG = 30.500
PRO Mutation: IE = -186.052 ddG = 28.515
GLN Mutation: IE = -188.437 ddG = 26.130
ARG Mutation: IE = -183.361 ddG = 31.206
SER Mutation: IE = -181.360 ddG = 33.207
THR Mutation: IE = -182.706 ddG = 31.861
VAL Mutation: IE = -182.439 ddG = 32.128
TRP Mutation: IE = -188.757 ddG = 25.810
TYR Mutation: IE = -185.216 ddG = 29.351

Antibody Residue TRP 114 L
ALA Mutation: IE = -190.706 ddG = 23.861
CYS Mutation: IE = -184.631 ddG = 29.936
ASP Mutation: IE = -193.077 ddG = 21.490
GLU Mutation: IE = -188.788 ddG = 25.779
PHE Mutation: IE = -193.802 ddG = 20.765
GLY Mutation: IE = -198.733 ddG = 15.834
HIS Mutation: IE = -186.643 ddG = 27.924
ILE Mutation: IE = -201.700 ddG = 12.867
LYS Mutation: IE = -197.798 ddG = 16.769
LEU Mutation: IE = -184.758 ddG = 29.809
MET Mutation: IE = -190.099 ddG = 24.468
ASN Mutation: IE = -187.290 ddG = 27.277
PRO Mutation: IE = -187.840 ddG = 26.727
GLN Mutation: IE = -187.493 ddG = 27.074
ARG Mutation: IE = -194.967 ddG = 19.600
SER Mutation: IE = -190.795 ddG = 23.772
THR Mutation: IE = -189.250 ddG = 25.317
VAL Mutation: IE = -186.173 ddG = 28.394
TYR Mutation: IE = -190.314 ddG = 24.253
