# Supplementary material for: Developing similarity matrices for antibody-protein binding interactions
Source: PLoS One. 2023 Oct 26;18(10):e0293606. doi: 10.1371/journal.pone.0293606 (PMC10602319; doi:10.1371/journal.pone.0293606)
Supplement: S1 File — is a zip file containing every energy calculated in this analysis. (ZIP) [file pone.0293606.s006.zip › PPI Similarity Matrix Data/aB_amb/2P4A_Antibody_Mutation_Energies.txt]

2P4A Results
Wildtype Interaction Energy: -69.186

Antibody Residue TYR 28 D
ALA Mutation: IE = -66.213 ddG = 2.973
CYS Mutation: IE = -64.804 ddG = 4.382
ASP Mutation: IE = -62.725 ddG = 6.461
GLU Mutation: IE = -66.292 ddG = 2.894
PHE Mutation: IE = -66.204 ddG = 2.982
GLY Mutation: IE = -61.097 ddG = 8.089
HIS Mutation: IE = -67.197 ddG = 1.989
ILE Mutation: IE = -65.800 ddG = 3.386
LYS Mutation: IE = -66.096 ddG = 3.090
LEU Mutation: IE = -66.226 ddG = 2.960
MET Mutation: IE = -71.655 ddG = -2.469
ASN Mutation: IE = -65.495 ddG = 3.691
PRO Mutation: IE = -72.791 ddG = -3.605
GLN Mutation: IE = -63.463 ddG = 5.723
ARG Mutation: IE = -70.714 ddG = -1.528
SER Mutation: IE = -67.374 ddG = 1.812
THR Mutation: IE = -64.856 ddG = 4.330
VAL Mutation: IE = -68.283 ddG = 0.903
TRP Mutation: IE = -70.207 ddG = -1.021

Antibody Residue TRP 30 D
ALA Mutation: IE = -61.559 ddG = 7.627
CYS Mutation: IE = -63.150 ddG = 6.036
ASP Mutation: IE = -61.083 ddG = 8.103
GLU Mutation: IE = -66.328 ddG = 2.858
PHE Mutation: IE = -65.468 ddG = 3.718
GLY Mutation: IE = -63.802 ddG = 5.384
HIS Mutation: IE = -64.100 ddG = 5.086
ILE Mutation: IE = -64.146 ddG = 5.040
LYS Mutation: IE = -63.525 ddG = 5.661
LEU Mutation: IE = -61.903 ddG = 7.283
MET Mutation: IE = -61.394 ddG = 7.792
ASN Mutation: IE = -60.912 ddG = 8.274
PRO Mutation: IE = -63.320 ddG = 5.866
GLN Mutation: IE = -62.510 ddG = 6.676
ARG Mutation: IE = -63.631 ddG = 5.555
SER Mutation: IE = -62.628 ddG = 6.558
THR Mutation: IE = -63.812 ddG = 5.374
VAL Mutation: IE = -62.982 ddG = 6.204
TYR Mutation: IE = -60.198 ddG = 8.988

Antibody Residue ILE 37 D
ALA Mutation: IE = -65.449 ddG = 3.737
CYS Mutation: IE = -66.033 ddG = 3.153
ASP Mutation: IE = -70.553 ddG = -1.367
GLU Mutation: IE = -71.971 ddG = -2.785
PHE Mutation: IE = -69.987 ddG = -0.801
GLY Mutation: IE = -60.377 ddG = 8.809
HIS Mutation: IE = -68.386 ddG = 0.800
LYS Mutation: IE = -72.262 ddG = -3.076
LEU Mutation: IE = -62.746 ddG = 6.440
MET Mutation: IE = -64.732 ddG = 4.454
ASN Mutation: IE = -64.515 ddG = 4.671
PRO Mutation: IE = -61.794 ddG = 7.392
GLN Mutation: IE = -76.438 ddG = -7.252
ARG Mutation: IE = -68.657 ddG = 0.529
SER Mutation: IE = -67.697 ddG = 1.489
THR Mutation: IE = -66.199 ddG = 2.987
VAL Mutation: IE = -66.196 ddG = 2.990
TRP Mutation: IE = -64.791 ddG = 4.395
TYR Mutation: IE = -68.585 ddG = 0.601

Antibody Residue ASP 109 D
ALA Mutation: IE = -65.769 ddG = 3.417
CYS Mutation: IE = -67.464 ddG = 1.722
GLU Mutation: IE = -71.485 ddG = -2.299
PHE Mutation: IE = -68.443 ddG = 0.743
GLY Mutation: IE = -64.830 ddG = 4.356
HIS Mutation: IE = -66.864 ddG = 2.322
ILE Mutation: IE = -66.503 ddG = 2.683
LYS Mutation: IE = -73.672 ddG = -4.486
LEU Mutation: IE = -69.159 ddG = 0.027
MET Mutation: IE = -69.665 ddG = -0.479
ASN Mutation: IE = -66.527 ddG = 2.659
PRO Mutation: IE = -63.460 ddG = 5.726
GLN Mutation: IE = -68.119 ddG = 1.067
ARG Mutation: IE = -63.991 ddG = 5.195
SER Mutation: IE = -68.065 ddG = 1.121
THR Mutation: IE = -66.043 ddG = 3.143
VAL Mutation: IE = -67.230 ddG = 1.956
TRP Mutation: IE = -58.133 ddG = 11.053
TYR Mutation: IE = -71.600 ddG = -2.414

Antibody Residue THR 113 D
ALA Mutation: IE = -67.958 ddG = 1.228
CYS Mutation: IE = -68.408 ddG = 0.778
ASP Mutation: IE = -64.817 ddG = 4.369
GLU Mutation: IE = -70.074 ddG = -0.888
PHE Mutation: IE = -69.690 ddG = -0.504
GLY Mutation: IE = -64.823 ddG = 4.363
HIS Mutation: IE = -69.533 ddG = -0.347
ILE Mutation: IE = -70.163 ddG = -0.977
LYS Mutation: IE = -70.556 ddG = -1.370
LEU Mutation: IE = -69.319 ddG = -0.133
MET Mutation: IE = -69.596 ddG = -0.410
ASN Mutation: IE = -70.539 ddG = -1.353
PRO Mutation: IE = -67.343 ddG = 1.843
GLN Mutation: IE = -74.065 ddG = -4.879
ARG Mutation: IE = -70.508 ddG = -1.322
SER Mutation: IE = -72.724 ddG = -3.538
VAL Mutation: IE = -66.630 ddG = 2.556
TRP Mutation: IE = -78.416 ddG = -9.230
TYR Mutation: IE = -77.094 ddG = -7.908

Antibody Residue ARG 114 D
ALA Mutation: IE = -61.181 ddG = 8.005
CYS Mutation: IE = -59.894 ddG = 9.292
ASP Mutation: IE = -60.340 ddG = 8.846
GLU Mutation: IE = -69.864 ddG = -0.678
PHE Mutation: IE = -60.282 ddG = 8.904
GLY Mutation: IE = -60.668 ddG = 8.518
HIS Mutation: IE = -56.503 ddG = 12.683
ILE Mutation: IE = -61.979 ddG = 7.207
LYS Mutation: IE = -65.433 ddG = 3.753
LEU Mutation: IE = -56.470 ddG = 12.716
MET Mutation: IE = -68.058 ddG = 1.128
ASN Mutation: IE = -59.092 ddG = 10.094
PRO Mutation: IE = -59.839 ddG = 9.347
GLN Mutation: IE = -59.467 ddG = 9.719
SER Mutation: IE = -59.485 ddG = 9.701
THR Mutation: IE = -61.305 ddG = 7.881
VAL Mutation: IE = -66.530 ddG = 2.656
TRP Mutation: IE = -62.051 ddG = 7.135
TYR Mutation: IE = -62.215 ddG = 6.971

Antibody Residue ARG 117 D
ALA Mutation: IE = -63.724 ddG = 5.462
CYS Mutation: IE = -66.860 ddG = 2.326
ASP Mutation: IE = -64.261 ddG = 4.925
GLU Mutation: IE = -62.114 ddG = 7.072
PHE Mutation: IE = -65.604 ddG = 3.582
GLY Mutation: IE = -64.843 ddG = 4.343
HIS Mutation: IE = -65.769 ddG = 3.417
ILE Mutation: IE = -63.463 ddG = 5.723
LYS Mutation: IE = -62.704 ddG = 6.482
LEU Mutation: IE = -63.611 ddG = 5.575
MET Mutation: IE = -61.845 ddG = 7.341
ASN Mutation: IE = -62.917 ddG = 6.269
PRO Mutation: IE = -61.047 ddG = 8.139
GLN Mutation: IE = -65.249 ddG = 3.937
SER Mutation: IE = -65.901 ddG = 3.285
THR Mutation: IE = -64.188 ddG = 4.998
VAL Mutation: IE = -64.686 ddG = 4.500
TRP Mutation: IE = -65.886 ddG = 3.300
TYR Mutation: IE = -66.506 ddG = 2.680
