# Supplementary material for: Developing similarity matrices for antibody-protein binding interactions
Source: PLoS One. 2023 Oct 26;18(10):e0293606. doi: 10.1371/journal.pone.0293606 (PMC10602319; doi:10.1371/journal.pone.0293606)
Supplement: S1 File — is a zip file containing every energy calculated in this analysis. (ZIP) [file pone.0293606.s006.zip › PPI Similarity Matrix Data/aB_amb/2Q8A_Antibody_Mutation_Energies.txt]

2Q8A Results
Wildtype Interaction Energy: -191.396

Antibody Residue GLU 1 H
ALA Mutation: IE = -174.176 ddG = 17.220
CYS Mutation: IE = -181.576 ddG = 9.820
ASP Mutation: IE = -175.538 ddG = 15.858
PHE Mutation: IE = 139.904 ddG = 331.300
GLY Mutation: IE = -173.942 ddG = 17.454
HIS Mutation: IE = -174.698 ddG = 16.698
ILE Mutation: IE = -180.565 ddG = 10.831
LYS Mutation: IE = -174.803 ddG = 16.593
LEU Mutation: IE = -177.620 ddG = 13.776
MET Mutation: IE = -176.719 ddG = 14.677
ASN Mutation: IE = -175.298 ddG = 16.098
PRO Mutation: IE = -187.204 ddG = 4.192
GLN Mutation: IE = -174.599 ddG = 16.797
ARG Mutation: IE = -172.678 ddG = 18.718
SER Mutation: IE = -182.363 ddG = 9.033
THR Mutation: IE = -172.792 ddG = 18.604
VAL Mutation: IE = -166.751 ddG = 24.645
TRP Mutation: IE = -169.274 ddG = 22.122
TYR Mutation: IE = 140.626 ddG = 332.022

Antibody Residue LYS 29 H
ALA Mutation: IE = -152.890 ddG = 38.506
CYS Mutation: IE = -148.113 ddG = 43.283
ASP Mutation: IE = -150.105 ddG = 41.291
GLU Mutation: IE = -150.344 ddG = 41.052
PHE Mutation: IE = -159.563 ddG = 31.833
GLY Mutation: IE = -155.434 ddG = 35.962
HIS Mutation: IE = -150.041 ddG = 41.355
ILE Mutation: IE = -149.796 ddG = 41.600
LEU Mutation: IE = -153.300 ddG = 38.096
MET Mutation: IE = -159.611 ddG = 31.785
ASN Mutation: IE = -151.485 ddG = 39.911
PRO Mutation: IE = -142.051 ddG = 49.345
GLN Mutation: IE = -151.501 ddG = 39.895
ARG Mutation: IE = -176.910 ddG = 14.486
SER Mutation: IE = -158.761 ddG = 32.635
THR Mutation: IE = -159.281 ddG = 32.115
VAL Mutation: IE = -155.232 ddG = 36.164
TRP Mutation: IE = -155.438 ddG = 35.958
TYR Mutation: IE = -146.603 ddG = 44.793

Antibody Residue ASP 36 H
ALA Mutation: IE = -164.509 ddG = 26.887
CYS Mutation: IE = -163.937 ddG = 27.459
GLU Mutation: IE = -167.635 ddG = 23.761
PHE Mutation: IE = -161.772 ddG = 29.624
GLY Mutation: IE = -162.885 ddG = 28.511
HIS Mutation: IE = -176.152 ddG = 15.244
ILE Mutation: IE = -170.984 ddG = 20.412
LYS Mutation: IE = -172.457 ddG = 18.939
LEU Mutation: IE = -162.306 ddG = 29.090
MET Mutation: IE = -168.800 ddG = 22.596
ASN Mutation: IE = -169.649 ddG = 21.747
PRO Mutation: IE = -164.444 ddG = 26.952
GLN Mutation: IE = -172.497 ddG = 18.899
ARG Mutation: IE = -171.306 ddG = 20.090
SER Mutation: IE = -174.142 ddG = 17.254
THR Mutation: IE = -177.704 ddG = 13.692
VAL Mutation: IE = -164.826 ddG = 26.570
TRP Mutation: IE = -171.887 ddG = 19.509
TYR Mutation: IE = -164.245 ddG = 27.151

Antibody Residue ASP 38 L
ALA Mutation: IE = -167.080 ddG = 24.316
CYS Mutation: IE = -170.706 ddG = 20.690
GLU Mutation: IE = -168.210 ddG = 23.186
PHE Mutation: IE = -167.393 ddG = 24.003
GLY Mutation: IE = -160.259 ddG = 31.137
HIS Mutation: IE = -169.437 ddG = 21.959
ILE Mutation: IE = -169.506 ddG = 21.890
LYS Mutation: IE = -156.836 ddG = 34.560
LEU Mutation: IE = -165.284 ddG = 26.112
MET Mutation: IE = -160.937 ddG = 30.459
ASN Mutation: IE = -158.158 ddG = 33.238
PRO Mutation: IE = -159.479 ddG = 31.917
GLN Mutation: IE = -169.938 ddG = 21.458
ARG Mutation: IE = -155.324 ddG = 36.072
SER Mutation: IE = -159.657 ddG = 31.739
THR Mutation: IE = -169.553 ddG = 21.843
VAL Mutation: IE = -160.530 ddG = 30.866
TRP Mutation: IE = -159.078 ddG = 32.318
TYR Mutation: IE = -157.338 ddG = 34.058

Antibody Residue ARG 55 H
ALA Mutation: IE = -160.206 ddG = 31.190
CYS Mutation: IE = -160.086 ddG = 31.310
ASP Mutation: IE = -158.100 ddG = 33.296
GLU Mutation: IE = -159.887 ddG = 31.509
PHE Mutation: IE = -159.466 ddG = 31.930
GLY Mutation: IE = -159.266 ddG = 32.130
HIS Mutation: IE = -169.402 ddG = 21.994
ILE Mutation: IE = -159.920 ddG = 31.476
LYS Mutation: IE = -165.533 ddG = 25.863
LEU Mutation: IE = -157.667 ddG = 33.729
MET Mutation: IE = -157.470 ddG = 33.926
ASN Mutation: IE = -161.564 ddG = 29.832
PRO Mutation: IE = -160.011 ddG = 31.385
GLN Mutation: IE = -163.272 ddG = 28.124
SER Mutation: IE = -159.704 ddG = 31.692
THR Mutation: IE = -159.778 ddG = 31.618
VAL Mutation: IE = -158.517 ddG = 32.879
TRP Mutation: IE = -161.867 ddG = 29.529
TYR Mutation: IE = -157.529 ddG = 33.867

Antibody Residue THR 69 L
ALA Mutation: IE = -159.222 ddG = 32.174
CYS Mutation: IE = -161.388 ddG = 30.008
ASP Mutation: IE = -156.047 ddG = 35.349
GLU Mutation: IE = -169.132 ddG = 22.264
PHE Mutation: IE = -165.293 ddG = 26.103
GLY Mutation: IE = -161.792 ddG = 29.604
HIS Mutation: IE = -159.396 ddG = 32.000
ILE Mutation: IE = -171.617 ddG = 19.779
LYS Mutation: IE = -193.990 ddG = -2.594
LEU Mutation: IE = -159.068 ddG = 32.328
MET Mutation: IE = -161.984 ddG = 29.412
ASN Mutation: IE = -170.320 ddG = 21.076
PRO Mutation: IE = -157.603 ddG = 33.793
GLN Mutation: IE = -179.550 ddG = 11.846
ARG Mutation: IE = -170.883 ddG = 20.513
SER Mutation: IE = -175.529 ddG = 15.867
VAL Mutation: IE = -172.194 ddG = 19.202
TRP Mutation: IE = -154.626 ddG = 36.770
TYR Mutation: IE = -166.690 ddG = 24.706

Antibody Residue ARG 116 L
ALA Mutation: IE = -156.361 ddG = 35.035
CYS Mutation: IE = -155.133 ddG = 36.263
ASP Mutation: IE = -169.606 ddG = 21.790
GLU Mutation: IE = -158.174 ddG = 33.222
PHE Mutation: IE = -149.436 ddG = 41.960
GLY Mutation: IE = -158.793 ddG = 32.603
HIS Mutation: IE = -156.092 ddG = 35.304
ILE Mutation: IE = -158.029 ddG = 33.367
LYS Mutation: IE = -150.326 ddG = 41.070
LEU Mutation: IE = -158.718 ddG = 32.678
MET Mutation: IE = -159.229 ddG = 32.167
ASN Mutation: IE = -155.958 ddG = 35.438
PRO Mutation: IE = -156.847 ddG = 34.549
GLN Mutation: IE = -157.758 ddG = 33.638
SER Mutation: IE = -156.971 ddG = 34.425
THR Mutation: IE = -157.127 ddG = 34.269
VAL Mutation: IE = -157.735 ddG = 33.661
TRP Mutation: IE = -159.550 ddG = 31.846
TYR Mutation: IE = -148.128 ddG = 43.268
