# Supplementary material for: Developing similarity matrices for antibody-protein binding interactions
Source: PLoS One. 2023 Oct 26;18(10):e0293606. doi: 10.1371/journal.pone.0293606 (PMC10602319; doi:10.1371/journal.pone.0293606)
Supplement: S1 File — is a zip file containing every energy calculated in this analysis. (ZIP) [file pone.0293606.s006.zip › PPI Similarity Matrix Data/aB_amb/2QAD_Antibody_Mutation_Energies.txt]

2QAD Results
Wildtype Interaction Energy: -90.667

Antibody Residue PHE 62 H
ALA Mutation: IE = -81.601 ddG = 9.066
CYS Mutation: IE = -81.416 ddG = 9.251
ASP Mutation: IE = -79.056 ddG = 11.611
GLU Mutation: IE = -80.063 ddG = 10.604
GLY Mutation: IE = -80.814 ddG = 9.853
HIS Mutation: IE = -82.687 ddG = 7.980
ILE Mutation: IE = -83.956 ddG = 6.711
LYS Mutation: IE = -75.561 ddG = 15.106
LEU Mutation: IE = -82.159 ddG = 8.508
MET Mutation: IE = -85.178 ddG = 5.489
ASN Mutation: IE = -81.264 ddG = 9.403
PRO Mutation: IE = -81.112 ddG = 9.555
GLN Mutation: IE = -85.171 ddG = 5.496
ARG Mutation: IE = -80.106 ddG = 10.561
SER Mutation: IE = -81.216 ddG = 9.451
THR Mutation: IE = -82.802 ddG = 7.865
VAL Mutation: IE = -82.321 ddG = 8.346
TRP Mutation: IE = -81.449 ddG = 9.218
TYR Mutation: IE = -84.566 ddG = 6.101

Antibody Residue ASP 108 G
ALA Mutation: IE = -82.311 ddG = 8.356
CYS Mutation: IE = -81.888 ddG = 8.779
GLU Mutation: IE = -82.860 ddG = 7.807
PHE Mutation: IE = -81.802 ddG = 8.865
GLY Mutation: IE = -80.907 ddG = 9.760
HIS Mutation: IE = -82.518 ddG = 8.149
ILE Mutation: IE = -83.925 ddG = 6.742
LYS Mutation: IE = -79.639 ddG = 11.028
LEU Mutation: IE = -81.721 ddG = 8.946
MET Mutation: IE = -82.697 ddG = 7.970
ASN Mutation: IE = -84.378 ddG = 6.289
PRO Mutation: IE = -83.170 ddG = 7.497
GLN Mutation: IE = -81.486 ddG = 9.181
ARG Mutation: IE = -83.498 ddG = 7.169
SER Mutation: IE = -84.828 ddG = 5.839
THR Mutation: IE = -83.562 ddG = 7.105
VAL Mutation: IE = -81.499 ddG = 9.168
TRP Mutation: IE = -85.565 ddG = 5.102
TYR Mutation: IE = -84.438 ddG = 6.229

Antibody Residue SER 109 G
ALA Mutation: IE = -87.928 ddG = 2.739
CYS Mutation: IE = -88.765 ddG = 1.902
ASP Mutation: IE = -89.158 ddG = 1.509
GLU Mutation: IE = -89.868 ddG = 0.799
PHE Mutation: IE = -86.424 ddG = 4.243
GLY Mutation: IE = -86.106 ddG = 4.561
HIS Mutation: IE = -87.903 ddG = 2.764
ILE Mutation: IE = -88.788 ddG = 1.879
LYS Mutation: IE = -90.013 ddG = 0.654
LEU Mutation: IE = -88.581 ddG = 2.086
MET Mutation: IE = -89.709 ddG = 0.958
ASN Mutation: IE = -90.895 ddG = -0.228
PRO Mutation: IE = -85.644 ddG = 5.023
GLN Mutation: IE = -90.732 ddG = -0.065
ARG Mutation: IE = -87.653 ddG = 3.014
THR Mutation: IE = -88.285 ddG = 2.382
VAL Mutation: IE = -90.614 ddG = 0.053
TRP Mutation: IE = -86.682 ddG = 3.985
TYR Mutation: IE = -88.524 ddG = 2.143

Antibody Residue ASN 111B H
ALA Mutation: IE = -78.091 ddG = 12.576
CYS Mutation: IE = -81.713 ddG = 8.954
ASP Mutation: IE = -82.246 ddG = 8.421
GLU Mutation: IE = -81.674 ddG = 8.993
PHE Mutation: IE = -88.488 ddG = 2.179
GLY Mutation: IE = -77.787 ddG = 12.880
HIS Mutation: IE = -80.890 ddG = 9.777
ILE Mutation: IE = -82.261 ddG = 8.406
LYS Mutation: IE = -84.330 ddG = 6.337
LEU Mutation: IE = -82.954 ddG = 7.713
MET Mutation: IE = -84.909 ddG = 5.758
PRO Mutation: IE = -84.039 ddG = 6.628
GLN Mutation: IE = -83.843 ddG = 6.824
ARG Mutation: IE = -89.207 ddG = 1.460
SER Mutation: IE = -80.769 ddG = 9.898
THR Mutation: IE = -81.836 ddG = 8.831
VAL Mutation: IE = -83.425 ddG = 7.242
TRP Mutation: IE = -87.301 ddG = 3.366
TYR Mutation: IE = -87.397 ddG = 3.270

Antibody Residue ASP 111C H
ALA Mutation: IE = -85.413 ddG = 5.254
CYS Mutation: IE = -85.475 ddG = 5.192
GLU Mutation: IE = -83.162 ddG = 7.505
PHE Mutation: IE = -84.457 ddG = 6.210
GLY Mutation: IE = -82.270 ddG = 8.397
HIS Mutation: IE = -84.698 ddG = 5.969
ILE Mutation: IE = -82.617 ddG = 8.050
LYS Mutation: IE = -84.304 ddG = 6.363
LEU Mutation: IE = -80.873 ddG = 9.794
MET Mutation: IE = -83.685 ddG = 6.982
ASN Mutation: IE = -83.602 ddG = 7.065
PRO Mutation: IE = -90.581 ddG = 0.086
GLN Mutation: IE = -89.035 ddG = 1.632
ARG Mutation: IE = -83.429 ddG = 7.238
SER Mutation: IE = -84.073 ddG = 6.594
THR Mutation: IE = -83.678 ddG = 6.989
VAL Mutation: IE = -82.133 ddG = 8.534
TRP Mutation: IE = -83.905 ddG = 6.762
TYR Mutation: IE = -82.756 ddG = 7.911

Antibody Residue GLU 112C H
ALA Mutation: IE = -86.603 ddG = 4.064
CYS Mutation: IE = -88.460 ddG = 2.207
ASP Mutation: IE = -87.727 ddG = 2.940
PHE Mutation: IE = -81.780 ddG = 8.887
GLY Mutation: IE = -86.043 ddG = 4.624
HIS Mutation: IE = -86.974 ddG = 3.693
ILE Mutation: IE = -87.028 ddG = 3.639
LYS Mutation: IE = -88.133 ddG = 2.534
LEU Mutation: IE = -87.625 ddG = 3.042
MET Mutation: IE = -87.644 ddG = 3.023
ASN Mutation: IE = -87.775 ddG = 2.892
PRO Mutation: IE = -85.058 ddG = 5.609
GLN Mutation: IE = -88.832 ddG = 1.835
ARG Mutation: IE = -84.114 ddG = 6.553
SER Mutation: IE = -87.725 ddG = 2.942
THR Mutation: IE = -85.257 ddG = 5.410
VAL Mutation: IE = -88.389 ddG = 2.278
TRP Mutation: IE = -83.775 ddG = 6.892
TYR Mutation: IE = -87.191 ddG = 3.476

Antibody Residue TRP 113 H
ALA Mutation: IE = -81.614 ddG = 9.053
CYS Mutation: IE = -82.552 ddG = 8.115
ASP Mutation: IE = -78.164 ddG = 12.503
GLU Mutation: IE = -79.881 ddG = 10.786
PHE Mutation: IE = -84.194 ddG = 6.473
GLY Mutation: IE = -84.284 ddG = 6.383
HIS Mutation: IE = -81.774 ddG = 8.893
ILE Mutation: IE = -87.093 ddG = 3.574
LYS Mutation: IE = -89.698 ddG = 0.969
LEU Mutation: IE = -82.418 ddG = 8.249
MET Mutation: IE = -86.850 ddG = 3.817
ASN Mutation: IE = -83.554 ddG = 7.113
PRO Mutation: IE = -81.624 ddG = 9.043
GLN Mutation: IE = -82.928 ddG = 7.739
ARG Mutation: IE = -87.609 ddG = 3.058
SER Mutation: IE = -83.972 ddG = 6.695
THR Mutation: IE = -84.336 ddG = 6.331
VAL Mutation: IE = -80.516 ddG = 10.151
TYR Mutation: IE = -76.935 ddG = 13.732
