# Supplementary material for: Developing similarity matrices for antibody-protein binding interactions
Source: PLoS One. 2023 Oct 26;18(10):e0293606. doi: 10.1371/journal.pone.0293606 (PMC10602319; doi:10.1371/journal.pone.0293606)
Supplement: S1 File — is a zip file containing every energy calculated in this analysis. (ZIP) [file pone.0293606.s006.zip › PPI Similarity Matrix Data/aB_amb/2QQK_Antibody_Mutation_Energies.txt]

2QQK Results
Wildtype Interaction Energy: -124.770

Antibody Residue SER 62 H
ALA Mutation: IE = -111.125 ddG = 13.645
CYS Mutation: IE = -117.647 ddG = 7.123
ASP Mutation: IE = -128.079 ddG = -3.309
GLU Mutation: IE = -124.555 ddG = 0.215
PHE Mutation: IE = -115.182 ddG = 9.588
GLY Mutation: IE = -111.706 ddG = 13.064
HIS Mutation: IE = -117.206 ddG = 7.564
ILE Mutation: IE = -115.778 ddG = 8.992
LYS Mutation: IE = -117.731 ddG = 7.039
LEU Mutation: IE = -110.758 ddG = 14.012
MET Mutation: IE = -114.406 ddG = 10.364
ASN Mutation: IE = -112.578 ddG = 12.192
PRO Mutation: IE = -114.217 ddG = 10.553
GLN Mutation: IE = -121.922 ddG = 2.848
ARG Mutation: IE = -128.585 ddG = -3.815
THR Mutation: IE = -116.506 ddG = 8.264
VAL Mutation: IE = -114.787 ddG = 9.983
TRP Mutation: IE = -118.968 ddG = 5.802
TYR Mutation: IE = -113.427 ddG = 11.343

Antibody Residue TYR 64 H
ALA Mutation: IE = -102.380 ddG = 22.390
CYS Mutation: IE = -104.659 ddG = 20.111
ASP Mutation: IE = -110.843 ddG = 13.927
GLU Mutation: IE = -123.098 ddG = 1.672
PHE Mutation: IE = -114.844 ddG = 9.926
GLY Mutation: IE = -101.308 ddG = 23.462
HIS Mutation: IE = -107.069 ddG = 17.701
ILE Mutation: IE = -105.447 ddG = 19.323
LYS Mutation: IE = -97.722 ddG = 27.048
LEU Mutation: IE = -103.382 ddG = 21.388
MET Mutation: IE = -106.550 ddG = 18.220
ASN Mutation: IE = -101.612 ddG = 23.158
PRO Mutation: IE = -111.594 ddG = 13.176
GLN Mutation: IE = -108.157 ddG = 16.613
ARG Mutation: IE = -109.915 ddG = 14.855
SER Mutation: IE = -101.695 ddG = 23.075
THR Mutation: IE = -106.396 ddG = 18.374
VAL Mutation: IE = -105.214 ddG = 19.556
TRP Mutation: IE = -109.478 ddG = 15.292

Antibody Residue ASN 111 H
ALA Mutation: IE = -112.637 ddG = 12.133
CYS Mutation: IE = -111.392 ddG = 13.378
ASP Mutation: IE = -112.744 ddG = 12.026
GLU Mutation: IE = -115.452 ddG = 9.318
PHE Mutation: IE = -119.946 ddG = 4.824
GLY Mutation: IE = -106.204 ddG = 18.566
HIS Mutation: IE = -115.671 ddG = 9.099
ILE Mutation: IE = -112.890 ddG = 11.880
LYS Mutation: IE = -110.531 ddG = 14.239
LEU Mutation: IE = -118.846 ddG = 5.924
MET Mutation: IE = -113.262 ddG = 11.508
PRO Mutation: IE = -108.134 ddG = 16.636
GLN Mutation: IE = -114.063 ddG = 10.707
ARG Mutation: IE = -114.442 ddG = 10.328
SER Mutation: IE = -114.984 ddG = 9.786
THR Mutation: IE = -115.968 ddG = 8.802
