# Supplementary material for: Developing similarity matrices for antibody-protein binding interactions
Source: PLoS One. 2023 Oct 26;18(10):e0293606. doi: 10.1371/journal.pone.0293606 (PMC10602319; doi:10.1371/journal.pone.0293606)
Supplement: S1 File — is a zip file containing every energy calculated in this analysis. (ZIP) [file pone.0293606.s006.zip › PPI Similarity Matrix Data/aB_amb/2QQN_Antibody_Mutation_Energies.txt]

2QQN Results
Wildtype Interaction Energy: -77.194

Antibody Residue TYR 28 L
ALA Mutation: IE = -61.559 ddG = 15.635
CYS Mutation: IE = -61.844 ddG = 15.350
ASP Mutation: IE = -70.770 ddG = 6.424
GLU Mutation: IE = -60.757 ddG = 16.437
PHE Mutation: IE = -63.961 ddG = 13.233
GLY Mutation: IE = -60.614 ddG = 16.580
HIS Mutation: IE = -57.739 ddG = 19.455
ILE Mutation: IE = -62.131 ddG = 15.063
LYS Mutation: IE = -69.712 ddG = 7.482
LEU Mutation: IE = -59.357 ddG = 17.837
MET Mutation: IE = -60.882 ddG = 16.312
ASN Mutation: IE = -61.497 ddG = 15.697
PRO Mutation: IE = -60.708 ddG = 16.486
GLN Mutation: IE = -69.783 ddG = 7.411
ARG Mutation: IE = -62.688 ddG = 14.506
SER Mutation: IE = -60.793 ddG = 16.401
THR Mutation: IE = -61.181 ddG = 16.013
VAL Mutation: IE = -60.967 ddG = 16.227
TRP Mutation: IE = -65.058 ddG = 12.136

Antibody Residue SER 36 L
ALA Mutation: IE = -63.545 ddG = 13.649
CYS Mutation: IE = -65.285 ddG = 11.909
ASP Mutation: IE = -63.963 ddG = 13.231
GLU Mutation: IE = -76.906 ddG = 0.288
PHE Mutation: IE = -65.643 ddG = 11.551
GLY Mutation: IE = -60.565 ddG = 16.629
HIS Mutation: IE = -61.671 ddG = 15.523
ILE Mutation: IE = -61.711 ddG = 15.483
LYS Mutation: IE = -76.152 ddG = 1.042
LEU Mutation: IE = -63.733 ddG = 13.461
MET Mutation: IE = -71.503 ddG = 5.691
ASN Mutation: IE = -66.175 ddG = 11.019
PRO Mutation: IE = -63.156 ddG = 14.038
GLN Mutation: IE = -73.419 ddG = 3.775
ARG Mutation: IE = -57.614 ddG = 19.580
THR Mutation: IE = -63.757 ddG = 13.437
VAL Mutation: IE = -64.953 ddG = 12.241
TRP Mutation: IE = -53.264 ddG = 23.930
TYR Mutation: IE = -63.804 ddG = 13.390

Antibody Residue TYR 38 L
ALA Mutation: IE = -65.140 ddG = 12.054
CYS Mutation: IE = -64.384 ddG = 12.810
ASP Mutation: IE = -66.882 ddG = 10.312
GLU Mutation: IE = -64.402 ddG = 12.792
PHE Mutation: IE = -68.217 ddG = 8.977
GLY Mutation: IE = -65.830 ddG = 11.364
HIS Mutation: IE = -69.276 ddG = 7.918
ILE Mutation: IE = -65.895 ddG = 11.299
LYS Mutation: IE = -66.560 ddG = 10.634
LEU Mutation: IE = -65.805 ddG = 11.389
MET Mutation: IE = -70.033 ddG = 7.161
ASN Mutation: IE = -65.691 ddG = 11.503
PRO Mutation: IE = -64.163 ddG = 13.031
GLN Mutation: IE = -66.558 ddG = 10.636
ARG Mutation: IE = -65.464 ddG = 11.730
SER Mutation: IE = -65.136 ddG = 12.058
THR Mutation: IE = -64.862 ddG = 12.332
VAL Mutation: IE = -64.284 ddG = 12.910
TRP Mutation: IE = -69.911 ddG = 7.283

Antibody Residue GLY 84 L
ALA Mutation: IE = -72.898 ddG = 4.296
CYS Mutation: IE = -73.767 ddG = 3.427
ASP Mutation: IE = -73.786 ddG = 3.408
GLU Mutation: IE = -79.018 ddG = -1.824
PHE Mutation: IE = -74.739 ddG = 2.455
HIS Mutation: IE = -73.537 ddG = 3.657
ILE Mutation: IE = -73.387 ddG = 3.807
LYS Mutation: IE = -74.403 ddG = 2.791
LEU Mutation: IE = -73.645 ddG = 3.549
MET Mutation: IE = -74.234 ddG = 2.960
ASN Mutation: IE = -75.434 ddG = 1.760
PRO Mutation: IE = -70.668 ddG = 6.526
GLN Mutation: IE = -74.094 ddG = 3.100
ARG Mutation: IE = -74.345 ddG = 2.849
SER Mutation: IE = -72.898 ddG = 4.296
THR Mutation: IE = -75.699 ddG = 1.495
VAL Mutation: IE = -72.304 ddG = 4.890
TRP Mutation: IE = -74.079 ddG = 3.115
TYR Mutation: IE = -74.843 ddG = 2.351

Antibody Residue TYR 111A H
ALA Mutation: IE = -68.558 ddG = 8.636
CYS Mutation: IE = -69.291 ddG = 7.903
ASP Mutation: IE = -69.317 ddG = 7.877
GLU Mutation: IE = -71.768 ddG = 5.426
PHE Mutation: IE = -69.179 ddG = 8.015
GLY Mutation: IE = -69.560 ddG = 7.634
HIS Mutation: IE = -67.984 ddG = 9.210
ILE Mutation: IE = -68.953 ddG = 8.241
LYS Mutation: IE = -68.453 ddG = 8.741
LEU Mutation: IE = -68.478 ddG = 8.716
MET Mutation: IE = -70.782 ddG = 6.412
ASN Mutation: IE = -70.682 ddG = 6.512
PRO Mutation: IE = -67.549 ddG = 9.645
GLN Mutation: IE = -68.609 ddG = 8.585
ARG Mutation: IE = -69.781 ddG = 7.413
SER Mutation: IE = -70.698 ddG = 6.496
THR Mutation: IE = -68.206 ddG = 8.988
VAL Mutation: IE = -66.212 ddG = 10.982
TRP Mutation: IE = -69.813 ddG = 7.381

Antibody Residue ARG 112B H
ALA Mutation: IE = -63.784 ddG = 13.410
CYS Mutation: IE = -64.824 ddG = 12.370
ASP Mutation: IE = -62.282 ddG = 14.912
GLU Mutation: IE = -63.939 ddG = 13.255
PHE Mutation: IE = -62.991 ddG = 14.203
GLY Mutation: IE = -61.688 ddG = 15.506
HIS Mutation: IE = -63.955 ddG = 13.239
ILE Mutation: IE = -64.144 ddG = 13.050
LYS Mutation: IE = -71.751 ddG = 5.443
LEU Mutation: IE = -61.715 ddG = 15.479
MET Mutation: IE = -65.703 ddG = 11.491
ASN Mutation: IE = -63.609 ddG = 13.585
PRO Mutation: IE = -59.208 ddG = 17.986
GLN Mutation: IE = -66.643 ddG = 10.551
SER Mutation: IE = -62.590 ddG = 14.604
THR Mutation: IE = -62.474 ddG = 14.720
VAL Mutation: IE = -64.149 ddG = 13.045
TRP Mutation: IE = -64.863 ddG = 12.331
TYR Mutation: IE = -62.441 ddG = 14.753

Antibody Residue MET 112A H
ALA Mutation: IE = -69.650 ddG = 7.544
CYS Mutation: IE = -69.604 ddG = 7.590
ASP Mutation: IE = -72.100 ddG = 5.094
GLU Mutation: IE = -71.740 ddG = 5.454
PHE Mutation: IE = -74.465 ddG = 2.729
GLY Mutation: IE = -68.628 ddG = 8.566
HIS Mutation: IE = -74.649 ddG = 2.545
ILE Mutation: IE = -71.712 ddG = 5.482
LYS Mutation: IE = -70.447 ddG = 6.747
LEU Mutation: IE = -68.753 ddG = 8.441
ASN Mutation: IE = -70.624 ddG = 6.570
PRO Mutation: IE = -66.944 ddG = 10.250
GLN Mutation: IE = -72.185 ddG = 5.009
ARG Mutation: IE = -79.063 ddG = -1.869
SER Mutation: IE = -70.143 ddG = 7.051
THR Mutation: IE = -69.640 ddG = 7.554
VAL Mutation: IE = -70.563 ddG = 6.631
TRP Mutation: IE = -74.583 ddG = 2.611
TYR Mutation: IE = -73.996 ddG = 3.198
