# Supplementary material for: Developing similarity matrices for antibody-protein binding interactions
Source: PLoS One. 2023 Oct 26;18(10):e0293606. doi: 10.1371/journal.pone.0293606 (PMC10602319; doi:10.1371/journal.pone.0293606)
Supplement: S1 File — is a zip file containing every energy calculated in this analysis. (ZIP) [file pone.0293606.s006.zip › PPI Similarity Matrix Data/aB_amb/2QR0_Antibody_Mutation_Energies.txt]

2QR0 Results
Wildtype Interaction Energy: -106.319

Antibody Residue SER 36 A
ALA Mutation: IE = -102.798 ddG = 3.521
CYS Mutation: IE = -102.543 ddG = 3.776
ASP Mutation: IE = -106.541 ddG = -0.222
GLU Mutation: IE = -102.353 ddG = 3.966
PHE Mutation: IE = -104.128 ddG = 2.191
GLY Mutation: IE = -104.242 ddG = 2.077
HIS Mutation: IE = -95.963 ddG = 10.356
ILE Mutation: IE = -105.745 ddG = 0.574
LYS Mutation: IE = -99.907 ddG = 6.412
LEU Mutation: IE = -97.379 ddG = 8.940
MET Mutation: IE = -102.810 ddG = 3.509
ASN Mutation: IE = -103.863 ddG = 2.456
PRO Mutation: IE = -97.618 ddG = 8.701
GLN Mutation: IE = -103.107 ddG = 3.212
ARG Mutation: IE = -97.599 ddG = 8.720
THR Mutation: IE = -103.487 ddG = 2.832
VAL Mutation: IE = -99.591 ddG = 6.728
TRP Mutation: IE = -107.626 ddG = -1.307
TYR Mutation: IE = -102.805 ddG = 3.514

Antibody Residue SER 37 A
ALA Mutation: IE = -95.687 ddG = 10.632
CYS Mutation: IE = -100.582 ddG = 5.737
ASP Mutation: IE = -101.750 ddG = 4.569
GLU Mutation: IE = -97.092 ddG = 9.227
PHE Mutation: IE = -96.890 ddG = 9.429
GLY Mutation: IE = -96.792 ddG = 9.527
HIS Mutation: IE = -99.218 ddG = 7.101
ILE Mutation: IE = -94.155 ddG = 12.164
LYS Mutation: IE = -106.407 ddG = -0.088
LEU Mutation: IE = -98.314 ddG = 8.005
MET Mutation: IE = -94.953 ddG = 11.366
ASN Mutation: IE = -99.482 ddG = 6.837
PRO Mutation: IE = -93.845 ddG = 12.474
GLN Mutation: IE = -106.504 ddG = -0.185
ARG Mutation: IE = -99.560 ddG = 6.759
THR Mutation: IE = -106.298 ddG = 0.021
VAL Mutation: IE = -96.155 ddG = 10.164
TRP Mutation: IE = -101.561 ddG = 4.758
TYR Mutation: IE = -96.148 ddG = 10.171

Antibody Residue ARG 80 A
ALA Mutation: IE = -89.977 ddG = 16.342
CYS Mutation: IE = -94.177 ddG = 12.142
ASP Mutation: IE = -88.645 ddG = 17.674
GLU Mutation: IE = -91.916 ddG = 14.403
PHE Mutation: IE = -88.588 ddG = 17.731
GLY Mutation: IE = -91.780 ddG = 14.539
HIS Mutation: IE = -91.356 ddG = 14.963
ILE Mutation: IE = -89.726 ddG = 16.593
LYS Mutation: IE = -99.721 ddG = 6.598
LEU Mutation: IE = -88.865 ddG = 17.454
MET Mutation: IE = -91.815 ddG = 14.504
ASN Mutation: IE = -100.162 ddG = 6.157
PRO Mutation: IE = -93.599 ddG = 12.720
GLN Mutation: IE = -93.356 ddG = 12.963
SER Mutation: IE = -97.712 ddG = 8.607
THR Mutation: IE = -97.109 ddG = 9.210
VAL Mutation: IE = -91.048 ddG = 15.271
TRP Mutation: IE = -96.702 ddG = 9.617
TYR Mutation: IE = -91.555 ddG = 14.764

Antibody Residue TYR 107 B
ALA Mutation: IE = -104.539 ddG = 1.780
CYS Mutation: IE = -104.669 ddG = 1.650
ASP Mutation: IE = -107.072 ddG = -0.753
GLU Mutation: IE = -101.704 ddG = 4.615
PHE Mutation: IE = -103.271 ddG = 3.048
GLY Mutation: IE = -98.590 ddG = 7.729
HIS Mutation: IE = -99.758 ddG = 6.561
ILE Mutation: IE = -95.798 ddG = 10.521
LYS Mutation: IE = -95.820 ddG = 10.499
LEU Mutation: IE = -99.405 ddG = 6.914
MET Mutation: IE = -95.206 ddG = 11.113
ASN Mutation: IE = -97.528 ddG = 8.791
PRO Mutation: IE = -97.657 ddG = 8.662
GLN Mutation: IE = -103.937 ddG = 2.382
ARG Mutation: IE = -96.708 ddG = 9.611
SER Mutation: IE = -96.948 ddG = 9.371
THR Mutation: IE = -98.897 ddG = 7.422
VAL Mutation: IE = -94.819 ddG = 11.500
TRP Mutation: IE = -107.603 ddG = -1.284

Antibody Residue SER 108 A
ALA Mutation: IE = -93.725 ddG = 12.594
CYS Mutation: IE = -101.248 ddG = 5.071
ASP Mutation: IE = -107.258 ddG = -0.939
GLU Mutation: IE = -105.873 ddG = 0.446
PHE Mutation: IE = -109.910 ddG = -3.591
GLY Mutation: IE = -96.433 ddG = 9.886
HIS Mutation: IE = -103.185 ddG = 3.134
ILE Mutation: IE = -105.972 ddG = 0.347
LYS Mutation: IE = -107.148 ddG = -0.829
LEU Mutation: IE = -96.694 ddG = 9.625
MET Mutation: IE = -95.840 ddG = 10.479
ASN Mutation: IE = -98.345 ddG = 7.974
PRO Mutation: IE = -96.578 ddG = 9.741
GLN Mutation: IE = -100.991 ddG = 5.328
ARG Mutation: IE = -96.199 ddG = 10.120
THR Mutation: IE = -104.796 ddG = 1.523
VAL Mutation: IE = -102.376 ddG = 3.943
TRP Mutation: IE = -112.595 ddG = -6.276
TYR Mutation: IE = -95.080 ddG = 11.239

Antibody Residue TYR 109 A
ALA Mutation: IE = -94.070 ddG = 12.249
CYS Mutation: IE = -104.069 ddG = 2.250
ASP Mutation: IE = -112.619 ddG = -6.300
GLU Mutation: IE = -100.644 ddG = 5.675
PHE Mutation: IE = -97.476 ddG = 8.843
GLY Mutation: IE = -105.435 ddG = 0.884
HIS Mutation: IE = -105.551 ddG = 0.768
ILE Mutation: IE = -103.197 ddG = 3.122
LYS Mutation: IE = -103.103 ddG = 3.216
LEU Mutation: IE = -102.054 ddG = 4.265
MET Mutation: IE = -102.840 ddG = 3.479
ASN Mutation: IE = -105.872 ddG = 0.447
PRO Mutation: IE = -98.969 ddG = 7.350
GLN Mutation: IE = -97.713 ddG = 8.606
ARG Mutation: IE = -105.389 ddG = 0.930
SER Mutation: IE = -106.314 ddG = 0.005
THR Mutation: IE = -103.516 ddG = 2.803
VAL Mutation: IE = -97.504 ddG = 8.815
TRP Mutation: IE = -113.571 ddG = -7.252

Antibody Residue TYR 62 B
ALA Mutation: IE = -102.057 ddG = 4.262
CYS Mutation: IE = -106.058 ddG = 0.261
ASP Mutation: IE = -104.632 ddG = 1.687
GLU Mutation: IE = -96.477 ddG = 9.842
PHE Mutation: IE = -116.207 ddG = -9.888
GLY Mutation: IE = -101.395 ddG = 4.924
HIS Mutation: IE = -105.278 ddG = 1.041
ILE Mutation: IE = -108.628 ddG = -2.309
LYS Mutation: IE = -103.345 ddG = 2.974
LEU Mutation: IE = -107.232 ddG = -0.913
MET Mutation: IE = -110.111 ddG = -3.792
ASN Mutation: IE = -106.921 ddG = -0.602
PRO Mutation: IE = -102.729 ddG = 3.590
GLN Mutation: IE = -108.255 ddG = -1.936
ARG Mutation: IE = -110.350 ddG = -4.031
SER Mutation: IE = -105.471 ddG = 0.848
THR Mutation: IE = -101.886 ddG = 4.433
VAL Mutation: IE = -105.455 ddG = 0.864
TRP Mutation: IE = -105.977 ddG = 0.342
