# Supplementary material for: Developing similarity matrices for antibody-protein binding interactions
Source: PLoS One. 2023 Oct 26;18(10):e0293606. doi: 10.1371/journal.pone.0293606 (PMC10602319; doi:10.1371/journal.pone.0293606)
Supplement: S1 File — is a zip file containing every energy calculated in this analysis. (ZIP) [file pone.0293606.s006.zip › PPI Similarity Matrix Data/aB_amb/2R0K_Antibody_Mutation_Energies.txt]

2R0K Results
Wildtype Interaction Energy: -118.165

Antibody Residue ASN 57 H
ALA Mutation: IE = -99.058 ddG = 19.107
CYS Mutation: IE = -99.911 ddG = 18.254
ASP Mutation: IE = -110.560 ddG = 7.605
GLU Mutation: IE = -103.085 ddG = 15.080
PHE Mutation: IE = -99.832 ddG = 18.333
GLY Mutation: IE = -97.119 ddG = 21.046
HIS Mutation: IE = -101.164 ddG = 17.001
ILE Mutation: IE = -99.026 ddG = 19.139
LYS Mutation: IE = -107.886 ddG = 10.279
LEU Mutation: IE = -99.302 ddG = 18.863
MET Mutation: IE = -100.285 ddG = 17.880
PRO Mutation: IE = -93.853 ddG = 24.312
GLN Mutation: IE = -100.922 ddG = 17.243
ARG Mutation: IE = -108.246 ddG = 9.919
SER Mutation: IE = -101.023 ddG = 17.142
THR Mutation: IE = -98.236 ddG = 19.929
VAL Mutation: IE = -97.882 ddG = 20.283
TRP Mutation: IE = -105.018 ddG = 13.147
TYR Mutation: IE = -102.784 ddG = 15.381

Antibody Residue ASN 59 H
ALA Mutation: IE = -95.453 ddG = 22.712
CYS Mutation: IE = -101.267 ddG = 16.898
ASP Mutation: IE = -99.637 ddG = 18.528
GLU Mutation: IE = -91.351 ddG = 26.814
PHE Mutation: IE = -104.815 ddG = 13.350
GLY Mutation: IE = -92.940 ddG = 25.225
HIS Mutation: IE = -95.050 ddG = 23.115
ILE Mutation: IE = -95.305 ddG = 22.860
LYS Mutation: IE = -104.847 ddG = 13.318
LEU Mutation: IE = -95.022 ddG = 23.143
MET Mutation: IE = -96.797 ddG = 21.368
PRO Mutation: IE = -100.893 ddG = 17.272
GLN Mutation: IE = -102.317 ddG = 15.848
ARG Mutation: IE = -102.810 ddG = 15.355
SER Mutation: IE = -100.704 ddG = 17.461
THR Mutation: IE = -99.528 ddG = 18.637
VAL Mutation: IE = -98.258 ddG = 19.907
TRP Mutation: IE = -102.979 ddG = 15.186
TYR Mutation: IE = -93.682 ddG = 24.483

Antibody Residue SER 83 H
ALA Mutation: IE = -101.679 ddG = 16.486
CYS Mutation: IE = -101.999 ddG = 16.166
ASP Mutation: IE = -106.895 ddG = 11.270
GLU Mutation: IE = -115.813 ddG = 2.352
PHE Mutation: IE = -105.226 ddG = 12.939
GLY Mutation: IE = -104.332 ddG = 13.833
HIS Mutation: IE = -108.548 ddG = 9.617
ILE Mutation: IE = -104.121 ddG = 14.044
LYS Mutation: IE = -105.999 ddG = 12.166
LEU Mutation: IE = -103.352 ddG = 14.813
MET Mutation: IE = -102.980 ddG = 15.185
ASN Mutation: IE = -109.957 ddG = 8.208
PRO Mutation: IE = -104.180 ddG = 13.985
GLN Mutation: IE = -103.128 ddG = 15.037
ARG Mutation: IE = -106.042 ddG = 12.123
THR Mutation: IE = -107.059 ddG = 11.106
VAL Mutation: IE = -103.611 ddG = 14.554
TRP Mutation: IE = -112.599 ddG = 5.566
TYR Mutation: IE = -111.322 ddG = 6.843

Antibody Residue ARG 106 H
ALA Mutation: IE = -85.919 ddG = 32.246
CYS Mutation: IE = -89.876 ddG = 28.289
ASP Mutation: IE = -83.254 ddG = 34.911
GLU Mutation: IE = -91.405 ddG = 26.760
PHE Mutation: IE = -92.385 ddG = 25.780
GLY Mutation: IE = -85.229 ddG = 32.936
HIS Mutation: IE = -92.088 ddG = 26.077
ILE Mutation: IE = -95.131 ddG = 23.034
LYS Mutation: IE = -112.191 ddG = 5.974
LEU Mutation: IE = -84.195 ddG = 33.970
MET Mutation: IE = -81.126 ddG = 37.039
ASN Mutation: IE = -88.135 ddG = 30.030
PRO Mutation: IE = -99.829 ddG = 18.336
GLN Mutation: IE = -87.963 ddG = 30.202
SER Mutation: IE = -89.094 ddG = 29.071
THR Mutation: IE = -87.484 ddG = 30.681
VAL Mutation: IE = -85.513 ddG = 32.652
TRP Mutation: IE = -95.297 ddG = 22.868
TYR Mutation: IE = -88.391 ddG = 29.774

Antibody Residue SER 107 L
ALA Mutation: IE = -105.619 ddG = 12.546
CYS Mutation: IE = -107.389 ddG = 10.776
ASP Mutation: IE = -105.550 ddG = 12.615
GLU Mutation: IE = -115.690 ddG = 2.475
PHE Mutation: IE = -105.282 ddG = 12.883
GLY Mutation: IE = -104.087 ddG = 14.078
HIS Mutation: IE = -102.914 ddG = 15.251
ILE Mutation: IE = -108.213 ddG = 9.952
LYS Mutation: IE = -104.354 ddG = 13.811
LEU Mutation: IE = -104.700 ddG = 13.465
MET Mutation: IE = -105.874 ddG = 12.291
ASN Mutation: IE = -102.992 ddG = 15.173
PRO Mutation: IE = -104.313 ddG = 13.852
GLN Mutation: IE = -108.658 ddG = 9.507
ARG Mutation: IE = -108.230 ddG = 9.935
THR Mutation: IE = -107.297 ddG = 10.868
VAL Mutation: IE = -106.064 ddG = 12.101
TRP Mutation: IE = -101.655 ddG = 16.510
TYR Mutation: IE = -102.450 ddG = 15.715

Antibody Residue ARG 109 H
ALA Mutation: IE = -96.199 ddG = 21.966
CYS Mutation: IE = -97.238 ddG = 20.927
ASP Mutation: IE = -102.111 ddG = 16.054
GLU Mutation: IE = -101.559 ddG = 16.606
PHE Mutation: IE = -101.548 ddG = 16.617
GLY Mutation: IE = -100.497 ddG = 17.668
HIS Mutation: IE = -99.861 ddG = 18.304
ILE Mutation: IE = -100.413 ddG = 17.752
LYS Mutation: IE = -111.758 ddG = 6.407
LEU Mutation: IE = -100.444 ddG = 17.721
MET Mutation: IE = -101.200 ddG = 16.965
ASN Mutation: IE = -98.744 ddG = 19.421
PRO Mutation: IE = -101.213 ddG = 16.952
GLN Mutation: IE = -98.675 ddG = 19.490
SER Mutation: IE = -99.785 ddG = 18.380
THR Mutation: IE = -100.054 ddG = 18.111
VAL Mutation: IE = -100.996 ddG = 17.169
TRP Mutation: IE = -102.094 ddG = 16.071
TYR Mutation: IE = -101.100 ddG = 17.065

Antibody Residue PHE 113 H
ALA Mutation: IE = -101.489 ddG = 16.676
CYS Mutation: IE = -98.395 ddG = 19.770
ASP Mutation: IE = -108.337 ddG = 9.828
GLU Mutation: IE = -108.039 ddG = 10.126
GLY Mutation: IE = -96.127 ddG = 22.038
HIS Mutation: IE = -98.894 ddG = 19.271
ILE Mutation: IE = -101.761 ddG = 16.404
LYS Mutation: IE = -99.184 ddG = 18.981
LEU Mutation: IE = -99.789 ddG = 18.376
MET Mutation: IE = -101.331 ddG = 16.834
ASN Mutation: IE = -98.765 ddG = 19.400
PRO Mutation: IE = -97.013 ddG = 21.152
GLN Mutation: IE = -98.147 ddG = 20.018
ARG Mutation: IE = -98.384 ddG = 19.781
SER Mutation: IE = -97.402 ddG = 20.763
THR Mutation: IE = -99.828 ddG = 18.337
VAL Mutation: IE = -99.249 ddG = 18.916
TRP Mutation: IE = -97.171 ddG = 20.994
TYR Mutation: IE = -99.524 ddG = 18.641
