# Supplementary material for: Developing similarity matrices for antibody-protein binding interactions
Source: PLoS One. 2023 Oct 26;18(10):e0293606. doi: 10.1371/journal.pone.0293606 (PMC10602319; doi:10.1371/journal.pone.0293606)
Supplement: S1 File — is a zip file containing every energy calculated in this analysis. (ZIP) [file pone.0293606.s006.zip › PPI Similarity Matrix Data/aB_amb/2R0L_Antibody_Mutation_Energies.txt]

2R0L Results
Wildtype Interaction Energy: -146.883

Antibody Residue GLY 62 H
ALA Mutation: IE = -132.038 ddG = 14.845
CYS Mutation: IE = -131.134 ddG = 15.749
ASP Mutation: IE = -131.999 ddG = 14.884
GLU Mutation: IE = -124.817 ddG = 22.066
PHE Mutation: IE = -141.097 ddG = 5.786
HIS Mutation: IE = -137.361 ddG = 9.522
ILE Mutation: IE = -137.252 ddG = 9.631
LYS Mutation: IE = -130.254 ddG = 16.629
LEU Mutation: IE = -134.463 ddG = 12.420
MET Mutation: IE = -132.921 ddG = 13.962
ASN Mutation: IE = -131.273 ddG = 15.610
PRO Mutation: IE = -135.021 ddG = 11.862
GLN Mutation: IE = -135.314 ddG = 11.569
ARG Mutation: IE = -138.538 ddG = 8.345
SER Mutation: IE = -125.873 ddG = 21.010
THR Mutation: IE = -133.217 ddG = 13.666
VAL Mutation: IE = -127.391 ddG = 19.492
TRP Mutation: IE = -137.374 ddG = 9.509
TYR Mutation: IE = -139.316 ddG = 7.567

Antibody Residue ASP 66 H
ALA Mutation: IE = -109.852 ddG = 37.031
CYS Mutation: IE = -106.724 ddG = 40.159
GLU Mutation: IE = -133.871 ddG = 13.012
PHE Mutation: IE = -111.157 ddG = 35.726
GLY Mutation: IE = -113.597 ddG = 33.286
HIS Mutation: IE = -117.349 ddG = 29.534
ILE Mutation: IE = -110.993 ddG = 35.890
LYS Mutation: IE = -121.174 ddG = 25.709
LEU Mutation: IE = -109.292 ddG = 37.591
MET Mutation: IE = -113.243 ddG = 33.640
ASN Mutation: IE = -117.098 ddG = 29.785
PRO Mutation: IE = -108.134 ddG = 38.749
GLN Mutation: IE = -126.097 ddG = 20.786
ARG Mutation: IE = -110.983 ddG = 35.900
SER Mutation: IE = -113.842 ddG = 33.041
THR Mutation: IE = -113.035 ddG = 33.848
VAL Mutation: IE = -107.340 ddG = 39.543
TRP Mutation: IE = -109.915 ddG = 36.968
TYR Mutation: IE = -108.346 ddG = 38.537

Antibody Residue SER 107 L
ALA Mutation: IE = -132.003 ddG = 14.880
CYS Mutation: IE = -130.818 ddG = 16.065
ASP Mutation: IE = -132.652 ddG = 14.231
GLU Mutation: IE = -134.848 ddG = 12.035
PHE Mutation: IE = -130.934 ddG = 15.949
GLY Mutation: IE = -130.388 ddG = 16.495
HIS Mutation: IE = -133.688 ddG = 13.195
ILE Mutation: IE = -133.699 ddG = 13.184
LYS Mutation: IE = -132.324 ddG = 14.559
LEU Mutation: IE = -130.930 ddG = 15.953
MET Mutation: IE = -137.246 ddG = 9.637
ASN Mutation: IE = -131.954 ddG = 14.929
PRO Mutation: IE = -132.023 ddG = 14.860
GLN Mutation: IE = -133.775 ddG = 13.108
ARG Mutation: IE = -130.930 ddG = 15.953
THR Mutation: IE = -134.158 ddG = 12.725
VAL Mutation: IE = -131.095 ddG = 15.788
TRP Mutation: IE = -140.460 ddG = 6.423
TYR Mutation: IE = -133.276 ddG = 13.607

Antibody Residue TRP 108 H
ALA Mutation: IE = -131.702 ddG = 15.181
CYS Mutation: IE = -128.141 ddG = 18.742
ASP Mutation: IE = -125.834 ddG = 21.049
GLU Mutation: IE = -127.126 ddG = 19.757
PHE Mutation: IE = -131.594 ddG = 15.289
GLY Mutation: IE = -129.628 ddG = 17.255
HIS Mutation: IE = -127.701 ddG = 19.182
ILE Mutation: IE = -128.408 ddG = 18.475
LYS Mutation: IE = -126.824 ddG = 20.059
LEU Mutation: IE = -128.054 ddG = 18.829
MET Mutation: IE = -129.372 ddG = 17.511
ASN Mutation: IE = -128.816 ddG = 18.067
PRO Mutation: IE = -129.652 ddG = 17.231
GLN Mutation: IE = -132.601 ddG = 14.282
ARG Mutation: IE = -130.091 ddG = 16.792
SER Mutation: IE = -129.319 ddG = 17.564
THR Mutation: IE = -130.856 ddG = 16.027
VAL Mutation: IE = -129.669 ddG = 17.214
TYR Mutation: IE = -129.355 ddG = 17.528

Antibody Residue TRP 109 H
ALA Mutation: IE = -127.571 ddG = 19.312
CYS Mutation: IE = -130.329 ddG = 16.554
ASP Mutation: IE = -131.662 ddG = 15.221
GLU Mutation: IE = -130.700 ddG = 16.183
PHE Mutation: IE = -128.001 ddG = 18.882
GLY Mutation: IE = -126.464 ddG = 20.419
HIS Mutation: IE = -128.992 ddG = 17.891
ILE Mutation: IE = -130.452 ddG = 16.431
LYS Mutation: IE = -132.000 ddG = 14.883
LEU Mutation: IE = -128.569 ddG = 18.314
MET Mutation: IE = -131.486 ddG = 15.397
ASN Mutation: IE = -129.440 ddG = 17.443
PRO Mutation: IE = -128.014 ddG = 18.869
GLN Mutation: IE = -131.681 ddG = 15.202
ARG Mutation: IE = -134.454 ddG = 12.429
SER Mutation: IE = -129.007 ddG = 17.876
THR Mutation: IE = -130.129 ddG = 16.754
VAL Mutation: IE = -132.839 ddG = 14.044
TYR Mutation: IE = -130.880 ddG = 16.003

Antibody Residue ARG 113 H
ALA Mutation: IE = -108.277 ddG = 38.606
CYS Mutation: IE = -107.125 ddG = 39.758
ASP Mutation: IE = -107.096 ddG = 39.787
GLU Mutation: IE = -106.600 ddG = 40.283
PHE Mutation: IE = -106.632 ddG = 40.251
GLY Mutation: IE = -107.912 ddG = 38.971
HIS Mutation: IE = -110.671 ddG = 36.212
ILE Mutation: IE = -108.775 ddG = 38.108
LYS Mutation: IE = -129.103 ddG = 17.780
LEU Mutation: IE = -113.729 ddG = 33.154
MET Mutation: IE = -118.387 ddG = 28.496
ASN Mutation: IE = -111.226 ddG = 35.657
PRO Mutation: IE = -110.733 ddG = 36.150
GLN Mutation: IE = -109.690 ddG = 37.193
SER Mutation: IE = -110.249 ddG = 36.634
THR Mutation: IE = -116.489 ddG = 30.394
VAL Mutation: IE = -108.543 ddG = 38.340
TRP Mutation: IE = -110.361 ddG = 36.522
TYR Mutation: IE = -112.841 ddG = 34.042

Antibody Residue THR 114 L
ALA Mutation: IE = -125.257 ddG = 21.626
CYS Mutation: IE = -131.982 ddG = 14.901
ASP Mutation: IE = -123.120 ddG = 23.763
GLU Mutation: IE = -121.066 ddG = 25.817
PHE Mutation: IE = -129.831 ddG = 17.052
GLY Mutation: IE = -120.999 ddG = 25.884
HIS Mutation: IE = -127.479 ddG = 19.404
ILE Mutation: IE = -127.237 ddG = 19.646
LYS Mutation: IE = -119.676 ddG = 27.207
LEU Mutation: IE = -125.857 ddG = 21.026
MET Mutation: IE = -125.494 ddG = 21.389
ASN Mutation: IE = -125.981 ddG = 20.902
PRO Mutation: IE = -124.343 ddG = 22.540
GLN Mutation: IE = -133.424 ddG = 13.459
ARG Mutation: IE = -127.657 ddG = 19.226
SER Mutation: IE = -128.506 ddG = 18.377
VAL Mutation: IE = -130.222 ddG = 16.661
TRP Mutation: IE = -127.868 ddG = 19.015
TYR Mutation: IE = -129.955 ddG = 16.928
