# Supplementary material for: Developing similarity matrices for antibody-protein binding interactions
Source: PLoS One. 2023 Oct 26;18(10):e0293606. doi: 10.1371/journal.pone.0293606 (PMC10602319; doi:10.1371/journal.pone.0293606)
Supplement: S1 File — is a zip file containing every energy calculated in this analysis. (ZIP) [file pone.0293606.s006.zip › PPI Similarity Matrix Data/aB_amb/2R29_Antibody_Mutation_Energies.txt]

2R29 Results
Wildtype Interaction Energy: -179.108

Antibody Residue ASN 36 L
ALA Mutation: IE = -165.541 ddG = 13.567
CYS Mutation: IE = -163.235 ddG = 15.873
ASP Mutation: IE = -165.985 ddG = 13.123
GLU Mutation: IE = -170.910 ddG = 8.198
PHE Mutation: IE = -165.555 ddG = 13.553
GLY Mutation: IE = -163.040 ddG = 16.068
HIS Mutation: IE = -166.334 ddG = 12.774
ILE Mutation: IE = -165.403 ddG = 13.705
LYS Mutation: IE = -164.991 ddG = 14.117
LEU Mutation: IE = -166.501 ddG = 12.607
MET Mutation: IE = -166.748 ddG = 12.360
PRO Mutation: IE = -166.333 ddG = 12.775
GLN Mutation: IE = -166.748 ddG = 12.360
ARG Mutation: IE = -164.633 ddG = 14.475
SER Mutation: IE = -164.045 ddG = 15.063
THR Mutation: IE = -166.045 ddG = 13.063
VAL Mutation: IE = -162.788 ddG = 16.320
TRP Mutation: IE = -165.708 ddG = 13.400
TYR Mutation: IE = -176.100 ddG = 3.008

Antibody Residue ASP 57 H
ALA Mutation: IE = -164.603 ddG = 14.505
CYS Mutation: IE = -164.961 ddG = 14.147
GLU Mutation: IE = -168.289 ddG = 10.819
PHE Mutation: IE = -168.479 ddG = 10.629
GLY Mutation: IE = -163.981 ddG = 15.127
HIS Mutation: IE = -155.343 ddG = 23.765
ILE Mutation: IE = -161.068 ddG = 18.040
LYS Mutation: IE = -166.168 ddG = 12.940
LEU Mutation: IE = -163.259 ddG = 15.849
MET Mutation: IE = -167.657 ddG = 11.451
ASN Mutation: IE = -161.550 ddG = 17.558
PRO Mutation: IE = -163.884 ddG = 15.224
GLN Mutation: IE = -164.338 ddG = 14.770
ARG Mutation: IE = -163.619 ddG = 15.489
SER Mutation: IE = -163.745 ddG = 15.363
THR Mutation: IE = -161.570 ddG = 17.538
VAL Mutation: IE = -164.368 ddG = 14.740
TRP Mutation: IE = -165.090 ddG = 14.018
TYR Mutation: IE = -163.133 ddG = 15.975

Antibody Residue GLU 68 L
ALA Mutation: IE = -168.614 ddG = 10.494
CYS Mutation: IE = -176.260 ddG = 2.848
ASP Mutation: IE = -162.850 ddG = 16.258
PHE Mutation: IE = -168.037 ddG = 11.071
GLY Mutation: IE = -171.347 ddG = 7.761
HIS Mutation: IE = -162.224 ddG = 16.884
ILE Mutation: IE = -167.409 ddG = 11.699
LYS Mutation: IE = -170.114 ddG = 8.994
LEU Mutation: IE = -169.071 ddG = 10.037
MET Mutation: IE = -171.414 ddG = 7.694
ASN Mutation: IE = -161.733 ddG = 17.375
PRO Mutation: IE = -166.217 ddG = 12.891
GLN Mutation: IE = -168.075 ddG = 11.033
ARG Mutation: IE = -165.246 ddG = 13.862
SER Mutation: IE = -174.171 ddG = 4.937
THR Mutation: IE = -165.547 ddG = 13.561
VAL Mutation: IE = -165.042 ddG = 14.066
TRP Mutation: IE = -166.499 ddG = 12.609
TYR Mutation: IE = -168.761 ddG = 10.347

Antibody Residue ARG 106 H
ALA Mutation: IE = -167.696 ddG = 11.412
CYS Mutation: IE = -161.739 ddG = 17.369
ASP Mutation: IE = -155.262 ddG = 23.846
GLU Mutation: IE = -160.214 ddG = 18.894
PHE Mutation: IE = -158.653 ddG = 20.455
GLY Mutation: IE = -164.757 ddG = 14.351
HIS Mutation: IE = -162.966 ddG = 16.142
ILE Mutation: IE = -161.875 ddG = 17.233
LYS Mutation: IE = -159.648 ddG = 19.460
LEU Mutation: IE = -165.478 ddG = 13.630
MET Mutation: IE = -164.970 ddG = 14.138
ASN Mutation: IE = -163.450 ddG = 15.658
PRO Mutation: IE = -162.213 ddG = 16.895
GLN Mutation: IE = -157.589 ddG = 21.519
SER Mutation: IE = -165.540 ddG = 13.568
THR Mutation: IE = -163.896 ddG = 15.212
VAL Mutation: IE = -164.188 ddG = 14.920
TRP Mutation: IE = -160.171 ddG = 18.937
TYR Mutation: IE = -160.448 ddG = 18.660

Antibody Residue ASP 107 H
ALA Mutation: IE = -160.401 ddG = 18.707
CYS Mutation: IE = -158.202 ddG = 20.906
GLU Mutation: IE = -171.295 ddG = 7.813
PHE Mutation: IE = -162.333 ddG = 16.775
GLY Mutation: IE = -157.098 ddG = 22.010
HIS Mutation: IE = -161.048 ddG = 18.060
ILE Mutation: IE = -163.356 ddG = 15.752
LYS Mutation: IE = -152.074 ddG = 27.034
LEU Mutation: IE = -160.407 ddG = 18.701
MET Mutation: IE = -150.159 ddG = 28.949
ASN Mutation: IE = -160.963 ddG = 18.145
PRO Mutation: IE = -159.161 ddG = 19.947
GLN Mutation: IE = -157.123 ddG = 21.985
ARG Mutation: IE = -144.769 ddG = 34.339
SER Mutation: IE = -156.184 ddG = 22.924
THR Mutation: IE = -157.200 ddG = 21.908
VAL Mutation: IE = -161.198 ddG = 17.910
TRP Mutation: IE = -163.788 ddG = 15.320
TYR Mutation: IE = -161.419 ddG = 17.689

Antibody Residue GLU 109 H
ALA Mutation: IE = -170.751 ddG = 8.357
CYS Mutation: IE = -163.383 ddG = 15.725
ASP Mutation: IE = -178.618 ddG = 0.490
PHE Mutation: IE = -167.300 ddG = 11.808
GLY Mutation: IE = -169.742 ddG = 9.366
HIS Mutation: IE = -168.624 ddG = 10.484
ILE Mutation: IE = -170.182 ddG = 8.926
LYS Mutation: IE = -169.972 ddG = 9.136
LEU Mutation: IE = -161.341 ddG = 17.767
MET Mutation: IE = -168.232 ddG = 10.876
ASN Mutation: IE = -169.021 ddG = 10.087
PRO Mutation: IE = -170.980 ddG = 8.128
GLN Mutation: IE = -170.637 ddG = 8.471
ARG Mutation: IE = -169.551 ddG = 9.557
SER Mutation: IE = -169.532 ddG = 9.576
THR Mutation: IE = -170.487 ddG = 8.621
VAL Mutation: IE = -166.531 ddG = 12.577
TRP Mutation: IE = -161.525 ddG = 17.583
TYR Mutation: IE = -169.485 ddG = 9.623

Antibody Residue TYR 34 L
ALA Mutation: IE = -164.586 ddG = 14.522
CYS Mutation: IE = -164.308 ddG = 14.800
ASP Mutation: IE = -163.817 ddG = 15.291
GLU Mutation: IE = -176.606 ddG = 2.502
PHE Mutation: IE = -168.868 ddG = 10.240
GLY Mutation: IE = -169.756 ddG = 9.352
HIS Mutation: IE = -167.929 ddG = 11.179
ILE Mutation: IE = -169.979 ddG = 9.129
LYS Mutation: IE = -162.565 ddG = 16.543
LEU Mutation: IE = -168.075 ddG = 11.033
MET Mutation: IE = -166.093 ddG = 13.015
ASN Mutation: IE = -168.022 ddG = 11.086
PRO Mutation: IE = -168.360 ddG = 10.748
GLN Mutation: IE = -164.586 ddG = 14.522
ARG Mutation: IE = -170.718 ddG = 8.390
SER Mutation: IE = -168.870 ddG = 10.238
THR Mutation: IE = -168.471 ddG = 10.637
VAL Mutation: IE = -169.998 ddG = 9.110
TRP Mutation: IE = -170.303 ddG = 8.805
