# Supplementary material for: Developing similarity matrices for antibody-protein binding interactions
Source: PLoS One. 2023 Oct 26;18(10):e0293606. doi: 10.1371/journal.pone.0293606 (PMC10602319; doi:10.1371/journal.pone.0293606)
Supplement: S1 File — is a zip file containing every energy calculated in this analysis. (ZIP) [file pone.0293606.s006.zip › PPI Similarity Matrix Data/aB_amb/2R4R_Antibody_Mutation_Energies.txt]

2R4R Results
Wildtype Interaction Energy: -109.339

Antibody Residue TYR 37 H
ALA Mutation: IE = -101.736 ddG = 7.603
CYS Mutation: IE = -99.946 ddG = 9.393
ASP Mutation: IE = -98.777 ddG = 10.562
GLU Mutation: IE = -100.095 ddG = 9.244
PHE Mutation: IE = -92.390 ddG = 16.949
GLY Mutation: IE = -100.432 ddG = 8.907
HIS Mutation: IE = -101.142 ddG = 8.197
ILE Mutation: IE = -101.808 ddG = 7.531
LYS Mutation: IE = -99.550 ddG = 9.789
LEU Mutation: IE = -98.707 ddG = 10.632
MET Mutation: IE = -101.545 ddG = 7.794
ASN Mutation: IE = -100.542 ddG = 8.797
PRO Mutation: IE = -98.967 ddG = 10.372
GLN Mutation: IE = -99.372 ddG = 9.967
ARG Mutation: IE = -98.759 ddG = 10.580
SER Mutation: IE = -100.781 ddG = 8.558
THR Mutation: IE = -101.745 ddG = 7.594
VAL Mutation: IE = -99.637 ddG = 9.702
TRP Mutation: IE = -97.931 ddG = 11.408

Antibody Residue TYR 38 H
ALA Mutation: IE = -93.703 ddG = 15.636
CYS Mutation: IE = -95.098 ddG = 14.241
ASP Mutation: IE = -93.423 ddG = 15.916
GLU Mutation: IE = -88.831 ddG = 20.508
PHE Mutation: IE = 157.147 ddG = 266.486
GLY Mutation: IE = -93.446 ddG = 15.893
HIS Mutation: IE = -93.619 ddG = 15.720
ILE Mutation: IE = -97.068 ddG = 12.271
LYS Mutation: IE = -94.816 ddG = 14.523
LEU Mutation: IE = -95.213 ddG = 14.126
MET Mutation: IE = -93.835 ddG = 15.504
ASN Mutation: IE = -95.517 ddG = 13.822
PRO Mutation: IE = -91.337 ddG = 18.002
GLN Mutation: IE = -92.599 ddG = 16.740
ARG Mutation: IE = -80.673 ddG = 28.666
SER Mutation: IE = -95.193 ddG = 14.146
THR Mutation: IE = -94.159 ddG = 15.180
VAL Mutation: IE = -94.551 ddG = 14.788
TRP Mutation: IE = -78.966 ddG = 30.373

Antibody Residue GLU 55 H
ALA Mutation: IE = -87.876 ddG = 21.463
CYS Mutation: IE = -88.050 ddG = 21.289
ASP Mutation: IE = -104.313 ddG = 5.026
PHE Mutation: IE = -87.453 ddG = 21.886
GLY Mutation: IE = -87.937 ddG = 21.402
HIS Mutation: IE = -89.986 ddG = 19.353
ILE Mutation: IE = -86.493 ddG = 22.846
LYS Mutation: IE = -73.327 ddG = 36.012
LEU Mutation: IE = -88.998 ddG = 20.341
MET Mutation: IE = -88.160 ddG = 21.179
ASN Mutation: IE = -93.366 ddG = 15.973
PRO Mutation: IE = -88.951 ddG = 20.388
GLN Mutation: IE = -98.154 ddG = 11.185
ARG Mutation: IE = -84.726 ddG = 24.613
SER Mutation: IE = -91.950 ddG = 17.389
THR Mutation: IE = -93.764 ddG = 15.575
VAL Mutation: IE = -88.991 ddG = 20.348
TRP Mutation: IE = -99.892 ddG = 9.447
TYR Mutation: IE = -81.533 ddG = 27.806

Antibody Residue SER 62 H
ALA Mutation: IE = -100.785 ddG = 8.554
CYS Mutation: IE = -101.734 ddG = 7.605
ASP Mutation: IE = -109.405 ddG = -0.066
GLU Mutation: IE = -106.536 ddG = 2.803
PHE Mutation: IE = -95.346 ddG = 13.993
GLY Mutation: IE = -101.539 ddG = 7.800
HIS Mutation: IE = -98.430 ddG = 10.909
ILE Mutation: IE = -102.593 ddG = 6.746
LYS Mutation: IE = -99.526 ddG = 9.813
LEU Mutation: IE = -101.247 ddG = 8.092
MET Mutation: IE = -97.062 ddG = 12.277
ASN Mutation: IE = -105.098 ddG = 4.241
PRO Mutation: IE = -102.198 ddG = 7.141
GLN Mutation: IE = -100.227 ddG = 9.112
ARG Mutation: IE = -99.464 ddG = 9.875
THR Mutation: IE = -107.139 ddG = 2.200
VAL Mutation: IE = -99.688 ddG = 9.651
TRP Mutation: IE = -101.973 ddG = 7.366
TYR Mutation: IE = -96.296 ddG = 13.043

Antibody Residue ASP 66 H
ALA Mutation: IE = -98.008 ddG = 11.331
CYS Mutation: IE = -99.278 ddG = 10.061
GLU Mutation: IE = -109.758 ddG = -0.419
PHE Mutation: IE = -99.314 ddG = 10.025
GLY Mutation: IE = -95.817 ddG = 13.522
HIS Mutation: IE = -97.075 ddG = 12.264
ILE Mutation: IE = -99.572 ddG = 9.767
LYS Mutation: IE = -98.524 ddG = 10.815
LEU Mutation: IE = -100.756 ddG = 8.583
MET Mutation: IE = -97.407 ddG = 11.932
ASN Mutation: IE = -95.069 ddG = 14.270
PRO Mutation: IE = -99.190 ddG = 10.149
GLN Mutation: IE = -97.385 ddG = 11.954
ARG Mutation: IE = -94.585 ddG = 14.754
SER Mutation: IE = -96.519 ddG = 12.820
THR Mutation: IE = -96.045 ddG = 13.294
VAL Mutation: IE = -99.205 ddG = 10.134
TRP Mutation: IE = -98.332 ddG = 11.007
TYR Mutation: IE = -99.592 ddG = 9.747

Antibody Residue TYR 107 L
ALA Mutation: IE = -97.549 ddG = 11.790
CYS Mutation: IE = -100.377 ddG = 8.962
ASP Mutation: IE = -105.833 ddG = 3.506
GLU Mutation: IE = -105.040 ddG = 4.299
PHE Mutation: IE = -101.750 ddG = 7.589
GLY Mutation: IE = -97.770 ddG = 11.569
HIS Mutation: IE = -103.036 ddG = 6.303
ILE Mutation: IE = -99.860 ddG = 9.479
LYS Mutation: IE = -100.275 ddG = 9.064
LEU Mutation: IE = -97.950 ddG = 11.389
MET Mutation: IE = -97.314 ddG = 12.025
ASN Mutation: IE = -99.771 ddG = 9.568
PRO Mutation: IE = -100.038 ddG = 9.301
GLN Mutation: IE = -106.307 ddG = 3.032
ARG Mutation: IE = -103.594 ddG = 5.745
SER Mutation: IE = -101.964 ddG = 7.375
THR Mutation: IE = -99.127 ddG = 10.212
VAL Mutation: IE = -100.493 ddG = 8.846
TRP Mutation: IE = -97.369 ddG = 11.970

Antibody Residue GLU 109 L
ALA Mutation: IE = -102.181 ddG = 7.158
CYS Mutation: IE = -100.901 ddG = 8.438
ASP Mutation: IE = -103.290 ddG = 6.049
PHE Mutation: IE = -102.669 ddG = 6.670
GLY Mutation: IE = -103.427 ddG = 5.912
HIS Mutation: IE = -102.496 ddG = 6.843
ILE Mutation: IE = -101.742 ddG = 7.597
LYS Mutation: IE = -103.282 ddG = 6.057
LEU Mutation: IE = -102.152 ddG = 7.187
MET Mutation: IE = -102.384 ddG = 6.955
ASN Mutation: IE = -101.737 ddG = 7.602
PRO Mutation: IE = -105.546 ddG = 3.793
GLN Mutation: IE = -103.664 ddG = 5.675
ARG Mutation: IE = -102.625 ddG = 6.714
SER Mutation: IE = -104.452 ddG = 4.887
THR Mutation: IE = -104.400 ddG = 4.939
VAL Mutation: IE = -101.719 ddG = 7.620
TRP Mutation: IE = -103.876 ddG = 5.463
TYR Mutation: IE = -104.881 ddG = 4.458
