# Supplementary material for: Developing similarity matrices for antibody-protein binding interactions
Source: PLoS One. 2023 Oct 26;18(10):e0293606. doi: 10.1371/journal.pone.0293606 (PMC10602319; doi:10.1371/journal.pone.0293606)
Supplement: S1 File — is a zip file containing every energy calculated in this analysis. (ZIP) [file pone.0293606.s006.zip › PPI Similarity Matrix Data/aB_amb/2R56_Antibody_Mutation_Energies.txt]

2R56 Results
Wildtype Interaction Energy: -179.053

Antibody Residue ARG 35 I
ALA Mutation: IE = -157.542 ddG = 21.511
CYS Mutation: IE = -156.846 ddG = 22.207
ASP Mutation: IE = -157.231 ddG = 21.822
GLU Mutation: IE = -157.106 ddG = 21.947
PHE Mutation: IE = -153.519 ddG = 25.534
GLY Mutation: IE = -156.415 ddG = 22.638
HIS Mutation: IE = -154.485 ddG = 24.568
ILE Mutation: IE = -154.331 ddG = 24.722
LYS Mutation: IE = -157.055 ddG = 21.998
LEU Mutation: IE = -156.945 ddG = 22.108
MET Mutation: IE = -155.540 ddG = 23.513
ASN Mutation: IE = -155.697 ddG = 23.356
PRO Mutation: IE = -156.621 ddG = 22.432
GLN Mutation: IE = -155.601 ddG = 23.452
SER Mutation: IE = -156.951 ddG = 22.102
THR Mutation: IE = -153.077 ddG = 25.976
VAL Mutation: IE = -155.850 ddG = 23.203
TRP Mutation: IE = -156.990 ddG = 22.063
TYR Mutation: IE = -155.150 ddG = 23.903

Antibody Residue SER 36 M
ALA Mutation: IE = -161.933 ddG = 17.120
CYS Mutation: IE = -166.759 ddG = 12.294
ASP Mutation: IE = -174.541 ddG = 4.512
GLU Mutation: IE = -166.027 ddG = 13.026
PHE Mutation: IE = -175.508 ddG = 3.545
GLY Mutation: IE = -158.002 ddG = 21.051
HIS Mutation: IE = -163.152 ddG = 15.901
ILE Mutation: IE = -163.189 ddG = 15.864
LYS Mutation: IE = -168.090 ddG = 10.963
LEU Mutation: IE = -161.489 ddG = 17.564
MET Mutation: IE = -161.965 ddG = 17.088
ASN Mutation: IE = -160.527 ddG = 18.526
PRO Mutation: IE = -160.267 ddG = 18.786
GLN Mutation: IE = -173.375 ddG = 5.678
ARG Mutation: IE = -178.908 ddG = 0.145
THR Mutation: IE = -167.861 ddG = 11.192
VAL Mutation: IE = -166.494 ddG = 12.559
TRP Mutation: IE = -156.388 ddG = 22.665
TYR Mutation: IE = -164.389 ddG = 14.664

Antibody Residue ARG 38 M
ALA Mutation: IE = -137.322 ddG = 41.731
CYS Mutation: IE = -138.130 ddG = 40.923
ASP Mutation: IE = -143.393 ddG = 35.660
GLU Mutation: IE = -147.767 ddG = 31.286
PHE Mutation: IE = -145.736 ddG = 33.317
GLY Mutation: IE = -135.893 ddG = 43.160
HIS Mutation: IE = -146.661 ddG = 32.392
ILE Mutation: IE = -148.122 ddG = 30.931
LYS Mutation: IE = -152.241 ddG = 26.812
LEU Mutation: IE = -143.060 ddG = 35.993
MET Mutation: IE = -148.177 ddG = 30.876
ASN Mutation: IE = -137.415 ddG = 41.638
PRO Mutation: IE = -143.972 ddG = 35.081
GLN Mutation: IE = -145.281 ddG = 33.772
SER Mutation: IE = -142.914 ddG = 36.139
THR Mutation: IE = -147.299 ddG = 31.754
VAL Mutation: IE = -145.171 ddG = 33.882
TRP Mutation: IE = -153.104 ddG = 25.949
TYR Mutation: IE = -149.565 ddG = 29.488

Antibody Residue SER 57 I
ALA Mutation: IE = -157.888 ddG = 21.165
CYS Mutation: IE = -163.913 ddG = 15.140
ASP Mutation: IE = -159.422 ddG = 19.631
GLU Mutation: IE = -150.965 ddG = 28.088
PHE Mutation: IE = -143.804 ddG = 35.249
GLY Mutation: IE = -162.975 ddG = 16.078
HIS Mutation: IE = -147.083 ddG = 31.970
ILE Mutation: IE = -163.603 ddG = 15.450
LYS Mutation: IE = -155.406 ddG = 23.647
LEU Mutation: IE = -159.398 ddG = 19.655
MET Mutation: IE = -155.842 ddG = 23.211
ASN Mutation: IE = -163.019 ddG = 16.034
PRO Mutation: IE = -165.407 ddG = 13.646
GLN Mutation: IE = -150.061 ddG = 28.992
ARG Mutation: IE = -146.862 ddG = 32.191
THR Mutation: IE = -171.816 ddG = 7.237
VAL Mutation: IE = -160.005 ddG = 19.048
TRP Mutation: IE = -140.530 ddG = 38.523
TYR Mutation: IE = -148.576 ddG = 30.477

Antibody Residue SER 59 I
ALA Mutation: IE = -173.981 ddG = 5.072
CYS Mutation: IE = -161.716 ddG = 17.337
ASP Mutation: IE = -172.781 ddG = 6.272
GLU Mutation: IE = -175.172 ddG = 3.881
PHE Mutation: IE = -167.209 ddG = 11.844
GLY Mutation: IE = -166.833 ddG = 12.220
HIS Mutation: IE = -170.370 ddG = 8.683
ILE Mutation: IE = -171.855 ddG = 7.198
LYS Mutation: IE = -166.793 ddG = 12.260
LEU Mutation: IE = -170.474 ddG = 8.579
MET Mutation: IE = -163.477 ddG = 15.576
ASN Mutation: IE = -173.842 ddG = 5.211
PRO Mutation: IE = -169.042 ddG = 10.011
GLN Mutation: IE = -163.781 ddG = 15.272
ARG Mutation: IE = -161.467 ddG = 17.586
THR Mutation: IE = -167.503 ddG = 11.550
VAL Mutation: IE = -173.264 ddG = 5.789
TRP Mutation: IE = -182.175 ddG = -3.122
TYR Mutation: IE = -160.317 ddG = 18.736

Antibody Residue LYS 64 I
ALA Mutation: IE = -159.565 ddG = 19.488
CYS Mutation: IE = -163.083 ddG = 15.970
ASP Mutation: IE = -149.907 ddG = 29.146
GLU Mutation: IE = -156.474 ddG = 22.579
PHE Mutation: IE = -155.977 ddG = 23.076
GLY Mutation: IE = -160.425 ddG = 18.628
HIS Mutation: IE = -157.082 ddG = 21.971
ILE Mutation: IE = -165.037 ddG = 14.016
LEU Mutation: IE = -160.277 ddG = 18.776
MET Mutation: IE = -164.120 ddG = 14.933
ASN Mutation: IE = -165.952 ddG = 13.101
PRO Mutation: IE = -159.059 ddG = 19.994
GLN Mutation: IE = -170.370 ddG = 8.683
ARG Mutation: IE = -180.342 ddG = -1.289
SER Mutation: IE = -168.845 ddG = 10.208
THR Mutation: IE = -174.686 ddG = 4.367
VAL Mutation: IE = -159.527 ddG = 19.526
TRP Mutation: IE = -171.986 ddG = 7.067
TYR Mutation: IE = -159.441 ddG = 19.612

Antibody Residue ARG 109 I
ALA Mutation: IE = -146.574 ddG = 32.479
CYS Mutation: IE = -151.885 ddG = 27.168
ASP Mutation: IE = -152.155 ddG = 26.898
GLU Mutation: IE = -138.944 ddG = 40.109
PHE Mutation: IE = -153.664 ddG = 25.389
GLY Mutation: IE = -144.420 ddG = 34.633
HIS Mutation: IE = -150.418 ddG = 28.635
ILE Mutation: IE = -152.340 ddG = 26.713
LYS Mutation: IE = -170.632 ddG = 8.421
LEU Mutation: IE = -154.336 ddG = 24.717
MET Mutation: IE = -150.918 ddG = 28.135
ASN Mutation: IE = -155.619 ddG = 23.434
PRO Mutation: IE = -154.679 ddG = 24.374
GLN Mutation: IE = -151.561 ddG = 27.492
SER Mutation: IE = -152.037 ddG = 27.016
THR Mutation: IE = -148.893 ddG = 30.160
VAL Mutation: IE = -153.194 ddG = 25.859
TRP Mutation: IE = -153.636 ddG = 25.417
TYR Mutation: IE = -148.329 ddG = 30.724
