# Supplementary material for: Developing similarity matrices for antibody-protein binding interactions
Source: PLoS One. 2023 Oct 26;18(10):e0293606. doi: 10.1371/journal.pone.0293606 (PMC10602319; doi:10.1371/journal.pone.0293606)
Supplement: S1 File — is a zip file containing every energy calculated in this analysis. (ZIP) [file pone.0293606.s006.zip › PPI Similarity Matrix Data/aB_amb/2R69_Antibody_Mutation_Energies.txt]

2R69 Results
Wildtype Interaction Energy: -174.982

Antibody Residue GLU 1 H
ALA Mutation: IE = -155.927 ddG = 19.055
CYS Mutation: IE = -157.208 ddG = 17.774
ASP Mutation: IE = -161.192 ddG = 13.790
PHE Mutation: IE = -150.393 ddG = 24.589
GLY Mutation: IE = -152.543 ddG = 22.439
HIS Mutation: IE = -153.134 ddG = 21.848
ILE Mutation: IE = -158.948 ddG = 16.034
LYS Mutation: IE = -156.583 ddG = 18.399
LEU Mutation: IE = -156.990 ddG = 17.992
MET Mutation: IE = -152.272 ddG = 22.710
ASN Mutation: IE = -156.511 ddG = 18.471
PRO Mutation: IE = -160.483 ddG = 14.499
GLN Mutation: IE = -157.816 ddG = 17.166
ARG Mutation: IE = -158.683 ddG = 16.299
SER Mutation: IE = -150.187 ddG = 24.795
THR Mutation: IE = -154.421 ddG = 20.561
VAL Mutation: IE = -158.557 ddG = 16.425
TRP Mutation: IE = -154.222 ddG = 20.760
TYR Mutation: IE = -156.888 ddG = 18.094

Antibody Residue ARG 55 H
ALA Mutation: IE = -156.035 ddG = 18.947
CYS Mutation: IE = -156.856 ddG = 18.126
ASP Mutation: IE = -155.806 ddG = 19.176
GLU Mutation: IE = -152.729 ddG = 22.253
PHE Mutation: IE = -150.889 ddG = 24.093
GLY Mutation: IE = -154.912 ddG = 20.070
HIS Mutation: IE = -155.691 ddG = 19.291
ILE Mutation: IE = -153.995 ddG = 20.987
LYS Mutation: IE = -151.498 ddG = 23.484
LEU Mutation: IE = -153.056 ddG = 21.926
MET Mutation: IE = -154.595 ddG = 20.387
ASN Mutation: IE = -153.148 ddG = 21.834
PRO Mutation: IE = -154.513 ddG = 20.469
GLN Mutation: IE = -155.420 ddG = 19.562
SER Mutation: IE = -155.228 ddG = 19.754
THR Mutation: IE = -155.016 ddG = 19.966
VAL Mutation: IE = -151.688 ddG = 23.294
TRP Mutation: IE = -154.337 ddG = 20.645
TYR Mutation: IE = -149.459 ddG = 25.523

Antibody Residue ARG 56 L
ALA Mutation: IE = -142.310 ddG = 32.672
CYS Mutation: IE = -142.027 ddG = 32.955
ASP Mutation: IE = -146.494 ddG = 28.488
GLU Mutation: IE = -148.858 ddG = 26.124
PHE Mutation: IE = -141.791 ddG = 33.191
GLY Mutation: IE = -141.987 ddG = 32.995
HIS Mutation: IE = -144.362 ddG = 30.620
ILE Mutation: IE = -144.706 ddG = 30.276
LYS Mutation: IE = -143.568 ddG = 31.414
LEU Mutation: IE = -142.643 ddG = 32.339
MET Mutation: IE = -144.039 ddG = 30.943
ASN Mutation: IE = -143.562 ddG = 31.420
PRO Mutation: IE = -146.430 ddG = 28.552
GLN Mutation: IE = -142.317 ddG = 32.665
SER Mutation: IE = -142.656 ddG = 32.326
THR Mutation: IE = -142.152 ddG = 32.830
VAL Mutation: IE = -143.087 ddG = 31.895
TRP Mutation: IE = -141.999 ddG = 32.983
TYR Mutation: IE = -142.801 ddG = 32.181

Antibody Residue ASP 57 H
ALA Mutation: IE = -154.428 ddG = 20.554
CYS Mutation: IE = -152.248 ddG = 22.734
GLU Mutation: IE = -152.910 ddG = 22.072
PHE Mutation: IE = -152.476 ddG = 22.506
GLY Mutation: IE = -151.121 ddG = 23.861
HIS Mutation: IE = -151.110 ddG = 23.872
ILE Mutation: IE = -151.360 ddG = 23.622
LYS Mutation: IE = -155.276 ddG = 19.706
LEU Mutation: IE = -151.165 ddG = 23.817
MET Mutation: IE = -152.749 ddG = 22.233
ASN Mutation: IE = -150.686 ddG = 24.296
PRO Mutation: IE = -151.926 ddG = 23.056
GLN Mutation: IE = -152.903 ddG = 22.079
ARG Mutation: IE = -150.896 ddG = 24.086
SER Mutation: IE = -151.410 ddG = 23.572
THR Mutation: IE = -149.242 ddG = 25.740
VAL Mutation: IE = -152.754 ddG = 22.228
TRP Mutation: IE = -153.031 ddG = 21.951
TYR Mutation: IE = -148.903 ddG = 26.079

Antibody Residue GLU 109 H
ALA Mutation: IE = -158.070 ddG = 16.912
CYS Mutation: IE = -160.184 ddG = 14.798
ASP Mutation: IE = -154.534 ddG = 20.448
PHE Mutation: IE = -143.325 ddG = 31.657
GLY Mutation: IE = -154.556 ddG = 20.426
HIS Mutation: IE = -147.973 ddG = 27.009
ILE Mutation: IE = -165.309 ddG = 9.673
LYS Mutation: IE = -175.082 ddG = -0.100
LEU Mutation: IE = -162.667 ddG = 12.315
MET Mutation: IE = -159.976 ddG = 15.006
ASN Mutation: IE = -154.689 ddG = 20.293
PRO Mutation: IE = -159.133 ddG = 15.849
GLN Mutation: IE = -167.062 ddG = 7.920
ARG Mutation: IE = -161.943 ddG = 13.039
SER Mutation: IE = -159.388 ddG = 15.594
THR Mutation: IE = -161.476 ddG = 13.506
VAL Mutation: IE = -166.365 ddG = 8.617
TRP Mutation: IE = 150.780 ddG = 325.762
TYR Mutation: IE = -147.495 ddG = 27.487

Antibody Residue ARG 31 L
ALA Mutation: IE = -150.044 ddG = 24.938
CYS Mutation: IE = -147.122 ddG = 27.860
ASP Mutation: IE = -145.797 ddG = 29.185
GLU Mutation: IE = -147.930 ddG = 27.052
PHE Mutation: IE = -147.389 ddG = 27.593
GLY Mutation: IE = -148.276 ddG = 26.706
HIS Mutation: IE = -146.598 ddG = 28.384
ILE Mutation: IE = -146.924 ddG = 28.058
LYS Mutation: IE = -156.122 ddG = 18.860
LEU Mutation: IE = -148.303 ddG = 26.679
MET Mutation: IE = -149.328 ddG = 25.654
ASN Mutation: IE = -150.452 ddG = 24.530
PRO Mutation: IE = -147.957 ddG = 27.025
GLN Mutation: IE = -150.095 ddG = 24.887
SER Mutation: IE = -147.266 ddG = 27.716
THR Mutation: IE = -152.427 ddG = 22.555
VAL Mutation: IE = -149.208 ddG = 25.774
TRP Mutation: IE = -148.924 ddG = 26.058
TYR Mutation: IE = -146.717 ddG = 28.265

Antibody Residue TYR 34 L
ALA Mutation: IE = -154.375 ddG = 20.607
CYS Mutation: IE = -156.195 ddG = 18.787
ASP Mutation: IE = -155.175 ddG = 19.807
GLU Mutation: IE = -154.862 ddG = 20.120
PHE Mutation: IE = -159.355 ddG = 15.627
GLY Mutation: IE = -150.934 ddG = 24.048
HIS Mutation: IE = -154.902 ddG = 20.080
ILE Mutation: IE = -153.471 ddG = 21.511
LYS Mutation: IE = -158.417 ddG = 16.565
LEU Mutation: IE = -155.227 ddG = 19.755
MET Mutation: IE = -157.634 ddG = 17.348
ASN Mutation: IE = -154.702 ddG = 20.280
PRO Mutation: IE = -154.919 ddG = 20.063
GLN Mutation: IE = -155.461 ddG = 19.521
ARG Mutation: IE = -155.871 ddG = 19.111
SER Mutation: IE = -154.196 ddG = 20.786
THR Mutation: IE = -160.199 ddG = 14.783
VAL Mutation: IE = -156.329 ddG = 18.653
TRP Mutation: IE = -159.970 ddG = 15.012
