# Supplementary material for: Developing similarity matrices for antibody-protein binding interactions
Source: PLoS One. 2023 Oct 26;18(10):e0293606. doi: 10.1371/journal.pone.0293606 (PMC10602319; doi:10.1371/journal.pone.0293606)
Supplement: S1 File — is a zip file containing every energy calculated in this analysis. (ZIP) [file pone.0293606.s006.zip › PPI Similarity Matrix Data/aB_amb/2VWE_Antibody_Mutation_Energies.txt]

2VWE Results
Wildtype Interaction Energy: -96.317

Antibody Residue THR 29 E
ALA Mutation: IE = -87.109 ddG = 9.208
CYS Mutation: IE = -83.137 ddG = 13.180
ASP Mutation: IE = -89.624 ddG = 6.693
GLU Mutation: IE = -88.952 ddG = 7.365
PHE Mutation: IE = -89.792 ddG = 6.525
GLY Mutation: IE = -85.029 ddG = 11.288
HIS Mutation: IE = -84.800 ddG = 11.517
ILE Mutation: IE = -86.599 ddG = 9.718
LYS Mutation: IE = -94.645 ddG = 1.672
LEU Mutation: IE = -89.279 ddG = 7.038
MET Mutation: IE = -87.428 ddG = 8.889
ASN Mutation: IE = -90.969 ddG = 5.348
PRO Mutation: IE = -86.639 ddG = 9.678
GLN Mutation: IE = -97.797 ddG = -1.480
ARG Mutation: IE = -93.245 ddG = 3.072
SER Mutation: IE = -90.683 ddG = 5.634
VAL Mutation: IE = -88.424 ddG = 7.893
TRP Mutation: IE = -89.072 ddG = 7.245
TYR Mutation: IE = -87.256 ddG = 9.061

Antibody Residue THR 35 E
ALA Mutation: IE = -92.489 ddG = 3.828
CYS Mutation: IE = -91.129 ddG = 5.188
ASP Mutation: IE = -99.361 ddG = -3.044
GLU Mutation: IE = -91.796 ddG = 4.521
PHE Mutation: IE = -87.396 ddG = 8.921
GLY Mutation: IE = -88.888 ddG = 7.429
HIS Mutation: IE = -91.327 ddG = 4.990
ILE Mutation: IE = -82.813 ddG = 13.504
LYS Mutation: IE = -87.307 ddG = 9.010
LEU Mutation: IE = -87.096 ddG = 9.221
MET Mutation: IE = -80.167 ddG = 16.150
ASN Mutation: IE = -89.997 ddG = 6.320
PRO Mutation: IE = -90.987 ddG = 5.330
GLN Mutation: IE = -91.426 ddG = 4.891
ARG Mutation: IE = -90.057 ddG = 6.260
SER Mutation: IE = -92.711 ddG = 3.606
VAL Mutation: IE = -88.007 ddG = 8.310
TRP Mutation: IE = -92.961 ddG = 3.356
TYR Mutation: IE = -84.744 ddG = 11.573

Antibody Residue TYR 55 C
ALA Mutation: IE = -86.223 ddG = 10.094
CYS Mutation: IE = -87.802 ddG = 8.515
ASP Mutation: IE = -89.013 ddG = 7.304
GLU Mutation: IE = -88.529 ddG = 7.788
PHE Mutation: IE = -89.523 ddG = 6.794
GLY Mutation: IE = -87.054 ddG = 9.263
HIS Mutation: IE = -88.783 ddG = 7.534
ILE Mutation: IE = -86.679 ddG = 9.638
LYS Mutation: IE = -84.260 ddG = 12.057
LEU Mutation: IE = -86.473 ddG = 9.844
MET Mutation: IE = -86.014 ddG = 10.303
ASN Mutation: IE = -90.504 ddG = 5.813
PRO Mutation: IE = -88.089 ddG = 8.228
GLN Mutation: IE = -86.374 ddG = 9.943
ARG Mutation: IE = -85.699 ddG = 10.618
SER Mutation: IE = -88.208 ddG = 8.109
THR Mutation: IE = -87.403 ddG = 8.914
VAL Mutation: IE = -91.805 ddG = 4.512
TRP Mutation: IE = -89.225 ddG = 7.092

Antibody Residue SER 69 C
ALA Mutation: IE = -86.974 ddG = 9.343
CYS Mutation: IE = -90.891 ddG = 5.426
ASP Mutation: IE = -85.443 ddG = 10.874
GLU Mutation: IE = -86.292 ddG = 10.025
PHE Mutation: IE = -87.506 ddG = 8.811
GLY Mutation: IE = -84.701 ddG = 11.616
HIS Mutation: IE = -89.826 ddG = 6.491
ILE Mutation: IE = -85.998 ddG = 10.319
LYS Mutation: IE = -92.439 ddG = 3.878
LEU Mutation: IE = -89.091 ddG = 7.226
MET Mutation: IE = -89.623 ddG = 6.694
ASN Mutation: IE = -89.143 ddG = 7.174
PRO Mutation: IE = -85.985 ddG = 10.332
GLN Mutation: IE = -89.040 ddG = 7.277
ARG Mutation: IE = -87.233 ddG = 9.084
THR Mutation: IE = -86.588 ddG = 9.729
VAL Mutation: IE = -89.207 ddG = 7.110
TRP Mutation: IE = -87.589 ddG = 8.728
TYR Mutation: IE = -81.847 ddG = 14.470

Antibody Residue LYS 82 E
ALA Mutation: IE = -84.739 ddG = 11.578
CYS Mutation: IE = -86.068 ddG = 10.249
ASP Mutation: IE = -86.506 ddG = 9.811
GLU Mutation: IE = -85.364 ddG = 10.953
PHE Mutation: IE = -86.582 ddG = 9.735
GLY Mutation: IE = -86.724 ddG = 9.593
HIS Mutation: IE = -85.955 ddG = 10.362
ILE Mutation: IE = -86.326 ddG = 9.991
LEU Mutation: IE = -85.479 ddG = 10.838
MET Mutation: IE = -86.041 ddG = 10.276
ASN Mutation: IE = -86.543 ddG = 9.774
PRO Mutation: IE = -85.775 ddG = 10.542
GLN Mutation: IE = -86.400 ddG = 9.917
ARG Mutation: IE = -87.140 ddG = 9.177
SER Mutation: IE = -86.082 ddG = 10.235
THR Mutation: IE = -83.936 ddG = 12.381
VAL Mutation: IE = -86.049 ddG = 10.268
TRP Mutation: IE = -84.674 ddG = 11.643
TYR Mutation: IE = -85.419 ddG = 10.898

Antibody Residue TYR 108 E
ALA Mutation: IE = -83.258 ddG = 13.059
CYS Mutation: IE = -85.835 ddG = 10.482
ASP Mutation: IE = -95.590 ddG = 0.727
GLU Mutation: IE = -87.801 ddG = 8.516
PHE Mutation: IE = -93.085 ddG = 3.232
GLY Mutation: IE = -82.403 ddG = 13.914
HIS Mutation: IE = -92.394 ddG = 3.923
ILE Mutation: IE = -88.255 ddG = 8.062
LYS Mutation: IE = -87.129 ddG = 9.188
LEU Mutation: IE = -89.840 ddG = 6.477
MET Mutation: IE = -88.127 ddG = 8.190
ASN Mutation: IE = -88.124 ddG = 8.193
PRO Mutation: IE = -85.215 ddG = 11.102
GLN Mutation: IE = -89.295 ddG = 7.022
ARG Mutation: IE = -91.720 ddG = 4.597
SER Mutation: IE = -89.990 ddG = 6.327
THR Mutation: IE = -87.074 ddG = 9.243
VAL Mutation: IE = -85.299 ddG = 11.018
TRP Mutation: IE = 324.665 ddG = 420.982

Antibody Residue ASP 116 E
ALA Mutation: IE = -80.622 ddG = 15.695
CYS Mutation: IE = -78.070 ddG = 18.247
GLU Mutation: IE = -87.814 ddG = 8.503
PHE Mutation: IE = -78.486 ddG = 17.831
GLY Mutation: IE = -81.094 ddG = 15.223
HIS Mutation: IE = -87.437 ddG = 8.880
ILE Mutation: IE = -86.226 ddG = 10.091
LYS Mutation: IE = -74.150 ddG = 22.167
LEU Mutation: IE = -81.536 ddG = 14.781
MET Mutation: IE = -84.021 ddG = 12.296
ASN Mutation: IE = -91.882 ddG = 4.435
PRO Mutation: IE = -81.022 ddG = 15.295
GLN Mutation: IE = -82.144 ddG = 14.173
ARG Mutation: IE = -84.960 ddG = 11.357
SER Mutation: IE = -89.386 ddG = 6.931
THR Mutation: IE = -90.593 ddG = 5.724
VAL Mutation: IE = -83.344 ddG = 12.973
TRP Mutation: IE = -82.454 ddG = 13.863
TYR Mutation: IE = -84.128 ddG = 12.189
