# Supplementary material for: Developing similarity matrices for antibody-protein binding interactions
Source: PLoS One. 2023 Oct 26;18(10):e0293606. doi: 10.1371/journal.pone.0293606 (PMC10602319; doi:10.1371/journal.pone.0293606)
Supplement: S1 File — is a zip file containing every energy calculated in this analysis. (ZIP) [file pone.0293606.s006.zip › PPI Similarity Matrix Data/aB_amb/2VXQ_Antibody_Mutation_Energies.txt]

2VXQ Results
Wildtype Interaction Energy: -126.654

Antibody Residue GLY 36 H
ALA Mutation: IE = -139.555 ddG = -12.901
CYS Mutation: IE = -140.372 ddG = -13.718
ASP Mutation: IE = -145.485 ddG = -18.831
GLU Mutation: IE = -145.710 ddG = -19.056
PHE Mutation: IE = -124.119 ddG = 2.535
HIS Mutation: IE = -139.002 ddG = -12.348
ILE Mutation: IE = -134.324 ddG = -7.670
LYS Mutation: IE = -139.163 ddG = -12.509
LEU Mutation: IE = -138.097 ddG = -11.443
MET Mutation: IE = -136.235 ddG = -9.581
ASN Mutation: IE = -139.996 ddG = -13.342
PRO Mutation: IE = -128.869 ddG = -2.215
GLN Mutation: IE = -135.005 ddG = -8.351
ARG Mutation: IE = -142.332 ddG = -15.678
SER Mutation: IE = -142.290 ddG = -15.636
THR Mutation: IE = -136.691 ddG = -10.037
VAL Mutation: IE = -136.751 ddG = -10.097
TRP Mutation: IE = -129.636 ddG = -2.982
TYR Mutation: IE = -136.639 ddG = -9.985

Antibody Residue ASN 64 H
ALA Mutation: IE = -115.046 ddG = 11.608
CYS Mutation: IE = -115.975 ddG = 10.679
ASP Mutation: IE = -109.927 ddG = 16.727
GLU Mutation: IE = -111.258 ddG = 15.396
PHE Mutation: IE = -123.165 ddG = 3.489
GLY Mutation: IE = -112.448 ddG = 14.206
HIS Mutation: IE = -114.135 ddG = 12.519
ILE Mutation: IE = -122.751 ddG = 3.903
LYS Mutation: IE = -114.188 ddG = 12.466
LEU Mutation: IE = -113.810 ddG = 12.844
MET Mutation: IE = -118.746 ddG = 7.908
PRO Mutation: IE = -119.483 ddG = 7.171
GLN Mutation: IE = -128.438 ddG = -1.784
ARG Mutation: IE = -121.816 ddG = 4.838
SER Mutation: IE = -120.680 ddG = 5.974
THR Mutation: IE = -121.226 ddG = 5.428
VAL Mutation: IE = -120.677 ddG = 5.977
TRP Mutation: IE = -120.799 ddG = 5.855
TYR Mutation: IE = -123.064 ddG = 3.590

Antibody Residue TYR 66 H
ALA Mutation: IE = -118.393 ddG = 8.261
CYS Mutation: IE = -119.227 ddG = 7.427
ASP Mutation: IE = -115.361 ddG = 11.293
GLU Mutation: IE = -116.009 ddG = 10.645
PHE Mutation: IE = -110.413 ddG = 16.241
GLY Mutation: IE = -115.240 ddG = 11.414
HIS Mutation: IE = -113.261 ddG = 13.393
ILE Mutation: IE = -115.140 ddG = 11.514
LYS Mutation: IE = -115.896 ddG = 10.758
LEU Mutation: IE = -118.021 ddG = 8.633
MET Mutation: IE = -118.612 ddG = 8.042
ASN Mutation: IE = -113.631 ddG = 13.023
PRO Mutation: IE = -118.592 ddG = 8.062
GLN Mutation: IE = -116.458 ddG = 10.196
ARG Mutation: IE = -120.802 ddG = 5.852
SER Mutation: IE = -114.943 ddG = 11.711
THR Mutation: IE = -118.852 ddG = 7.802
VAL Mutation: IE = -115.195 ddG = 11.459
TRP Mutation: IE = -121.712 ddG = 4.942

Antibody Residue ASP 108 H
ALA Mutation: IE = -124.165 ddG = 2.489
CYS Mutation: IE = -131.792 ddG = -5.138
GLU Mutation: IE = -137.455 ddG = -10.801
PHE Mutation: IE = -126.789 ddG = -0.135
GLY Mutation: IE = -129.166 ddG = -2.512
HIS Mutation: IE = -131.065 ddG = -4.411
ILE Mutation: IE = -121.879 ddG = 4.775
LYS Mutation: IE = -124.431 ddG = 2.223
LEU Mutation: IE = -120.897 ddG = 5.757
MET Mutation: IE = -119.767 ddG = 6.887
ASN Mutation: IE = -129.447 ddG = -2.793
PRO Mutation: IE = -122.699 ddG = 3.955
GLN Mutation: IE = -120.731 ddG = 5.923
ARG Mutation: IE = -118.313 ddG = 8.341
SER Mutation: IE = -130.419 ddG = -3.765
THR Mutation: IE = -124.364 ddG = 2.290
VAL Mutation: IE = -122.872 ddG = 3.782
TRP Mutation: IE = -133.032 ddG = -6.378
TYR Mutation: IE = -131.997 ddG = -5.343

Antibody Residue TYR 113 H
ALA Mutation: IE = -132.119 ddG = -5.465
CYS Mutation: IE = -131.174 ddG = -4.520
ASP Mutation: IE = -134.263 ddG = -7.609
GLU Mutation: IE = -132.856 ddG = -6.202
PHE Mutation: IE = -117.265 ddG = 9.389
GLY Mutation: IE = -131.519 ddG = -4.865
HIS Mutation: IE = -132.603 ddG = -5.949
ILE Mutation: IE = -131.988 ddG = -5.334
LYS Mutation: IE = -133.899 ddG = -7.245
LEU Mutation: IE = -133.680 ddG = -7.026
MET Mutation: IE = -134.177 ddG = -7.523
ASN Mutation: IE = -133.937 ddG = -7.283
PRO Mutation: IE = -131.555 ddG = -4.901
GLN Mutation: IE = -130.121 ddG = -3.467
ARG Mutation: IE = -155.628 ddG = -28.974
SER Mutation: IE = -133.497 ddG = -6.843
THR Mutation: IE = -131.150 ddG = -4.496
VAL Mutation: IE = -132.177 ddG = -5.523
TRP Mutation: IE = -134.679 ddG = -8.025

Antibody Residue SER 1107 L
ALA Mutation: IE = -142.542 ddG = -15.888
CYS Mutation: IE = -142.031 ddG = -15.377
ASP Mutation: IE = -148.759 ddG = -22.105
GLU Mutation: IE = -138.790 ddG = -12.136
PHE Mutation: IE = -139.870 ddG = -13.216
GLY Mutation: IE = -141.217 ddG = -14.563
HIS Mutation: IE = -144.199 ddG = -17.545
ILE Mutation: IE = -139.479 ddG = -12.825
LYS Mutation: IE = -134.544 ddG = -7.890
LEU Mutation: IE = -141.820 ddG = -15.166
MET Mutation: IE = -140.131 ddG = -13.477
ASN Mutation: IE = -134.976 ddG = -8.322
PRO Mutation: IE = -139.149 ddG = -12.495
GLN Mutation: IE = -139.662 ddG = -13.008
ARG Mutation: IE = -138.046 ddG = -11.392
THR Mutation: IE = -138.982 ddG = -12.328
VAL Mutation: IE = -139.504 ddG = -12.850
TRP Mutation: IE = -138.488 ddG = -11.834
TYR Mutation: IE = -138.502 ddG = -11.848

Antibody Residue LEU 1108 L
ALA Mutation: IE = -136.136 ddG = -9.482
CYS Mutation: IE = -139.670 ddG = -13.016
ASP Mutation: IE = -127.557 ddG = -0.903
GLU Mutation: IE = -126.908 ddG = -0.254
PHE Mutation: IE = -132.357 ddG = -5.703
GLY Mutation: IE = -136.676 ddG = -10.022
HIS Mutation: IE = -137.898 ddG = -11.244
ILE Mutation: IE = -138.781 ddG = -12.127
LYS Mutation: IE = -148.138 ddG = -21.484
MET Mutation: IE = -138.832 ddG = -12.178
ASN Mutation: IE = -139.612 ddG = -12.958
PRO Mutation: IE = -133.654 ddG = -7.000
GLN Mutation: IE = -141.962 ddG = -15.308
ARG Mutation: IE = -135.156 ddG = -8.502
SER Mutation: IE = -137.277 ddG = -10.623
THR Mutation: IE = -146.578 ddG = -19.924
VAL Mutation: IE = -138.366 ddG = -11.712
TRP Mutation: IE = -131.386 ddG = -4.732
TYR Mutation: IE = -128.689 ddG = -2.035
