# Supplementary material for: Developing similarity matrices for antibody-protein binding interactions
Source: PLoS One. 2023 Oct 26;18(10):e0293606. doi: 10.1371/journal.pone.0293606 (PMC10602319; doi:10.1371/journal.pone.0293606)
Supplement: S1 File — is a zip file containing every energy calculated in this analysis. (ZIP) [file pone.0293606.s006.zip › PPI Similarity Matrix Data/aB_amb/2VXS_Antibody_Mutation_Energies.txt]

2VXS Results
Wildtype Interaction Energy: -121.750

Antibody Residue SER 36 K
ALA Mutation: IE = -119.686 ddG = 2.064
CYS Mutation: IE = -119.731 ddG = 2.019
ASP Mutation: IE = -133.211 ddG = -11.461
GLU Mutation: IE = -134.840 ddG = -13.090
PHE Mutation: IE = -116.045 ddG = 5.705
GLY Mutation: IE = -117.142 ddG = 4.608
HIS Mutation: IE = -119.885 ddG = 1.865
ILE Mutation: IE = -119.952 ddG = 1.798
LYS Mutation: IE = -117.331 ddG = 4.419
LEU Mutation: IE = -117.556 ddG = 4.194
MET Mutation: IE = -118.199 ddG = 3.551
ASN Mutation: IE = -117.377 ddG = 4.373
PRO Mutation: IE = -119.197 ddG = 2.553
GLN Mutation: IE = -124.505 ddG = -2.755
ARG Mutation: IE = -124.095 ddG = -2.345
THR Mutation: IE = -121.677 ddG = 0.073
VAL Mutation: IE = -118.206 ddG = 3.544
TRP Mutation: IE = -117.607 ddG = 4.143
TYR Mutation: IE = -120.898 ddG = 0.852

Antibody Residue TYR 37 K
ALA Mutation: IE = -108.485 ddG = 13.265
CYS Mutation: IE = -106.854 ddG = 14.896
ASP Mutation: IE = -112.081 ddG = 9.669
GLU Mutation: IE = -110.312 ddG = 11.438
PHE Mutation: IE = -107.656 ddG = 14.094
GLY Mutation: IE = -110.909 ddG = 10.841
HIS Mutation: IE = -108.594 ddG = 13.156
ILE Mutation: IE = -109.426 ddG = 12.324
LYS Mutation: IE = -112.834 ddG = 8.916
LEU Mutation: IE = -111.610 ddG = 10.140
MET Mutation: IE = -110.821 ddG = 10.929
ASN Mutation: IE = -107.778 ddG = 13.972
PRO Mutation: IE = -108.402 ddG = 13.348
GLN Mutation: IE = -109.337 ddG = 12.413
ARG Mutation: IE = -109.176 ddG = 12.574
SER Mutation: IE = -106.550 ddG = 15.200
THR Mutation: IE = -103.305 ddG = 18.445
VAL Mutation: IE = -111.311 ddG = 10.439
TRP Mutation: IE = -108.459 ddG = 13.291

Antibody Residue GLN 66 O
ALA Mutation: IE = -115.016 ddG = 6.734
CYS Mutation: IE = -116.609 ddG = 5.141
ASP Mutation: IE = -112.715 ddG = 9.035
GLU Mutation: IE = -114.763 ddG = 6.987
PHE Mutation: IE = -115.882 ddG = 5.868
GLY Mutation: IE = -113.008 ddG = 8.742
HIS Mutation: IE = -116.686 ddG = 5.064
ILE Mutation: IE = -116.118 ddG = 5.632
LYS Mutation: IE = -123.006 ddG = -1.256
LEU Mutation: IE = -115.072 ddG = 6.678
MET Mutation: IE = -115.362 ddG = 6.388
ASN Mutation: IE = -116.467 ddG = 5.283
PRO Mutation: IE = -112.978 ddG = 8.772
ARG Mutation: IE = -115.367 ddG = 6.383
SER Mutation: IE = -114.343 ddG = 7.407
THR Mutation: IE = -116.312 ddG = 5.438
VAL Mutation: IE = -114.132 ddG = 7.618
TRP Mutation: IE = -120.836 ddG = 0.914
TYR Mutation: IE = -115.841 ddG = 5.909

Antibody Residue ARG 106 K
ALA Mutation: IE = -98.131 ddG = 23.619
CYS Mutation: IE = -102.059 ddG = 19.691
ASP Mutation: IE = -101.030 ddG = 20.720
GLU Mutation: IE = -104.777 ddG = 16.973
PHE Mutation: IE = -107.233 ddG = 14.517
GLY Mutation: IE = -98.971 ddG = 22.779
HIS Mutation: IE = -104.360 ddG = 17.390
ILE Mutation: IE = -104.039 ddG = 17.711
LYS Mutation: IE = -101.578 ddG = 20.172
LEU Mutation: IE = -103.261 ddG = 18.489
MET Mutation: IE = -104.083 ddG = 17.667
ASN Mutation: IE = -98.519 ddG = 23.231
PRO Mutation: IE = -101.129 ddG = 20.621
GLN Mutation: IE = -103.963 ddG = 17.787
SER Mutation: IE = -100.892 ddG = 20.858
THR Mutation: IE = -101.834 ddG = 19.916
VAL Mutation: IE = -101.339 ddG = 20.411
TRP Mutation: IE = -107.052 ddG = 14.698
TYR Mutation: IE = -107.989 ddG = 13.761

Antibody Residue LEU 108 K
ALA Mutation: IE = -123.202 ddG = -1.452
CYS Mutation: IE = -120.317 ddG = 1.433
ASP Mutation: IE = -132.030 ddG = -10.280
GLU Mutation: IE = -126.016 ddG = -4.266
PHE Mutation: IE = -109.832 ddG = 11.918
GLY Mutation: IE = -119.644 ddG = 2.106
HIS Mutation: IE = -119.990 ddG = 1.760
ILE Mutation: IE = -116.619 ddG = 5.131
LYS Mutation: IE = -128.070 ddG = -6.320
MET Mutation: IE = -118.185 ddG = 3.565
ASN Mutation: IE = -121.751 ddG = -0.001
PRO Mutation: IE = -122.068 ddG = -0.318
GLN Mutation: IE = -127.622 ddG = -5.872
ARG Mutation: IE = -114.813 ddG = 6.937
SER Mutation: IE = -120.019 ddG = 1.731
THR Mutation: IE = -119.535 ddG = 2.215
VAL Mutation: IE = -121.510 ddG = 0.240
TRP Mutation: IE = -107.119 ddG = 14.631
TYR Mutation: IE = -110.331 ddG = 11.419

Antibody Residue ILE 109 K
ALA Mutation: IE = -115.488 ddG = 6.262
CYS Mutation: IE = -116.178 ddG = 5.572
ASP Mutation: IE = -122.582 ddG = -0.832
GLU Mutation: IE = -133.691 ddG = -11.941
PHE Mutation: IE = -114.639 ddG = 7.111
GLY Mutation: IE = -117.692 ddG = 4.058
HIS Mutation: IE = -116.292 ddG = 5.458
LYS Mutation: IE = -130.969 ddG = -9.219
LEU Mutation: IE = -116.249 ddG = 5.501
MET Mutation: IE = -113.849 ddG = 7.901
ASN Mutation: IE = -119.595 ddG = 2.155
PRO Mutation: IE = -117.286 ddG = 4.464
GLN Mutation: IE = -118.826 ddG = 2.924
ARG Mutation: IE = -122.683 ddG = -0.933
SER Mutation: IE = -119.092 ddG = 2.658
THR Mutation: IE = -123.293 ddG = -1.543
VAL Mutation: IE = -112.433 ddG = 9.317
TRP Mutation: IE = -109.235 ddG = 12.515
TYR Mutation: IE = -120.410 ddG = 1.340

Antibody Residue ARG 116 K
ALA Mutation: IE = -109.181 ddG = 12.569
CYS Mutation: IE = -110.388 ddG = 11.362
ASP Mutation: IE = -107.316 ddG = 14.434
GLU Mutation: IE = -98.628 ddG = 23.122
PHE Mutation: IE = -111.508 ddG = 10.242
GLY Mutation: IE = -109.150 ddG = 12.600
HIS Mutation: IE = -109.536 ddG = 12.214
ILE Mutation: IE = -109.857 ddG = 11.893
LYS Mutation: IE = -103.258 ddG = 18.492
LEU Mutation: IE = -109.003 ddG = 12.747
MET Mutation: IE = -110.634 ddG = 11.116
ASN Mutation: IE = -106.497 ddG = 15.253
PRO Mutation: IE = -111.303 ddG = 10.447
GLN Mutation: IE = -113.343 ddG = 8.407
SER Mutation: IE = -109.584 ddG = 12.166
THR Mutation: IE = -111.833 ddG = 9.917
VAL Mutation: IE = -108.435 ddG = 13.315
TRP Mutation: IE = -108.633 ddG = 13.117
TYR Mutation: IE = -93.100 ddG = 28.650
