# Supplementary material for: Developing similarity matrices for antibody-protein binding interactions
Source: PLoS One. 2023 Oct 26;18(10):e0293606. doi: 10.1371/journal.pone.0293606 (PMC10602319; doi:10.1371/journal.pone.0293606)
Supplement: S1 File — is a zip file containing every energy calculated in this analysis. (ZIP) [file pone.0293606.s006.zip › PPI Similarity Matrix Data/aB_amb/2VXT_Antibody_Mutation_Energies.txt]

2VXT Results
Wildtype Interaction Energy: -208.306

Antibody Residue ASP 36 H
ALA Mutation: IE = -201.507 ddG = 6.799
CYS Mutation: IE = -202.018 ddG = 6.288
GLU Mutation: IE = -213.141 ddG = -4.835
PHE Mutation: IE = -203.004 ddG = 5.302
GLY Mutation: IE = -201.418 ddG = 6.888
HIS Mutation: IE = -202.642 ddG = 5.664
ILE Mutation: IE = -204.367 ddG = 3.939
LYS Mutation: IE = -203.038 ddG = 5.268
LEU Mutation: IE = -203.360 ddG = 4.946
MET Mutation: IE = -203.436 ddG = 4.870
ASN Mutation: IE = -203.335 ddG = 4.971
PRO Mutation: IE = -203.249 ddG = 5.057
GLN Mutation: IE = -202.262 ddG = 6.044
ARG Mutation: IE = -202.765 ddG = 5.541
SER Mutation: IE = -202.610 ddG = 5.696
THR Mutation: IE = -202.526 ddG = 5.780
VAL Mutation: IE = -204.097 ddG = 4.209
TRP Mutation: IE = -205.146 ddG = 3.160
TYR Mutation: IE = -203.367 ddG = 4.939

Antibody Residue LYS 38 L
ALA Mutation: IE = -194.297 ddG = 14.009
CYS Mutation: IE = -194.412 ddG = 13.894
ASP Mutation: IE = -195.946 ddG = 12.360
GLU Mutation: IE = -180.142 ddG = 28.164
PHE Mutation: IE = -197.357 ddG = 10.949
GLY Mutation: IE = -193.316 ddG = 14.990
HIS Mutation: IE = -199.136 ddG = 9.170
ILE Mutation: IE = -195.026 ddG = 13.280
LEU Mutation: IE = -196.671 ddG = 11.635
MET Mutation: IE = -194.730 ddG = 13.576
ASN Mutation: IE = -194.611 ddG = 13.695
PRO Mutation: IE = -194.887 ddG = 13.419
GLN Mutation: IE = -193.294 ddG = 15.012
ARG Mutation: IE = -171.946 ddG = 36.360
SER Mutation: IE = -193.372 ddG = 14.934
THR Mutation: IE = -182.053 ddG = 26.253
VAL Mutation: IE = -197.184 ddG = 11.122
TRP Mutation: IE = -180.166 ddG = 28.140
TYR Mutation: IE = -194.906 ddG = 13.400

Antibody Residue ASP 57 H
ALA Mutation: IE = -184.329 ddG = 23.977
CYS Mutation: IE = -185.627 ddG = 22.679
GLU Mutation: IE = -202.116 ddG = 6.190
PHE Mutation: IE = -178.486 ddG = 29.820
GLY Mutation: IE = -183.262 ddG = 25.044
HIS Mutation: IE = -181.037 ddG = 27.269
ILE Mutation: IE = -188.113 ddG = 20.193
LYS Mutation: IE = -184.128 ddG = 24.178
LEU Mutation: IE = -184.048 ddG = 24.258
MET Mutation: IE = -186.584 ddG = 21.722
ASN Mutation: IE = -196.474 ddG = 11.832
PRO Mutation: IE = -185.816 ddG = 22.490
GLN Mutation: IE = -190.553 ddG = 17.753
ARG Mutation: IE = -167.430 ddG = 40.876
SER Mutation: IE = -190.028 ddG = 18.278
THR Mutation: IE = -183.252 ddG = 25.054
VAL Mutation: IE = -185.201 ddG = 23.105
TRP Mutation: IE = -191.762 ddG = 16.544
TYR Mutation: IE = -178.555 ddG = 29.751

Antibody Residue ASP 64 H
ALA Mutation: IE = -188.517 ddG = 19.789
CYS Mutation: IE = -197.079 ddG = 11.227
GLU Mutation: IE = -207.301 ddG = 1.005
PHE Mutation: IE = -185.438 ddG = 22.868
GLY Mutation: IE = -184.968 ddG = 23.338
HIS Mutation: IE = -186.845 ddG = 21.461
ILE Mutation: IE = -196.273 ddG = 12.033
LYS Mutation: IE = -196.525 ddG = 11.781
LEU Mutation: IE = -183.684 ddG = 24.622
MET Mutation: IE = -198.474 ddG = 9.832
ASN Mutation: IE = -200.419 ddG = 7.887
PRO Mutation: IE = -199.654 ddG = 8.652
GLN Mutation: IE = -185.522 ddG = 22.784
ARG Mutation: IE = -181.748 ddG = 26.558
SER Mutation: IE = -195.005 ddG = 13.301
THR Mutation: IE = -199.461 ddG = 8.845
VAL Mutation: IE = -195.876 ddG = 12.430
TRP Mutation: IE = -181.094 ddG = 27.212
TYR Mutation: IE = -190.636 ddG = 17.670

Antibody Residue ARG 106 H
ALA Mutation: IE = -183.175 ddG = 25.131
CYS Mutation: IE = -184.545 ddG = 23.761
ASP Mutation: IE = -181.207 ddG = 27.099
GLU Mutation: IE = -185.321 ddG = 22.985
PHE Mutation: IE = -187.675 ddG = 20.631
GLY Mutation: IE = -182.449 ddG = 25.857
HIS Mutation: IE = -184.045 ddG = 24.261
ILE Mutation: IE = -181.993 ddG = 26.313
LYS Mutation: IE = -183.239 ddG = 25.067
LEU Mutation: IE = -182.858 ddG = 25.448
MET Mutation: IE = -183.637 ddG = 24.669
ASN Mutation: IE = -191.489 ddG = 16.817
PRO Mutation: IE = -182.342 ddG = 25.964
GLN Mutation: IE = -184.071 ddG = 24.235
SER Mutation: IE = -190.074 ddG = 18.232
THR Mutation: IE = -192.214 ddG = 16.092
VAL Mutation: IE = -183.328 ddG = 24.978
TRP Mutation: IE = -193.483 ddG = 14.823
TYR Mutation: IE = -188.233 ddG = 20.073

Antibody Residue TYR 107 L
ALA Mutation: IE = -210.710 ddG = -2.404
CYS Mutation: IE = -201.662 ddG = 6.644
ASP Mutation: IE = -221.136 ddG = -12.830
GLU Mutation: IE = -206.510 ddG = 1.796
PHE Mutation: IE = -202.166 ddG = 6.140
GLY Mutation: IE = -214.377 ddG = -6.071
HIS Mutation: IE = -212.646 ddG = -4.340
ILE Mutation: IE = -203.301 ddG = 5.005
LYS Mutation: IE = -211.716 ddG = -3.410
LEU Mutation: IE = -212.863 ddG = -4.557
MET Mutation: IE = -213.721 ddG = -5.415
ASN Mutation: IE = -216.537 ddG = -8.231
PRO Mutation: IE = -201.720 ddG = 6.586
GLN Mutation: IE = -223.901 ddG = -15.595
ARG Mutation: IE = -227.127 ddG = -18.821
SER Mutation: IE = -211.410 ddG = -3.104
THR Mutation: IE = -212.036 ddG = -3.730
VAL Mutation: IE = -201.790 ddG = 6.516
TRP Mutation: IE = -213.522 ddG = -5.216

Antibody Residue ARG 116 H
ALA Mutation: IE = -181.806 ddG = 26.500
CYS Mutation: IE = -181.368 ddG = 26.938
ASP Mutation: IE = -178.131 ddG = 30.175
GLU Mutation: IE = -180.509 ddG = 27.797
PHE Mutation: IE = -176.210 ddG = 32.096
GLY Mutation: IE = -191.697 ddG = 16.609
HIS Mutation: IE = -182.215 ddG = 26.091
ILE Mutation: IE = -179.299 ddG = 29.007
LYS Mutation: IE = -185.451 ddG = 22.855
LEU Mutation: IE = -177.918 ddG = 30.388
MET Mutation: IE = -183.742 ddG = 24.564
ASN Mutation: IE = -180.365 ddG = 27.941
PRO Mutation: IE = -180.304 ddG = 28.002
GLN Mutation: IE = -182.629 ddG = 25.677
SER Mutation: IE = -187.079 ddG = 21.227
THR Mutation: IE = -179.412 ddG = 28.894
VAL Mutation: IE = -178.869 ddG = 29.437
TRP Mutation: IE = -183.212 ddG = 25.094
TYR Mutation: IE = -181.441 ddG = 26.865
