# Supplementary material for: Developing similarity matrices for antibody-protein binding interactions
Source: PLoS One. 2023 Oct 26;18(10):e0293606. doi: 10.1371/journal.pone.0293606 (PMC10602319; doi:10.1371/journal.pone.0293606)
Supplement: S1 File — is a zip file containing every energy calculated in this analysis. (ZIP) [file pone.0293606.s006.zip › PPI Similarity Matrix Data/aB_amb/2VYR_Antibody_Mutation_Energies.txt]

2VYR Results
Wildtype Interaction Energy: -81.080

Antibody Residue GLU 1 G
ALA Mutation: IE = -80.409 ddG = 0.671
CYS Mutation: IE = -80.470 ddG = 0.610
ASP Mutation: IE = -79.507 ddG = 1.573
PHE Mutation: IE = -81.558 ddG = -0.478
GLY Mutation: IE = -79.115 ddG = 1.965
HIS Mutation: IE = -81.402 ddG = -0.322
ILE Mutation: IE = -80.817 ddG = 0.263
LYS Mutation: IE = -80.811 ddG = 0.269
LEU Mutation: IE = -80.722 ddG = 0.358
MET Mutation: IE = -81.201 ddG = -0.121
ASN Mutation: IE = -81.519 ddG = -0.439
PRO Mutation: IE = -80.424 ddG = 0.656
GLN Mutation: IE = -81.198 ddG = -0.118
ARG Mutation: IE = -78.539 ddG = 2.541
SER Mutation: IE = -80.145 ddG = 0.935
THR Mutation: IE = -81.038 ddG = 0.042
VAL Mutation: IE = -81.193 ddG = -0.113
TRP Mutation: IE = -73.535 ddG = 7.545
TYR Mutation: IE = -80.578 ddG = 0.502

Antibody Residue GLU 36 G
ALA Mutation: IE = -78.625 ddG = 2.455
CYS Mutation: IE = -79.053 ddG = 2.027
ASP Mutation: IE = -79.245 ddG = 1.835
PHE Mutation: IE = -76.320 ddG = 4.760
GLY Mutation: IE = -77.024 ddG = 4.056
HIS Mutation: IE = -81.976 ddG = -0.896
ILE Mutation: IE = -77.817 ddG = 3.263
LYS Mutation: IE = -78.678 ddG = 2.402
LEU Mutation: IE = -78.388 ddG = 2.692
MET Mutation: IE = -75.960 ddG = 5.120
ASN Mutation: IE = -77.566 ddG = 3.514
PRO Mutation: IE = -79.098 ddG = 1.982
GLN Mutation: IE = -72.400 ddG = 8.680
ARG Mutation: IE = -82.966 ddG = -1.886
SER Mutation: IE = -78.810 ddG = 2.270
THR Mutation: IE = -78.745 ddG = 2.335
VAL Mutation: IE = -77.390 ddG = 3.690
TRP Mutation: IE = -78.387 ddG = 2.693
TYR Mutation: IE = -76.998 ddG = 4.082

Antibody Residue TRP 108 G
ALA Mutation: IE = -75.665 ddG = 5.415
CYS Mutation: IE = -75.129 ddG = 5.951
ASP Mutation: IE = -71.451 ddG = 9.629
GLU Mutation: IE = -72.494 ddG = 8.586
PHE Mutation: IE = -77.478 ddG = 3.602
GLY Mutation: IE = -74.787 ddG = 6.293
HIS Mutation: IE = -77.443 ddG = 3.637
ILE Mutation: IE = -76.197 ddG = 4.883
LYS Mutation: IE = -70.634 ddG = 10.446
LEU Mutation: IE = -74.598 ddG = 6.482
MET Mutation: IE = -75.744 ddG = 5.336
ASN Mutation: IE = -76.585 ddG = 4.495
PRO Mutation: IE = -74.102 ddG = 6.978
GLN Mutation: IE = -74.948 ddG = 6.132
ARG Mutation: IE = -73.068 ddG = 8.012
SER Mutation: IE = -76.116 ddG = 4.964
THR Mutation: IE = -76.288 ddG = 4.792
VAL Mutation: IE = -71.971 ddG = 9.109
TYR Mutation: IE = -79.702 ddG = 1.378

Antibody Residue TYR 109 G
ALA Mutation: IE = -79.461 ddG = 1.619
CYS Mutation: IE = -76.095 ddG = 4.985
ASP Mutation: IE = -78.488 ddG = 2.592
GLU Mutation: IE = -78.779 ddG = 2.301
PHE Mutation: IE = -76.277 ddG = 4.803
GLY Mutation: IE = -77.799 ddG = 3.281
HIS Mutation: IE = -76.319 ddG = 4.761
ILE Mutation: IE = -78.707 ddG = 2.373
LYS Mutation: IE = -74.489 ddG = 6.591
LEU Mutation: IE = -76.652 ddG = 4.428
MET Mutation: IE = -79.066 ddG = 2.014
ASN Mutation: IE = -77.014 ddG = 4.066
PRO Mutation: IE = -79.508 ddG = 1.572
GLN Mutation: IE = -77.573 ddG = 3.507
ARG Mutation: IE = -78.889 ddG = 2.191
SER Mutation: IE = -78.341 ddG = 2.739
THR Mutation: IE = -76.288 ddG = 4.792
VAL Mutation: IE = -78.933 ddG = 2.147
TRP Mutation: IE = -80.522 ddG = 0.558

Antibody Residue PHE 115 G
ALA Mutation: IE = -76.051 ddG = 5.029
CYS Mutation: IE = -75.749 ddG = 5.331
ASP Mutation: IE = -76.138 ddG = 4.942
GLU Mutation: IE = -76.091 ddG = 4.989
GLY Mutation: IE = -75.041 ddG = 6.039
HIS Mutation: IE = -75.307 ddG = 5.773
ILE Mutation: IE = -77.533 ddG = 3.547
LYS Mutation: IE = -75.543 ddG = 5.537
LEU Mutation: IE = -78.618 ddG = 2.462
MET Mutation: IE = -75.989 ddG = 5.091
ASN Mutation: IE = -74.991 ddG = 6.089
PRO Mutation: IE = -78.087 ddG = 2.993
GLN Mutation: IE = -75.368 ddG = 5.712
ARG Mutation: IE = -72.425 ddG = 8.655
SER Mutation: IE = -76.557 ddG = 4.523
THR Mutation: IE = -77.135 ddG = 3.945
VAL Mutation: IE = -78.359 ddG = 2.721
TRP Mutation: IE = -75.281 ddG = 5.799
TYR Mutation: IE = -78.257 ddG = 2.823

Antibody Residue ASP 116 G
ALA Mutation: IE = -78.794 ddG = 2.286
CYS Mutation: IE = -76.469 ddG = 4.611
GLU Mutation: IE = -79.212 ddG = 1.868
PHE Mutation: IE = -79.400 ddG = 1.680
GLY Mutation: IE = -81.381 ddG = -0.301
HIS Mutation: IE = -77.764 ddG = 3.316
ILE Mutation: IE = -78.036 ddG = 3.044
LYS Mutation: IE = -75.271 ddG = 5.809
LEU Mutation: IE = -79.681 ddG = 1.399
MET Mutation: IE = -77.517 ddG = 3.563
ASN Mutation: IE = -76.459 ddG = 4.621
PRO Mutation: IE = -79.464 ddG = 1.616
GLN Mutation: IE = -78.583 ddG = 2.497
ARG Mutation: IE = -79.955 ddG = 1.125
SER Mutation: IE = -79.528 ddG = 1.552
THR Mutation: IE = -78.288 ddG = 2.792
VAL Mutation: IE = -78.117 ddG = 2.963
TRP Mutation: IE = -75.487 ddG = 5.593
TYR Mutation: IE = -79.609 ddG = 1.471

Antibody Residue TYR 117 G
ALA Mutation: IE = -72.225 ddG = 8.855
CYS Mutation: IE = -74.206 ddG = 6.874
ASP Mutation: IE = -75.465 ddG = 5.615
GLU Mutation: IE = -74.899 ddG = 6.181
PHE Mutation: IE = -74.091 ddG = 6.989
GLY Mutation: IE = -72.043 ddG = 9.037
HIS Mutation: IE = -77.416 ddG = 3.664
ILE Mutation: IE = -76.044 ddG = 5.036
LYS Mutation: IE = -73.637 ddG = 7.443
LEU Mutation: IE = -74.482 ddG = 6.598
MET Mutation: IE = -74.307 ddG = 6.773
ASN Mutation: IE = -75.036 ddG = 6.044
PRO Mutation: IE = -74.402 ddG = 6.678
GLN Mutation: IE = -75.389 ddG = 5.691
ARG Mutation: IE = -64.421 ddG = 16.659
SER Mutation: IE = -73.556 ddG = 7.524
THR Mutation: IE = -75.398 ddG = 5.682
VAL Mutation: IE = -73.729 ddG = 7.351
TRP Mutation: IE = -74.345 ddG = 6.735
