# Supplementary material for: Developing similarity matrices for antibody-protein binding interactions
Source: PLoS One. 2023 Oct 26;18(10):e0293606. doi: 10.1371/journal.pone.0293606 (PMC10602319; doi:10.1371/journal.pone.0293606)
Supplement: S1 File — is a zip file containing every energy calculated in this analysis. (ZIP) [file pone.0293606.s006.zip › PPI Similarity Matrix Data/aB_amb/2WUB_Antibody_Mutation_Energies.txt]

2WUB Results
Wildtype Interaction Energy: -129.383

Antibody Residue TYR 57 H
ALA Mutation: IE = -126.946 ddG = 2.437
CYS Mutation: IE = -123.330 ddG = 6.053
ASP Mutation: IE = -126.879 ddG = 2.504
GLU Mutation: IE = -121.489 ddG = 7.894
PHE Mutation: IE = -126.541 ddG = 2.842
GLY Mutation: IE = -125.188 ddG = 4.195
HIS Mutation: IE = -127.913 ddG = 1.470
ILE Mutation: IE = -121.024 ddG = 8.359
LYS Mutation: IE = -130.167 ddG = -0.784
LEU Mutation: IE = -129.432 ddG = -0.049
MET Mutation: IE = -129.398 ddG = -0.015
ASN Mutation: IE = -126.882 ddG = 2.501
PRO Mutation: IE = -129.249 ddG = 0.134
GLN Mutation: IE = -125.576 ddG = 3.807
ARG Mutation: IE = -128.354 ddG = 1.029
SER Mutation: IE = -119.456 ddG = 9.927
THR Mutation: IE = -126.559 ddG = 2.824
VAL Mutation: IE = -131.643 ddG = -2.260
TRP Mutation: IE = -125.194 ddG = 4.189

Antibody Residue ALA 59 H
CYS Mutation: IE = -132.670 ddG = -3.287
ASP Mutation: IE = -130.380 ddG = -0.997
GLU Mutation: IE = -128.780 ddG = 0.603
PHE Mutation: IE = -133.369 ddG = -3.986
GLY Mutation: IE = -128.699 ddG = 0.684
HIS Mutation: IE = -130.636 ddG = -1.253
ILE Mutation: IE = -128.743 ddG = 0.640
LYS Mutation: IE = -126.347 ddG = 3.036
LEU Mutation: IE = -131.315 ddG = -1.932
MET Mutation: IE = -122.984 ddG = 6.399
ASN Mutation: IE = -131.879 ddG = -2.496
PRO Mutation: IE = -126.542 ddG = 2.841
GLN Mutation: IE = -127.694 ddG = 1.689
ARG Mutation: IE = -137.700 ddG = -8.317
SER Mutation: IE = -129.645 ddG = -0.262
THR Mutation: IE = -135.509 ddG = -6.126
VAL Mutation: IE = -130.416 ddG = -1.033
TRP Mutation: IE = -129.459 ddG = -0.076
TYR Mutation: IE = -122.628 ddG = 6.755

Antibody Residue GLY 62 H
ALA Mutation: IE = -125.988 ddG = 3.395
CYS Mutation: IE = -121.942 ddG = 7.441
ASP Mutation: IE = -121.981 ddG = 7.402
GLU Mutation: IE = -123.166 ddG = 6.217
PHE Mutation: IE = -124.999 ddG = 4.384
HIS Mutation: IE = -127.174 ddG = 2.209
ILE Mutation: IE = -118.270 ddG = 11.113
LYS Mutation: IE = -118.038 ddG = 11.345
LEU Mutation: IE = -119.911 ddG = 9.472
MET Mutation: IE = -135.348 ddG = -5.965
ASN Mutation: IE = -128.965 ddG = 0.418
PRO Mutation: IE = -125.970 ddG = 3.413
GLN Mutation: IE = -123.533 ddG = 5.850
ARG Mutation: IE = -129.880 ddG = -0.497
SER Mutation: IE = -126.397 ddG = 2.986
THR Mutation: IE = -125.762 ddG = 3.621
VAL Mutation: IE = -124.607 ddG = 4.776
TRP Mutation: IE = -129.699 ddG = -0.316
TYR Mutation: IE = -115.237 ddG = 14.146

Antibody Residue TYR 66 H
ALA Mutation: IE = -127.160 ddG = 2.223
CYS Mutation: IE = -123.272 ddG = 6.111
ASP Mutation: IE = -122.750 ddG = 6.633
GLU Mutation: IE = -124.735 ddG = 4.648
PHE Mutation: IE = -129.349 ddG = 0.034
GLY Mutation: IE = -124.054 ddG = 5.329
HIS Mutation: IE = -126.276 ddG = 3.107
ILE Mutation: IE = -122.790 ddG = 6.593
LYS Mutation: IE = -121.028 ddG = 8.355
LEU Mutation: IE = -124.910 ddG = 4.473
MET Mutation: IE = -124.902 ddG = 4.481
ASN Mutation: IE = -122.593 ddG = 6.790
PRO Mutation: IE = -122.074 ddG = 7.309
GLN Mutation: IE = -123.780 ddG = 5.603
ARG Mutation: IE = -119.361 ddG = 10.022
SER Mutation: IE = -122.871 ddG = 6.512
THR Mutation: IE = -123.574 ddG = 5.809
VAL Mutation: IE = -124.372 ddG = 5.011
TRP Mutation: IE = -119.182 ddG = 10.201

Antibody Residue LYS 72 H
ALA Mutation: IE = -123.342 ddG = 6.041
CYS Mutation: IE = -116.326 ddG = 13.057
ASP Mutation: IE = -117.387 ddG = 11.996
GLU Mutation: IE = -122.330 ddG = 7.053
PHE Mutation: IE = -123.501 ddG = 5.882
GLY Mutation: IE = -126.097 ddG = 3.286
HIS Mutation: IE = -125.023 ddG = 4.360
ILE Mutation: IE = -119.450 ddG = 9.933
LEU Mutation: IE = -120.909 ddG = 8.474
MET Mutation: IE = -123.340 ddG = 6.043
ASN Mutation: IE = -117.858 ddG = 11.525
PRO Mutation: IE = -124.208 ddG = 5.175
GLN Mutation: IE = -123.522 ddG = 5.861
ARG Mutation: IE = -122.460 ddG = 6.923
SER Mutation: IE = -124.900 ddG = 4.483
THR Mutation: IE = -124.993 ddG = 4.390
VAL Mutation: IE = -125.615 ddG = 3.768
TRP Mutation: IE = -125.167 ddG = 4.216
TYR Mutation: IE = -121.212 ddG = 8.171

Antibody Residue ASN 1108 L
ALA Mutation: IE = -126.673 ddG = 2.710
CYS Mutation: IE = -127.178 ddG = 2.205
ASP Mutation: IE = -125.963 ddG = 3.420
GLU Mutation: IE = -126.204 ddG = 3.179
PHE Mutation: IE = -119.290 ddG = 10.093
GLY Mutation: IE = -128.011 ddG = 1.372
HIS Mutation: IE = -119.505 ddG = 9.878
ILE Mutation: IE = -118.548 ddG = 10.835
LYS Mutation: IE = -121.663 ddG = 7.720
LEU Mutation: IE = -121.449 ddG = 7.934
MET Mutation: IE = -129.442 ddG = -0.059
PRO Mutation: IE = -130.180 ddG = -0.797
GLN Mutation: IE = -123.451 ddG = 5.932
ARG Mutation: IE = -125.555 ddG = 3.828
SER Mutation: IE = -130.530 ddG = -1.147
THR Mutation: IE = -123.049 ddG = 6.334
VAL Mutation: IE = -120.090 ddG = 9.293
TRP Mutation: IE = -132.828 ddG = -3.445
TYR Mutation: IE = -117.861 ddG = 11.522

Antibody Residue ARG 1109 L
ALA Mutation: IE = -115.720 ddG = 13.663
CYS Mutation: IE = -111.583 ddG = 17.800
ASP Mutation: IE = -115.495 ddG = 13.888
GLU Mutation: IE = -113.726 ddG = 15.657
PHE Mutation: IE = -110.020 ddG = 19.363
GLY Mutation: IE = -113.184 ddG = 16.199
HIS Mutation: IE = -110.568 ddG = 18.815
ILE Mutation: IE = -112.195 ddG = 17.188
LYS Mutation: IE = -108.036 ddG = 21.347
LEU Mutation: IE = -112.727 ddG = 16.656
MET Mutation: IE = -111.510 ddG = 17.873
ASN Mutation: IE = -111.138 ddG = 18.245
PRO Mutation: IE = -108.365 ddG = 21.018
GLN Mutation: IE = -115.940 ddG = 13.443
SER Mutation: IE = -115.208 ddG = 14.175
THR Mutation: IE = -114.350 ddG = 15.033
VAL Mutation: IE = -117.355 ddG = 12.028
TRP Mutation: IE = -113.520 ddG = 15.863
TYR Mutation: IE = -113.109 ddG = 16.274
