# Supplementary material for: Developing similarity matrices for antibody-protein binding interactions
Source: PLoS One. 2023 Oct 26;18(10):e0293606. doi: 10.1371/journal.pone.0293606 (PMC10602319; doi:10.1371/journal.pone.0293606)
Supplement: S1 File — is a zip file containing every energy calculated in this analysis. (ZIP) [file pone.0293606.s006.zip › PPI Similarity Matrix Data/aB_amb/2X7L_Antibody_Mutation_Energies.txt]

2X7L Results
Wildtype Interaction Energy: -113.593

Antibody Residue SER 1028 L
ALA Mutation: IE = -94.249 ddG = 19.344
CYS Mutation: IE = -95.472 ddG = 18.121
ASP Mutation: IE = -98.142 ddG = 15.451
GLU Mutation: IE = -103.215 ddG = 10.378
PHE Mutation: IE = -95.682 ddG = 17.911
GLY Mutation: IE = -99.638 ddG = 13.955
HIS Mutation: IE = -101.613 ddG = 11.980
ILE Mutation: IE = -97.346 ddG = 16.247
LYS Mutation: IE = -106.885 ddG = 6.708
LEU Mutation: IE = -98.791 ddG = 14.802
MET Mutation: IE = -96.286 ddG = 17.307
ASN Mutation: IE = -99.975 ddG = 13.618
PRO Mutation: IE = -94.075 ddG = 19.518
GLN Mutation: IE = -100.888 ddG = 12.705
ARG Mutation: IE = -95.721 ddG = 17.872
THR Mutation: IE = -100.195 ddG = 13.398
VAL Mutation: IE = -93.069 ddG = 20.524
TRP Mutation: IE = -94.580 ddG = 19.013
TYR Mutation: IE = -92.514 ddG = 21.079

Antibody Residue TRP 1038 L
ALA Mutation: IE = -96.711 ddG = 16.882
CYS Mutation: IE = -97.116 ddG = 16.477
ASP Mutation: IE = -93.029 ddG = 20.564
GLU Mutation: IE = -108.623 ddG = 4.970
PHE Mutation: IE = -96.764 ddG = 16.829
GLY Mutation: IE = -95.070 ddG = 18.523
HIS Mutation: IE = -97.636 ddG = 15.957
ILE Mutation: IE = -94.510 ddG = 19.083
LYS Mutation: IE = -87.079 ddG = 26.514
LEU Mutation: IE = -105.058 ddG = 8.535
MET Mutation: IE = -103.543 ddG = 10.050
ASN Mutation: IE = -98.719 ddG = 14.874
PRO Mutation: IE = -96.193 ddG = 17.400
GLN Mutation: IE = -101.378 ddG = 12.215
ARG Mutation: IE = -102.378 ddG = 11.215
SER Mutation: IE = -96.160 ddG = 17.433
THR Mutation: IE = -96.237 ddG = 17.356
VAL Mutation: IE = -95.745 ddG = 17.848
TYR Mutation: IE = -96.769 ddG = 16.824

Antibody Residue GLU 1065 H
ALA Mutation: IE = -95.333 ddG = 18.260
CYS Mutation: IE = -97.480 ddG = 16.113
ASP Mutation: IE = -103.375 ddG = 10.218
PHE Mutation: IE = -99.094 ddG = 14.499
GLY Mutation: IE = -96.763 ddG = 16.830
HIS Mutation: IE = -98.748 ddG = 14.845
ILE Mutation: IE = -94.777 ddG = 18.816
LYS Mutation: IE = -95.132 ddG = 18.461
LEU Mutation: IE = -96.333 ddG = 17.260
MET Mutation: IE = -97.006 ddG = 16.587
ASN Mutation: IE = -99.772 ddG = 13.821
PRO Mutation: IE = -96.763 ddG = 16.830
GLN Mutation: IE = -96.616 ddG = 16.977
ARG Mutation: IE = -96.196 ddG = 17.397
SER Mutation: IE = -97.114 ddG = 16.479
THR Mutation: IE = -93.923 ddG = 19.670
VAL Mutation: IE = -95.245 ddG = 18.348
TRP Mutation: IE = -97.541 ddG = 16.052
TYR Mutation: IE = -101.411 ddG = 12.182

Antibody Residue TRP 1066 H
ALA Mutation: IE = -97.306 ddG = 16.287
CYS Mutation: IE = -95.024 ddG = 18.569
ASP Mutation: IE = -95.135 ddG = 18.458
GLU Mutation: IE = -96.114 ddG = 17.479
PHE Mutation: IE = -95.756 ddG = 17.837
GLY Mutation: IE = -96.588 ddG = 17.005
HIS Mutation: IE = -97.382 ddG = 16.211
ILE Mutation: IE = -99.275 ddG = 14.318
LYS Mutation: IE = -96.735 ddG = 16.858
LEU Mutation: IE = -95.524 ddG = 18.069
MET Mutation: IE = -96.845 ddG = 16.748
ASN Mutation: IE = -97.034 ddG = 16.559
PRO Mutation: IE = -98.497 ddG = 15.096
GLN Mutation: IE = -95.911 ddG = 17.682
ARG Mutation: IE = -97.751 ddG = 15.842
SER Mutation: IE = -98.467 ddG = 15.126
THR Mutation: IE = -98.305 ddG = 15.288
VAL Mutation: IE = -94.548 ddG = 19.045
TYR Mutation: IE = -96.925 ddG = 16.668

Antibody Residue LYS 1072 H
ALA Mutation: IE = -90.966 ddG = 22.627
CYS Mutation: IE = -91.316 ddG = 22.277
ASP Mutation: IE = -89.085 ddG = 24.508
GLU Mutation: IE = -89.869 ddG = 23.724
PHE Mutation: IE = -89.657 ddG = 23.936
GLY Mutation: IE = -90.040 ddG = 23.553
HIS Mutation: IE = -90.424 ddG = 23.169
ILE Mutation: IE = -90.678 ddG = 22.915
LEU Mutation: IE = -90.478 ddG = 23.115
MET Mutation: IE = -91.483 ddG = 22.110
ASN Mutation: IE = -90.792 ddG = 22.801
PRO Mutation: IE = -91.210 ddG = 22.383
GLN Mutation: IE = -89.741 ddG = 23.852
ARG Mutation: IE = -89.769 ddG = 23.824
SER Mutation: IE = -90.266 ddG = 23.327
THR Mutation: IE = -91.069 ddG = 22.524
VAL Mutation: IE = -90.905 ddG = 22.688
TRP Mutation: IE = -90.947 ddG = 22.646
TYR Mutation: IE = -92.438 ddG = 21.155

Antibody Residue ASP 1110 H
ALA Mutation: IE = -93.863 ddG = 19.730
CYS Mutation: IE = -97.180 ddG = 16.413
GLU Mutation: IE = -96.449 ddG = 17.144
PHE Mutation: IE = -93.184 ddG = 20.409
GLY Mutation: IE = -90.520 ddG = 23.073
HIS Mutation: IE = -94.640 ddG = 18.953
ILE Mutation: IE = -94.927 ddG = 18.666
LYS Mutation: IE = -88.243 ddG = 25.350
LEU Mutation: IE = -96.859 ddG = 16.734
MET Mutation: IE = -93.996 ddG = 19.597
ASN Mutation: IE = -91.237 ddG = 22.356
PRO Mutation: IE = -91.377 ddG = 22.216
GLN Mutation: IE = -95.925 ddG = 17.668
ARG Mutation: IE = -107.407 ddG = 6.186
SER Mutation: IE = -99.699 ddG = 13.894
THR Mutation: IE = -92.563 ddG = 21.030
VAL Mutation: IE = -91.777 ddG = 21.816
TRP Mutation: IE = -104.011 ddG = 9.582
TYR Mutation: IE = -90.800 ddG = 22.793

Antibody Residue ASN 1112 H
ALA Mutation: IE = -102.589 ddG = 11.004
CYS Mutation: IE = -101.917 ddG = 11.676
ASP Mutation: IE = -100.040 ddG = 13.553
GLU Mutation: IE = -102.985 ddG = 10.608
PHE Mutation: IE = -109.683 ddG = 3.910
GLY Mutation: IE = -101.662 ddG = 11.931
HIS Mutation: IE = -110.413 ddG = 3.180
ILE Mutation: IE = -101.368 ddG = 12.225
LYS Mutation: IE = -100.121 ddG = 13.472
LEU Mutation: IE = -103.526 ddG = 10.067
MET Mutation: IE = -102.396 ddG = 11.197
PRO Mutation: IE = -109.501 ddG = 4.092
GLN Mutation: IE = -100.564 ddG = 13.029
ARG Mutation: IE = -102.822 ddG = 10.771
SER Mutation: IE = -105.952 ddG = 7.641
THR Mutation: IE = -109.046 ddG = 4.547
VAL Mutation: IE = -102.734 ddG = 10.859
TRP Mutation: IE = -108.559 ddG = 5.034
TYR Mutation: IE = -110.405 ddG = 3.188
