# Supplementary material for: Developing similarity matrices for antibody-protein binding interactions
Source: PLoS One. 2023 Oct 26;18(10):e0293606. doi: 10.1371/journal.pone.0293606 (PMC10602319; doi:10.1371/journal.pone.0293606)
Supplement: S1 File — is a zip file containing every energy calculated in this analysis. (ZIP) [file pone.0293606.s006.zip › PPI Similarity Matrix Data/aB_amb/2XQB_Antibody_Mutation_Energies.txt]

2XQB Results
Wildtype Interaction Energy: -238.445

Antibody Residue GLN 1 H
ALA Mutation: IE = -226.735 ddG = 11.710
CYS Mutation: IE = -224.408 ddG = 14.037
ASP Mutation: IE = -221.667 ddG = 16.778
GLU Mutation: IE = -225.624 ddG = 12.821
PHE Mutation: IE = -231.678 ddG = 6.767
GLY Mutation: IE = -228.537 ddG = 9.908
HIS Mutation: IE = -226.494 ddG = 11.951
ILE Mutation: IE = -230.251 ddG = 8.194
LYS Mutation: IE = -234.227 ddG = 4.218
LEU Mutation: IE = -225.614 ddG = 12.831
MET Mutation: IE = -226.537 ddG = 11.908
ASN Mutation: IE = -225.403 ddG = 13.042
PRO Mutation: IE = -219.247 ddG = 19.198
ARG Mutation: IE = -231.371 ddG = 7.074
SER Mutation: IE = -224.755 ddG = 13.690
THR Mutation: IE = -222.791 ddG = 15.654
VAL Mutation: IE = -227.522 ddG = 10.923
TRP Mutation: IE = -228.023 ddG = 10.422
TYR Mutation: IE = -231.689 ddG = 6.756

Antibody Residue ARG 56 L
ALA Mutation: IE = -208.599 ddG = 29.846
CYS Mutation: IE = -212.496 ddG = 25.949
ASP Mutation: IE = -211.044 ddG = 27.401
GLU Mutation: IE = -207.922 ddG = 30.523
PHE Mutation: IE = -210.816 ddG = 27.629
GLY Mutation: IE = -207.316 ddG = 31.129
HIS Mutation: IE = -209.202 ddG = 29.243
ILE Mutation: IE = -212.393 ddG = 26.052
LYS Mutation: IE = -226.136 ddG = 12.309
LEU Mutation: IE = -214.525 ddG = 23.920
MET Mutation: IE = -213.342 ddG = 25.103
ASN Mutation: IE = -212.942 ddG = 25.503
PRO Mutation: IE = -209.945 ddG = 28.500
GLN Mutation: IE = -203.333 ddG = 35.112
SER Mutation: IE = -206.436 ddG = 32.009
THR Mutation: IE = -212.069 ddG = 26.376
VAL Mutation: IE = -213.545 ddG = 24.900
TRP Mutation: IE = -214.909 ddG = 23.536
TYR Mutation: IE = -212.976 ddG = 25.469

Antibody Residue ARG 65 L
ALA Mutation: IE = -213.834 ddG = 24.611
CYS Mutation: IE = -215.898 ddG = 22.547
ASP Mutation: IE = -215.867 ddG = 22.578
GLU Mutation: IE = -212.110 ddG = 26.335
PHE Mutation: IE = -213.918 ddG = 24.527
GLY Mutation: IE = -214.274 ddG = 24.171
HIS Mutation: IE = -214.429 ddG = 24.016
ILE Mutation: IE = -212.686 ddG = 25.759
LYS Mutation: IE = -217.167 ddG = 21.278
LEU Mutation: IE = -216.803 ddG = 21.642
MET Mutation: IE = -211.981 ddG = 26.464
ASN Mutation: IE = -219.099 ddG = 19.346
PRO Mutation: IE = -212.544 ddG = 25.901
GLN Mutation: IE = -216.607 ddG = 21.838
SER Mutation: IE = -214.411 ddG = 24.034
THR Mutation: IE = -216.186 ddG = 22.259
VAL Mutation: IE = -216.677 ddG = 21.768
TRP Mutation: IE = -216.281 ddG = 22.164
TYR Mutation: IE = -221.437 ddG = 17.008

Antibody Residue ARG 66 L
ALA Mutation: IE = -204.471 ddG = 33.974
CYS Mutation: IE = -194.206 ddG = 44.239
ASP Mutation: IE = -200.090 ddG = 38.355
GLU Mutation: IE = -200.375 ddG = 38.070
PHE Mutation: IE = -203.917 ddG = 34.528
GLY Mutation: IE = -199.918 ddG = 38.527
HIS Mutation: IE = -194.428 ddG = 44.017
ILE Mutation: IE = -207.065 ddG = 31.380
LYS Mutation: IE = -208.839 ddG = 29.606
LEU Mutation: IE = -207.481 ddG = 30.964
MET Mutation: IE = -207.960 ddG = 30.485
ASN Mutation: IE = -204.532 ddG = 33.913
PRO Mutation: IE = -209.943 ddG = 28.502
GLN Mutation: IE = -197.457 ddG = 40.988
SER Mutation: IE = -200.852 ddG = 37.593
THR Mutation: IE = -200.300 ddG = 38.145
VAL Mutation: IE = -199.857 ddG = 38.588
TRP Mutation: IE = -194.647 ddG = 43.798
TYR Mutation: IE = -205.088 ddG = 33.357

Antibody Residue ARG 109 L
ALA Mutation: IE = -195.065 ddG = 43.380
CYS Mutation: IE = -194.428 ddG = 44.017
ASP Mutation: IE = -189.206 ddG = 49.239
GLU Mutation: IE = -193.200 ddG = 45.245
PHE Mutation: IE = -195.132 ddG = 43.313
GLY Mutation: IE = -197.521 ddG = 40.924
HIS Mutation: IE = -192.869 ddG = 45.576
ILE Mutation: IE = -190.096 ddG = 48.349
LYS Mutation: IE = -189.099 ddG = 49.346
LEU Mutation: IE = -192.739 ddG = 45.706
MET Mutation: IE = -190.807 ddG = 47.638
ASN Mutation: IE = -188.496 ddG = 49.949
PRO Mutation: IE = -192.045 ddG = 46.400
GLN Mutation: IE = -188.955 ddG = 49.490
SER Mutation: IE = -195.067 ddG = 43.378
THR Mutation: IE = -195.154 ddG = 43.291
VAL Mutation: IE = -190.353 ddG = 48.092
TRP Mutation: IE = -192.786 ddG = 45.659
TYR Mutation: IE = -193.418 ddG = 45.027

Antibody Residue TRP 111 H
ALA Mutation: IE = -222.781 ddG = 15.664
CYS Mutation: IE = -223.152 ddG = 15.293
ASP Mutation: IE = -224.990 ddG = 13.455
GLU Mutation: IE = -220.410 ddG = 18.035
PHE Mutation: IE = -225.831 ddG = 12.614
GLY Mutation: IE = -215.793 ddG = 22.652
HIS Mutation: IE = -224.939 ddG = 13.506
ILE Mutation: IE = -221.244 ddG = 17.201
LYS Mutation: IE = -226.409 ddG = 12.036
LEU Mutation: IE = -221.837 ddG = 16.608
MET Mutation: IE = -224.644 ddG = 13.801
ASN Mutation: IE = -223.936 ddG = 14.509
PRO Mutation: IE = -220.471 ddG = 17.974
GLN Mutation: IE = -222.203 ddG = 16.242
ARG Mutation: IE = -224.003 ddG = 14.442
SER Mutation: IE = -222.302 ddG = 16.143
THR Mutation: IE = -221.755 ddG = 16.690
VAL Mutation: IE = -223.922 ddG = 14.523
TYR Mutation: IE = -224.752 ddG = 13.693

Antibody Residue SER 112A H
ALA Mutation: IE = -225.762 ddG = 12.683
CYS Mutation: IE = -228.821 ddG = 9.624
ASP Mutation: IE = -222.524 ddG = 15.921
GLU Mutation: IE = -234.824 ddG = 3.621
PHE Mutation: IE = -214.681 ddG = 23.764
GLY Mutation: IE = -223.673 ddG = 14.772
HIS Mutation: IE = -226.719 ddG = 11.726
ILE Mutation: IE = -223.006 ddG = 15.439
LYS Mutation: IE = -229.695 ddG = 8.750
LEU Mutation: IE = -224.128 ddG = 14.317
MET Mutation: IE = -218.744 ddG = 19.701
ASN Mutation: IE = -220.807 ddG = 17.638
PRO Mutation: IE = -226.836 ddG = 11.609
GLN Mutation: IE = -227.482 ddG = 10.963
ARG Mutation: IE = -243.216 ddG = -4.771
THR Mutation: IE = -224.177 ddG = 14.268
VAL Mutation: IE = -225.952 ddG = 12.493
TRP Mutation: IE = -213.432 ddG = 25.013
TYR Mutation: IE = -220.069 ddG = 18.376
