# Supplementary material for: Developing similarity matrices for antibody-protein binding interactions
Source: PLoS One. 2023 Oct 26;18(10):e0293606. doi: 10.1371/journal.pone.0293606 (PMC10602319; doi:10.1371/journal.pone.0293606)
Supplement: S1 File — is a zip file containing every energy calculated in this analysis. (ZIP) [file pone.0293606.s006.zip › PPI Similarity Matrix Data/aB_amb/2XRA_Antibody_Mutation_Energies.txt]

2XRA Results
Wildtype Interaction Energy: -115.308

Antibody Residue ARG 36 H
ALA Mutation: IE = -105.296 ddG = 10.012
CYS Mutation: IE = -105.616 ddG = 9.692
ASP Mutation: IE = -105.424 ddG = 9.884
GLU Mutation: IE = -105.654 ddG = 9.654
PHE Mutation: IE = -106.041 ddG = 9.267
GLY Mutation: IE = -104.279 ddG = 11.029
HIS Mutation: IE = -108.033 ddG = 7.275
ILE Mutation: IE = -106.629 ddG = 8.679
LYS Mutation: IE = -106.308 ddG = 9.000
LEU Mutation: IE = -104.047 ddG = 11.261
MET Mutation: IE = -105.493 ddG = 9.815
ASN Mutation: IE = -106.200 ddG = 9.108
PRO Mutation: IE = -103.707 ddG = 11.601
GLN Mutation: IE = -107.387 ddG = 7.921
SER Mutation: IE = -103.882 ddG = 11.426
THR Mutation: IE = -106.711 ddG = 8.597
VAL Mutation: IE = -104.580 ddG = 10.728
TRP Mutation: IE = -108.620 ddG = 6.688
TYR Mutation: IE = -106.764 ddG = 8.544

Antibody Residue PHE 62 H
ALA Mutation: IE = -105.163 ddG = 10.145
CYS Mutation: IE = -102.172 ddG = 13.136
ASP Mutation: IE = -106.984 ddG = 8.324
GLU Mutation: IE = -109.871 ddG = 5.437
GLY Mutation: IE = -104.562 ddG = 10.746
HIS Mutation: IE = -108.468 ddG = 6.840
ILE Mutation: IE = -101.130 ddG = 14.178
LYS Mutation: IE = -108.362 ddG = 6.946
LEU Mutation: IE = -107.563 ddG = 7.745
MET Mutation: IE = -105.079 ddG = 10.229
ASN Mutation: IE = -103.855 ddG = 11.453
PRO Mutation: IE = -101.253 ddG = 14.055
GLN Mutation: IE = -103.879 ddG = 11.429
ARG Mutation: IE = -93.989 ddG = 21.319
SER Mutation: IE = -105.706 ddG = 9.602
THR Mutation: IE = -104.093 ddG = 11.215
VAL Mutation: IE = -100.425 ddG = 14.883
TRP Mutation: IE = -102.109 ddG = 13.199
TYR Mutation: IE = -108.856 ddG = 6.452

Antibody Residue ASP 63 H
ALA Mutation: IE = -104.460 ddG = 10.848
CYS Mutation: IE = -104.167 ddG = 11.141
GLU Mutation: IE = -106.952 ddG = 8.356
PHE Mutation: IE = -103.245 ddG = 12.063
GLY Mutation: IE = -103.972 ddG = 11.336
HIS Mutation: IE = -105.914 ddG = 9.394
ILE Mutation: IE = -104.040 ddG = 11.268
LYS Mutation: IE = -101.463 ddG = 13.845
LEU Mutation: IE = -104.842 ddG = 10.466
MET Mutation: IE = -105.498 ddG = 9.810
ASN Mutation: IE = -105.474 ddG = 9.834
PRO Mutation: IE = -103.158 ddG = 12.150
GLN Mutation: IE = -107.586 ddG = 7.722
ARG Mutation: IE = -103.609 ddG = 11.699
SER Mutation: IE = -102.430 ddG = 12.878
THR Mutation: IE = -103.794 ddG = 11.514
VAL Mutation: IE = -103.865 ddG = 11.443
TRP Mutation: IE = -107.590 ddG = 7.718
TYR Mutation: IE = -111.205 ddG = 4.103

Antibody Residue ASN 66 H
ALA Mutation: IE = -108.804 ddG = 6.504
CYS Mutation: IE = -108.757 ddG = 6.551
ASP Mutation: IE = -111.979 ddG = 3.329
GLU Mutation: IE = -107.511 ddG = 7.797
PHE Mutation: IE = -110.367 ddG = 4.941
GLY Mutation: IE = -107.761 ddG = 7.547
HIS Mutation: IE = -108.975 ddG = 6.333
ILE Mutation: IE = -107.519 ddG = 7.789
LYS Mutation: IE = -104.167 ddG = 11.141
LEU Mutation: IE = -107.830 ddG = 7.478
MET Mutation: IE = -105.862 ddG = 9.446
PRO Mutation: IE = -107.593 ddG = 7.715
GLN Mutation: IE = -108.988 ddG = 6.320
ARG Mutation: IE = -107.629 ddG = 7.679
SER Mutation: IE = -103.699 ddG = 11.609
THR Mutation: IE = -108.643 ddG = 6.665
VAL Mutation: IE = -107.406 ddG = 7.902
TRP Mutation: IE = -110.465 ddG = 4.843
TYR Mutation: IE = -110.201 ddG = 5.107

Antibody Residue ASP 109 L
ALA Mutation: IE = -103.142 ddG = 12.166
CYS Mutation: IE = -102.191 ddG = 13.117
GLU Mutation: IE = -103.949 ddG = 11.359
PHE Mutation: IE = -103.077 ddG = 12.231
GLY Mutation: IE = -102.141 ddG = 13.167
HIS Mutation: IE = -104.141 ddG = 11.167
ILE Mutation: IE = -103.096 ddG = 12.212
LYS Mutation: IE = -103.995 ddG = 11.313
LEU Mutation: IE = -102.691 ddG = 12.617
MET Mutation: IE = -102.550 ddG = 12.758
ASN Mutation: IE = -102.593 ddG = 12.715
PRO Mutation: IE = -100.728 ddG = 14.580
GLN Mutation: IE = -101.000 ddG = 14.308
ARG Mutation: IE = -100.724 ddG = 14.584
SER Mutation: IE = -102.237 ddG = 13.071
THR Mutation: IE = -101.386 ddG = 13.922
VAL Mutation: IE = -103.572 ddG = 11.736
TRP Mutation: IE = 141.327 ddG = 256.635
TYR Mutation: IE = -104.106 ddG = 11.202

Antibody Residue SER 111A H
ALA Mutation: IE = -112.249 ddG = 3.059
CYS Mutation: IE = -114.630 ddG = 0.678
ASP Mutation: IE = -125.960 ddG = -10.652
GLU Mutation: IE = -131.080 ddG = -15.772
PHE Mutation: IE = -114.503 ddG = 0.805
GLY Mutation: IE = -110.877 ddG = 4.431
HIS Mutation: IE = -116.970 ddG = -1.662
ILE Mutation: IE = -117.203 ddG = -1.895
LYS Mutation: IE = -118.521 ddG = -3.213
LEU Mutation: IE = -115.331 ddG = -0.023
MET Mutation: IE = -120.569 ddG = -5.261
ASN Mutation: IE = -116.569 ddG = -1.261
PRO Mutation: IE = -111.890 ddG = 3.418
GLN Mutation: IE = -121.861 ddG = -6.553
ARG Mutation: IE = -110.683 ddG = 4.625
THR Mutation: IE = -111.520 ddG = 3.788
VAL Mutation: IE = -114.218 ddG = 1.090
TRP Mutation: IE = -110.951 ddG = 4.357
TYR Mutation: IE = -113.702 ddG = 1.606

Antibody Residue LEU 113 L
ALA Mutation: IE = -110.084 ddG = 5.224
CYS Mutation: IE = -112.030 ddG = 3.278
ASP Mutation: IE = -111.699 ddG = 3.609
GLU Mutation: IE = -112.802 ddG = 2.506
PHE Mutation: IE = -112.768 ddG = 2.540
GLY Mutation: IE = -112.290 ddG = 3.018
HIS Mutation: IE = -114.208 ddG = 1.100
ILE Mutation: IE = -112.121 ddG = 3.187
LYS Mutation: IE = -113.082 ddG = 2.226
MET Mutation: IE = -112.216 ddG = 3.092
ASN Mutation: IE = -112.361 ddG = 2.947
PRO Mutation: IE = -112.176 ddG = 3.132
GLN Mutation: IE = -110.126 ddG = 5.182
ARG Mutation: IE = -111.654 ddG = 3.654
SER Mutation: IE = -110.600 ddG = 4.708
THR Mutation: IE = -112.989 ddG = 2.319
VAL Mutation: IE = -111.755 ddG = 3.553
TRP Mutation: IE = -111.828 ddG = 3.480
TYR Mutation: IE = -115.028 ddG = 0.280
