# Supplementary material for: Developing similarity matrices for antibody-protein binding interactions
Source: PLoS One. 2023 Oct 26;18(10):e0293606. doi: 10.1371/journal.pone.0293606 (PMC10602319; doi:10.1371/journal.pone.0293606)
Supplement: S1 File — is a zip file containing every energy calculated in this analysis. (ZIP) [file pone.0293606.s006.zip › PPI Similarity Matrix Data/aB_amb/2XT1_Antibody_Mutation_Energies.txt]

2XT1 Results
Wildtype Interaction Energy: -130.698

Antibody Residue TYR 1042 B
ALA Mutation: IE = -115.182 ddG = 15.516
CYS Mutation: IE = -115.279 ddG = 15.419
ASP Mutation: IE = -114.610 ddG = 16.088
GLU Mutation: IE = -114.689 ddG = 16.009
PHE Mutation: IE = -114.796 ddG = 15.902
GLY Mutation: IE = -114.162 ddG = 16.536
HIS Mutation: IE = -115.283 ddG = 15.415
ILE Mutation: IE = -114.369 ddG = 16.329
LYS Mutation: IE = -114.738 ddG = 15.960
LEU Mutation: IE = -115.996 ddG = 14.702
MET Mutation: IE = -115.679 ddG = 15.019
ASN Mutation: IE = -115.225 ddG = 15.473
PRO Mutation: IE = -115.443 ddG = 15.255
GLN Mutation: IE = -114.372 ddG = 16.326
ARG Mutation: IE = -116.178 ddG = 14.520
SER Mutation: IE = -114.558 ddG = 16.140
THR Mutation: IE = -114.401 ddG = 16.297
VAL Mutation: IE = -114.639 ddG = 16.059
TRP Mutation: IE = -115.016 ddG = 15.682

Antibody Residue ARG 1050 B
ALA Mutation: IE = -95.241 ddG = 35.457
CYS Mutation: IE = -99.200 ddG = 31.498
ASP Mutation: IE = -102.221 ddG = 28.477
GLU Mutation: IE = -103.641 ddG = 27.057
PHE Mutation: IE = -97.647 ddG = 33.051
GLY Mutation: IE = -97.389 ddG = 33.309
HIS Mutation: IE = -98.593 ddG = 32.105
ILE Mutation: IE = -97.994 ddG = 32.704
LYS Mutation: IE = -101.823 ddG = 28.875
LEU Mutation: IE = -97.016 ddG = 33.682
MET Mutation: IE = -99.889 ddG = 30.809
ASN Mutation: IE = -103.841 ddG = 26.857
PRO Mutation: IE = -97.266 ddG = 33.432
GLN Mutation: IE = -97.177 ddG = 33.521
SER Mutation: IE = -96.320 ddG = 34.378
THR Mutation: IE = -97.284 ddG = 33.414
VAL Mutation: IE = -94.093 ddG = 36.605
TRP Mutation: IE = -97.490 ddG = 33.208
TYR Mutation: IE = -96.076 ddG = 34.622

Antibody Residue LEU 1052 B
ALA Mutation: IE = -119.021 ddG = 11.677
CYS Mutation: IE = -124.599 ddG = 6.099
ASP Mutation: IE = -124.621 ddG = 6.077
GLU Mutation: IE = -119.025 ddG = 11.673
PHE Mutation: IE = -124.220 ddG = 6.478
GLY Mutation: IE = -116.908 ddG = 13.790
HIS Mutation: IE = -127.214 ddG = 3.484
ILE Mutation: IE = -126.180 ddG = 4.518
LYS Mutation: IE = -124.130 ddG = 6.568
MET Mutation: IE = -116.423 ddG = 14.275
ASN Mutation: IE = -127.046 ddG = 3.652
PRO Mutation: IE = -125.412 ddG = 5.286
GLN Mutation: IE = -122.559 ddG = 8.139
ARG Mutation: IE = -146.202 ddG = -15.504
SER Mutation: IE = -120.156 ddG = 10.542
THR Mutation: IE = -127.570 ddG = 3.128
VAL Mutation: IE = -123.221 ddG = 7.477
TRP Mutation: IE = -131.244 ddG = -0.546
TYR Mutation: IE = -124.127 ddG = 6.571

Antibody Residue ARG 1057 B
ALA Mutation: IE = -121.076 ddG = 9.622
CYS Mutation: IE = -120.472 ddG = 10.226
ASP Mutation: IE = -118.580 ddG = 12.118
GLU Mutation: IE = -113.692 ddG = 17.006
PHE Mutation: IE = -121.760 ddG = 8.938
GLY Mutation: IE = -121.566 ddG = 9.132
HIS Mutation: IE = -122.189 ddG = 8.509
ILE Mutation: IE = -118.778 ddG = 11.920
LYS Mutation: IE = -120.041 ddG = 10.657
LEU Mutation: IE = -121.228 ddG = 9.470
MET Mutation: IE = -118.641 ddG = 12.057
ASN Mutation: IE = -120.121 ddG = 10.577
PRO Mutation: IE = -119.760 ddG = 10.938
GLN Mutation: IE = -121.492 ddG = 9.206
SER Mutation: IE = -116.752 ddG = 13.946
THR Mutation: IE = -120.273 ddG = 10.425
VAL Mutation: IE = -119.079 ddG = 11.619
TRP Mutation: IE = -120.697 ddG = 10.001
TYR Mutation: IE = -121.763 ddG = 8.935

Antibody Residue ASP 1069 B
ALA Mutation: IE = -124.710 ddG = 5.988
CYS Mutation: IE = -125.124 ddG = 5.574
GLU Mutation: IE = -124.435 ddG = 6.263
PHE Mutation: IE = -121.909 ddG = 8.789
GLY Mutation: IE = -124.244 ddG = 6.454
HIS Mutation: IE = -120.270 ddG = 10.428
ILE Mutation: IE = -125.557 ddG = 5.141
LYS Mutation: IE = -118.906 ddG = 11.792
LEU Mutation: IE = -123.050 ddG = 7.648
MET Mutation: IE = -123.502 ddG = 7.196
ASN Mutation: IE = -126.253 ddG = 4.445
PRO Mutation: IE = -117.699 ddG = 12.999
GLN Mutation: IE = -126.394 ddG = 4.304
ARG Mutation: IE = -122.291 ddG = 8.407
SER Mutation: IE = -124.511 ddG = 6.187
THR Mutation: IE = -125.272 ddG = 5.426
VAL Mutation: IE = -121.326 ddG = 9.372
TRP Mutation: IE = -122.846 ddG = 7.852
TYR Mutation: IE = -123.234 ddG = 7.464

Antibody Residue LYS 1105 B
ALA Mutation: IE = -109.427 ddG = 21.271
CYS Mutation: IE = -110.648 ddG = 20.050
ASP Mutation: IE = -118.095 ddG = 12.603
GLU Mutation: IE = -104.773 ddG = 25.925
PHE Mutation: IE = -106.185 ddG = 24.513
GLY Mutation: IE = -106.379 ddG = 24.319
HIS Mutation: IE = -109.817 ddG = 20.881
ILE Mutation: IE = -106.520 ddG = 24.178
LEU Mutation: IE = -105.529 ddG = 25.169
MET Mutation: IE = -110.786 ddG = 19.912
ASN Mutation: IE = -115.407 ddG = 15.291
PRO Mutation: IE = -110.265 ddG = 20.433
GLN Mutation: IE = -107.737 ddG = 22.961
ARG Mutation: IE = -116.469 ddG = 14.229
SER Mutation: IE = -111.403 ddG = 19.295
THR Mutation: IE = -107.438 ddG = 23.260
VAL Mutation: IE = -108.418 ddG = 22.280
TRP Mutation: IE = -104.813 ddG = 25.885
TYR Mutation: IE = -106.219 ddG = 24.479

Antibody Residue SER 1107 B
ALA Mutation: IE = -120.710 ddG = 9.988
CYS Mutation: IE = -117.029 ddG = 13.669
ASP Mutation: IE = -117.785 ddG = 12.913
GLU Mutation: IE = -124.531 ddG = 6.167
PHE Mutation: IE = -123.220 ddG = 7.478
GLY Mutation: IE = -115.867 ddG = 14.831
HIS Mutation: IE = -118.409 ddG = 12.289
ILE Mutation: IE = -119.234 ddG = 11.464
LYS Mutation: IE = -118.702 ddG = 11.996
LEU Mutation: IE = -116.778 ddG = 13.920
MET Mutation: IE = -118.704 ddG = 11.994
ASN Mutation: IE = -118.878 ddG = 11.820
PRO Mutation: IE = -113.285 ddG = 17.413
GLN Mutation: IE = -121.333 ddG = 9.365
ARG Mutation: IE = -120.649 ddG = 10.049
THR Mutation: IE = -120.931 ddG = 9.767
VAL Mutation: IE = -120.956 ddG = 9.742
TRP Mutation: IE = -121.450 ddG = 9.248
TYR Mutation: IE = -111.536 ddG = 19.162
