# Supplementary material for: Developing similarity matrices for antibody-protein binding interactions
Source: PLoS One. 2023 Oct 26;18(10):e0293606. doi: 10.1371/journal.pone.0293606 (PMC10602319; doi:10.1371/journal.pone.0293606)
Supplement: S1 File — is a zip file containing every energy calculated in this analysis. (ZIP) [file pone.0293606.s006.zip › PPI Similarity Matrix Data/aB_amb/2XWT_Antibody_Mutation_Energies.txt]

2XWT Results
Wildtype Interaction Energy: -241.011

Antibody Residue ASP 36 A
ALA Mutation: IE = -228.479 ddG = 12.532
CYS Mutation: IE = -235.599 ddG = 5.412
GLU Mutation: IE = -228.110 ddG = 12.901
PHE Mutation: IE = -229.365 ddG = 11.646
GLY Mutation: IE = -217.762 ddG = 23.249
HIS Mutation: IE = -230.339 ddG = 10.672
ILE Mutation: IE = -224.906 ddG = 16.105
LYS Mutation: IE = -221.178 ddG = 19.833
LEU Mutation: IE = -234.000 ddG = 7.011
MET Mutation: IE = -221.053 ddG = 19.958
ASN Mutation: IE = -237.753 ddG = 3.258
PRO Mutation: IE = -219.241 ddG = 21.770
GLN Mutation: IE = -228.687 ddG = 12.324
ARG Mutation: IE = -229.724 ddG = 11.287
SER Mutation: IE = -222.727 ddG = 18.284
THR Mutation: IE = -237.365 ddG = 3.646
VAL Mutation: IE = -235.580 ddG = 5.431
TRP Mutation: IE = -230.766 ddG = 10.245
TYR Mutation: IE = -229.930 ddG = 11.081

Antibody Residue ASP 56 B
ALA Mutation: IE = -207.276 ddG = 33.735
CYS Mutation: IE = -207.211 ddG = 33.800
GLU Mutation: IE = -223.890 ddG = 17.121
PHE Mutation: IE = -209.777 ddG = 31.234
GLY Mutation: IE = -206.567 ddG = 34.444
HIS Mutation: IE = -214.487 ddG = 26.524
ILE Mutation: IE = -211.261 ddG = 29.750
LYS Mutation: IE = -212.550 ddG = 28.461
LEU Mutation: IE = -214.440 ddG = 26.571
MET Mutation: IE = -209.356 ddG = 31.655
ASN Mutation: IE = -215.627 ddG = 25.384
PRO Mutation: IE = -206.186 ddG = 34.825
GLN Mutation: IE = -215.532 ddG = 25.479
ARG Mutation: IE = -209.941 ddG = 31.070
SER Mutation: IE = -205.689 ddG = 35.322
THR Mutation: IE = -206.960 ddG = 34.051
VAL Mutation: IE = -208.629 ddG = 32.382
TRP Mutation: IE = -219.101 ddG = 21.910
TYR Mutation: IE = -207.795 ddG = 33.216

Antibody Residue ASP 62 A
ALA Mutation: IE = -218.052 ddG = 22.959
CYS Mutation: IE = -217.147 ddG = 23.864
GLU Mutation: IE = -229.524 ddG = 11.487
PHE Mutation: IE = -221.352 ddG = 19.659
GLY Mutation: IE = -217.241 ddG = 23.770
HIS Mutation: IE = -217.123 ddG = 23.888
ILE Mutation: IE = -218.044 ddG = 22.967
LYS Mutation: IE = -217.420 ddG = 23.591
LEU Mutation: IE = -220.095 ddG = 20.916
MET Mutation: IE = -222.049 ddG = 18.962
ASN Mutation: IE = -220.966 ddG = 20.045
PRO Mutation: IE = -216.937 ddG = 24.074
GLN Mutation: IE = -219.723 ddG = 21.288
ARG Mutation: IE = -214.915 ddG = 26.096
SER Mutation: IE = -221.813 ddG = 19.198
THR Mutation: IE = -220.726 ddG = 20.285
VAL Mutation: IE = -219.713 ddG = 21.298
TRP Mutation: IE = -222.878 ddG = 18.133
TYR Mutation: IE = -220.411 ddG = 20.600

Antibody Residue ARG 66 A
ALA Mutation: IE = -216.370 ddG = 24.641
CYS Mutation: IE = -215.789 ddG = 25.222
ASP Mutation: IE = -217.257 ddG = 23.754
GLU Mutation: IE = -215.945 ddG = 25.066
PHE Mutation: IE = -217.445 ddG = 23.566
GLY Mutation: IE = -215.566 ddG = 25.445
HIS Mutation: IE = -216.784 ddG = 24.227
ILE Mutation: IE = -216.319 ddG = 24.692
LYS Mutation: IE = -220.303 ddG = 20.708
LEU Mutation: IE = -216.354 ddG = 24.657
MET Mutation: IE = -216.280 ddG = 24.731
ASN Mutation: IE = -215.156 ddG = 25.855
PRO Mutation: IE = -216.644 ddG = 24.367
GLN Mutation: IE = -215.071 ddG = 25.940
SER Mutation: IE = -216.704 ddG = 24.307
THR Mutation: IE = -217.299 ddG = 23.712
VAL Mutation: IE = -216.194 ddG = 24.817
TRP Mutation: IE = -214.440 ddG = 26.571
TYR Mutation: IE = -214.599 ddG = 26.412

Antibody Residue ASP 108 A
ALA Mutation: IE = -227.989 ddG = 13.022
CYS Mutation: IE = -221.661 ddG = 19.350
GLU Mutation: IE = -242.360 ddG = -1.349
PHE Mutation: IE = -230.882 ddG = 10.129
GLY Mutation: IE = -229.840 ddG = 11.171
HIS Mutation: IE = -229.282 ddG = 11.729
ILE Mutation: IE = -224.692 ddG = 16.319
LYS Mutation: IE = -216.362 ddG = 24.649
LEU Mutation: IE = -219.733 ddG = 21.278
MET Mutation: IE = -234.912 ddG = 6.099
ASN Mutation: IE = -230.743 ddG = 10.268
PRO Mutation: IE = -229.053 ddG = 11.958
GLN Mutation: IE = -238.734 ddG = 2.277
ARG Mutation: IE = -212.787 ddG = 28.224
SER Mutation: IE = -220.720 ddG = 20.291
THR Mutation: IE = -220.837 ddG = 20.174
VAL Mutation: IE = -230.748 ddG = 10.263
TRP Mutation: IE = -230.604 ddG = 10.407
TYR Mutation: IE = -235.503 ddG = 5.508

Antibody Residue TRP 109 A
ALA Mutation: IE = -236.377 ddG = 4.634
CYS Mutation: IE = -242.851 ddG = -1.840
ASP Mutation: IE = -234.307 ddG = 6.704
GLU Mutation: IE = -248.515 ddG = -7.504
PHE Mutation: IE = -245.914 ddG = -4.903
GLY Mutation: IE = -236.233 ddG = 4.778
HIS Mutation: IE = -244.690 ddG = -3.679
ILE Mutation: IE = -235.376 ddG = 5.635
LYS Mutation: IE = -239.877 ddG = 1.134
LEU Mutation: IE = -234.740 ddG = 6.271
MET Mutation: IE = -235.667 ddG = 5.344
ASN Mutation: IE = -241.747 ddG = -0.736
PRO Mutation: IE = -225.223 ddG = 15.788
GLN Mutation: IE = -222.812 ddG = 18.199
ARG Mutation: IE = -226.894 ddG = 14.117
SER Mutation: IE = -234.461 ddG = 6.550
THR Mutation: IE = -236.174 ddG = 4.837
VAL Mutation: IE = -240.194 ddG = 0.817
TYR Mutation: IE = -240.933 ddG = 0.078

Antibody Residue ARG 110 B
ALA Mutation: IE = -216.727 ddG = 24.284
CYS Mutation: IE = -214.877 ddG = 26.134
ASP Mutation: IE = -214.383 ddG = 26.628
GLU Mutation: IE = -215.079 ddG = 25.932
PHE Mutation: IE = -219.797 ddG = 21.214
GLY Mutation: IE = -218.238 ddG = 22.773
HIS Mutation: IE = -216.021 ddG = 24.990
ILE Mutation: IE = -215.061 ddG = 25.950
LYS Mutation: IE = -218.621 ddG = 22.390
LEU Mutation: IE = -213.601 ddG = 27.410
MET Mutation: IE = -217.289 ddG = 23.722
ASN Mutation: IE = -214.102 ddG = 26.909
PRO Mutation: IE = -213.197 ddG = 27.814
GLN Mutation: IE = -215.985 ddG = 25.026
SER Mutation: IE = -218.186 ddG = 22.825
THR Mutation: IE = -215.462 ddG = 25.549
VAL Mutation: IE = -218.514 ddG = 22.497
TRP Mutation: IE = -219.189 ddG = 21.822
TYR Mutation: IE = -216.404 ddG = 24.607
