# Supplementary material for: Developing similarity matrices for antibody-protein binding interactions
Source: PLoS One. 2023 Oct 26;18(10):e0293606. doi: 10.1371/journal.pone.0293606 (PMC10602319; doi:10.1371/journal.pone.0293606)
Supplement: S1 File — is a zip file containing every energy calculated in this analysis. (ZIP) [file pone.0293606.s006.zip › PPI Similarity Matrix Data/aB_amb/2YBR_Antibody_Mutation_Energies.txt]

2YBR Results
Wildtype Interaction Energy: -172.600

Antibody Residue SER 57 G
ALA Mutation: IE = -162.932 ddG = 9.668
CYS Mutation: IE = -164.990 ddG = 7.610
ASP Mutation: IE = -159.828 ddG = 12.772
GLU Mutation: IE = -164.667 ddG = 7.933
PHE Mutation: IE = -160.663 ddG = 11.937
GLY Mutation: IE = -163.597 ddG = 9.003
HIS Mutation: IE = -161.097 ddG = 11.503
ILE Mutation: IE = -161.827 ddG = 10.773
LYS Mutation: IE = -166.796 ddG = 5.804
LEU Mutation: IE = -161.968 ddG = 10.632
MET Mutation: IE = -157.403 ddG = 15.197
ASN Mutation: IE = -160.204 ddG = 12.396
PRO Mutation: IE = -163.305 ddG = 9.295
GLN Mutation: IE = -158.385 ddG = 14.215
ARG Mutation: IE = -160.375 ddG = 12.225
THR Mutation: IE = -162.527 ddG = 10.073
VAL Mutation: IE = -159.252 ddG = 13.348
TRP Mutation: IE = -157.552 ddG = 15.048
TYR Mutation: IE = -162.433 ddG = 10.167

Antibody Residue ARG 58 G
ALA Mutation: IE = -145.896 ddG = 26.704
CYS Mutation: IE = -148.389 ddG = 24.211
ASP Mutation: IE = -144.215 ddG = 28.385
GLU Mutation: IE = -150.250 ddG = 22.350
PHE Mutation: IE = -151.837 ddG = 20.763
GLY Mutation: IE = -146.897 ddG = 25.703
HIS Mutation: IE = -150.294 ddG = 22.306
ILE Mutation: IE = -151.085 ddG = 21.515
LYS Mutation: IE = -150.529 ddG = 22.071
LEU Mutation: IE = -152.208 ddG = 20.392
MET Mutation: IE = -152.635 ddG = 19.965
ASN Mutation: IE = -151.230 ddG = 21.370
PRO Mutation: IE = -151.081 ddG = 21.519
GLN Mutation: IE = -151.450 ddG = 21.150
SER Mutation: IE = -147.361 ddG = 25.239
THR Mutation: IE = -151.951 ddG = 20.649
VAL Mutation: IE = -149.809 ddG = 22.791
TRP Mutation: IE = -153.665 ddG = 18.935
TYR Mutation: IE = -154.520 ddG = 18.080

Antibody Residue ASP 64 G
ALA Mutation: IE = -129.598 ddG = 43.002
CYS Mutation: IE = -129.493 ddG = 43.107
GLU Mutation: IE = -154.793 ddG = 17.807
PHE Mutation: IE = -129.353 ddG = 43.247
GLY Mutation: IE = -128.179 ddG = 44.421
HIS Mutation: IE = -133.582 ddG = 39.018
ILE Mutation: IE = -131.843 ddG = 40.757
LYS Mutation: IE = -136.053 ddG = 36.547
LEU Mutation: IE = -129.610 ddG = 42.990
MET Mutation: IE = -134.883 ddG = 37.717
ASN Mutation: IE = -139.871 ddG = 32.729
PRO Mutation: IE = -130.660 ddG = 41.940
GLN Mutation: IE = -148.878 ddG = 23.722
ARG Mutation: IE = -141.423 ddG = 31.177
SER Mutation: IE = -133.723 ddG = 38.877
THR Mutation: IE = -134.958 ddG = 37.642
VAL Mutation: IE = -130.592 ddG = 42.008
TRP Mutation: IE = 116.852 ddG = 289.452
TYR Mutation: IE = -130.986 ddG = 41.614

Antibody Residue ASP 66 G
ALA Mutation: IE = -155.033 ddG = 17.567
CYS Mutation: IE = -156.334 ddG = 16.266
GLU Mutation: IE = -165.300 ddG = 7.300
PHE Mutation: IE = 100.330 ddG = 272.930
GLY Mutation: IE = -150.193 ddG = 22.407
HIS Mutation: IE = -152.894 ddG = 19.706
ILE Mutation: IE = -154.593 ddG = 18.007
LYS Mutation: IE = -138.385 ddG = 34.215
LEU Mutation: IE = -151.667 ddG = 20.933
MET Mutation: IE = -155.367 ddG = 17.233
ASN Mutation: IE = -163.868 ddG = 8.732
PRO Mutation: IE = -154.050 ddG = 18.550
GLN Mutation: IE = -158.462 ddG = 14.138
ARG Mutation: IE = -151.351 ddG = 21.249
SER Mutation: IE = -154.909 ddG = 17.691
THR Mutation: IE = -155.877 ddG = 16.723
VAL Mutation: IE = -154.974 ddG = 17.626
TRP Mutation: IE = -149.938 ddG = 22.662
TYR Mutation: IE = -153.466 ddG = 19.134

Antibody Residue ARG 106 G
ALA Mutation: IE = -148.298 ddG = 24.302
CYS Mutation: IE = -145.777 ddG = 26.823
ASP Mutation: IE = -146.400 ddG = 26.200
GLU Mutation: IE = -147.775 ddG = 24.825
PHE Mutation: IE = -146.478 ddG = 26.122
GLY Mutation: IE = -144.652 ddG = 27.948
HIS Mutation: IE = -145.598 ddG = 27.002
ILE Mutation: IE = -145.905 ddG = 26.695
LYS Mutation: IE = -151.461 ddG = 21.139
LEU Mutation: IE = -146.175 ddG = 26.425
MET Mutation: IE = -147.000 ddG = 25.600
ASN Mutation: IE = -145.132 ddG = 27.468
PRO Mutation: IE = -145.531 ddG = 27.069
GLN Mutation: IE = -146.503 ddG = 26.097
SER Mutation: IE = -145.325 ddG = 27.275
THR Mutation: IE = -145.414 ddG = 27.186
VAL Mutation: IE = -145.899 ddG = 26.701
TRP Mutation: IE = -147.221 ddG = 25.379
TYR Mutation: IE = -145.692 ddG = 26.908

Antibody Residue VAL 109 G
ALA Mutation: IE = -162.810 ddG = 9.790
CYS Mutation: IE = -162.659 ddG = 9.941
ASP Mutation: IE = -173.390 ddG = -0.790
GLU Mutation: IE = -169.684 ddG = 2.916
PHE Mutation: IE = -169.978 ddG = 2.622
GLY Mutation: IE = -160.059 ddG = 12.541
HIS Mutation: IE = -166.629 ddG = 5.971
ILE Mutation: IE = -162.648 ddG = 9.952
LYS Mutation: IE = -178.580 ddG = -5.980
LEU Mutation: IE = -164.096 ddG = 8.504
MET Mutation: IE = -168.777 ddG = 3.823
ASN Mutation: IE = -170.254 ddG = 2.346
PRO Mutation: IE = -157.790 ddG = 14.810
GLN Mutation: IE = -172.246 ddG = 0.354
ARG Mutation: IE = -160.730 ddG = 11.870
SER Mutation: IE = -161.966 ddG = 10.634
THR Mutation: IE = -163.369 ddG = 9.231
TRP Mutation: IE = -168.941 ddG = 3.659
TYR Mutation: IE = -165.482 ddG = 7.118

Antibody Residue ARG 1116 H
ALA Mutation: IE = -146.986 ddG = 25.614
CYS Mutation: IE = -144.536 ddG = 28.064
ASP Mutation: IE = -148.174 ddG = 24.426
GLU Mutation: IE = -147.463 ddG = 25.137
PHE Mutation: IE = -142.579 ddG = 30.021
GLY Mutation: IE = -143.856 ddG = 28.744
HIS Mutation: IE = -144.732 ddG = 27.868
ILE Mutation: IE = -147.936 ddG = 24.664
LYS Mutation: IE = -154.275 ddG = 18.325
LEU Mutation: IE = -142.604 ddG = 29.996
MET Mutation: IE = -143.629 ddG = 28.971
ASN Mutation: IE = -148.807 ddG = 23.793
PRO Mutation: IE = -144.646 ddG = 27.954
GLN Mutation: IE = -143.547 ddG = 29.053
SER Mutation: IE = -149.653 ddG = 22.947
THR Mutation: IE = -147.417 ddG = 25.183
VAL Mutation: IE = -144.829 ddG = 27.771
TRP Mutation: IE = -143.947 ddG = 28.653
TYR Mutation: IE = -148.174 ddG = 24.426
