# Supplementary material for: Developing similarity matrices for antibody-protein binding interactions
Source: PLoS One. 2023 Oct 26;18(10):e0293606. doi: 10.1371/journal.pone.0293606 (PMC10602319; doi:10.1371/journal.pone.0293606)
Supplement: S1 File — is a zip file containing every energy calculated in this analysis. (ZIP) [file pone.0293606.s006.zip › PPI Similarity Matrix Data/aB_amb/2YPV_Antibody_Mutation_Energies.txt]

2YPV Results
Wildtype Interaction Energy: -197.435

Antibody Residue ASP 28 L
ALA Mutation: IE = -184.062 ddG = 13.373
CYS Mutation: IE = -185.110 ddG = 12.325
GLU Mutation: IE = -188.689 ddG = 8.746
PHE Mutation: IE = -185.677 ddG = 11.758
GLY Mutation: IE = -182.943 ddG = 14.492
HIS Mutation: IE = -189.140 ddG = 8.295
ILE Mutation: IE = -186.539 ddG = 10.896
LYS Mutation: IE = -185.777 ddG = 11.658
LEU Mutation: IE = -184.429 ddG = 13.006
MET Mutation: IE = -184.418 ddG = 13.017
ASN Mutation: IE = -188.655 ddG = 8.780
PRO Mutation: IE = -184.220 ddG = 13.215
GLN Mutation: IE = -191.648 ddG = 5.787
ARG Mutation: IE = -203.547 ddG = -6.112
SER Mutation: IE = -192.980 ddG = 4.455
THR Mutation: IE = -193.557 ddG = 3.878
VAL Mutation: IE = -183.608 ddG = 13.827
TRP Mutation: IE = -186.964 ddG = 10.471
TYR Mutation: IE = -182.991 ddG = 14.444

Antibody Residue ASP 36 H
ALA Mutation: IE = -188.668 ddG = 8.767
CYS Mutation: IE = -193.115 ddG = 4.320
GLU Mutation: IE = -193.118 ddG = 4.317
PHE Mutation: IE = -195.992 ddG = 1.443
GLY Mutation: IE = -193.312 ddG = 4.123
HIS Mutation: IE = -196.479 ddG = 0.956
ILE Mutation: IE = -192.221 ddG = 5.214
LYS Mutation: IE = -193.796 ddG = 3.639
LEU Mutation: IE = -194.970 ddG = 2.465
MET Mutation: IE = -197.141 ddG = 0.294
ASN Mutation: IE = -193.683 ddG = 3.752
PRO Mutation: IE = -195.089 ddG = 2.346
GLN Mutation: IE = -200.613 ddG = -3.178
ARG Mutation: IE = -196.596 ddG = 0.839
SER Mutation: IE = -187.914 ddG = 9.521
THR Mutation: IE = -193.705 ddG = 3.730
VAL Mutation: IE = -186.611 ddG = 10.824
TRP Mutation: IE = -196.725 ddG = 0.710
TYR Mutation: IE = -190.991 ddG = 6.444

Antibody Residue ARG 66 L
ALA Mutation: IE = -176.486 ddG = 20.949
CYS Mutation: IE = -176.730 ddG = 20.705
ASP Mutation: IE = -175.770 ddG = 21.665
GLU Mutation: IE = -183.421 ddG = 14.014
PHE Mutation: IE = -179.589 ddG = 17.846
GLY Mutation: IE = -176.856 ddG = 20.579
HIS Mutation: IE = -178.853 ddG = 18.582
ILE Mutation: IE = -177.224 ddG = 20.211
LYS Mutation: IE = -188.354 ddG = 9.081
LEU Mutation: IE = -176.801 ddG = 20.634
MET Mutation: IE = -180.346 ddG = 17.089
ASN Mutation: IE = -176.553 ddG = 20.882
PRO Mutation: IE = -176.831 ddG = 20.604
GLN Mutation: IE = -176.577 ddG = 20.858
SER Mutation: IE = -177.127 ddG = 20.308
THR Mutation: IE = -176.934 ddG = 20.501
VAL Mutation: IE = -177.614 ddG = 19.821
TRP Mutation: IE = -187.340 ddG = 10.095
TYR Mutation: IE = -182.366 ddG = 15.069

Antibody Residue ASP 107 H
ALA Mutation: IE = -191.089 ddG = 6.346
CYS Mutation: IE = -196.363 ddG = 1.072
GLU Mutation: IE = -200.209 ddG = -2.774
PHE Mutation: IE = -202.191 ddG = -4.756
GLY Mutation: IE = -191.177 ddG = 6.258
HIS Mutation: IE = -203.822 ddG = -6.387
ILE Mutation: IE = -193.851 ddG = 3.584
LYS Mutation: IE = -189.685 ddG = 7.750
LEU Mutation: IE = -193.680 ddG = 3.755
MET Mutation: IE = -199.574 ddG = -2.139
ASN Mutation: IE = -186.461 ddG = 10.974
PRO Mutation: IE = -191.307 ddG = 6.128
GLN Mutation: IE = -202.662 ddG = -5.227
ARG Mutation: IE = -189.034 ddG = 8.401
SER Mutation: IE = -193.907 ddG = 3.528
THR Mutation: IE = -191.368 ddG = 6.067
VAL Mutation: IE = -180.564 ddG = 16.871
TRP Mutation: IE = -201.392 ddG = -3.957
TYR Mutation: IE = -207.582 ddG = -10.147

Antibody Residue ASP 108 L
ALA Mutation: IE = -165.578 ddG = 31.857
CYS Mutation: IE = -160.778 ddG = 36.657
GLU Mutation: IE = -194.042 ddG = 3.393
PHE Mutation: IE = -165.644 ddG = 31.791
GLY Mutation: IE = -163.569 ddG = 33.866
HIS Mutation: IE = -171.832 ddG = 25.603
ILE Mutation: IE = -168.467 ddG = 28.968
LYS Mutation: IE = -165.460 ddG = 31.975
LEU Mutation: IE = -170.155 ddG = 27.280
MET Mutation: IE = -167.808 ddG = 29.627
ASN Mutation: IE = -167.352 ddG = 30.083
PRO Mutation: IE = -167.552 ddG = 29.883
GLN Mutation: IE = -171.654 ddG = 25.781
ARG Mutation: IE = -171.859 ddG = 25.576
SER Mutation: IE = -163.414 ddG = 34.021
THR Mutation: IE = -162.716 ddG = 34.719
VAL Mutation: IE = -167.403 ddG = 30.032
TRP Mutation: IE = -159.171 ddG = 38.264
TYR Mutation: IE = -165.022 ddG = 32.413

Antibody Residue GLU 109 L
ALA Mutation: IE = -182.944 ddG = 14.491
CYS Mutation: IE = -183.650 ddG = 13.785
ASP Mutation: IE = -180.622 ddG = 16.813
PHE Mutation: IE = -190.379 ddG = 7.056
GLY Mutation: IE = -178.374 ddG = 19.061
HIS Mutation: IE = -179.689 ddG = 17.746
ILE Mutation: IE = -180.071 ddG = 17.364
LYS Mutation: IE = -173.322 ddG = 24.113
LEU Mutation: IE = -173.643 ddG = 23.792
MET Mutation: IE = -179.171 ddG = 18.264
ASN Mutation: IE = -175.954 ddG = 21.481
PRO Mutation: IE = -185.670 ddG = 11.765
GLN Mutation: IE = -195.840 ddG = 1.595
ARG Mutation: IE = -179.370 ddG = 18.065
SER Mutation: IE = -186.418 ddG = 11.017
THR Mutation: IE = -176.651 ddG = 20.784
VAL Mutation: IE = -179.704 ddG = 17.731
TRP Mutation: IE = -196.495 ddG = 0.940
TYR Mutation: IE = -177.866 ddG = 19.569

Antibody Residue TYR 114 H
ALA Mutation: IE = -184.615 ddG = 12.820
CYS Mutation: IE = -186.181 ddG = 11.254
ASP Mutation: IE = -183.999 ddG = 13.436
GLU Mutation: IE = -182.031 ddG = 15.404
PHE Mutation: IE = -183.154 ddG = 14.281
GLY Mutation: IE = -185.986 ddG = 11.449
HIS Mutation: IE = -183.201 ddG = 14.234
ILE Mutation: IE = -184.524 ddG = 12.911
LYS Mutation: IE = -183.075 ddG = 14.360
LEU Mutation: IE = -184.035 ddG = 13.400
MET Mutation: IE = -185.245 ddG = 12.190
ASN Mutation: IE = -184.156 ddG = 13.279
PRO Mutation: IE = -185.463 ddG = 11.972
GLN Mutation: IE = -185.204 ddG = 12.231
ARG Mutation: IE = -182.811 ddG = 14.624
SER Mutation: IE = -182.933 ddG = 14.502
THR Mutation: IE = -184.787 ddG = 12.648
VAL Mutation: IE = -182.395 ddG = 15.040
TRP Mutation: IE = -185.053 ddG = 12.382
