# Supplementary material for: Developing similarity matrices for antibody-protein binding interactions
Source: PLoS One. 2023 Oct 26;18(10):e0293606. doi: 10.1371/journal.pone.0293606 (PMC10602319; doi:10.1371/journal.pone.0293606)
Supplement: S1 File — is a zip file containing every energy calculated in this analysis. (ZIP) [file pone.0293606.s006.zip › PPI Similarity Matrix Data/aB_amb/2ZCH_Antibody_Mutation_Energies.txt]

2ZCH Results
Wildtype Interaction Energy: -144.448

Antibody Residue THR 29 H
ALA Mutation: IE = -106.749 ddG = 37.699
CYS Mutation: IE = -119.327 ddG = 25.121
ASP Mutation: IE = -117.800 ddG = 26.648
GLU Mutation: IE = -100.970 ddG = 43.478
PHE Mutation: IE = -114.536 ddG = 29.912
GLY Mutation: IE = -107.537 ddG = 36.911
HIS Mutation: IE = -106.874 ddG = 37.574
ILE Mutation: IE = -107.721 ddG = 36.727
LYS Mutation: IE = -117.157 ddG = 27.291
LEU Mutation: IE = -109.220 ddG = 35.228
MET Mutation: IE = -108.595 ddG = 35.853
ASN Mutation: IE = -117.748 ddG = 26.700
PRO Mutation: IE = -111.327 ddG = 33.121
GLN Mutation: IE = -113.879 ddG = 30.569
ARG Mutation: IE = -124.927 ddG = 19.521
SER Mutation: IE = -114.653 ddG = 29.795
VAL Mutation: IE = -108.313 ddG = 36.135
TRP Mutation: IE = -111.523 ddG = 32.925
TYR Mutation: IE = -108.537 ddG = 35.911

Antibody Residue THR 36 H
ALA Mutation: IE = -114.363 ddG = 30.085
CYS Mutation: IE = -116.927 ddG = 27.521
ASP Mutation: IE = -110.113 ddG = 34.335
GLU Mutation: IE = -112.656 ddG = 31.792
PHE Mutation: IE = -115.158 ddG = 29.290
GLY Mutation: IE = -110.264 ddG = 34.184
HIS Mutation: IE = -121.192 ddG = 23.256
ILE Mutation: IE = -117.338 ddG = 27.110
LYS Mutation: IE = -110.203 ddG = 34.245
LEU Mutation: IE = -115.008 ddG = 29.440
MET Mutation: IE = -120.461 ddG = 23.987
ASN Mutation: IE = -120.179 ddG = 24.269
PRO Mutation: IE = -115.659 ddG = 28.789
GLN Mutation: IE = -119.881 ddG = 24.567
ARG Mutation: IE = -141.573 ddG = 2.875
SER Mutation: IE = -122.576 ddG = 21.872
VAL Mutation: IE = -113.832 ddG = 30.616
TRP Mutation: IE = -106.273 ddG = 38.175
TYR Mutation: IE = -116.938 ddG = 27.510

Antibody Residue ASP 108 H
ALA Mutation: IE = -115.559 ddG = 28.889
CYS Mutation: IE = -115.811 ddG = 28.637
GLU Mutation: IE = -132.270 ddG = 12.178
PHE Mutation: IE = -107.388 ddG = 37.060
GLY Mutation: IE = -111.119 ddG = 33.329
HIS Mutation: IE = -107.455 ddG = 36.993
ILE Mutation: IE = -113.447 ddG = 31.001
LYS Mutation: IE = -107.516 ddG = 36.932
LEU Mutation: IE = -115.022 ddG = 29.426
MET Mutation: IE = -116.103 ddG = 28.345
ASN Mutation: IE = -109.546 ddG = 34.902
PRO Mutation: IE = -108.381 ddG = 36.067
GLN Mutation: IE = -109.225 ddG = 35.223
ARG Mutation: IE = -104.855 ddG = 39.593
SER Mutation: IE = -115.297 ddG = 29.151
THR Mutation: IE = -115.087 ddG = 29.361
VAL Mutation: IE = -115.628 ddG = 28.820
TRP Mutation: IE = -110.384 ddG = 34.064
TYR Mutation: IE = -108.939 ddG = 35.509

Antibody Residue TYR 109 H
ALA Mutation: IE = -110.480 ddG = 33.968
CYS Mutation: IE = -115.087 ddG = 29.361
ASP Mutation: IE = -112.787 ddG = 31.661
GLU Mutation: IE = -122.014 ddG = 22.434
PHE Mutation: IE = -116.821 ddG = 27.627
GLY Mutation: IE = -111.267 ddG = 33.181
HIS Mutation: IE = -120.785 ddG = 23.663
ILE Mutation: IE = -116.954 ddG = 27.494
LYS Mutation: IE = -111.767 ddG = 32.681
LEU Mutation: IE = -121.773 ddG = 22.675
MET Mutation: IE = -111.961 ddG = 32.487
ASN Mutation: IE = -123.537 ddG = 20.911
PRO Mutation: IE = -114.956 ddG = 29.492
GLN Mutation: IE = -110.305 ddG = 34.143
ARG Mutation: IE = -117.679 ddG = 26.769
SER Mutation: IE = -112.975 ddG = 31.473
THR Mutation: IE = -123.270 ddG = 21.178
VAL Mutation: IE = -122.253 ddG = 22.195
TRP Mutation: IE = -124.934 ddG = 19.514

Antibody Residue GLU 113 H
ALA Mutation: IE = -113.362 ddG = 31.086
CYS Mutation: IE = -115.887 ddG = 28.561
ASP Mutation: IE = -129.032 ddG = 15.416
PHE Mutation: IE = -111.417 ddG = 33.031
GLY Mutation: IE = -112.187 ddG = 32.261
HIS Mutation: IE = -113.245 ddG = 31.203
ILE Mutation: IE = -112.881 ddG = 31.567
LYS Mutation: IE = -104.629 ddG = 39.819
LEU Mutation: IE = -122.272 ddG = 22.176
MET Mutation: IE = -115.574 ddG = 28.874
ASN Mutation: IE = -112.914 ddG = 31.534
PRO Mutation: IE = -114.569 ddG = 29.879
GLN Mutation: IE = -118.642 ddG = 25.806
ARG Mutation: IE = -107.743 ddG = 36.705
SER Mutation: IE = -120.075 ddG = 24.373
THR Mutation: IE = -113.516 ddG = 30.932
VAL Mutation: IE = -116.377 ddG = 28.071
TRP Mutation: IE = -110.168 ddG = 34.280
TYR Mutation: IE = -116.868 ddG = 27.580

Antibody Residue ASP 114 L
ALA Mutation: IE = -120.466 ddG = 23.982
CYS Mutation: IE = -117.116 ddG = 27.332
GLU Mutation: IE = -121.323 ddG = 23.125
PHE Mutation: IE = -122.592 ddG = 21.856
GLY Mutation: IE = -116.478 ddG = 27.970
HIS Mutation: IE = -125.050 ddG = 19.398
ILE Mutation: IE = -110.339 ddG = 34.109
LYS Mutation: IE = -118.571 ddG = 25.877
LEU Mutation: IE = -116.086 ddG = 28.362
MET Mutation: IE = -118.983 ddG = 25.465
ASN Mutation: IE = -116.374 ddG = 28.074
PRO Mutation: IE = -118.099 ddG = 26.349
GLN Mutation: IE = -113.484 ddG = 30.964
ARG Mutation: IE = -116.462 ddG = 27.986
SER Mutation: IE = -115.799 ddG = 28.649
THR Mutation: IE = -111.724 ddG = 32.724
VAL Mutation: IE = -116.962 ddG = 27.486
TRP Mutation: IE = -119.190 ddG = 25.258
TYR Mutation: IE = -124.623 ddG = 19.825

Antibody Residue ASP 34 L
ALA Mutation: IE = -116.961 ddG = 27.487
CYS Mutation: IE = -111.412 ddG = 33.036
GLU Mutation: IE = -122.459 ddG = 21.989
PHE Mutation: IE = -112.372 ddG = 32.076
GLY Mutation: IE = -126.514 ddG = 17.934
HIS Mutation: IE = -113.356 ddG = 31.092
ILE Mutation: IE = -118.039 ddG = 26.409
LYS Mutation: IE = -119.925 ddG = 24.523
LEU Mutation: IE = -110.132 ddG = 34.316
MET Mutation: IE = -111.579 ddG = 32.869
ASN Mutation: IE = -120.747 ddG = 23.701
PRO Mutation: IE = -106.551 ddG = 37.897
GLN Mutation: IE = -117.793 ddG = 26.655
ARG Mutation: IE = -115.623 ddG = 28.825
SER Mutation: IE = -111.438 ddG = 33.010
THR Mutation: IE = -109.776 ddG = 34.672
VAL Mutation: IE = -110.608 ddG = 33.840
TRP Mutation: IE = -111.404 ddG = 33.044
TYR Mutation: IE = -110.678 ddG = 33.770
