# Supplementary material for: Developing similarity matrices for antibody-protein binding interactions
Source: PLoS One. 2023 Oct 26;18(10):e0293606. doi: 10.1371/journal.pone.0293606 (PMC10602319; doi:10.1371/journal.pone.0293606)
Supplement: S1 File — is a zip file containing every energy calculated in this analysis. (ZIP) [file pone.0293606.s006.zip › PPI Similarity Matrix Data/aB_amb/2ZJS_Antibody_Mutation_Energies.txt]

2ZJS Results
Wildtype Interaction Energy: -104.823

Antibody Residue ASP 28 L
ALA Mutation: IE = -96.047 ddG = 8.776
CYS Mutation: IE = -99.103 ddG = 5.720
GLU Mutation: IE = -107.473 ddG = -2.650
PHE Mutation: IE = -94.701 ddG = 10.122
GLY Mutation: IE = -97.020 ddG = 7.803
HIS Mutation: IE = -99.548 ddG = 5.275
ILE Mutation: IE = -98.410 ddG = 6.413
LYS Mutation: IE = -103.848 ddG = 0.975
LEU Mutation: IE = -97.054 ddG = 7.769
MET Mutation: IE = -98.393 ddG = 6.430
ASN Mutation: IE = -97.166 ddG = 7.657
PRO Mutation: IE = -98.186 ddG = 6.637
GLN Mutation: IE = -102.297 ddG = 2.526
ARG Mutation: IE = -108.671 ddG = -3.848
SER Mutation: IE = -98.274 ddG = 6.549
THR Mutation: IE = -98.780 ddG = 6.043
VAL Mutation: IE = -98.281 ddG = 6.542
TRP Mutation: IE = -96.219 ddG = 8.604
TYR Mutation: IE = -95.267 ddG = 9.556

Antibody Residue TRP 38 H
ALA Mutation: IE = -89.711 ddG = 15.112
CYS Mutation: IE = -90.590 ddG = 14.233
ASP Mutation: IE = -89.984 ddG = 14.839
GLU Mutation: IE = -93.471 ddG = 11.352
PHE Mutation: IE = -90.309 ddG = 14.514
GLY Mutation: IE = -87.839 ddG = 16.984
HIS Mutation: IE = -86.904 ddG = 17.919
ILE Mutation: IE = -90.686 ddG = 14.137
LYS Mutation: IE = -74.455 ddG = 30.368
LEU Mutation: IE = -90.436 ddG = 14.387
MET Mutation: IE = -88.008 ddG = 16.815
ASN Mutation: IE = -86.587 ddG = 18.236
PRO Mutation: IE = -88.247 ddG = 16.576
GLN Mutation: IE = -93.092 ddG = 11.731
ARG Mutation: IE = -84.247 ddG = 20.576
SER Mutation: IE = -89.590 ddG = 15.233
THR Mutation: IE = -90.207 ddG = 14.616
VAL Mutation: IE = -90.369 ddG = 14.454
TYR Mutation: IE = -86.953 ddG = 17.870

Antibody Residue GLU 55 H
ALA Mutation: IE = -80.348 ddG = 24.475
CYS Mutation: IE = -81.712 ddG = 23.111
ASP Mutation: IE = -90.260 ddG = 14.563
PHE Mutation: IE = -88.022 ddG = 16.801
GLY Mutation: IE = -83.673 ddG = 21.150
HIS Mutation: IE = -82.624 ddG = 22.199
ILE Mutation: IE = -82.007 ddG = 22.816
LYS Mutation: IE = -81.127 ddG = 23.696
LEU Mutation: IE = -83.482 ddG = 21.341
MET Mutation: IE = -83.420 ddG = 21.403
ASN Mutation: IE = -87.556 ddG = 17.267
PRO Mutation: IE = -80.807 ddG = 24.016
GLN Mutation: IE = -81.777 ddG = 23.046
ARG Mutation: IE = -76.934 ddG = 27.889
SER Mutation: IE = -79.684 ddG = 25.139
THR Mutation: IE = -79.423 ddG = 25.400
VAL Mutation: IE = -80.366 ddG = 24.457
TRP Mutation: IE = -84.022 ddG = 20.801
TYR Mutation: IE = -87.790 ddG = 17.033

Antibody Residue PRO 108 H
ALA Mutation: IE = -93.302 ddG = 11.521
CYS Mutation: IE = -92.269 ddG = 12.554
ASP Mutation: IE = -93.281 ddG = 11.542
GLU Mutation: IE = -95.160 ddG = 9.663
PHE Mutation: IE = -94.193 ddG = 10.630
GLY Mutation: IE = -93.508 ddG = 11.315
HIS Mutation: IE = -92.919 ddG = 11.904
ILE Mutation: IE = -92.795 ddG = 12.028
LYS Mutation: IE = -92.810 ddG = 12.013
LEU Mutation: IE = -95.551 ddG = 9.272
