# Supplementary material for: Developing similarity matrices for antibody-protein binding interactions
Source: PLoS One. 2023 Oct 26;18(10):e0293606. doi: 10.1371/journal.pone.0293606 (PMC10602319; doi:10.1371/journal.pone.0293606)
Supplement: S1 File — is a zip file containing every energy calculated in this analysis. (ZIP) [file pone.0293606.s006.zip › PPI Similarity Matrix Data/aB_amb/2ZUQ_Antibody_Mutation_Energies.txt]

2ZUQ Results
Wildtype Interaction Energy: -94.258

Antibody Residue LYS 36 B
ALA Mutation: IE = -80.654 ddG = 13.604
CYS Mutation: IE = -81.594 ddG = 12.664
ASP Mutation: IE = -80.364 ddG = 13.894
GLU Mutation: IE = -77.918 ddG = 16.340
PHE Mutation: IE = -84.634 ddG = 9.624
GLY Mutation: IE = -82.761 ddG = 11.497
HIS Mutation: IE = -79.151 ddG = 15.107
ILE Mutation: IE = -81.334 ddG = 12.924
LEU Mutation: IE = -84.026 ddG = 10.232
MET Mutation: IE = -81.429 ddG = 12.829
ASN Mutation: IE = -83.151 ddG = 11.107
PRO Mutation: IE = -82.503 ddG = 11.755
GLN Mutation: IE = -86.918 ddG = 7.340
ARG Mutation: IE = -86.645 ddG = 7.613
SER Mutation: IE = -85.103 ddG = 9.155
THR Mutation: IE = -84.620 ddG = 9.638
VAL Mutation: IE = -82.252 ddG = 12.006
TRP Mutation: IE = -85.169 ddG = 9.089
TYR Mutation: IE = -75.641 ddG = 18.617

Antibody Residue TYR 66 C
ALA Mutation: IE = -81.440 ddG = 12.818
CYS Mutation: IE = -79.870 ddG = 14.388
ASP Mutation: IE = -83.039 ddG = 11.219
GLU Mutation: IE = -81.275 ddG = 12.983
PHE Mutation: IE = -84.241 ddG = 10.017
GLY Mutation: IE = -80.254 ddG = 14.004
HIS Mutation: IE = -79.907 ddG = 14.351
ILE Mutation: IE = -82.976 ddG = 11.282
LYS Mutation: IE = -86.073 ddG = 8.185
LEU Mutation: IE = -80.609 ddG = 13.649
MET Mutation: IE = -83.408 ddG = 10.850
ASN Mutation: IE = -84.762 ddG = 9.496
PRO Mutation: IE = -81.676 ddG = 12.582
GLN Mutation: IE = -85.414 ddG = 8.844
ARG Mutation: IE = -85.150 ddG = 9.108
SER Mutation: IE = -83.631 ddG = 10.627
THR Mutation: IE = -84.586 ddG = 9.672
VAL Mutation: IE = -82.272 ddG = 11.986
TRP Mutation: IE = -82.425 ddG = 11.833

Antibody Residue TYR 108 B
ALA Mutation: IE = -81.857 ddG = 12.401
CYS Mutation: IE = -84.002 ddG = 10.256
ASP Mutation: IE = -79.129 ddG = 15.129
GLU Mutation: IE = -81.319 ddG = 12.939
PHE Mutation: IE = -92.593 ddG = 1.665
GLY Mutation: IE = -81.649 ddG = 12.609
HIS Mutation: IE = -79.376 ddG = 14.882
ILE Mutation: IE = -79.332 ddG = 14.926
LYS Mutation: IE = -82.701 ddG = 11.557
LEU Mutation: IE = -81.886 ddG = 12.372
MET Mutation: IE = -81.653 ddG = 12.605
ASN Mutation: IE = -80.455 ddG = 13.803
PRO Mutation: IE = -78.455 ddG = 15.803
GLN Mutation: IE = -78.709 ddG = 15.549
ARG Mutation: IE = -83.668 ddG = 10.590
SER Mutation: IE = -81.059 ddG = 13.199
THR Mutation: IE = -80.051 ddG = 14.207
VAL Mutation: IE = -79.919 ddG = 14.339
TRP Mutation: IE = -80.801 ddG = 13.457

Antibody Residue ASN 31 B
ALA Mutation: IE = -79.988 ddG = 14.270
CYS Mutation: IE = -78.877 ddG = 15.381
ASP Mutation: IE = -80.490 ddG = 13.768
GLU Mutation: IE = -80.707 ddG = 13.551
PHE Mutation: IE = -67.757 ddG = 26.501
GLY Mutation: IE = -73.416 ddG = 20.842
HIS Mutation: IE = -72.733 ddG = 21.525
ILE Mutation: IE = -77.065 ddG = 17.193
LYS Mutation: IE = -80.188 ddG = 14.070
LEU Mutation: IE = -75.260 ddG = 18.998
MET Mutation: IE = -79.308 ddG = 14.950
PRO Mutation: IE = -74.403 ddG = 19.855
GLN Mutation: IE = -70.403 ddG = 23.855
ARG Mutation: IE = -80.284 ddG = 13.974
SER Mutation: IE = -78.213 ddG = 16.045
THR Mutation: IE = -78.539 ddG = 15.719
VAL Mutation: IE = -78.386 ddG = 15.872
TRP Mutation: IE = -83.021 ddG = 11.237
TYR Mutation: IE = -79.783 ddG = 14.475

Antibody Residue SER 32 B
ALA Mutation: IE = -82.514 ddG = 11.744
CYS Mutation: IE = -84.261 ddG = 9.997
ASP Mutation: IE = -82.404 ddG = 11.854
GLU Mutation: IE = -82.918 ddG = 11.340
PHE Mutation: IE = -84.417 ddG = 9.841
GLY Mutation: IE = -77.798 ddG = 16.460
HIS Mutation: IE = -85.996 ddG = 8.262
ILE Mutation: IE = -83.228 ddG = 11.030
LYS Mutation: IE = -84.789 ddG = 9.469
LEU Mutation: IE = -82.513 ddG = 11.745
MET Mutation: IE = -84.586 ddG = 9.672
ASN Mutation: IE = -82.973 ddG = 11.285
PRO Mutation: IE = -76.959 ddG = 17.299
GLN Mutation: IE = -83.742 ddG = 10.516
ARG Mutation: IE = -84.437 ddG = 9.821
THR Mutation: IE = -85.408 ddG = 8.850
VAL Mutation: IE = -83.272 ddG = 10.986
TRP Mutation: IE = -83.441 ddG = 10.817
TYR Mutation: IE = -84.523 ddG = 9.735

Antibody Residue ARG 33 B
ALA Mutation: IE = -56.569 ddG = 37.689
CYS Mutation: IE = -57.660 ddG = 36.598
ASP Mutation: IE = -58.358 ddG = 35.900
GLU Mutation: IE = -52.965 ddG = 41.293
PHE Mutation: IE = -66.590 ddG = 27.668
GLY Mutation: IE = -52.949 ddG = 41.309
HIS Mutation: IE = -65.057 ddG = 29.201
ILE Mutation: IE = -59.892 ddG = 34.366
LYS Mutation: IE = -76.270 ddG = 17.988
LEU Mutation: IE = -64.748 ddG = 29.510
MET Mutation: IE = -58.411 ddG = 35.847
ASN Mutation: IE = -70.047 ddG = 24.211
PRO Mutation: IE = -58.234 ddG = 36.024
GLN Mutation: IE = -62.233 ddG = 32.025
SER Mutation: IE = -63.012 ddG = 31.246
THR Mutation: IE = -67.148 ddG = 27.110
VAL Mutation: IE = -57.957 ddG = 36.301
TRP Mutation: IE = -63.055 ddG = 31.203
TYR Mutation: IE = -59.917 ddG = 34.341

Antibody Residue THR 34 B
ALA Mutation: IE = -81.508 ddG = 12.750
CYS Mutation: IE = -83.553 ddG = 10.705
ASP Mutation: IE = -87.547 ddG = 6.711
GLU Mutation: IE = -81.653 ddG = 12.605
PHE Mutation: IE = -85.426 ddG = 8.832
GLY Mutation: IE = -77.755 ddG = 16.503
HIS Mutation: IE = -84.286 ddG = 9.972
ILE Mutation: IE = -83.179 ddG = 11.079
LYS Mutation: IE = -82.610 ddG = 11.648
LEU Mutation: IE = -85.193 ddG = 9.065
MET Mutation: IE = -81.955 ddG = 12.303
ASN Mutation: IE = -84.987 ddG = 9.271
PRO Mutation: IE = -81.268 ddG = 12.990
GLN Mutation: IE = -83.050 ddG = 11.208
ARG Mutation: IE = -83.289 ddG = 10.969
SER Mutation: IE = -84.063 ddG = 10.195
VAL Mutation: IE = -79.811 ddG = 14.447
TRP Mutation: IE = -89.888 ddG = 4.370
TYR Mutation: IE = -86.669 ddG = 7.589
