# Supplementary material for: Developing similarity matrices for antibody-protein binding interactions
Source: PLoS One. 2023 Oct 26;18(10):e0293606. doi: 10.1371/journal.pone.0293606 (PMC10602319; doi:10.1371/journal.pone.0293606)
Supplement: S1 File — is a zip file containing every energy calculated in this analysis. (ZIP) [file pone.0293606.s006.zip › PPI Similarity Matrix Data/aB_amb/3AB0_Antibody_Mutation_Energies.txt]

3AB0 Results
Wildtype Interaction Energy: -165.621

Antibody Residue THR 58 B
ALA Mutation: IE = -155.379 ddG = 10.242
CYS Mutation: IE = -154.909 ddG = 10.712
ASP Mutation: IE = -145.124 ddG = 20.497
GLU Mutation: IE = -152.287 ddG = 13.334
PHE Mutation: IE = -152.275 ddG = 13.346
GLY Mutation: IE = -146.673 ddG = 18.948
HIS Mutation: IE = -164.310 ddG = 1.311
ILE Mutation: IE = -162.759 ddG = 2.862
LYS Mutation: IE = -174.393 ddG = -8.772
LEU Mutation: IE = -154.388 ddG = 11.233
MET Mutation: IE = -160.212 ddG = 5.409
ASN Mutation: IE = -161.869 ddG = 3.752
PRO Mutation: IE = -151.192 ddG = 14.429
GLN Mutation: IE = -166.900 ddG = -1.279
ARG Mutation: IE = -168.115 ddG = -2.494
SER Mutation: IE = -158.486 ddG = 7.135
VAL Mutation: IE = -160.065 ddG = 5.556
TRP Mutation: IE = -160.234 ddG = 5.387
TYR Mutation: IE = -159.578 ddG = 6.043

Antibody Residue ARG 108 B
ALA Mutation: IE = -121.795 ddG = 43.826
CYS Mutation: IE = -121.507 ddG = 44.114
ASP Mutation: IE = -118.333 ddG = 47.288
GLU Mutation: IE = -105.814 ddG = 59.807
PHE Mutation: IE = -121.133 ddG = 44.488
GLY Mutation: IE = -121.145 ddG = 44.476
HIS Mutation: IE = -119.786 ddG = 45.835
ILE Mutation: IE = -125.094 ddG = 40.527
LYS Mutation: IE = -123.208 ddG = 42.413
LEU Mutation: IE = -121.383 ddG = 44.238
MET Mutation: IE = -122.325 ddG = 43.296
ASN Mutation: IE = -123.612 ddG = 42.009
PRO Mutation: IE = -120.835 ddG = 44.786
GLN Mutation: IE = -134.214 ddG = 31.407
SER Mutation: IE = -124.592 ddG = 41.029
THR Mutation: IE = -121.752 ddG = 43.869
VAL Mutation: IE = -121.354 ddG = 44.267
TRP Mutation: IE = -118.967 ddG = 46.654
TYR Mutation: IE = -122.418 ddG = 43.203

Antibody Residue GLY 109 B
ALA Mutation: IE = -156.425 ddG = 9.196
CYS Mutation: IE = -156.524 ddG = 9.097
ASP Mutation: IE = -127.468 ddG = 38.153
GLU Mutation: IE = -126.224 ddG = 39.397
PHE Mutation: IE = -161.771 ddG = 3.850
HIS Mutation: IE = -163.079 ddG = 2.542
ILE Mutation: IE = -156.651 ddG = 8.970
LYS Mutation: IE = -165.683 ddG = -0.062
LEU Mutation: IE = -159.778 ddG = 5.843
MET Mutation: IE = -154.640 ddG = 10.981
ASN Mutation: IE = -161.067 ddG = 4.554
PRO Mutation: IE = -140.364 ddG = 25.257
GLN Mutation: IE = -162.636 ddG = 2.985
ARG Mutation: IE = -178.737 ddG = -13.116
SER Mutation: IE = -161.571 ddG = 4.050
THR Mutation: IE = -158.153 ddG = 7.468
VAL Mutation: IE = -155.405 ddG = 10.216
TRP Mutation: IE = -158.226 ddG = 7.395
TYR Mutation: IE = -163.761 ddG = 1.860

Antibody Residue TRP 113 B
ALA Mutation: IE = -162.145 ddG = 3.476
CYS Mutation: IE = -162.728 ddG = 2.893
ASP Mutation: IE = -143.007 ddG = 22.614
GLU Mutation: IE = -158.169 ddG = 7.452
PHE Mutation: IE = -159.566 ddG = 6.055
GLY Mutation: IE = -162.001 ddG = 3.620
HIS Mutation: IE = -157.850 ddG = 7.771
ILE Mutation: IE = -159.426 ddG = 6.195
LYS Mutation: IE = -157.504 ddG = 8.117
LEU Mutation: IE = -154.859 ddG = 10.762
MET Mutation: IE = -150.875 ddG = 14.746
ASN Mutation: IE = -160.065 ddG = 5.556
PRO Mutation: IE = -156.825 ddG = 8.796
GLN Mutation: IE = -159.755 ddG = 5.866
ARG Mutation: IE = -160.465 ddG = 5.156
SER Mutation: IE = -162.226 ddG = 3.395
THR Mutation: IE = -155.608 ddG = 10.013
VAL Mutation: IE = -161.971 ddG = 3.650
TYR Mutation: IE = -161.268 ddG = 4.353

Antibody Residue SER 1037 C
ALA Mutation: IE = -161.276 ddG = 4.345
CYS Mutation: IE = -163.233 ddG = 2.388
ASP Mutation: IE = -157.043 ddG = 8.578
GLU Mutation: IE = -154.977 ddG = 10.644
PHE Mutation: IE = -150.448 ddG = 15.173
GLY Mutation: IE = -164.339 ddG = 1.282
HIS Mutation: IE = -158.207 ddG = 7.414
ILE Mutation: IE = -161.169 ddG = 4.452
LYS Mutation: IE = -159.751 ddG = 5.870
LEU Mutation: IE = -155.438 ddG = 10.183
MET Mutation: IE = -160.436 ddG = 5.185
ASN Mutation: IE = -157.490 ddG = 8.131
PRO Mutation: IE = -156.766 ddG = 8.855
GLN Mutation: IE = -161.024 ddG = 4.597
ARG Mutation: IE = -170.240 ddG = -4.619
THR Mutation: IE = -161.478 ddG = 4.143
VAL Mutation: IE = -159.563 ddG = 6.058
TRP Mutation: IE = -158.141 ddG = 7.480
TYR Mutation: IE = -164.868 ddG = 0.753

Antibody Residue ARG 1056 C
ALA Mutation: IE = -95.833 ddG = 69.788
CYS Mutation: IE = -98.340 ddG = 67.281
ASP Mutation: IE = -94.404 ddG = 71.217
GLU Mutation: IE = -96.005 ddG = 69.616
PHE Mutation: IE = -94.222 ddG = 71.399
GLY Mutation: IE = -96.213 ddG = 69.408
HIS Mutation: IE = -98.509 ddG = 67.112
ILE Mutation: IE = -105.014 ddG = 60.607
LYS Mutation: IE = -103.795 ddG = 61.826
LEU Mutation: IE = -96.536 ddG = 69.085
MET Mutation: IE = -98.519 ddG = 67.102
ASN Mutation: IE = -96.076 ddG = 69.545
PRO Mutation: IE = -98.781 ddG = 66.840
GLN Mutation: IE = -96.963 ddG = 68.658
SER Mutation: IE = -100.901 ddG = 64.720
THR Mutation: IE = -101.785 ddG = 63.836
VAL Mutation: IE = -96.897 ddG = 68.724
TRP Mutation: IE = -95.970 ddG = 69.651
TYR Mutation: IE = -100.632 ddG = 64.989

Antibody Residue TYR 1107 C
ALA Mutation: IE = -142.807 ddG = 22.814
CYS Mutation: IE = -143.064 ddG = 22.557
ASP Mutation: IE = -150.259 ddG = 15.362
GLU Mutation: IE = -148.527 ddG = 17.094
PHE Mutation: IE = -146.491 ddG = 19.130
GLY Mutation: IE = -143.830 ddG = 21.791
HIS Mutation: IE = -146.344 ddG = 19.277
ILE Mutation: IE = -147.402 ddG = 18.219
LYS Mutation: IE = -159.860 ddG = 5.761
LEU Mutation: IE = -149.911 ddG = 15.710
MET Mutation: IE = -141.991 ddG = 23.630
ASN Mutation: IE = -146.629 ddG = 18.992
PRO Mutation: IE = -142.643 ddG = 22.978
GLN Mutation: IE = -142.491 ddG = 23.130
ARG Mutation: IE = -157.499 ddG = 8.122
SER Mutation: IE = -148.298 ddG = 17.323
THR Mutation: IE = -146.645 ddG = 18.976
VAL Mutation: IE = -148.873 ddG = 16.748
TRP Mutation: IE = -140.419 ddG = 25.202
