# Supplementary material for: Developing similarity matrices for antibody-protein binding interactions
Source: PLoS One. 2023 Oct 26;18(10):e0293606. doi: 10.1371/journal.pone.0293606 (PMC10602319; doi:10.1371/journal.pone.0293606)
Supplement: S1 File — is a zip file containing every energy calculated in this analysis. (ZIP) [file pone.0293606.s006.zip › PPI Similarity Matrix Data/aB_amb/3BDY_Antibody_Mutation_Energies.txt]

3BDY Results
Wildtype Interaction Energy: -87.571

Antibody Residue ASP 1110 H
ALA Mutation: IE = -76.404 ddG = 11.167
CYS Mutation: IE = -76.949 ddG = 10.622
GLU Mutation: IE = -78.383 ddG = 9.188
PHE Mutation: IE = -77.329 ddG = 10.242
GLY Mutation: IE = -76.505 ddG = 11.066
HIS Mutation: IE = -79.398 ddG = 8.173
ILE Mutation: IE = -76.980 ddG = 10.591
LYS Mutation: IE = -78.388 ddG = 9.183
LEU Mutation: IE = -78.297 ddG = 9.274
MET Mutation: IE = -78.973 ddG = 8.598
ASN Mutation: IE = -76.922 ddG = 10.649
PRO Mutation: IE = -76.462 ddG = 11.109
GLN Mutation: IE = -82.692 ddG = 4.879
ARG Mutation: IE = -78.387 ddG = 9.184
SER Mutation: IE = -76.949 ddG = 10.622
THR Mutation: IE = -77.352 ddG = 10.219
VAL Mutation: IE = -77.036 ddG = 10.535
TRP Mutation: IE = -77.022 ddG = 10.549
TYR Mutation: IE = -76.636 ddG = 10.935

Antibody Residue TYR 1113 H
ALA Mutation: IE = -79.146 ddG = 8.425
CYS Mutation: IE = -76.246 ddG = 11.325
ASP Mutation: IE = -81.169 ddG = 6.402
GLU Mutation: IE = -76.622 ddG = 10.949
PHE Mutation: IE = -83.091 ddG = 4.480
GLY Mutation: IE = -78.213 ddG = 9.358
HIS Mutation: IE = -82.040 ddG = 5.531
ILE Mutation: IE = -76.811 ddG = 10.760
LYS Mutation: IE = -84.421 ddG = 3.150
LEU Mutation: IE = -76.485 ddG = 11.086
MET Mutation: IE = -75.968 ddG = 11.603
ASN Mutation: IE = -76.085 ddG = 11.486
PRO Mutation: IE = -72.732 ddG = 14.839
GLN Mutation: IE = -78.143 ddG = 9.428
ARG Mutation: IE = -74.886 ddG = 12.685
SER Mutation: IE = -77.250 ddG = 10.321
THR Mutation: IE = -78.600 ddG = 8.971
VAL Mutation: IE = -78.784 ddG = 8.787
TRP Mutation: IE = -73.090 ddG = 14.481

Antibody Residue SER 34 L
ALA Mutation: IE = -83.690 ddG = 3.881
CYS Mutation: IE = -83.951 ddG = 3.620
ASP Mutation: IE = -83.298 ddG = 4.273
GLU Mutation: IE = -83.941 ddG = 3.630
PHE Mutation: IE = -84.518 ddG = 3.053
GLY Mutation: IE = -83.785 ddG = 3.786
HIS Mutation: IE = -85.075 ddG = 2.496
ILE Mutation: IE = -84.372 ddG = 3.199
LYS Mutation: IE = -85.504 ddG = 2.067
LEU Mutation: IE = -84.571 ddG = 3.000
MET Mutation: IE = -83.868 ddG = 3.703
ASN Mutation: IE = -87.136 ddG = 0.435
PRO Mutation: IE = -83.374 ddG = 4.197
GLN Mutation: IE = -86.261 ddG = 1.310
ARG Mutation: IE = -91.053 ddG = -3.482
THR Mutation: IE = -84.419 ddG = 3.152
VAL Mutation: IE = -84.689 ddG = 2.882
TRP Mutation: IE = -83.982 ddG = 3.589
TYR Mutation: IE = -83.486 ddG = 4.085

Antibody Residue SER 36 L
ALA Mutation: IE = -87.519 ddG = 0.052
CYS Mutation: IE = -88.875 ddG = -1.304
ASP Mutation: IE = -89.245 ddG = -1.674
GLU Mutation: IE = -88.532 ddG = -0.961
PHE Mutation: IE = -90.764 ddG = -3.193
GLY Mutation: IE = -86.905 ddG = 0.666
HIS Mutation: IE = -92.227 ddG = -4.656
ILE Mutation: IE = -89.292 ddG = -1.721
LYS Mutation: IE = -93.007 ddG = -5.436
LEU Mutation: IE = -90.238 ddG = -2.667
MET Mutation: IE = -89.085 ddG = -1.514
ASN Mutation: IE = -89.850 ddG = -2.279
PRO Mutation: IE = -86.828 ddG = 0.743
GLN Mutation: IE = -89.818 ddG = -2.247
ARG Mutation: IE = -95.518 ddG = -7.947
THR Mutation: IE = -88.401 ddG = -0.830
VAL Mutation: IE = -87.585 ddG = -0.014
TRP Mutation: IE = -93.986 ddG = -6.415
TYR Mutation: IE = -91.262 ddG = -3.691

Antibody Residue TRP 56 L
ALA Mutation: IE = -83.757 ddG = 3.814
CYS Mutation: IE = -85.408 ddG = 2.163
ASP Mutation: IE = -90.383 ddG = -2.812
GLU Mutation: IE = -82.278 ddG = 5.293
PHE Mutation: IE = -83.444 ddG = 4.127
GLY Mutation: IE = -79.830 ddG = 7.741
HIS Mutation: IE = -82.275 ddG = 5.296
ILE Mutation: IE = -84.479 ddG = 3.092
LYS Mutation: IE = -83.689 ddG = 3.882
LEU Mutation: IE = -82.900 ddG = 4.671
MET Mutation: IE = -85.933 ddG = 1.638
ASN Mutation: IE = -83.764 ddG = 3.807
PRO Mutation: IE = -84.419 ddG = 3.152
GLN Mutation: IE = -88.084 ddG = -0.513
ARG Mutation: IE = -83.903 ddG = 3.668
SER Mutation: IE = -85.666 ddG = 1.905
THR Mutation: IE = -86.155 ddG = 1.416
VAL Mutation: IE = -85.978 ddG = 1.593
TYR Mutation: IE = -86.250 ddG = 1.321

Antibody Residue HIS 107 L
ALA Mutation: IE = -86.693 ddG = 0.878
CYS Mutation: IE = -88.172 ddG = -0.601
ASP Mutation: IE = -87.076 ddG = 0.495
GLU Mutation: IE = -84.522 ddG = 3.049
PHE Mutation: IE = -86.959 ddG = 0.612
GLY Mutation: IE = -87.785 ddG = -0.214
HIS Mutation: IE = -88.984 ddG = -1.413
ILE Mutation: IE = -88.391 ddG = -0.820
LYS Mutation: IE = -88.413 ddG = -0.842
LEU Mutation: IE = -87.763 ddG = -0.192
MET Mutation: IE = -88.613 ddG = -1.042
ASN Mutation: IE = -87.669 ddG = -0.098
PRO Mutation: IE = -88.237 ddG = -0.666
GLN Mutation: IE = -87.746 ddG = -0.175
ARG Mutation: IE = -83.909 ddG = 3.662
SER Mutation: IE = -86.812 ddG = 0.759
THR Mutation: IE = -86.101 ddG = 1.470
VAL Mutation: IE = -84.495 ddG = 3.076
TRP Mutation: IE = -83.970 ddG = 3.601
TYR Mutation: IE = -85.276 ddG = 2.295

Antibody Residue TYR 108 L
ALA Mutation: IE = -82.798 ddG = 4.773
CYS Mutation: IE = -84.248 ddG = 3.323
ASP Mutation: IE = -83.727 ddG = 3.844
GLU Mutation: IE = -83.057 ddG = 4.514
PHE Mutation: IE = -81.426 ddG = 6.145
GLY Mutation: IE = -83.099 ddG = 4.472
HIS Mutation: IE = -82.862 ddG = 4.709
ILE Mutation: IE = -82.772 ddG = 4.799
LYS Mutation: IE = -83.687 ddG = 3.884
LEU Mutation: IE = -84.099 ddG = 3.472
MET Mutation: IE = -84.510 ddG = 3.061
ASN Mutation: IE = -82.161 ddG = 5.410
PRO Mutation: IE = -83.688 ddG = 3.883
GLN Mutation: IE = -82.809 ddG = 4.762
ARG Mutation: IE = -83.083 ddG = 4.488
SER Mutation: IE = -81.839 ddG = 5.732
THR Mutation: IE = -83.174 ddG = 4.397
VAL Mutation: IE = -84.118 ddG = 3.453
TRP Mutation: IE = -89.265 ddG = -1.694
