# Supplementary material for: Developing similarity matrices for antibody-protein binding interactions
Source: PLoS One. 2023 Oct 26;18(10):e0293606. doi: 10.1371/journal.pone.0293606 (PMC10602319; doi:10.1371/journal.pone.0293606)
Supplement: S1 File — is a zip file containing every energy calculated in this analysis. (ZIP) [file pone.0293606.s006.zip › PPI Similarity Matrix Data/aB_amb/3BGF_Antibody_Mutation_Energies.txt]

3BGF Results
Wildtype Interaction Energy: -111.419

Antibody Residue TYR 57 H
ALA Mutation: IE = -96.448 ddG = 14.971
CYS Mutation: IE = -97.885 ddG = 13.534
ASP Mutation: IE = -92.257 ddG = 19.162
GLU Mutation: IE = -99.773 ddG = 11.646
PHE Mutation: IE = -105.222 ddG = 6.197
GLY Mutation: IE = -97.413 ddG = 14.006
HIS Mutation: IE = -102.196 ddG = 9.223
ILE Mutation: IE = -101.426 ddG = 9.993
LYS Mutation: IE = -102.905 ddG = 8.514
LEU Mutation: IE = -98.516 ddG = 12.903
MET Mutation: IE = -99.740 ddG = 11.679
ASN Mutation: IE = -94.674 ddG = 16.745
PRO Mutation: IE = -97.275 ddG = 14.144
GLN Mutation: IE = -94.526 ddG = 16.893
ARG Mutation: IE = -102.435 ddG = 8.984
SER Mutation: IE = -98.672 ddG = 12.747
THR Mutation: IE = -99.699 ddG = 11.720
VAL Mutation: IE = -99.018 ddG = 12.401
TRP Mutation: IE = -105.203 ddG = 6.216

Antibody Residue ASN 62 H
ALA Mutation: IE = -98.121 ddG = 13.298
CYS Mutation: IE = -106.973 ddG = 4.446
ASP Mutation: IE = -101.344 ddG = 10.075
GLU Mutation: IE = -110.315 ddG = 1.104
PHE Mutation: IE = -110.727 ddG = 0.692
GLY Mutation: IE = -103.990 ddG = 7.429
HIS Mutation: IE = -107.572 ddG = 3.847
ILE Mutation: IE = -106.250 ddG = 5.169
LYS Mutation: IE = -104.106 ddG = 7.313
LEU Mutation: IE = -98.338 ddG = 13.081
MET Mutation: IE = -96.573 ddG = 14.846
PRO Mutation: IE = -105.533 ddG = 5.886
GLN Mutation: IE = -111.168 ddG = 0.251
ARG Mutation: IE = -101.076 ddG = 10.343
SER Mutation: IE = -107.132 ddG = 4.287
THR Mutation: IE = -109.773 ddG = 1.646
VAL Mutation: IE = -106.239 ddG = 5.180
TRP Mutation: IE = -118.309 ddG = -6.890
TYR Mutation: IE = -98.840 ddG = 12.579

Antibody Residue ASP 64 H
ALA Mutation: IE = -91.268 ddG = 20.151
CYS Mutation: IE = -93.150 ddG = 18.269
GLU Mutation: IE = -99.002 ddG = 12.417
PHE Mutation: IE = -94.952 ddG = 16.467
GLY Mutation: IE = -89.102 ddG = 22.317
HIS Mutation: IE = -90.221 ddG = 21.198
ILE Mutation: IE = -86.573 ddG = 24.846
LYS Mutation: IE = -79.192 ddG = 32.227
LEU Mutation: IE = -85.587 ddG = 25.832
MET Mutation: IE = -92.802 ddG = 18.617
ASN Mutation: IE = -87.876 ddG = 23.543
PRO Mutation: IE = -90.223 ddG = 21.196
GLN Mutation: IE = -95.560 ddG = 15.859
ARG Mutation: IE = -86.612 ddG = 24.807
SER Mutation: IE = -92.493 ddG = 18.926
THR Mutation: IE = -92.720 ddG = 18.699
VAL Mutation: IE = -92.611 ddG = 18.808
TRP Mutation: IE = -83.325 ddG = 28.094
TYR Mutation: IE = -88.649 ddG = 22.770

Antibody Residue GLU 107 H
ALA Mutation: IE = -97.340 ddG = 14.079
CYS Mutation: IE = -98.783 ddG = 12.636
ASP Mutation: IE = -102.998 ddG = 8.421
PHE Mutation: IE = -98.594 ddG = 12.825
GLY Mutation: IE = -95.095 ddG = 16.324
HIS Mutation: IE = -98.597 ddG = 12.822
ILE Mutation: IE = -96.311 ddG = 15.108
LYS Mutation: IE = -87.884 ddG = 23.535
LEU Mutation: IE = -90.544 ddG = 20.875
MET Mutation: IE = -97.848 ddG = 13.571
ASN Mutation: IE = -96.495 ddG = 14.924
PRO Mutation: IE = -97.331 ddG = 14.088
GLN Mutation: IE = -93.560 ddG = 17.859
ARG Mutation: IE = -89.408 ddG = 22.011
SER Mutation: IE = -93.765 ddG = 17.654
THR Mutation: IE = -94.013 ddG = 17.406
VAL Mutation: IE = -97.106 ddG = 14.313
TRP Mutation: IE = -93.719 ddG = 17.700
TYR Mutation: IE = -98.601 ddG = 12.818

Antibody Residue SER 109 L
ALA Mutation: IE = -105.556 ddG = 5.863
CYS Mutation: IE = -104.065 ddG = 7.354
ASP Mutation: IE = -113.169 ddG = -1.750
GLU Mutation: IE = -102.407 ddG = 9.012
PHE Mutation: IE = -106.853 ddG = 4.566
GLY Mutation: IE = -102.361 ddG = 9.058
HIS Mutation: IE = -107.089 ddG = 4.330
ILE Mutation: IE = -106.205 ddG = 5.214
LYS Mutation: IE = -102.693 ddG = 8.726
LEU Mutation: IE = -103.919 ddG = 7.500
MET Mutation: IE = -102.406 ddG = 9.013
ASN Mutation: IE = -104.652 ddG = 6.767
PRO Mutation: IE = -105.741 ddG = 5.678
GLN Mutation: IE = -111.500 ddG = -0.081
ARG Mutation: IE = -107.984 ddG = 3.435
THR Mutation: IE = -105.794 ddG = 5.625
VAL Mutation: IE = -102.963 ddG = 8.456
TRP Mutation: IE = -107.109 ddG = 4.310
TYR Mutation: IE = -103.943 ddG = 7.476

Antibody Residue GLN 111 H
ALA Mutation: IE = -98.499 ddG = 12.920
CYS Mutation: IE = -97.614 ddG = 13.805
ASP Mutation: IE = -94.847 ddG = 16.572
GLU Mutation: IE = -95.386 ddG = 16.033
PHE Mutation: IE = -102.574 ddG = 8.845
GLY Mutation: IE = -94.103 ddG = 17.316
HIS Mutation: IE = -103.256 ddG = 8.163
ILE Mutation: IE = -101.892 ddG = 9.527
LYS Mutation: IE = -106.608 ddG = 4.811
LEU Mutation: IE = -100.056 ddG = 11.363
MET Mutation: IE = -99.757 ddG = 11.662
ASN Mutation: IE = -105.789 ddG = 5.630
PRO Mutation: IE = -93.440 ddG = 17.979
ARG Mutation: IE = -97.398 ddG = 14.021
SER Mutation: IE = -103.951 ddG = 7.468
THR Mutation: IE = -104.175 ddG = 7.244
VAL Mutation: IE = -99.611 ddG = 11.808
TRP Mutation: IE = -99.689 ddG = 11.730
TYR Mutation: IE = -102.528 ddG = 8.891

Antibody Residue TYR 114 L
ALA Mutation: IE = -96.473 ddG = 14.946
CYS Mutation: IE = -97.998 ddG = 13.421
ASP Mutation: IE = -99.361 ddG = 12.058
GLU Mutation: IE = -108.539 ddG = 2.880
PHE Mutation: IE = -96.202 ddG = 15.217
GLY Mutation: IE = -94.951 ddG = 16.468
HIS Mutation: IE = -102.092 ddG = 9.327
ILE Mutation: IE = -98.692 ddG = 12.727
LYS Mutation: IE = -109.416 ddG = 2.003
LEU Mutation: IE = -100.527 ddG = 10.892
MET Mutation: IE = -100.245 ddG = 11.174
ASN Mutation: IE = -98.474 ddG = 12.945
PRO Mutation: IE = -95.799 ddG = 15.620
GLN Mutation: IE = -99.695 ddG = 11.724
ARG Mutation: IE = -103.485 ddG = 7.934
SER Mutation: IE = -97.411 ddG = 14.008
THR Mutation: IE = -101.026 ddG = 10.393
VAL Mutation: IE = -100.395 ddG = 11.024
TRP Mutation: IE = -101.622 ddG = 9.797
