# Supplementary material for: Developing similarity matrices for antibody-protein binding interactions
Source: PLoS One. 2023 Oct 26;18(10):e0293606. doi: 10.1371/journal.pone.0293606 (PMC10602319; doi:10.1371/journal.pone.0293606)
Supplement: S1 File — is a zip file containing every energy calculated in this analysis. (ZIP) [file pone.0293606.s006.zip › PPI Similarity Matrix Data/aB_amb/3BN9_Antibody_Mutation_Energies.txt]

3BN9 Results
Wildtype Interaction Energy: -167.251

Antibody Residue SER 57 D
ALA Mutation: IE = -154.424 ddG = 12.827
CYS Mutation: IE = -165.301 ddG = 1.950
ASP Mutation: IE = -149.153 ddG = 18.098
GLU Mutation: IE = -147.436 ddG = 19.815
PHE Mutation: IE = -163.612 ddG = 3.639
GLY Mutation: IE = -165.277 ddG = 1.974
HIS Mutation: IE = -156.232 ddG = 11.019
ILE Mutation: IE = -153.397 ddG = 13.854
LYS Mutation: IE = -167.481 ddG = -0.230
LEU Mutation: IE = -162.868 ddG = 4.383
MET Mutation: IE = -157.479 ddG = 9.772
ASN Mutation: IE = -165.959 ddG = 1.292
PRO Mutation: IE = -161.102 ddG = 6.149
GLN Mutation: IE = -154.208 ddG = 13.043
ARG Mutation: IE = -177.991 ddG = -10.740
THR Mutation: IE = -162.504 ddG = 4.747
VAL Mutation: IE = -151.122 ddG = 16.129
TRP Mutation: IE = -165.595 ddG = 1.656
TYR Mutation: IE = -159.584 ddG = 7.667

Antibody Residue SER 64 D
ALA Mutation: IE = -156.077 ddG = 11.174
CYS Mutation: IE = -157.101 ddG = 10.150
ASP Mutation: IE = -166.206 ddG = 1.045
GLU Mutation: IE = -157.770 ddG = 9.481
PHE Mutation: IE = -157.036 ddG = 10.215
GLY Mutation: IE = -159.724 ddG = 7.527
HIS Mutation: IE = -158.233 ddG = 9.018
ILE Mutation: IE = -164.853 ddG = 2.398
LYS Mutation: IE = -172.722 ddG = -5.471
LEU Mutation: IE = -166.989 ddG = 0.262
MET Mutation: IE = -157.543 ddG = 9.708
ASN Mutation: IE = -171.791 ddG = -4.540
PRO Mutation: IE = -168.555 ddG = -1.304
GLN Mutation: IE = -157.828 ddG = 9.423
ARG Mutation: IE = -163.870 ddG = 3.381
THR Mutation: IE = -167.492 ddG = -0.241
VAL Mutation: IE = -155.466 ddG = 11.785
TRP Mutation: IE = -160.708 ddG = 6.543
TYR Mutation: IE = -156.352 ddG = 10.899

Antibody Residue TYR 111 D
ALA Mutation: IE = -155.042 ddG = 12.209
CYS Mutation: IE = -155.518 ddG = 11.733
ASP Mutation: IE = -152.612 ddG = 14.639
GLU Mutation: IE = -163.219 ddG = 4.032
PHE Mutation: IE = -158.616 ddG = 8.635
GLY Mutation: IE = -152.356 ddG = 14.895
HIS Mutation: IE = -164.268 ddG = 2.983
ILE Mutation: IE = -156.212 ddG = 11.039
LYS Mutation: IE = -164.378 ddG = 2.873
LEU Mutation: IE = -155.116 ddG = 12.135
MET Mutation: IE = -154.608 ddG = 12.643
ASN Mutation: IE = -158.848 ddG = 8.403
PRO Mutation: IE = -156.618 ddG = 10.633
GLN Mutation: IE = -160.352 ddG = 6.899
ARG Mutation: IE = -163.750 ddG = 3.501
SER Mutation: IE = -154.319 ddG = 12.932
THR Mutation: IE = -154.628 ddG = 12.623
VAL Mutation: IE = -151.084 ddG = 16.167
TRP Mutation: IE = -155.605 ddG = 11.646

Antibody Residue ARG 111C D
ALA Mutation: IE = -126.742 ddG = 40.509
CYS Mutation: IE = -127.417 ddG = 39.834
ASP Mutation: IE = -132.699 ddG = 34.552
GLU Mutation: IE = -138.237 ddG = 29.014
PHE Mutation: IE = -139.831 ddG = 27.420
GLY Mutation: IE = -130.291 ddG = 36.960
HIS Mutation: IE = -132.118 ddG = 35.133
ILE Mutation: IE = -126.813 ddG = 40.438
LYS Mutation: IE = -149.991 ddG = 17.260
LEU Mutation: IE = -140.408 ddG = 26.843
MET Mutation: IE = -136.196 ddG = 31.055
ASN Mutation: IE = -129.739 ddG = 37.512
PRO Mutation: IE = -126.668 ddG = 40.583
GLN Mutation: IE = -138.919 ddG = 28.332
SER Mutation: IE = -132.736 ddG = 34.515
THR Mutation: IE = -133.201 ddG = 34.050
VAL Mutation: IE = -131.146 ddG = 36.105
TRP Mutation: IE = -134.880 ddG = 32.371
TYR Mutation: IE = -141.180 ddG = 26.071

Antibody Residue ARG 111D D
ALA Mutation: IE = -153.890 ddG = 13.361
CYS Mutation: IE = -151.785 ddG = 15.466
ASP Mutation: IE = -155.319 ddG = 11.932
GLU Mutation: IE = -153.263 ddG = 13.988
PHE Mutation: IE = -155.671 ddG = 11.580
GLY Mutation: IE = -148.279 ddG = 18.972
HIS Mutation: IE = -155.293 ddG = 11.958
ILE Mutation: IE = -154.258 ddG = 12.993
LYS Mutation: IE = -157.884 ddG = 9.367
LEU Mutation: IE = -156.315 ddG = 10.936
MET Mutation: IE = -153.449 ddG = 13.802
ASN Mutation: IE = -155.214 ddG = 12.037
PRO Mutation: IE = -159.006 ddG = 8.245
GLN Mutation: IE = -155.451 ddG = 11.800
SER Mutation: IE = -154.464 ddG = 12.787
THR Mutation: IE = -159.291 ddG = 7.960
VAL Mutation: IE = -153.603 ddG = 13.648
TRP Mutation: IE = -163.193 ddG = 4.058
TYR Mutation: IE = -164.354 ddG = 2.897

Antibody Residue PRO 112C D
ALA Mutation: IE = -161.101 ddG = 6.150
CYS Mutation: IE = -166.212 ddG = 1.039
ASP Mutation: IE = -161.371 ddG = 5.880
GLU Mutation: IE = -151.174 ddG = 16.077
PHE Mutation: IE = -142.119 ddG = 25.132
GLY Mutation: IE = -163.491 ddG = 3.760
HIS Mutation: IE = -160.797 ddG = 6.454
ILE Mutation: IE = -157.619 ddG = 9.632
LYS Mutation: IE = -161.831 ddG = 5.420
LEU Mutation: IE = -154.008 ddG = 13.243
MET Mutation: IE = -152.335 ddG = 14.916
ASN Mutation: IE = -158.007 ddG = 9.244
GLN Mutation: IE = -176.539 ddG = -9.288
ARG Mutation: IE = -166.230 ddG = 1.021
SER Mutation: IE = -167.667 ddG = -0.416
THR Mutation: IE = -160.928 ddG = 6.323
VAL Mutation: IE = -158.582 ddG = 8.669
TRP Mutation: IE = 90.288 ddG = 257.539
TYR Mutation: IE = -157.859 ddG = 9.392

Antibody Residue ASN 112A D
ALA Mutation: IE = -150.216 ddG = 17.035
CYS Mutation: IE = -154.096 ddG = 13.155
ASP Mutation: IE = -163.026 ddG = 4.225
GLU Mutation: IE = -154.739 ddG = 12.512
PHE Mutation: IE = -159.421 ddG = 7.830
GLY Mutation: IE = -153.456 ddG = 13.795
HIS Mutation: IE = -157.741 ddG = 9.510
ILE Mutation: IE = -155.373 ddG = 11.878
LYS Mutation: IE = -160.339 ddG = 6.912
LEU Mutation: IE = -156.948 ddG = 10.303
MET Mutation: IE = -163.867 ddG = 3.384
PRO Mutation: IE = -166.374 ddG = 0.877
GLN Mutation: IE = -163.465 ddG = 3.786
ARG Mutation: IE = -170.048 ddG = -2.797
SER Mutation: IE = -162.779 ddG = 4.472
THR Mutation: IE = -156.666 ddG = 10.585
VAL Mutation: IE = -153.797 ddG = 13.454
TRP Mutation: IE = -159.726 ddG = 7.525
TYR Mutation: IE = -160.795 ddG = 6.456
