# Supplementary material for: Developing similarity matrices for antibody-protein binding interactions
Source: PLoS One. 2023 Oct 26;18(10):e0293606. doi: 10.1371/journal.pone.0293606 (PMC10602319; doi:10.1371/journal.pone.0293606)
Supplement: S1 File — is a zip file containing every energy calculated in this analysis. (ZIP) [file pone.0293606.s006.zip › PPI Similarity Matrix Data/aB_amb/3BSZ_Antibody_Mutation_Energies.txt]

3BSZ Results
Wildtype Interaction Energy: -145.610

Antibody Residue SER 36 H
ALA Mutation: IE = -132.075 ddG = 13.535
CYS Mutation: IE = -133.416 ddG = 12.194
ASP Mutation: IE = -133.561 ddG = 12.049
GLU Mutation: IE = -140.361 ddG = 5.249
PHE Mutation: IE = -136.586 ddG = 9.024
GLY Mutation: IE = -134.800 ddG = 10.810
HIS Mutation: IE = -133.835 ddG = 11.775
ILE Mutation: IE = -133.382 ddG = 12.228
LYS Mutation: IE = -140.641 ddG = 4.969
LEU Mutation: IE = -128.397 ddG = 17.213
MET Mutation: IE = -131.196 ddG = 14.414
ASN Mutation: IE = -130.374 ddG = 15.236
PRO Mutation: IE = -131.975 ddG = 13.635
GLN Mutation: IE = -130.841 ddG = 14.769
ARG Mutation: IE = -138.449 ddG = 7.161
THR Mutation: IE = -135.454 ddG = 10.156
VAL Mutation: IE = -131.521 ddG = 14.089
TRP Mutation: IE = -141.910 ddG = 3.700
TYR Mutation: IE = -137.985 ddG = 7.625

Antibody Residue ARG 56 L
ALA Mutation: IE = -125.195 ddG = 20.415
CYS Mutation: IE = -129.462 ddG = 16.148
ASP Mutation: IE = -119.810 ddG = 25.800
GLU Mutation: IE = -127.889 ddG = 17.721
PHE Mutation: IE = -125.283 ddG = 20.327
GLY Mutation: IE = -126.447 ddG = 19.163
HIS Mutation: IE = -130.232 ddG = 15.378
ILE Mutation: IE = -128.346 ddG = 17.264
LYS Mutation: IE = -123.594 ddG = 22.016
LEU Mutation: IE = -129.235 ddG = 16.375
MET Mutation: IE = -128.828 ddG = 16.782
ASN Mutation: IE = -126.345 ddG = 19.265
PRO Mutation: IE = -129.677 ddG = 15.933
GLN Mutation: IE = -137.157 ddG = 8.453
SER Mutation: IE = -124.459 ddG = 21.151
THR Mutation: IE = -122.913 ddG = 22.697
VAL Mutation: IE = -124.986 ddG = 20.624
TRP Mutation: IE = -125.593 ddG = 20.017
TYR Mutation: IE = -131.515 ddG = 14.095

Antibody Residue ASP 62 H
ALA Mutation: IE = -126.249 ddG = 19.361
CYS Mutation: IE = -127.404 ddG = 18.206
GLU Mutation: IE = -127.349 ddG = 18.261
PHE Mutation: IE = -130.294 ddG = 15.316
GLY Mutation: IE = -126.184 ddG = 19.426
HIS Mutation: IE = -126.228 ddG = 19.382
ILE Mutation: IE = -128.604 ddG = 17.006
LYS Mutation: IE = -126.151 ddG = 19.459
LEU Mutation: IE = -128.517 ddG = 17.093
MET Mutation: IE = -127.230 ddG = 18.380
ASN Mutation: IE = -125.491 ddG = 20.119
PRO Mutation: IE = -127.053 ddG = 18.557
GLN Mutation: IE = -130.735 ddG = 14.875
ARG Mutation: IE = -127.288 ddG = 18.322
SER Mutation: IE = -124.970 ddG = 20.640
THR Mutation: IE = -125.949 ddG = 19.661
VAL Mutation: IE = -128.444 ddG = 17.166
TRP Mutation: IE = -132.586 ddG = 13.024
TYR Mutation: IE = -126.523 ddG = 19.087

Antibody Residue PHE 109 H
ALA Mutation: IE = -132.406 ddG = 13.204
CYS Mutation: IE = -128.621 ddG = 16.989
ASP Mutation: IE = -134.934 ddG = 10.676
GLU Mutation: IE = -132.292 ddG = 13.318
GLY Mutation: IE = -126.720 ddG = 18.890
HIS Mutation: IE = -136.366 ddG = 9.244
ILE Mutation: IE = -131.891 ddG = 13.719
LYS Mutation: IE = -130.553 ddG = 15.057
LEU Mutation: IE = -129.142 ddG = 16.468
MET Mutation: IE = -134.259 ddG = 11.351
ASN Mutation: IE = -134.945 ddG = 10.665
PRO Mutation: IE = -128.431 ddG = 17.179
GLN Mutation: IE = -136.454 ddG = 9.156
ARG Mutation: IE = -138.871 ddG = 6.739
SER Mutation: IE = -131.211 ddG = 14.399
THR Mutation: IE = -133.186 ddG = 12.424
VAL Mutation: IE = -128.196 ddG = 17.414
TRP Mutation: IE = -133.979 ddG = 11.631
TYR Mutation: IE = -132.756 ddG = 12.854

Antibody Residue ASP 110 H
ALA Mutation: IE = -100.798 ddG = 44.812
CYS Mutation: IE = -106.453 ddG = 39.157
GLU Mutation: IE = -125.044 ddG = 20.566
PHE Mutation: IE = -110.071 ddG = 35.539
GLY Mutation: IE = -101.791 ddG = 43.819
HIS Mutation: IE = -111.881 ddG = 33.729
ILE Mutation: IE = -107.394 ddG = 38.216
LYS Mutation: IE = -111.146 ddG = 34.464
LEU Mutation: IE = -105.461 ddG = 40.149
MET Mutation: IE = -107.144 ddG = 38.466
ASN Mutation: IE = -112.818 ddG = 32.792
PRO Mutation: IE = -107.024 ddG = 38.586
GLN Mutation: IE = -110.084 ddG = 35.526
ARG Mutation: IE = -105.304 ddG = 40.306
SER Mutation: IE = -104.407 ddG = 41.203
THR Mutation: IE = -104.206 ddG = 41.404
VAL Mutation: IE = -106.433 ddG = 39.177
TRP Mutation: IE = -116.600 ddG = 29.010
TYR Mutation: IE = -109.298 ddG = 36.312

Antibody Residue ASP 114 L
ALA Mutation: IE = -129.685 ddG = 15.925
CYS Mutation: IE = -128.062 ddG = 17.548
GLU Mutation: IE = -130.198 ddG = 15.412
PHE Mutation: IE = -124.815 ddG = 20.795
GLY Mutation: IE = -129.129 ddG = 16.481
HIS Mutation: IE = -126.040 ddG = 19.570
ILE Mutation: IE = -130.263 ddG = 15.347
LYS Mutation: IE = -124.887 ddG = 20.723
LEU Mutation: IE = -126.080 ddG = 19.530
MET Mutation: IE = -128.833 ddG = 16.777
ASN Mutation: IE = -138.306 ddG = 7.304
PRO Mutation: IE = -128.763 ddG = 16.847
GLN Mutation: IE = -126.172 ddG = 19.438
ARG Mutation: IE = -126.338 ddG = 19.272
SER Mutation: IE = -129.872 ddG = 15.738
THR Mutation: IE = -129.519 ddG = 16.091
VAL Mutation: IE = -125.732 ddG = 19.878
TRP Mutation: IE = -128.825 ddG = 16.785
TYR Mutation: IE = -130.149 ddG = 15.461

Antibody Residue TYR 34 L
ALA Mutation: IE = -121.415 ddG = 24.195
CYS Mutation: IE = -129.010 ddG = 16.600
ASP Mutation: IE = -127.778 ddG = 17.832
GLU Mutation: IE = -121.310 ddG = 24.300
PHE Mutation: IE = -128.774 ddG = 16.836
GLY Mutation: IE = -125.661 ddG = 19.949
HIS Mutation: IE = -128.104 ddG = 17.506
ILE Mutation: IE = -123.834 ddG = 21.776
LYS Mutation: IE = -127.254 ddG = 18.356
LEU Mutation: IE = -122.884 ddG = 22.726
MET Mutation: IE = -123.931 ddG = 21.679
ASN Mutation: IE = -133.681 ddG = 11.929
PRO Mutation: IE = -123.212 ddG = 22.398
GLN Mutation: IE = -126.851 ddG = 18.759
ARG Mutation: IE = -120.777 ddG = 24.833
SER Mutation: IE = -126.808 ddG = 18.802
THR Mutation: IE = -127.516 ddG = 18.094
VAL Mutation: IE = -124.350 ddG = 21.260
TRP Mutation: IE = -128.572 ddG = 17.038
