# Supplementary material for: Developing similarity matrices for antibody-protein binding interactions
Source: PLoS One. 2023 Oct 26;18(10):e0293606. doi: 10.1371/journal.pone.0293606 (PMC10602319; doi:10.1371/journal.pone.0293606)
Supplement: S1 File — is a zip file containing every energy calculated in this analysis. (ZIP) [file pone.0293606.s006.zip › PPI Similarity Matrix Data/aB_amb/3C09_Antibody_Mutation_Energies.txt]

3C09 Results
Wildtype Interaction Energy: -140.343

Antibody Residue TYR 38 L
ALA Mutation: IE = -130.972 ddG = 9.371
CYS Mutation: IE = -133.060 ddG = 7.283
ASP Mutation: IE = -131.200 ddG = 9.143
GLU Mutation: IE = -129.430 ddG = 10.913
PHE Mutation: IE = -131.779 ddG = 8.564
GLY Mutation: IE = -131.404 ddG = 8.939
HIS Mutation: IE = -132.608 ddG = 7.735
ILE Mutation: IE = -132.106 ddG = 8.237
LYS Mutation: IE = -133.727 ddG = 6.616
LEU Mutation: IE = -132.566 ddG = 7.777
MET Mutation: IE = -133.291 ddG = 7.052
ASN Mutation: IE = -133.066 ddG = 7.277
PRO Mutation: IE = -134.108 ddG = 6.235
GLN Mutation: IE = -132.766 ddG = 7.577
ARG Mutation: IE = -143.385 ddG = -3.042
SER Mutation: IE = -129.985 ddG = 10.358
THR Mutation: IE = -137.269 ddG = 3.074
VAL Mutation: IE = -131.713 ddG = 8.630
TRP Mutation: IE = -128.726 ddG = 11.617

Antibody Residue GLU 55 H
ALA Mutation: IE = -130.893 ddG = 9.450
CYS Mutation: IE = -126.348 ddG = 13.995
ASP Mutation: IE = -134.513 ddG = 5.830
PHE Mutation: IE = -124.326 ddG = 16.017
GLY Mutation: IE = -130.826 ddG = 9.517
HIS Mutation: IE = -121.682 ddG = 18.661
ILE Mutation: IE = -129.466 ddG = 10.877
LYS Mutation: IE = -129.847 ddG = 10.496
LEU Mutation: IE = -123.386 ddG = 16.957
MET Mutation: IE = -129.921 ddG = 10.422
ASN Mutation: IE = -127.504 ddG = 12.839
PRO Mutation: IE = -129.701 ddG = 10.642
GLN Mutation: IE = -130.136 ddG = 10.207
ARG Mutation: IE = -133.133 ddG = 7.210
SER Mutation: IE = -128.997 ddG = 11.346
THR Mutation: IE = -124.069 ddG = 16.274
VAL Mutation: IE = -125.589 ddG = 14.754
TRP Mutation: IE = -127.786 ddG = 12.557
TYR Mutation: IE = -125.245 ddG = 15.098

Antibody Residue ASP 56 L
ALA Mutation: IE = -128.608 ddG = 11.735
CYS Mutation: IE = -126.881 ddG = 13.462
GLU Mutation: IE = -127.809 ddG = 12.534
PHE Mutation: IE = -129.879 ddG = 10.464
GLY Mutation: IE = -127.300 ddG = 13.043
HIS Mutation: IE = -127.886 ddG = 12.457
ILE Mutation: IE = -129.923 ddG = 10.420
LYS Mutation: IE = -126.036 ddG = 14.307
LEU Mutation: IE = -128.846 ddG = 11.497
MET Mutation: IE = -130.081 ddG = 10.262
ASN Mutation: IE = -127.103 ddG = 13.240
PRO Mutation: IE = -128.879 ddG = 11.464
GLN Mutation: IE = -128.642 ddG = 11.701
ARG Mutation: IE = -127.552 ddG = 12.791
SER Mutation: IE = -126.850 ddG = 13.493
THR Mutation: IE = -129.015 ddG = 11.328
VAL Mutation: IE = -129.971 ddG = 10.372
TRP Mutation: IE = -128.326 ddG = 12.017
TYR Mutation: IE = -128.544 ddG = 11.799

Antibody Residue ARG 64 H
ALA Mutation: IE = -124.113 ddG = 16.230
CYS Mutation: IE = -124.579 ddG = 15.764
ASP Mutation: IE = -123.499 ddG = 16.844
GLU Mutation: IE = -114.211 ddG = 26.132
PHE Mutation: IE = -121.678 ddG = 18.665
GLY Mutation: IE = -124.570 ddG = 15.773
HIS Mutation: IE = -117.957 ddG = 22.386
ILE Mutation: IE = -125.275 ddG = 15.068
LYS Mutation: IE = -136.909 ddG = 3.434
LEU Mutation: IE = -121.836 ddG = 18.507
MET Mutation: IE = -123.966 ddG = 16.377
ASN Mutation: IE = -132.305 ddG = 8.038
PRO Mutation: IE = -121.769 ddG = 18.574
GLN Mutation: IE = -125.715 ddG = 14.628
SER Mutation: IE = -129.507 ddG = 10.836
THR Mutation: IE = -134.871 ddG = 5.472
VAL Mutation: IE = -125.162 ddG = 15.181
TRP Mutation: IE = -118.085 ddG = 22.258
TYR Mutation: IE = -125.434 ddG = 14.909

Antibody Residue ASP 108 H
ALA Mutation: IE = -136.616 ddG = 3.727
CYS Mutation: IE = -129.090 ddG = 11.253
GLU Mutation: IE = -145.370 ddG = -5.027
PHE Mutation: IE = -125.251 ddG = 15.092
GLY Mutation: IE = -126.968 ddG = 13.375
HIS Mutation: IE = -131.628 ddG = 8.715
ILE Mutation: IE = -124.334 ddG = 16.009
LYS Mutation: IE = -131.071 ddG = 9.272
LEU Mutation: IE = -121.328 ddG = 19.015
MET Mutation: IE = -126.754 ddG = 13.589
ASN Mutation: IE = -141.916 ddG = -1.573
PRO Mutation: IE = -125.569 ddG = 14.774
GLN Mutation: IE = -137.175 ddG = 3.168
ARG Mutation: IE = -130.007 ddG = 10.336
SER Mutation: IE = -140.723 ddG = -0.380
THR Mutation: IE = -138.087 ddG = 2.256
VAL Mutation: IE = -124.451 ddG = 15.892
TRP Mutation: IE = -126.320 ddG = 14.023
TYR Mutation: IE = -126.139 ddG = 14.204

Antibody Residue TYR 109 H
ALA Mutation: IE = -140.889 ddG = -0.546
CYS Mutation: IE = -152.784 ddG = -12.441
ASP Mutation: IE = -155.614 ddG = -15.271
GLU Mutation: IE = -153.614 ddG = -13.271
PHE Mutation: IE = -155.387 ddG = -15.044
GLY Mutation: IE = -148.021 ddG = -7.678
HIS Mutation: IE = -152.862 ddG = -12.519
ILE Mutation: IE = -132.723 ddG = 7.620
LYS Mutation: IE = -147.021 ddG = -6.678
LEU Mutation: IE = -140.279 ddG = 0.064
MET Mutation: IE = -146.411 ddG = -6.068
ASN Mutation: IE = -144.908 ddG = -4.565
PRO Mutation: IE = -146.604 ddG = -6.261
GLN Mutation: IE = -150.266 ddG = -9.923
ARG Mutation: IE = -145.415 ddG = -5.072
SER Mutation: IE = -150.792 ddG = -10.449
THR Mutation: IE = -149.623 ddG = -9.280
VAL Mutation: IE = -140.933 ddG = -0.590
TRP Mutation: IE = -165.642 ddG = -25.299

Antibody Residue TYR 111 H
ALA Mutation: IE = -137.502 ddG = 2.841
CYS Mutation: IE = -144.138 ddG = -3.795
ASP Mutation: IE = -140.641 ddG = -0.298
GLU Mutation: IE = -140.210 ddG = 0.133
PHE Mutation: IE = -143.648 ddG = -3.305
GLY Mutation: IE = -138.899 ddG = 1.444
HIS Mutation: IE = -141.253 ddG = -0.910
ILE Mutation: IE = -148.265 ddG = -7.922
LYS Mutation: IE = -140.552 ddG = -0.209
LEU Mutation: IE = -138.526 ddG = 1.817
MET Mutation: IE = -142.492 ddG = -2.149
ASN Mutation: IE = -139.578 ddG = 0.765
PRO Mutation: IE = -140.902 ddG = -0.559
GLN Mutation: IE = -139.726 ddG = 0.617
ARG Mutation: IE = -140.493 ddG = -0.150
SER Mutation: IE = -138.735 ddG = 1.608
THR Mutation: IE = -139.670 ddG = 0.673
VAL Mutation: IE = -138.845 ddG = 1.498
TRP Mutation: IE = -145.376 ddG = -5.033
