# Supplementary material for: Developing similarity matrices for antibody-protein binding interactions
Source: PLoS One. 2023 Oct 26;18(10):e0293606. doi: 10.1371/journal.pone.0293606 (PMC10602319; doi:10.1371/journal.pone.0293606)
Supplement: S1 File — is a zip file containing every energy calculated in this analysis. (ZIP) [file pone.0293606.s006.zip › PPI Similarity Matrix Data/aB_amb/3CFI_Antibody_Mutation_Energies.txt]

3CFI Results
Wildtype Interaction Energy: -134.395

Antibody Residue TYR 37 I
ALA Mutation: IE = -126.222 ddG = 8.173
CYS Mutation: IE = -128.298 ddG = 6.097
ASP Mutation: IE = -125.966 ddG = 8.429
GLU Mutation: IE = -126.987 ddG = 7.408
PHE Mutation: IE = -126.453 ddG = 7.942
GLY Mutation: IE = -126.009 ddG = 8.386
HIS Mutation: IE = -128.373 ddG = 6.022
ILE Mutation: IE = -125.424 ddG = 8.971
LYS Mutation: IE = -135.780 ddG = -1.385
LEU Mutation: IE = -125.792 ddG = 8.603
MET Mutation: IE = -126.848 ddG = 7.547
ASN Mutation: IE = -129.321 ddG = 5.074
PRO Mutation: IE = -121.226 ddG = 13.169
GLN Mutation: IE = -126.220 ddG = 8.175
ARG Mutation: IE = -128.698 ddG = 5.697
SER Mutation: IE = -127.591 ddG = 6.804
THR Mutation: IE = -126.436 ddG = 7.959
VAL Mutation: IE = -127.411 ddG = 6.984
TRP Mutation: IE = -125.906 ddG = 8.489

Antibody Residue ARG 58 I
ALA Mutation: IE = -111.859 ddG = 22.536
CYS Mutation: IE = -112.048 ddG = 22.347
ASP Mutation: IE = -113.153 ddG = 21.242
GLU Mutation: IE = -114.421 ddG = 19.974
PHE Mutation: IE = -117.294 ddG = 17.101
GLY Mutation: IE = -111.768 ddG = 22.627
HIS Mutation: IE = -115.286 ddG = 19.109
ILE Mutation: IE = -112.777 ddG = 21.618
LYS Mutation: IE = -115.330 ddG = 19.065
LEU Mutation: IE = -114.038 ddG = 20.357
MET Mutation: IE = -113.695 ddG = 20.700
ASN Mutation: IE = -114.380 ddG = 20.015
PRO Mutation: IE = -113.175 ddG = 21.220
GLN Mutation: IE = -113.803 ddG = 20.592
SER Mutation: IE = -112.157 ddG = 22.238
THR Mutation: IE = -111.988 ddG = 22.407
VAL Mutation: IE = -114.401 ddG = 19.994
TRP Mutation: IE = -114.532 ddG = 19.863
TYR Mutation: IE = -117.152 ddG = 17.243

Antibody Residue ARG 113 I
ALA Mutation: IE = -127.967 ddG = 6.428
CYS Mutation: IE = -129.482 ddG = 4.913
ASP Mutation: IE = -129.319 ddG = 5.076
GLU Mutation: IE = -133.127 ddG = 1.268
PHE Mutation: IE = -132.343 ddG = 2.052
GLY Mutation: IE = -124.335 ddG = 10.060
HIS Mutation: IE = 236.910 ddG = 371.305
ILE Mutation: IE = -131.418 ddG = 2.977
LYS Mutation: IE = -130.733 ddG = 3.662
LEU Mutation: IE = -128.886 ddG = 5.509
MET Mutation: IE = -131.768 ddG = 2.627
ASN Mutation: IE = -129.069 ddG = 5.326
PRO Mutation: IE = -127.939 ddG = 6.456
GLN Mutation: IE = -132.820 ddG = 1.575
SER Mutation: IE = -134.554 ddG = -0.159
THR Mutation: IE = -135.192 ddG = -0.797
VAL Mutation: IE = -131.297 ddG = 3.098
TRP Mutation: IE = 238.309 ddG = 372.704
TYR Mutation: IE = 184.846 ddG = 319.241

Antibody Residue ASP 114 I
ALA Mutation: IE = -111.195 ddG = 23.200
CYS Mutation: IE = -114.606 ddG = 19.789
GLU Mutation: IE = -123.127 ddG = 11.268
PHE Mutation: IE = -115.819 ddG = 18.576
GLY Mutation: IE = -111.069 ddG = 23.326
HIS Mutation: IE = -117.232 ddG = 17.163
ILE Mutation: IE = -112.422 ddG = 21.973
LYS Mutation: IE = -116.352 ddG = 18.043
LEU Mutation: IE = -120.834 ddG = 13.561
MET Mutation: IE = -118.186 ddG = 16.209
ASN Mutation: IE = -120.380 ddG = 14.015
PRO Mutation: IE = -106.354 ddG = 28.041
GLN Mutation: IE = -119.109 ddG = 15.286
ARG Mutation: IE = -121.582 ddG = 12.813
SER Mutation: IE = -119.816 ddG = 14.579
THR Mutation: IE = -112.404 ddG = 21.991
VAL Mutation: IE = -116.786 ddG = 17.609
TRP Mutation: IE = -120.522 ddG = 13.873
TYR Mutation: IE = -119.363 ddG = 15.032

Antibody Residue TRP 115 I
ALA Mutation: IE = -126.186 ddG = 8.209
CYS Mutation: IE = -127.162 ddG = 7.233
ASP Mutation: IE = -126.301 ddG = 8.094
GLU Mutation: IE = -126.293 ddG = 8.102
PHE Mutation: IE = -130.011 ddG = 4.384
GLY Mutation: IE = -126.424 ddG = 7.971
HIS Mutation: IE = -130.476 ddG = 3.919
ILE Mutation: IE = -124.742 ddG = 9.653
LYS Mutation: IE = -134.834 ddG = -0.439
LEU Mutation: IE = -127.707 ddG = 6.688
MET Mutation: IE = -127.518 ddG = 6.877
ASN Mutation: IE = -128.457 ddG = 5.938
PRO Mutation: IE = -125.970 ddG = 8.425
GLN Mutation: IE = -133.084 ddG = 1.311
ARG Mutation: IE = -127.863 ddG = 6.532
SER Mutation: IE = -126.497 ddG = 7.898
THR Mutation: IE = -123.779 ddG = 10.616
VAL Mutation: IE = -125.820 ddG = 8.575
TYR Mutation: IE = -129.426 ddG = 4.969

Antibody Residue TYR 116 I
ALA Mutation: IE = -124.547 ddG = 9.848
CYS Mutation: IE = -126.134 ddG = 8.261
ASP Mutation: IE = -139.713 ddG = -5.318
GLU Mutation: IE = -132.500 ddG = 1.895
PHE Mutation: IE = -130.947 ddG = 3.448
GLY Mutation: IE = -124.791 ddG = 9.604
HIS Mutation: IE = -127.467 ddG = 6.928
ILE Mutation: IE = -128.566 ddG = 5.829
LYS Mutation: IE = -124.942 ddG = 9.453
LEU Mutation: IE = -127.976 ddG = 6.419
MET Mutation: IE = -128.413 ddG = 5.982
ASN Mutation: IE = -132.348 ddG = 2.047
PRO Mutation: IE = -126.462 ddG = 7.933
GLN Mutation: IE = -131.769 ddG = 2.626
ARG Mutation: IE = -129.930 ddG = 4.465
SER Mutation: IE = -125.034 ddG = 9.361
THR Mutation: IE = -126.040 ddG = 8.355
VAL Mutation: IE = -127.417 ddG = 6.978
TRP Mutation: IE = -133.512 ddG = 0.883

Antibody Residue ARG 118 I
ALA Mutation: IE = -130.003 ddG = 4.392
CYS Mutation: IE = -131.382 ddG = 3.013
ASP Mutation: IE = -121.949 ddG = 12.446
GLU Mutation: IE = -121.400 ddG = 12.995
PHE Mutation: IE = -127.576 ddG = 6.819
GLY Mutation: IE = -129.260 ddG = 5.135
HIS Mutation: IE = -119.832 ddG = 14.563
ILE Mutation: IE = -128.124 ddG = 6.271
LYS Mutation: IE = -134.970 ddG = -0.575
LEU Mutation: IE = -125.749 ddG = 8.646
MET Mutation: IE = -124.648 ddG = 9.747
ASN Mutation: IE = -124.953 ddG = 9.442
PRO Mutation: IE = -123.365 ddG = 11.030
GLN Mutation: IE = -124.318 ddG = 10.077
SER Mutation: IE = -138.399 ddG = -4.004
THR Mutation: IE = -138.005 ddG = -3.610
VAL Mutation: IE = -124.668 ddG = 9.727
TRP Mutation: IE = -121.497 ddG = 12.898
TYR Mutation: IE = -130.886 ddG = 3.509
