# Supplementary material for: Developing similarity matrices for antibody-protein binding interactions
Source: PLoS One. 2023 Oct 26;18(10):e0293606. doi: 10.1371/journal.pone.0293606 (PMC10602319; doi:10.1371/journal.pone.0293606)
Supplement: S1 File — is a zip file containing every energy calculated in this analysis. (ZIP) [file pone.0293606.s006.zip › PPI Similarity Matrix Data/aB_amb/3CSY_Antibody_Mutation_Energies.txt]

3CSY Results
Wildtype Interaction Energy: -112.020

Antibody Residue ASN 36 A
ALA Mutation: IE = -105.068 ddG = 6.952
CYS Mutation: IE = -105.477 ddG = 6.543
ASP Mutation: IE = -104.505 ddG = 7.515
GLU Mutation: IE = -114.416 ddG = -2.396
PHE Mutation: IE = -108.830 ddG = 3.190
GLY Mutation: IE = -104.141 ddG = 7.879
HIS Mutation: IE = -111.875 ddG = 0.145
ILE Mutation: IE = -104.523 ddG = 7.497
LYS Mutation: IE = -108.167 ddG = 3.853
LEU Mutation: IE = -108.279 ddG = 3.741
MET Mutation: IE = -101.648 ddG = 10.372
PRO Mutation: IE = -107.714 ddG = 4.306
GLN Mutation: IE = -111.878 ddG = 0.142
ARG Mutation: IE = -104.441 ddG = 7.579
SER Mutation: IE = -103.648 ddG = 8.372
THR Mutation: IE = -103.302 ddG = 8.718
VAL Mutation: IE = -103.121 ddG = 8.899
TRP Mutation: IE = -108.073 ddG = 3.947
TYR Mutation: IE = -110.501 ddG = 1.519

Antibody Residue TYR 55 B
ALA Mutation: IE = -107.276 ddG = 4.744
CYS Mutation: IE = -104.095 ddG = 7.925
ASP Mutation: IE = -97.524 ddG = 14.496
GLU Mutation: IE = -114.245 ddG = -2.225
PHE Mutation: IE = -104.210 ddG = 7.810
GLY Mutation: IE = -107.754 ddG = 4.266
HIS Mutation: IE = -102.971 ddG = 9.049
ILE Mutation: IE = -104.596 ddG = 7.424
LYS Mutation: IE = -106.085 ddG = 5.935
LEU Mutation: IE = -107.592 ddG = 4.428
MET Mutation: IE = -111.203 ddG = 0.817
ASN Mutation: IE = -103.050 ddG = 8.970
PRO Mutation: IE = -103.586 ddG = 8.434
GLN Mutation: IE = -108.878 ddG = 3.142
ARG Mutation: IE = -106.453 ddG = 5.567
SER Mutation: IE = -107.347 ddG = 4.673
THR Mutation: IE = -104.551 ddG = 7.469
VAL Mutation: IE = -107.058 ddG = 4.962
TRP Mutation: IE = -105.612 ddG = 6.408

Antibody Residue SER 57 A
ALA Mutation: IE = -107.348 ddG = 4.672
CYS Mutation: IE = -106.870 ddG = 5.150
ASP Mutation: IE = -104.197 ddG = 7.823
GLU Mutation: IE = -104.338 ddG = 7.682
PHE Mutation: IE = -105.704 ddG = 6.316
GLY Mutation: IE = -107.779 ddG = 4.241
HIS Mutation: IE = -105.562 ddG = 6.458
ILE Mutation: IE = -103.923 ddG = 8.097
LYS Mutation: IE = -103.704 ddG = 8.316
LEU Mutation: IE = -104.567 ddG = 7.453
MET Mutation: IE = -105.210 ddG = 6.810
ASN Mutation: IE = -110.682 ddG = 1.338
PRO Mutation: IE = -107.759 ddG = 4.261
GLN Mutation: IE = -106.572 ddG = 5.448
ARG Mutation: IE = -102.030 ddG = 9.990
THR Mutation: IE = -104.780 ddG = 7.240
VAL Mutation: IE = -102.918 ddG = 9.102
TRP Mutation: IE = -104.097 ddG = 7.923
TYR Mutation: IE = -106.609 ddG = 5.411

Antibody Residue SER 58 A
ALA Mutation: IE = -109.911 ddG = 2.109
CYS Mutation: IE = -109.542 ddG = 2.478
ASP Mutation: IE = -120.536 ddG = -8.516
GLU Mutation: IE = -107.004 ddG = 5.016
PHE Mutation: IE = -108.635 ddG = 3.385
GLY Mutation: IE = -112.100 ddG = -0.080
HIS Mutation: IE = -109.370 ddG = 2.650
ILE Mutation: IE = -109.910 ddG = 2.110
LYS Mutation: IE = -101.678 ddG = 10.342
LEU Mutation: IE = -107.984 ddG = 4.036
MET Mutation: IE = -106.765 ddG = 5.255
ASN Mutation: IE = -114.171 ddG = -2.151
PRO Mutation: IE = -107.930 ddG = 4.090
GLN Mutation: IE = -115.364 ddG = -3.344
ARG Mutation: IE = -127.338 ddG = -15.318
THR Mutation: IE = -113.803 ddG = -1.783
VAL Mutation: IE = -107.739 ddG = 4.281
TRP Mutation: IE = -108.923 ddG = 3.097
TYR Mutation: IE = -105.030 ddG = 6.990

Antibody Residue SER 59 A
ALA Mutation: IE = -111.580 ddG = 0.440
CYS Mutation: IE = -110.547 ddG = 1.473
ASP Mutation: IE = -105.940 ddG = 6.080
GLU Mutation: IE = -111.676 ddG = 0.344
PHE Mutation: IE = -106.329 ddG = 5.691
GLY Mutation: IE = -111.510 ddG = 0.510
HIS Mutation: IE = -109.067 ddG = 2.953
ILE Mutation: IE = -112.192 ddG = -0.172
LYS Mutation: IE = -123.578 ddG = -11.558
LEU Mutation: IE = -108.856 ddG = 3.164
MET Mutation: IE = -113.160 ddG = -1.140
ASN Mutation: IE = -117.397 ddG = -5.377
PRO Mutation: IE = -109.357 ddG = 2.663
GLN Mutation: IE = -109.101 ddG = 2.919
ARG Mutation: IE = -116.880 ddG = -4.860
THR Mutation: IE = -113.679 ddG = -1.659
VAL Mutation: IE = -110.685 ddG = 1.335
TRP Mutation: IE = -107.605 ddG = 4.415
TYR Mutation: IE = -109.137 ddG = 2.883

Antibody Residue GLU 68 B
ALA Mutation: IE = -104.017 ddG = 8.003
CYS Mutation: IE = -101.622 ddG = 10.398
ASP Mutation: IE = -102.939 ddG = 9.081
PHE Mutation: IE = -103.610 ddG = 8.410
GLY Mutation: IE = -105.173 ddG = 6.847
HIS Mutation: IE = -102.490 ddG = 9.530
ILE Mutation: IE = -102.105 ddG = 9.915
LYS Mutation: IE = -102.034 ddG = 9.986
LEU Mutation: IE = -105.194 ddG = 6.826
MET Mutation: IE = -102.232 ddG = 9.788
ASN Mutation: IE = -100.411 ddG = 11.609
PRO Mutation: IE = -100.704 ddG = 11.316
GLN Mutation: IE = -101.578 ddG = 10.442
ARG Mutation: IE = -98.981 ddG = 13.039
SER Mutation: IE = -97.117 ddG = 14.903
THR Mutation: IE = -101.248 ddG = 10.772
VAL Mutation: IE = -101.725 ddG = 10.295
TRP Mutation: IE = -101.427 ddG = 10.593
TYR Mutation: IE = -102.759 ddG = 9.261

Antibody Residue ARG 110 A
ALA Mutation: IE = -96.485 ddG = 15.535
CYS Mutation: IE = -96.674 ddG = 15.346
ASP Mutation: IE = -110.575 ddG = 1.445
GLU Mutation: IE = -106.741 ddG = 5.279
PHE Mutation: IE = -99.495 ddG = 12.525
GLY Mutation: IE = -97.188 ddG = 14.832
HIS Mutation: IE = -101.975 ddG = 10.045
ILE Mutation: IE = -98.161 ddG = 13.859
LYS Mutation: IE = -100.395 ddG = 11.625
LEU Mutation: IE = -95.342 ddG = 16.678
MET Mutation: IE = -98.932 ddG = 13.088
ASN Mutation: IE = -96.349 ddG = 15.671
PRO Mutation: IE = -96.079 ddG = 15.941
GLN Mutation: IE = -98.682 ddG = 13.338
SER Mutation: IE = -96.065 ddG = 15.955
THR Mutation: IE = -97.460 ddG = 14.560
VAL Mutation: IE = -97.437 ddG = 14.583
TRP Mutation: IE = -96.474 ddG = 15.546
TYR Mutation: IE = -99.604 ddG = 12.416
