# Supplementary material for: Developing similarity matrices for antibody-protein binding interactions
Source: PLoS One. 2023 Oct 26;18(10):e0293606. doi: 10.1371/journal.pone.0293606 (PMC10602319; doi:10.1371/journal.pone.0293606)
Supplement: S1 File — is a zip file containing every energy calculated in this analysis. (ZIP) [file pone.0293606.s006.zip › PPI Similarity Matrix Data/aB_amb/3D85_Antibody_Mutation_Energies.txt]

3D85 Results
Wildtype Interaction Energy: -95.366

Antibody Residue TYR 38 A
ALA Mutation: IE = -83.436 ddG = 11.930
CYS Mutation: IE = -84.219 ddG = 11.147
ASP Mutation: IE = -81.847 ddG = 13.519
GLU Mutation: IE = -84.585 ddG = 10.781
PHE Mutation: IE = -82.341 ddG = 13.025
GLY Mutation: IE = -83.855 ddG = 11.511
HIS Mutation: IE = -84.863 ddG = 10.503
ILE Mutation: IE = -82.649 ddG = 12.717
LYS Mutation: IE = -82.997 ddG = 12.369
LEU Mutation: IE = -81.473 ddG = 13.893
MET Mutation: IE = -78.960 ddG = 16.406
ASN Mutation: IE = -83.527 ddG = 11.839
PRO Mutation: IE = -83.989 ddG = 11.377
GLN Mutation: IE = -82.348 ddG = 13.018
ARG Mutation: IE = -88.830 ddG = 6.536
SER Mutation: IE = -83.538 ddG = 11.828
THR Mutation: IE = -84.841 ddG = 10.525
VAL Mutation: IE = -83.416 ddG = 11.950
TRP Mutation: IE = -84.164 ddG = 11.202

Antibody Residue TYR 55 B
ALA Mutation: IE = -78.602 ddG = 16.764
CYS Mutation: IE = -79.523 ddG = 15.843
ASP Mutation: IE = -76.585 ddG = 18.781
GLU Mutation: IE = -73.023 ddG = 22.343
PHE Mutation: IE = -72.853 ddG = 22.513
GLY Mutation: IE = -78.497 ddG = 16.869
HIS Mutation: IE = -74.157 ddG = 21.209
ILE Mutation: IE = -79.810 ddG = 15.556
LYS Mutation: IE = -88.273 ddG = 7.093
LEU Mutation: IE = -77.387 ddG = 17.979
MET Mutation: IE = -81.369 ddG = 13.997
ASN Mutation: IE = -78.702 ddG = 16.664
PRO Mutation: IE = -78.279 ddG = 17.087
GLN Mutation: IE = -82.460 ddG = 12.906
ARG Mutation: IE = -90.969 ddG = 4.397
SER Mutation: IE = -80.620 ddG = 14.746
THR Mutation: IE = -78.970 ddG = 16.396
VAL Mutation: IE = -78.868 ddG = 16.498
TRP Mutation: IE = -73.591 ddG = 21.775

Antibody Residue ASN 57 B
ALA Mutation: IE = -75.380 ddG = 19.986
CYS Mutation: IE = -81.201 ddG = 14.165
ASP Mutation: IE = -72.014 ddG = 23.352
GLU Mutation: IE = -75.204 ddG = 20.162
PHE Mutation: IE = -85.531 ddG = 9.835
GLY Mutation: IE = -76.785 ddG = 18.581
HIS Mutation: IE = -87.574 ddG = 7.792
ILE Mutation: IE = -84.722 ddG = 10.644
LYS Mutation: IE = -84.486 ddG = 10.880
LEU Mutation: IE = -84.385 ddG = 10.981
MET Mutation: IE = -84.329 ddG = 11.037
PRO Mutation: IE = -79.615 ddG = 15.751
GLN Mutation: IE = -84.160 ddG = 11.206
ARG Mutation: IE = -85.091 ddG = 10.275
SER Mutation: IE = -80.621 ddG = 14.745
THR Mutation: IE = -77.138 ddG = 18.228
VAL Mutation: IE = -79.524 ddG = 15.842
TRP Mutation: IE = -87.760 ddG = 7.606
TYR Mutation: IE = -84.164 ddG = 11.202

Antibody Residue TYR 59 B
ALA Mutation: IE = -81.286 ddG = 14.080
CYS Mutation: IE = -80.981 ddG = 14.385
ASP Mutation: IE = -72.517 ddG = 22.849
GLU Mutation: IE = -92.564 ddG = 2.802
PHE Mutation: IE = -81.287 ddG = 14.079
GLY Mutation: IE = -80.227 ddG = 15.139
HIS Mutation: IE = -73.236 ddG = 22.130
ILE Mutation: IE = -81.002 ddG = 14.364
LYS Mutation: IE = -80.488 ddG = 14.878
LEU Mutation: IE = -82.032 ddG = 13.334
MET Mutation: IE = -81.817 ddG = 13.549
ASN Mutation: IE = -71.067 ddG = 24.299
PRO Mutation: IE = -80.602 ddG = 14.764
GLN Mutation: IE = -88.813 ddG = 6.553
ARG Mutation: IE = -75.448 ddG = 19.918
SER Mutation: IE = -80.799 ddG = 14.567
THR Mutation: IE = -80.521 ddG = 14.845
VAL Mutation: IE = -81.669 ddG = 13.697
TRP Mutation: IE = -68.512 ddG = 26.854

Antibody Residue ASN 107 B
ALA Mutation: IE = -86.807 ddG = 8.559
CYS Mutation: IE = -87.510 ddG = 7.856
ASP Mutation: IE = -82.658 ddG = 12.708
GLU Mutation: IE = -81.068 ddG = 14.298
PHE Mutation: IE = -74.809 ddG = 20.557
GLY Mutation: IE = -88.815 ddG = 6.551
HIS Mutation: IE = -82.380 ddG = 12.986
ILE Mutation: IE = -75.664 ddG = 19.702
LYS Mutation: IE = -85.887 ddG = 9.479
LEU Mutation: IE = -78.227 ddG = 17.139
MET Mutation: IE = -85.231 ddG = 10.135
PRO Mutation: IE = -88.389 ddG = 6.977
GLN Mutation: IE = -83.571 ddG = 11.795
ARG Mutation: IE = -73.951 ddG = 21.415
SER Mutation: IE = -91.378 ddG = 3.988
THR Mutation: IE = -81.387 ddG = 13.979
VAL Mutation: IE = -86.348 ddG = 9.018
TRP Mutation: IE = -69.006 ddG = 26.360
TYR Mutation: IE = -74.459 ddG = 20.907

Antibody Residue TRP 108 B
ALA Mutation: IE = -87.911 ddG = 7.455
CYS Mutation: IE = -87.800 ddG = 7.566
ASP Mutation: IE = -85.225 ddG = 10.141
GLU Mutation: IE = -87.913 ddG = 7.453
PHE Mutation: IE = -89.096 ddG = 6.270
GLY Mutation: IE = -85.776 ddG = 9.590
HIS Mutation: IE = -90.171 ddG = 5.195
ILE Mutation: IE = -89.424 ddG = 5.942
LYS Mutation: IE = -95.591 ddG = -0.225
LEU Mutation: IE = -88.851 ddG = 6.515
MET Mutation: IE = -89.858 ddG = 5.508
ASN Mutation: IE = -88.132 ddG = 7.234
PRO Mutation: IE = -83.023 ddG = 12.343
GLN Mutation: IE = -92.361 ddG = 3.005
ARG Mutation: IE = -96.166 ddG = -0.800
SER Mutation: IE = -86.851 ddG = 8.515
THR Mutation: IE = -87.711 ddG = 7.655
VAL Mutation: IE = -89.999 ddG = 5.367
TYR Mutation: IE = -89.202 ddG = 6.164

Antibody Residue ASP 114 B
ALA Mutation: IE = -76.359 ddG = 19.007
CYS Mutation: IE = -74.305 ddG = 21.061
GLU Mutation: IE = -77.884 ddG = 17.482
PHE Mutation: IE = -77.187 ddG = 18.179
GLY Mutation: IE = -75.667 ddG = 19.699
HIS Mutation: IE = -69.731 ddG = 25.635
ILE Mutation: IE = -74.682 ddG = 20.684
LYS Mutation: IE = -71.778 ddG = 23.588
LEU Mutation: IE = -77.168 ddG = 18.198
MET Mutation: IE = -75.629 ddG = 19.737
ASN Mutation: IE = -78.402 ddG = 16.964
PRO Mutation: IE = -74.802 ddG = 20.564
GLN Mutation: IE = -76.945 ddG = 18.421
ARG Mutation: IE = -81.251 ddG = 14.115
SER Mutation: IE = -77.453 ddG = 17.913
THR Mutation: IE = -77.283 ddG = 18.083
VAL Mutation: IE = -75.075 ddG = 20.291
TRP Mutation: IE = -59.749 ddG = 35.617
TYR Mutation: IE = -72.580 ddG = 22.786
