# Supplementary material for: Developing similarity matrices for antibody-protein binding interactions
Source: PLoS One. 2023 Oct 26;18(10):e0293606. doi: 10.1371/journal.pone.0293606 (PMC10602319; doi:10.1371/journal.pone.0293606)
Supplement: S1 File — is a zip file containing every energy calculated in this analysis. (ZIP) [file pone.0293606.s006.zip › PPI Similarity Matrix Data/aB_amb/3DVG_Antibody_Mutation_Energies.txt]

3DVG Results
Wildtype Interaction Energy: -168.220

Antibody Residue SER 37 A
ALA Mutation: IE = -172.383 ddG = -4.163
CYS Mutation: IE = -172.295 ddG = -4.075
ASP Mutation: IE = -194.796 ddG = -26.576
GLU Mutation: IE = -179.128 ddG = -10.908
PHE Mutation: IE = -175.152 ddG = -6.932
GLY Mutation: IE = -173.309 ddG = -5.089
HIS Mutation: IE = -177.277 ddG = -9.057
ILE Mutation: IE = -169.910 ddG = -1.690
LYS Mutation: IE = -177.141 ddG = -8.921
LEU Mutation: IE = -170.641 ddG = -2.421
MET Mutation: IE = -167.525 ddG = 0.695
ASN Mutation: IE = -178.720 ddG = -10.500
PRO Mutation: IE = -170.450 ddG = -2.230
GLN Mutation: IE = -175.639 ddG = -7.419
ARG Mutation: IE = -172.555 ddG = -4.335
THR Mutation: IE = -174.446 ddG = -6.226
VAL Mutation: IE = -163.876 ddG = 4.344
TRP Mutation: IE = -177.169 ddG = -8.949
TYR Mutation: IE = -176.675 ddG = -8.455

Antibody Residue TYR 55 A
ALA Mutation: IE = -168.736 ddG = -0.516
CYS Mutation: IE = -168.703 ddG = -0.483
ASP Mutation: IE = -174.456 ddG = -6.236
GLU Mutation: IE = -172.730 ddG = -4.510
PHE Mutation: IE = -171.598 ddG = -3.378
GLY Mutation: IE = -167.304 ddG = 0.916
HIS Mutation: IE = -170.698 ddG = -2.478
ILE Mutation: IE = -168.068 ddG = 0.152
LYS Mutation: IE = -180.779 ddG = -12.559
LEU Mutation: IE = -169.253 ddG = -1.033
MET Mutation: IE = -169.754 ddG = -1.534
ASN Mutation: IE = -169.074 ddG = -0.854
PRO Mutation: IE = -159.250 ddG = 8.970
GLN Mutation: IE = -175.280 ddG = -7.060
ARG Mutation: IE = -181.737 ddG = -13.517
SER Mutation: IE = -168.251 ddG = -0.031
THR Mutation: IE = -170.847 ddG = -2.627
VAL Mutation: IE = -170.168 ddG = -1.948
TRP Mutation: IE = -169.270 ddG = -1.050

Antibody Residue ARG 80 A
ALA Mutation: IE = -147.540 ddG = 20.680
CYS Mutation: IE = -150.986 ddG = 17.234
ASP Mutation: IE = -150.817 ddG = 17.403
GLU Mutation: IE = -153.183 ddG = 15.037
PHE Mutation: IE = -154.070 ddG = 14.150
GLY Mutation: IE = -151.232 ddG = 16.988
HIS Mutation: IE = -150.162 ddG = 18.058
ILE Mutation: IE = -152.271 ddG = 15.949
LYS Mutation: IE = -177.913 ddG = -9.693
LEU Mutation: IE = -148.888 ddG = 19.332
MET Mutation: IE = -149.909 ddG = 18.311
ASN Mutation: IE = -149.477 ddG = 18.743
PRO Mutation: IE = -149.402 ddG = 18.818
GLN Mutation: IE = -151.920 ddG = 16.300
SER Mutation: IE = -148.865 ddG = 19.355
THR Mutation: IE = -147.742 ddG = 20.478
VAL Mutation: IE = -150.188 ddG = 18.032
TRP Mutation: IE = -160.352 ddG = 7.868
TYR Mutation: IE = -156.116 ddG = 12.104

Antibody Residue GLU 107 B
ALA Mutation: IE = -159.013 ddG = 9.207
CYS Mutation: IE = -155.380 ddG = 12.840
ASP Mutation: IE = -175.284 ddG = -7.064
PHE Mutation: IE = -153.055 ddG = 15.165
GLY Mutation: IE = -156.746 ddG = 11.474
HIS Mutation: IE = -156.139 ddG = 12.081
ILE Mutation: IE = -160.438 ddG = 7.782
LYS Mutation: IE = -144.117 ddG = 24.103
LEU Mutation: IE = -156.951 ddG = 11.269
MET Mutation: IE = -159.831 ddG = 8.389
ASN Mutation: IE = -159.763 ddG = 8.457
PRO Mutation: IE = -155.672 ddG = 12.548
GLN Mutation: IE = -164.313 ddG = 3.907
ARG Mutation: IE = -156.660 ddG = 11.560
SER Mutation: IE = -159.847 ddG = 8.373
THR Mutation: IE = -157.201 ddG = 11.019
VAL Mutation: IE = -157.649 ddG = 10.571
TRP Mutation: IE = -157.132 ddG = 11.088
TYR Mutation: IE = -158.541 ddG = 9.679

Antibody Residue TYR 109 B
ALA Mutation: IE = -171.467 ddG = -3.247
CYS Mutation: IE = -172.938 ddG = -4.718
ASP Mutation: IE = -174.176 ddG = -5.956
GLU Mutation: IE = -176.776 ddG = -8.556
PHE Mutation: IE = -176.951 ddG = -8.731
GLY Mutation: IE = -168.660 ddG = -0.440
HIS Mutation: IE = -178.652 ddG = -10.432
ILE Mutation: IE = -172.255 ddG = -4.035
LYS Mutation: IE = -178.085 ddG = -9.865
LEU Mutation: IE = -173.763 ddG = -5.543
MET Mutation: IE = -175.310 ddG = -7.090
ASN Mutation: IE = -171.315 ddG = -3.095
PRO Mutation: IE = -169.160 ddG = -0.940
GLN Mutation: IE = -179.345 ddG = -11.125
ARG Mutation: IE = -189.128 ddG = -20.908
SER Mutation: IE = -175.318 ddG = -7.098
THR Mutation: IE = -170.507 ddG = -2.287
VAL Mutation: IE = -172.071 ddG = -3.851
TRP Mutation: IE = -180.948 ddG = -12.728

Antibody Residue ARG 110 B
ALA Mutation: IE = -164.628 ddG = 3.592
CYS Mutation: IE = -165.674 ddG = 2.546
ASP Mutation: IE = -160.843 ddG = 7.377
GLU Mutation: IE = -169.498 ddG = -1.278
PHE Mutation: IE = -166.352 ddG = 1.868
GLY Mutation: IE = -162.874 ddG = 5.346
HIS Mutation: IE = -169.007 ddG = -0.787
ILE Mutation: IE = -162.934 ddG = 5.286
LYS Mutation: IE = -167.598 ddG = 0.622
LEU Mutation: IE = -162.702 ddG = 5.518
MET Mutation: IE = -161.639 ddG = 6.581
ASN Mutation: IE = -163.392 ddG = 4.828
PRO Mutation: IE = -162.550 ddG = 5.670
GLN Mutation: IE = -162.830 ddG = 5.390
SER Mutation: IE = -169.364 ddG = -1.144
THR Mutation: IE = -168.388 ddG = -0.168
VAL Mutation: IE = -163.447 ddG = 4.773
TRP Mutation: IE = -157.765 ddG = 10.455
TYR Mutation: IE = -178.512 ddG = -10.292

Antibody Residue TYR 112 B
ALA Mutation: IE = -163.880 ddG = 4.340
CYS Mutation: IE = -165.803 ddG = 2.417
ASP Mutation: IE = -167.583 ddG = 0.637
GLU Mutation: IE = -163.738 ddG = 4.482
PHE Mutation: IE = -159.407 ddG = 8.813
GLY Mutation: IE = -159.550 ddG = 8.670
HIS Mutation: IE = -166.724 ddG = 1.496
ILE Mutation: IE = -169.143 ddG = -0.923
LYS Mutation: IE = -173.239 ddG = -5.019
LEU Mutation: IE = -165.286 ddG = 2.934
MET Mutation: IE = -155.230 ddG = 12.990
ASN Mutation: IE = -167.587 ddG = 0.633
PRO Mutation: IE = -169.273 ddG = -1.053
GLN Mutation: IE = -163.876 ddG = 4.344
ARG Mutation: IE = -183.545 ddG = -15.325
SER Mutation: IE = -168.317 ddG = -0.097
THR Mutation: IE = -167.312 ddG = 0.908
VAL Mutation: IE = -166.763 ddG = 1.457
TRP Mutation: IE = -160.784 ddG = 7.436
