# Supplementary material for: Developing similarity matrices for antibody-protein binding interactions
Source: PLoS One. 2023 Oct 26;18(10):e0293606. doi: 10.1371/journal.pone.0293606 (PMC10602319; doi:10.1371/journal.pone.0293606)
Supplement: S1 File — is a zip file containing every energy calculated in this analysis. (ZIP) [file pone.0293606.s006.zip › PPI Similarity Matrix Data/aB_amb/3EFF_Antibody_Mutation_Energies.txt]

3EFF Results
Wildtype Interaction Energy: -151.542

Antibody Residue SER 1036 C
ALA Mutation: IE = -132.679 ddG = 18.863
CYS Mutation: IE = -134.401 ddG = 17.141
ASP Mutation: IE = -141.900 ddG = 9.642
GLU Mutation: IE = -129.443 ddG = 22.099
PHE Mutation: IE = -131.700 ddG = 19.842
GLY Mutation: IE = -126.949 ddG = 24.593
HIS Mutation: IE = -127.190 ddG = 24.352
ILE Mutation: IE = -132.631 ddG = 18.911
LYS Mutation: IE = -133.458 ddG = 18.084
LEU Mutation: IE = -129.308 ddG = 22.234
MET Mutation: IE = -127.615 ddG = 23.927
ASN Mutation: IE = -138.977 ddG = 12.565
PRO Mutation: IE = -130.972 ddG = 20.570
GLN Mutation: IE = -132.791 ddG = 18.751
ARG Mutation: IE = -151.900 ddG = -0.358
THR Mutation: IE = -141.014 ddG = 10.528
VAL Mutation: IE = -129.781 ddG = 21.761
TRP Mutation: IE = -132.104 ddG = 19.438
TYR Mutation: IE = -131.814 ddG = 19.728

Antibody Residue ARG 1080 C
ALA Mutation: IE = -123.073 ddG = 28.469
CYS Mutation: IE = -123.310 ddG = 28.232
ASP Mutation: IE = -123.334 ddG = 28.208
GLU Mutation: IE = -120.790 ddG = 30.752
PHE Mutation: IE = -120.859 ddG = 30.683
GLY Mutation: IE = -123.401 ddG = 28.141
HIS Mutation: IE = -120.506 ddG = 31.036
ILE Mutation: IE = -121.166 ddG = 30.376
LYS Mutation: IE = -122.423 ddG = 29.119
LEU Mutation: IE = -120.690 ddG = 30.852
MET Mutation: IE = -119.899 ddG = 31.643
ASN Mutation: IE = -120.822 ddG = 30.720
PRO Mutation: IE = -120.613 ddG = 30.929
GLN Mutation: IE = -123.476 ddG = 28.066
SER Mutation: IE = -119.202 ddG = 32.340
THR Mutation: IE = -121.181 ddG = 30.361
VAL Mutation: IE = -121.877 ddG = 29.665
TRP Mutation: IE = -122.111 ddG = 29.431
TYR Mutation: IE = -121.325 ddG = 30.217

Antibody Residue TYR 1108 C
ALA Mutation: IE = -134.355 ddG = 17.187
CYS Mutation: IE = -133.246 ddG = 18.296
ASP Mutation: IE = -132.299 ddG = 19.243
GLU Mutation: IE = -135.652 ddG = 15.890
PHE Mutation: IE = -132.054 ddG = 19.488
GLY Mutation: IE = -133.628 ddG = 17.914
HIS Mutation: IE = -131.798 ddG = 19.744
ILE Mutation: IE = -135.626 ddG = 15.916
LYS Mutation: IE = -134.767 ddG = 16.775
LEU Mutation: IE = -135.898 ddG = 15.644
MET Mutation: IE = -138.139 ddG = 13.403
ASN Mutation: IE = -130.861 ddG = 20.681
PRO Mutation: IE = -137.213 ddG = 14.329
GLN Mutation: IE = -143.574 ddG = 7.968
ARG Mutation: IE = -137.155 ddG = 14.387
SER Mutation: IE = -135.284 ddG = 16.258
THR Mutation: IE = -130.005 ddG = 21.537
VAL Mutation: IE = -132.223 ddG = 19.319
TRP Mutation: IE = -137.724 ddG = 13.818

Antibody Residue TYR 1110 C
ALA Mutation: IE = -127.186 ddG = 24.356
CYS Mutation: IE = -126.385 ddG = 25.157
ASP Mutation: IE = -128.984 ddG = 22.558
GLU Mutation: IE = -127.704 ddG = 23.838
PHE Mutation: IE = -122.302 ddG = 29.240
GLY Mutation: IE = -127.209 ddG = 24.333
HIS Mutation: IE = -127.067 ddG = 24.475
ILE Mutation: IE = -128.899 ddG = 22.643
LYS Mutation: IE = -132.437 ddG = 19.105
LEU Mutation: IE = -122.841 ddG = 28.701
MET Mutation: IE = -130.251 ddG = 21.291
ASN Mutation: IE = -126.106 ddG = 25.436
PRO Mutation: IE = -124.621 ddG = 26.921
GLN Mutation: IE = -126.764 ddG = 24.778
ARG Mutation: IE = -125.631 ddG = 25.911
SER Mutation: IE = -122.280 ddG = 29.262
THR Mutation: IE = -126.678 ddG = 24.864
VAL Mutation: IE = -124.049 ddG = 27.493
TRP Mutation: IE = -127.214 ddG = 24.328

Antibody Residue TYR 62 D
ALA Mutation: IE = -131.796 ddG = 19.746
CYS Mutation: IE = -131.912 ddG = 19.630
ASP Mutation: IE = -124.375 ddG = 27.167
GLU Mutation: IE = -125.915 ddG = 25.627
PHE Mutation: IE = -128.926 ddG = 22.616
GLY Mutation: IE = -124.948 ddG = 26.594
HIS Mutation: IE = -133.438 ddG = 18.104
ILE Mutation: IE = -133.218 ddG = 18.324
LYS Mutation: IE = -138.284 ddG = 13.258
LEU Mutation: IE = -131.039 ddG = 20.503
MET Mutation: IE = -129.807 ddG = 21.735
ASN Mutation: IE = -137.743 ddG = 13.799
PRO Mutation: IE = -132.692 ddG = 18.850
GLN Mutation: IE = -133.511 ddG = 18.031
ARG Mutation: IE = -130.840 ddG = 20.702
SER Mutation: IE = -138.409 ddG = 13.133
THR Mutation: IE = -132.230 ddG = 19.312
VAL Mutation: IE = -125.325 ddG = 26.217
TRP Mutation: IE = -124.314 ddG = 27.228

Antibody Residue TYR 110 D
ALA Mutation: IE = -132.532 ddG = 19.010
CYS Mutation: IE = -133.490 ddG = 18.052
ASP Mutation: IE = -126.901 ddG = 24.641
GLU Mutation: IE = -126.803 ddG = 24.739
PHE Mutation: IE = -132.784 ddG = 18.758
GLY Mutation: IE = -130.233 ddG = 21.309
HIS Mutation: IE = -128.340 ddG = 23.202
ILE Mutation: IE = -129.459 ddG = 22.083
LYS Mutation: IE = -132.332 ddG = 19.210
LEU Mutation: IE = -127.219 ddG = 24.323
MET Mutation: IE = -128.587 ddG = 22.955
ASN Mutation: IE = -131.805 ddG = 19.737
PRO Mutation: IE = -132.933 ddG = 18.609
GLN Mutation: IE = -133.882 ddG = 17.660
ARG Mutation: IE = -135.124 ddG = 16.418
SER Mutation: IE = -130.911 ddG = 20.631
THR Mutation: IE = -131.838 ddG = 19.704
VAL Mutation: IE = -132.988 ddG = 18.554
TRP Mutation: IE = -138.231 ddG = 13.311

Antibody Residue TYR 111B D
ALA Mutation: IE = -135.461 ddG = 16.081
CYS Mutation: IE = -136.285 ddG = 15.257
ASP Mutation: IE = -135.077 ddG = 16.465
GLU Mutation: IE = -131.823 ddG = 19.719
PHE Mutation: IE = -135.719 ddG = 15.823
GLY Mutation: IE = -136.211 ddG = 15.331
HIS Mutation: IE = -136.682 ddG = 14.860
ILE Mutation: IE = -137.913 ddG = 13.629
LYS Mutation: IE = -135.739 ddG = 15.803
LEU Mutation: IE = -134.819 ddG = 16.723
MET Mutation: IE = -134.953 ddG = 16.589
ASN Mutation: IE = -136.498 ddG = 15.044
PRO Mutation: IE = -133.847 ddG = 17.695
GLN Mutation: IE = -134.597 ddG = 16.945
ARG Mutation: IE = -135.328 ddG = 16.214
SER Mutation: IE = -136.926 ddG = 14.616
THR Mutation: IE = -137.459 ddG = 14.083
VAL Mutation: IE = -136.005 ddG = 15.537
TRP Mutation: IE = -135.450 ddG = 16.092
