# Supplementary material for: Developing similarity matrices for antibody-protein binding interactions
Source: PLoS One. 2023 Oct 26;18(10):e0293606. doi: 10.1371/journal.pone.0293606 (PMC10602319; doi:10.1371/journal.pone.0293606)
Supplement: S1 File — is a zip file containing every energy calculated in this analysis. (ZIP) [file pone.0293606.s006.zip › PPI Similarity Matrix Data/aB_amb/3EZJ_Antibody_Mutation_Energies.txt]

3EZJ Results
Wildtype Interaction Energy: -179.453

Antibody Residue GLN 1 H
ALA Mutation: IE = -175.214 ddG = 4.239
CYS Mutation: IE = -176.754 ddG = 2.699
ASP Mutation: IE = -183.340 ddG = -3.887
GLU Mutation: IE = -178.018 ddG = 1.435
PHE Mutation: IE = -179.690 ddG = -0.237
GLY Mutation: IE = -174.213 ddG = 5.240
HIS Mutation: IE = -175.581 ddG = 3.872
ILE Mutation: IE = -179.116 ddG = 0.337
LYS Mutation: IE = -180.452 ddG = -0.999
LEU Mutation: IE = -181.470 ddG = -2.017
MET Mutation: IE = -179.140 ddG = 0.313
ASN Mutation: IE = -179.055 ddG = 0.398
PRO Mutation: IE = -177.751 ddG = 1.702
ARG Mutation: IE = -179.901 ddG = -0.448
SER Mutation: IE = -178.552 ddG = 0.901
THR Mutation: IE = -177.886 ddG = 1.567
VAL Mutation: IE = -178.456 ddG = 0.997
TRP Mutation: IE = -181.587 ddG = -2.134
TYR Mutation: IE = -179.554 ddG = -0.101

Antibody Residue ASP 40 H
ALA Mutation: IE = -151.971 ddG = 27.482
CYS Mutation: IE = -153.215 ddG = 26.238
GLU Mutation: IE = -180.164 ddG = -0.711
PHE Mutation: IE = -149.791 ddG = 29.662
GLY Mutation: IE = -152.170 ddG = 27.283
HIS Mutation: IE = -152.912 ddG = 26.541
ILE Mutation: IE = -151.382 ddG = 28.071
LYS Mutation: IE = -147.874 ddG = 31.579
LEU Mutation: IE = -152.312 ddG = 27.141
MET Mutation: IE = -159.993 ddG = 19.460
ASN Mutation: IE = -152.383 ddG = 27.070
PRO Mutation: IE = -150.495 ddG = 28.958
GLN Mutation: IE = -156.938 ddG = 22.515
ARG Mutation: IE = -141.450 ddG = 38.003
SER Mutation: IE = -152.550 ddG = 26.903
THR Mutation: IE = -151.954 ddG = 27.499
VAL Mutation: IE = -153.146 ddG = 26.307
TRP Mutation: IE = -150.699 ddG = 28.754
TYR Mutation: IE = -153.742 ddG = 25.711

Antibody Residue ASP 42 H
ALA Mutation: IE = -171.486 ddG = 7.967
CYS Mutation: IE = -167.461 ddG = 11.992
GLU Mutation: IE = -177.913 ddG = 1.540
PHE Mutation: IE = -167.114 ddG = 12.339
GLY Mutation: IE = -171.100 ddG = 8.353
HIS Mutation: IE = -177.588 ddG = 1.865
ILE Mutation: IE = -165.175 ddG = 14.278
LYS Mutation: IE = -167.544 ddG = 11.909
LEU Mutation: IE = -172.314 ddG = 7.139
MET Mutation: IE = -171.247 ddG = 8.206
ASN Mutation: IE = -175.875 ddG = 3.578
PRO Mutation: IE = -172.073 ddG = 7.380
GLN Mutation: IE = -171.572 ddG = 7.881
ARG Mutation: IE = -172.912 ddG = 6.541
SER Mutation: IE = -173.159 ddG = 6.294
THR Mutation: IE = -170.433 ddG = 9.020
VAL Mutation: IE = -170.438 ddG = 9.015
TRP Mutation: IE = -170.065 ddG = 9.388
TYR Mutation: IE = -175.455 ddG = 3.998

Antibody Residue ARG 50 H
ALA Mutation: IE = -167.475 ddG = 11.978
CYS Mutation: IE = -167.477 ddG = 11.976
ASP Mutation: IE = -167.230 ddG = 12.223
GLU Mutation: IE = -158.810 ddG = 20.643
PHE Mutation: IE = -169.914 ddG = 9.539
GLY Mutation: IE = -167.598 ddG = 11.855
HIS Mutation: IE = -162.840 ddG = 16.613
ILE Mutation: IE = -166.488 ddG = 12.965
LYS Mutation: IE = -168.438 ddG = 11.015
LEU Mutation: IE = -165.920 ddG = 13.533
MET Mutation: IE = -168.291 ddG = 11.162
ASN Mutation: IE = -167.728 ddG = 11.725
PRO Mutation: IE = -162.827 ddG = 16.626
GLN Mutation: IE = -167.518 ddG = 11.935
SER Mutation: IE = -170.640 ddG = 8.813
THR Mutation: IE = -167.686 ddG = 11.767
VAL Mutation: IE = -164.569 ddG = 14.884
TRP Mutation: IE = -171.499 ddG = 7.954
TYR Mutation: IE = -172.137 ddG = 7.316

Antibody Residue ARG 115 H
ALA Mutation: IE = -169.664 ddG = 9.789
CYS Mutation: IE = -169.407 ddG = 10.046
ASP Mutation: IE = -176.136 ddG = 3.317
GLU Mutation: IE = -181.006 ddG = -1.553
PHE Mutation: IE = -174.283 ddG = 5.170
GLY Mutation: IE = -171.833 ddG = 7.620
HIS Mutation: IE = -172.110 ddG = 7.343
ILE Mutation: IE = -172.520 ddG = 6.933
LYS Mutation: IE = -178.789 ddG = 0.664
LEU Mutation: IE = -171.764 ddG = 7.689
MET Mutation: IE = -171.843 ddG = 7.610
ASN Mutation: IE = -170.366 ddG = 9.087
PRO Mutation: IE = -167.440 ddG = 12.013
GLN Mutation: IE = -170.326 ddG = 9.127
SER Mutation: IE = -171.369 ddG = 8.084
THR Mutation: IE = -169.844 ddG = 9.609
VAL Mutation: IE = -170.572 ddG = 8.881
TRP Mutation: IE = -177.938 ddG = 1.515
TYR Mutation: IE = -174.471 ddG = 4.982

Antibody Residue ASP 116 H
ALA Mutation: IE = -153.931 ddG = 25.522
CYS Mutation: IE = -154.012 ddG = 25.441
GLU Mutation: IE = -155.597 ddG = 23.856
PHE Mutation: IE = -161.585 ddG = 17.868
GLY Mutation: IE = -151.829 ddG = 27.624
HIS Mutation: IE = -156.658 ddG = 22.795
ILE Mutation: IE = -154.961 ddG = 24.492
LYS Mutation: IE = -164.554 ddG = 14.899
LEU Mutation: IE = -154.139 ddG = 25.314
MET Mutation: IE = -156.583 ddG = 22.870
ASN Mutation: IE = -155.769 ddG = 23.684
PRO Mutation: IE = -151.843 ddG = 27.610
GLN Mutation: IE = -155.617 ddG = 23.836
ARG Mutation: IE = -156.252 ddG = 23.201
SER Mutation: IE = -151.097 ddG = 28.356
THR Mutation: IE = -155.385 ddG = 24.068
VAL Mutation: IE = -153.075 ddG = 26.378
TRP Mutation: IE = -153.066 ddG = 26.387
TYR Mutation: IE = -157.763 ddG = 21.690

Antibody Residue TRP 118 H
ALA Mutation: IE = -171.148 ddG = 8.305
CYS Mutation: IE = -173.923 ddG = 5.530
ASP Mutation: IE = -169.754 ddG = 9.699
GLU Mutation: IE = -169.332 ddG = 10.121
PHE Mutation: IE = -175.892 ddG = 3.561
GLY Mutation: IE = -168.544 ddG = 10.909
HIS Mutation: IE = -176.553 ddG = 2.900
ILE Mutation: IE = -171.197 ddG = 8.256
LYS Mutation: IE = -171.727 ddG = 7.726
LEU Mutation: IE = -171.348 ddG = 8.105
MET Mutation: IE = -173.334 ddG = 6.119
ASN Mutation: IE = -171.682 ddG = 7.771
PRO Mutation: IE = -171.270 ddG = 8.183
GLN Mutation: IE = -173.139 ddG = 6.314
ARG Mutation: IE = -179.386 ddG = 0.067
SER Mutation: IE = -170.106 ddG = 9.347
THR Mutation: IE = -170.186 ddG = 9.267
VAL Mutation: IE = -173.005 ddG = 6.448
TYR Mutation: IE = -179.913 ddG = -0.460
