# Supplementary material for: Developing similarity matrices for antibody-protein binding interactions
Source: PLoS One. 2023 Oct 26;18(10):e0293606. doi: 10.1371/journal.pone.0293606 (PMC10602319; doi:10.1371/journal.pone.0293606)
Supplement: S1 File — is a zip file containing every energy calculated in this analysis. (ZIP) [file pone.0293606.s006.zip › PPI Similarity Matrix Data/aB_amb/3FMG_Antibody_Mutation_Energies.txt]

3FMG Results
Wildtype Interaction Energy: -51.656

Antibody Residue SER 62 H
ALA Mutation: IE = -51.623 ddG = 0.033
CYS Mutation: IE = -51.789 ddG = -0.133
ASP Mutation: IE = -52.021 ddG = -0.365
GLU Mutation: IE = -51.878 ddG = -0.222
PHE Mutation: IE = -51.112 ddG = 0.544
GLY Mutation: IE = -50.379 ddG = 1.277
HIS Mutation: IE = -52.318 ddG = -0.662
ILE Mutation: IE = -51.556 ddG = 0.100
LYS Mutation: IE = -52.203 ddG = -0.547
LEU Mutation: IE = -51.702 ddG = -0.046
MET Mutation: IE = -51.800 ddG = -0.144
ASN Mutation: IE = -52.697 ddG = -1.041
PRO Mutation: IE = -52.337 ddG = -0.681
GLN Mutation: IE = -51.523 ddG = 0.133
ARG Mutation: IE = -55.935 ddG = -4.279
THR Mutation: IE = -51.494 ddG = 0.162
VAL Mutation: IE = -51.768 ddG = -0.112
TRP Mutation: IE = -50.720 ddG = 0.936
TYR Mutation: IE = -49.747 ddG = 1.909

Antibody Residue SER 64 H
ALA Mutation: IE = -51.891 ddG = -0.235
CYS Mutation: IE = -51.368 ddG = 0.288
ASP Mutation: IE = -50.542 ddG = 1.114
GLU Mutation: IE = -50.483 ddG = 1.173
PHE Mutation: IE = -52.747 ddG = -1.091
GLY Mutation: IE = -49.966 ddG = 1.690
HIS Mutation: IE = -52.688 ddG = -1.032
ILE Mutation: IE = -52.121 ddG = -0.465
LYS Mutation: IE = -54.032 ddG = -2.376
LEU Mutation: IE = -52.480 ddG = -0.824
MET Mutation: IE = -53.599 ddG = -1.943
ASN Mutation: IE = -51.593 ddG = 0.063
PRO Mutation: IE = -51.993 ddG = -0.337
GLN Mutation: IE = -50.810 ddG = 0.846
ARG Mutation: IE = -51.450 ddG = 0.206
THR Mutation: IE = -52.818 ddG = -1.162
VAL Mutation: IE = -50.721 ddG = 0.935
TRP Mutation: IE = -53.490 ddG = -1.834
TYR Mutation: IE = -52.405 ddG = -0.749

Antibody Residue ILE 65 H
ALA Mutation: IE = -52.202 ddG = -0.546
CYS Mutation: IE = -54.069 ddG = -2.413
ASP Mutation: IE = -50.801 ddG = 0.855
GLU Mutation: IE = -52.692 ddG = -1.036
PHE Mutation: IE = -53.150 ddG = -1.494
GLY Mutation: IE = -52.303 ddG = -0.647
HIS Mutation: IE = -54.165 ddG = -2.509
LYS Mutation: IE = -52.610 ddG = -0.954
LEU Mutation: IE = -50.558 ddG = 1.098
MET Mutation: IE = -54.451 ddG = -2.795
ASN Mutation: IE = -53.745 ddG = -2.089
PRO Mutation: IE = -50.098 ddG = 1.558
GLN Mutation: IE = -50.793 ddG = 0.863
ARG Mutation: IE = -55.961 ddG = -4.305
SER Mutation: IE = -53.773 ddG = -2.117
THR Mutation: IE = -53.451 ddG = -1.795
VAL Mutation: IE = -53.283 ddG = -1.627
TRP Mutation: IE = -53.345 ddG = -1.689
TYR Mutation: IE = -57.015 ddG = -5.359

Antibody Residue ASN 66 H
ALA Mutation: IE = -44.620 ddG = 7.036
CYS Mutation: IE = -46.364 ddG = 5.292
ASP Mutation: IE = -40.248 ddG = 11.408
GLU Mutation: IE = -46.284 ddG = 5.372
PHE Mutation: IE = -45.320 ddG = 6.336
GLY Mutation: IE = -45.335 ddG = 6.321
HIS Mutation: IE = -41.471 ddG = 10.185
ILE Mutation: IE = -47.365 ddG = 4.291
LYS Mutation: IE = -48.044 ddG = 3.612
LEU Mutation: IE = -44.047 ddG = 7.609
MET Mutation: IE = -43.841 ddG = 7.815
PRO Mutation: IE = -46.810 ddG = 4.846
GLN Mutation: IE = -40.801 ddG = 10.855
ARG Mutation: IE = -47.293 ddG = 4.363
SER Mutation: IE = -43.464 ddG = 8.192
THR Mutation: IE = -39.437 ddG = 12.219
VAL Mutation: IE = -37.701 ddG = 13.955
TRP Mutation: IE = -37.492 ddG = 14.164
TYR Mutation: IE = -45.161 ddG = 6.495

Antibody Residue GLU 69 H
ALA Mutation: IE = -43.314 ddG = 8.342
CYS Mutation: IE = -46.685 ddG = 4.971
ASP Mutation: IE = -42.020 ddG = 9.636
PHE Mutation: IE = -50.456 ddG = 1.200
GLY Mutation: IE = -44.662 ddG = 6.994
HIS Mutation: IE = -51.852 ddG = -0.196
ILE Mutation: IE = -47.143 ddG = 4.513
LYS Mutation: IE = -49.631 ddG = 2.025
LEU Mutation: IE = -47.773 ddG = 3.883
MET Mutation: IE = -51.353 ddG = 0.303
ASN Mutation: IE = -51.198 ddG = 0.458
PRO Mutation: IE = -44.612 ddG = 7.044
GLN Mutation: IE = -51.240 ddG = 0.416
ARG Mutation: IE = -48.643 ddG = 3.013
SER Mutation: IE = -42.276 ddG = 9.380
THR Mutation: IE = -43.620 ddG = 8.036
VAL Mutation: IE = -49.940 ddG = 1.716
TRP Mutation: IE = -51.701 ddG = -0.045
TYR Mutation: IE = -48.546 ddG = 3.110

Antibody Residue LYS 72 H
ALA Mutation: IE = -30.223 ddG = 21.433
CYS Mutation: IE = -29.060 ddG = 22.596
ASP Mutation: IE = -30.876 ddG = 20.780
GLU Mutation: IE = -28.788 ddG = 22.868
PHE Mutation: IE = -30.138 ddG = 21.518
GLY Mutation: IE = -29.257 ddG = 22.399
HIS Mutation: IE = -30.470 ddG = 21.186
ILE Mutation: IE = -27.326 ddG = 24.330
LEU Mutation: IE = -28.222 ddG = 23.434
MET Mutation: IE = -28.981 ddG = 22.675
ASN Mutation: IE = -31.912 ddG = 19.744
PRO Mutation: IE = -28.818 ddG = 22.838
GLN Mutation: IE = -29.782 ddG = 21.874
ARG Mutation: IE = -28.803 ddG = 22.853
SER Mutation: IE = -29.982 ddG = 21.674
THR Mutation: IE = -29.376 ddG = 22.280
VAL Mutation: IE = -28.835 ddG = 22.821
TRP Mutation: IE = -28.982 ddG = 22.674
TYR Mutation: IE = -29.456 ddG = 22.200

Antibody Residue PRO 114 L
ALA Mutation: IE = -50.535 ddG = 1.121
CYS Mutation: IE = -49.564 ddG = 2.092
ASP Mutation: IE = -52.000 ddG = -0.344
GLU Mutation: IE = -33.333 ddG = 18.323
PHE Mutation: IE = -49.415 ddG = 2.241
GLY Mutation: IE = -50.657 ddG = 0.999
HIS Mutation: IE = -40.867 ddG = 10.789
ILE Mutation: IE = -49.749 ddG = 1.907
LYS Mutation: IE = -60.400 ddG = -8.744
LEU Mutation: IE = -51.820 ddG = -0.164
MET Mutation: IE = -51.153 ddG = 0.503
ASN Mutation: IE = -52.788 ddG = -1.132
GLN Mutation: IE = -52.694 ddG = -1.038
ARG Mutation: IE = -31.475 ddG = 20.181
SER Mutation: IE = -49.709 ddG = 1.947
THR Mutation: IE = -52.439 ddG = -0.783
VAL Mutation: IE = -50.823 ddG = 0.833
TRP Mutation: IE = -52.486 ddG = -0.830
TYR Mutation: IE = -47.186 ddG = 4.470
