# Supplementary material for: Developing similarity matrices for antibody-protein binding interactions
Source: PLoS One. 2023 Oct 26;18(10):e0293606. doi: 10.1371/journal.pone.0293606 (PMC10602319; doi:10.1371/journal.pone.0293606)
Supplement: S1 File — is a zip file containing every energy calculated in this analysis. (ZIP) [file pone.0293606.s006.zip › PPI Similarity Matrix Data/aB_amb/3G04_Antibody_Mutation_Energies.txt]

3G04 Results
Wildtype Interaction Energy: -308.466

Antibody Residue ARG 29 B
ALA Mutation: IE = -283.471 ddG = 24.995
CYS Mutation: IE = -281.041 ddG = 27.425
ASP Mutation: IE = -274.834 ddG = 33.632
GLU Mutation: IE = -273.616 ddG = 34.850
PHE Mutation: IE = -279.757 ddG = 28.709
GLY Mutation: IE = -283.113 ddG = 25.353
HIS Mutation: IE = -283.291 ddG = 25.175
ILE Mutation: IE = -278.296 ddG = 30.170
LYS Mutation: IE = -281.434 ddG = 27.032
LEU Mutation: IE = -278.450 ddG = 30.016
MET Mutation: IE = -278.327 ddG = 30.139
ASN Mutation: IE = -281.908 ddG = 26.558
PRO Mutation: IE = -285.243 ddG = 23.223
GLN Mutation: IE = -286.023 ddG = 22.443
SER Mutation: IE = -274.162 ddG = 34.304
THR Mutation: IE = -286.604 ddG = 21.862
VAL Mutation: IE = -283.391 ddG = 25.075
TRP Mutation: IE = -283.674 ddG = 24.792
TYR Mutation: IE = -279.178 ddG = 29.288

Antibody Residue ASP 57 B
ALA Mutation: IE = -270.821 ddG = 37.645
CYS Mutation: IE = -273.779 ddG = 34.687
GLU Mutation: IE = -293.004 ddG = 15.462
PHE Mutation: IE = -273.758 ddG = 34.708
GLY Mutation: IE = -285.773 ddG = 22.693
HIS Mutation: IE = -266.251 ddG = 42.215
ILE Mutation: IE = -274.700 ddG = 33.766
LYS Mutation: IE = -268.167 ddG = 40.299
LEU Mutation: IE = -270.015 ddG = 38.451
MET Mutation: IE = -269.539 ddG = 38.927
ASN Mutation: IE = -274.323 ddG = 34.143
PRO Mutation: IE = -269.640 ddG = 38.826
GLN Mutation: IE = -278.328 ddG = 30.138
ARG Mutation: IE = -263.637 ddG = 44.829
SER Mutation: IE = -279.689 ddG = 28.777
THR Mutation: IE = -276.842 ddG = 31.624
VAL Mutation: IE = -275.266 ddG = 33.200
TRP Mutation: IE = -257.086 ddG = 51.380
TYR Mutation: IE = -273.810 ddG = 34.656

Antibody Residue ASP 62 B
ALA Mutation: IE = -273.217 ddG = 35.249
CYS Mutation: IE = -272.456 ddG = 36.010
GLU Mutation: IE = -283.848 ddG = 24.618
PHE Mutation: IE = -287.971 ddG = 20.495
GLY Mutation: IE = -272.170 ddG = 36.296
HIS Mutation: IE = -284.342 ddG = 24.124
ILE Mutation: IE = -282.619 ddG = 25.847
LYS Mutation: IE = -284.778 ddG = 23.688
LEU Mutation: IE = -286.149 ddG = 22.317
MET Mutation: IE = -278.328 ddG = 30.138
ASN Mutation: IE = -276.503 ddG = 31.963
PRO Mutation: IE = -276.863 ddG = 31.603
GLN Mutation: IE = -280.037 ddG = 28.429
ARG Mutation: IE = -285.817 ddG = 22.649
SER Mutation: IE = -272.211 ddG = 36.255
THR Mutation: IE = -278.011 ddG = 30.455
VAL Mutation: IE = -275.080 ddG = 33.386
TRP Mutation: IE = -289.612 ddG = 18.854
TYR Mutation: IE = -269.016 ddG = 39.450

Antibody Residue TYR 64 B
ALA Mutation: IE = -295.026 ddG = 13.440
CYS Mutation: IE = -295.755 ddG = 12.711
ASP Mutation: IE = -303.097 ddG = 5.369
GLU Mutation: IE = -309.871 ddG = -1.405
PHE Mutation: IE = -298.823 ddG = 9.643
GLY Mutation: IE = -298.994 ddG = 9.472
HIS Mutation: IE = -297.362 ddG = 11.104
ILE Mutation: IE = -293.292 ddG = 15.174
LYS Mutation: IE = -310.326 ddG = -1.860
LEU Mutation: IE = -293.324 ddG = 15.142
MET Mutation: IE = -296.713 ddG = 11.753
ASN Mutation: IE = -303.380 ddG = 5.086
PRO Mutation: IE = -292.694 ddG = 15.772
GLN Mutation: IE = -276.851 ddG = 31.615
ARG Mutation: IE = -303.352 ddG = 5.114
SER Mutation: IE = -292.197 ddG = 16.269
THR Mutation: IE = -288.562 ddG = 19.904
VAL Mutation: IE = -291.384 ddG = 17.082
TRP Mutation: IE = -300.549 ddG = 7.917

Antibody Residue ASP 1065 A
ALA Mutation: IE = -281.558 ddG = 26.908
CYS Mutation: IE = -279.631 ddG = 28.835
GLU Mutation: IE = -292.941 ddG = 15.525
PHE Mutation: IE = -281.263 ddG = 27.203
GLY Mutation: IE = -278.911 ddG = 29.555
HIS Mutation: IE = -280.612 ddG = 27.854
ILE Mutation: IE = -277.083 ddG = 31.383
LYS Mutation: IE = -273.383 ddG = 35.083
LEU Mutation: IE = -277.492 ddG = 30.974
MET Mutation: IE = -280.810 ddG = 27.656
ASN Mutation: IE = -285.263 ddG = 23.203
PRO Mutation: IE = -280.235 ddG = 28.231
GLN Mutation: IE = -280.936 ddG = 27.530
ARG Mutation: IE = -278.596 ddG = 29.870
SER Mutation: IE = -282.323 ddG = 26.143
THR Mutation: IE = -284.645 ddG = 23.821
VAL Mutation: IE = -277.565 ddG = 30.901
TRP Mutation: IE = -288.148 ddG = 20.318
TYR Mutation: IE = -282.339 ddG = 26.127

Antibody Residue ASP 1109 A
ALA Mutation: IE = -286.738 ddG = 21.728
CYS Mutation: IE = -285.365 ddG = 23.101
GLU Mutation: IE = -292.063 ddG = 16.403
PHE Mutation: IE = -285.122 ddG = 23.344
GLY Mutation: IE = -289.178 ddG = 19.288
HIS Mutation: IE = -294.211 ddG = 14.255
ILE Mutation: IE = -283.605 ddG = 24.861
LYS Mutation: IE = -289.832 ddG = 18.634
LEU Mutation: IE = -286.428 ddG = 22.038
MET Mutation: IE = -286.394 ddG = 22.072
ASN Mutation: IE = -290.040 ddG = 18.426
PRO Mutation: IE = -284.768 ddG = 23.698
GLN Mutation: IE = -285.029 ddG = 23.437
ARG Mutation: IE = -286.296 ddG = 22.170
SER Mutation: IE = -285.380 ddG = 23.086
THR Mutation: IE = -286.189 ddG = 22.277
VAL Mutation: IE = -287.092 ddG = 21.374
TRP Mutation: IE = -288.448 ddG = 20.018
TYR Mutation: IE = -284.305 ddG = 24.161

Antibody Residue ASP 1114 A
ALA Mutation: IE = -280.281 ddG = 28.185
CYS Mutation: IE = -285.418 ddG = 23.048
GLU Mutation: IE = -297.155 ddG = 11.311
PHE Mutation: IE = -278.069 ddG = 30.397
GLY Mutation: IE = -279.794 ddG = 28.672
HIS Mutation: IE = -277.902 ddG = 30.564
ILE Mutation: IE = -280.462 ddG = 28.004
LYS Mutation: IE = -278.422 ddG = 30.044
LEU Mutation: IE = -279.065 ddG = 29.401
MET Mutation: IE = -277.422 ddG = 31.044
ASN Mutation: IE = -282.451 ddG = 26.015
PRO Mutation: IE = -283.502 ddG = 24.964
GLN Mutation: IE = -278.970 ddG = 29.496
ARG Mutation: IE = -279.013 ddG = 29.453
SER Mutation: IE = -277.674 ddG = 30.792
THR Mutation: IE = -280.484 ddG = 27.982
VAL Mutation: IE = -277.899 ddG = 30.567
TRP Mutation: IE = -280.034 ddG = 28.432
TYR Mutation: IE = -276.085 ddG = 32.381
