# Supplementary material for: Developing similarity matrices for antibody-protein binding interactions
Source: PLoS One. 2023 Oct 26;18(10):e0293606. doi: 10.1371/journal.pone.0293606 (PMC10602319; doi:10.1371/journal.pone.0293606)
Supplement: S1 File — is a zip file containing every energy calculated in this analysis. (ZIP) [file pone.0293606.s006.zip › PPI Similarity Matrix Data/aB_amb/3G6J_Antibody_Mutation_Energies.txt]

3G6J Results
Wildtype Interaction Energy: -136.176

Antibody Residue GLU 1 F
ALA Mutation: IE = -130.869 ddG = 5.307
CYS Mutation: IE = -130.804 ddG = 5.372
ASP Mutation: IE = -131.995 ddG = 4.181
PHE Mutation: IE = -133.920 ddG = 2.256
GLY Mutation: IE = -124.362 ddG = 11.814
HIS Mutation: IE = -129.521 ddG = 6.655
ILE Mutation: IE = -132.103 ddG = 4.073
LYS Mutation: IE = -127.588 ddG = 8.588
LEU Mutation: IE = -132.279 ddG = 3.897
MET Mutation: IE = -132.747 ddG = 3.429
ASN Mutation: IE = -127.469 ddG = 8.707
PRO Mutation: IE = -131.375 ddG = 4.801
GLN Mutation: IE = -132.889 ddG = 3.287
ARG Mutation: IE = -130.259 ddG = 5.917
SER Mutation: IE = -129.295 ddG = 6.881
THR Mutation: IE = -127.917 ddG = 8.259
VAL Mutation: IE = -132.630 ddG = 3.546
TRP Mutation: IE = -128.014 ddG = 8.162
TYR Mutation: IE = -130.908 ddG = 5.268
