# Supplementary material for: Developing similarity matrices for antibody-protein binding interactions
Source: PLoS One. 2023 Oct 26;18(10):e0293606. doi: 10.1371/journal.pone.0293606 (PMC10602319; doi:10.1371/journal.pone.0293606)
Supplement: S1 File — is a zip file containing every energy calculated in this analysis. (ZIP) [file pone.0293606.s006.zip › PPI Similarity Matrix Data/aB_amb/3GBM_Antibody_Mutation_Energies.txt]

3GBM Results
Wildtype Interaction Energy: -81.194

Antibody Residue PHE 30 I
ALA Mutation: IE = -85.218 ddG = -4.024
CYS Mutation: IE = -88.130 ddG = -6.936
ASP Mutation: IE = -91.956 ddG = -10.762
GLU Mutation: IE = -88.004 ddG = -6.810
GLY Mutation: IE = -82.794 ddG = -1.600
HIS Mutation: IE = -89.028 ddG = -7.834
ILE Mutation: IE = -86.681 ddG = -5.487
LYS Mutation: IE = -84.790 ddG = -3.596
LEU Mutation: IE = -87.788 ddG = -6.594
MET Mutation: IE = -86.893 ddG = -5.699
ASN Mutation: IE = -89.472 ddG = -8.278
PRO Mutation: IE = -82.425 ddG = -1.231
GLN Mutation: IE = -88.913 ddG = -7.719
ARG Mutation: IE = -97.872 ddG = -16.678
SER Mutation: IE = -87.275 ddG = -6.081
THR Mutation: IE = -85.714 ddG = -4.520
VAL Mutation: IE = -87.229 ddG = -6.035
TRP Mutation: IE = -88.617 ddG = -7.423
TYR Mutation: IE = -88.629 ddG = -7.435

Antibody Residue SER 36 I
ALA Mutation: IE = -84.074 ddG = -2.880
CYS Mutation: IE = -84.661 ddG = -3.467
ASP Mutation: IE = -85.094 ddG = -3.900
GLU Mutation: IE = -87.129 ddG = -5.935
PHE Mutation: IE = -79.152 ddG = 2.042
GLY Mutation: IE = -82.139 ddG = -0.945
HIS Mutation: IE = -84.929 ddG = -3.735
ILE Mutation: IE = -85.023 ddG = -3.829
LYS Mutation: IE = -88.307 ddG = -7.113
LEU Mutation: IE = -85.841 ddG = -4.647
MET Mutation: IE = -84.145 ddG = -2.951
ASN Mutation: IE = -87.834 ddG = -6.640
PRO Mutation: IE = -82.219 ddG = -1.025
GLN Mutation: IE = -88.777 ddG = -7.583
ARG Mutation: IE = -87.206 ddG = -6.012
THR Mutation: IE = -86.540 ddG = -5.346
VAL Mutation: IE = -81.532 ddG = -0.338
TRP Mutation: IE = -79.995 ddG = 1.199
TYR Mutation: IE = -84.529 ddG = -3.335

Antibody Residue PHE 62 I
ALA Mutation: IE = -83.815 ddG = -2.621
CYS Mutation: IE = -84.078 ddG = -2.884
ASP Mutation: IE = -81.506 ddG = -0.312
GLU Mutation: IE = -82.115 ddG = -0.921
GLY Mutation: IE = -81.689 ddG = -0.495
HIS Mutation: IE = -85.407 ddG = -4.213
ILE Mutation: IE = -81.947 ddG = -0.753
LYS Mutation: IE = -81.386 ddG = -0.192
LEU Mutation: IE = -81.061 ddG = 0.133
MET Mutation: IE = -83.573 ddG = -2.379
ASN Mutation: IE = -82.619 ddG = -1.425
PRO Mutation: IE = -83.192 ddG = -1.998
GLN Mutation: IE = -82.662 ddG = -1.468
ARG Mutation: IE = -81.535 ddG = -0.341
SER Mutation: IE = -82.133 ddG = -0.939
THR Mutation: IE = -84.587 ddG = -3.393
VAL Mutation: IE = -82.981 ddG = -1.787
TRP Mutation: IE = -88.357 ddG = -7.163
TYR Mutation: IE = -85.654 ddG = -4.460

Antibody Residue ASP 81 I
ALA Mutation: IE = -82.185 ddG = -0.991
CYS Mutation: IE = -81.476 ddG = -0.282
GLU Mutation: IE = -89.204 ddG = -8.010
PHE Mutation: IE = -81.257 ddG = -0.063
GLY Mutation: IE = -81.527 ddG = -0.333
HIS Mutation: IE = -85.584 ddG = -4.390
ILE Mutation: IE = -81.638 ddG = -0.444
LYS Mutation: IE = -85.707 ddG = -4.513
LEU Mutation: IE = -80.036 ddG = 1.158
MET Mutation: IE = -83.370 ddG = -2.176
ASN Mutation: IE = -82.234 ddG = -1.040
PRO Mutation: IE = -82.022 ddG = -0.828
GLN Mutation: IE = -85.499 ddG = -4.305
ARG Mutation: IE = -81.381 ddG = -0.187
SER Mutation: IE = -83.923 ddG = -2.729
THR Mutation: IE = -82.391 ddG = -1.197
VAL Mutation: IE = -82.487 ddG = -1.293
TRP Mutation: IE = -81.506 ddG = -0.312
TYR Mutation: IE = -82.477 ddG = -1.283

Antibody Residue PHE 83 I
ALA Mutation: IE = -81.021 ddG = 0.173
CYS Mutation: IE = -81.641 ddG = -0.447
ASP Mutation: IE = -82.285 ddG = -1.091
GLU Mutation: IE = -75.690 ddG = 5.504
GLY Mutation: IE = -81.861 ddG = -0.667
HIS Mutation: IE = -84.611 ddG = -3.417
ILE Mutation: IE = -82.812 ddG = -1.618
LYS Mutation: IE = -83.557 ddG = -2.363
LEU Mutation: IE = -77.683 ddG = 3.511
MET Mutation: IE = -80.527 ddG = 0.667
ASN Mutation: IE = -81.182 ddG = 0.012
PRO Mutation: IE = -82.139 ddG = -0.945
GLN Mutation: IE = -76.859 ddG = 4.335
ARG Mutation: IE = -78.506 ddG = 2.688
SER Mutation: IE = -84.804 ddG = -3.610
THR Mutation: IE = -84.676 ddG = -3.482
VAL Mutation: IE = -83.893 ddG = -2.699
TRP Mutation: IE = -82.698 ddG = -1.504
TYR Mutation: IE = -79.646 ddG = 1.548

Antibody Residue TYR 110 I
ALA Mutation: IE = -79.470 ddG = 1.724
CYS Mutation: IE = -78.732 ddG = 2.462
ASP Mutation: IE = -78.872 ddG = 2.322
GLU Mutation: IE = -78.075 ddG = 3.119
PHE Mutation: IE = -84.377 ddG = -3.183
GLY Mutation: IE = -77.916 ddG = 3.278
HIS Mutation: IE = -82.551 ddG = -1.357
ILE Mutation: IE = -80.798 ddG = 0.396
LYS Mutation: IE = -77.619 ddG = 3.575
LEU Mutation: IE = -80.877 ddG = 0.317
MET Mutation: IE = -81.702 ddG = -0.508
ASN Mutation: IE = -79.272 ddG = 1.922
PRO Mutation: IE = -73.653 ddG = 7.541
GLN Mutation: IE = -85.599 ddG = -4.405
ARG Mutation: IE = -83.070 ddG = -1.876
SER Mutation: IE = -78.447 ddG = 2.747
THR Mutation: IE = -77.493 ddG = 3.701
VAL Mutation: IE = -79.187 ddG = 2.007
TRP Mutation: IE = -81.305 ddG = -0.111

Antibody Residue GLN 111 I
ALA Mutation: IE = -78.379 ddG = 2.815
CYS Mutation: IE = -79.323 ddG = 1.871
ASP Mutation: IE = -86.980 ddG = -5.786
GLU Mutation: IE = -85.690 ddG = -4.496
PHE Mutation: IE = -79.907 ddG = 1.287
GLY Mutation: IE = -78.914 ddG = 2.280
HIS Mutation: IE = -80.725 ddG = 0.469
ILE Mutation: IE = -77.751 ddG = 3.443
LYS Mutation: IE = -77.813 ddG = 3.381
LEU Mutation: IE = -80.044 ddG = 1.150
MET Mutation: IE = -79.996 ddG = 1.198
ASN Mutation: IE = -82.946 ddG = -1.752
PRO Mutation: IE = -78.112 ddG = 3.082
ARG Mutation: IE = -78.883 ddG = 2.311
SER Mutation: IE = -79.105 ddG = 2.089
THR Mutation: IE = -78.314 ddG = 2.880
VAL Mutation: IE = -80.290 ddG = 0.904
TRP Mutation: IE = -80.893 ddG = 0.301
TYR Mutation: IE = -79.257 ddG = 1.937
