# Supplementary material for: Developing similarity matrices for antibody-protein binding interactions
Source: PLoS One. 2023 Oct 26;18(10):e0293606. doi: 10.1371/journal.pone.0293606 (PMC10602319; doi:10.1371/journal.pone.0293606)
Supplement: S1 File — is a zip file containing every energy calculated in this analysis. (ZIP) [file pone.0293606.s006.zip › PPI Similarity Matrix Data/aB_amb/3GBN_Antibody_Mutation_Energies.txt]

3GBN Results
Wildtype Interaction Energy: -76.398

Antibody Residue PHE 30 H
ALA Mutation: IE = -76.797 ddG = -0.399
CYS Mutation: IE = -74.023 ddG = 2.375
ASP Mutation: IE = -71.845 ddG = 4.553
GLU Mutation: IE = -68.080 ddG = 8.318
GLY Mutation: IE = -72.720 ddG = 3.678
HIS Mutation: IE = -70.409 ddG = 5.989
ILE Mutation: IE = -68.058 ddG = 8.340
LYS Mutation: IE = -70.673 ddG = 5.725
LEU Mutation: IE = -72.604 ddG = 3.794
MET Mutation: IE = -75.763 ddG = 0.635
ASN Mutation: IE = -69.754 ddG = 6.644
PRO Mutation: IE = -68.187 ddG = 8.211
GLN Mutation: IE = -73.134 ddG = 3.264
ARG Mutation: IE = -74.446 ddG = 1.952
SER Mutation: IE = -77.044 ddG = -0.646
THR Mutation: IE = -75.706 ddG = 0.692
VAL Mutation: IE = -74.303 ddG = 2.095
TRP Mutation: IE = -74.793 ddG = 1.605
TYR Mutation: IE = -74.361 ddG = 2.037

Antibody Residue SER 36 H
ALA Mutation: IE = -71.054 ddG = 5.344
CYS Mutation: IE = -70.183 ddG = 6.215
ASP Mutation: IE = -71.730 ddG = 4.668
GLU Mutation: IE = -73.132 ddG = 3.266
PHE Mutation: IE = -70.341 ddG = 6.057
GLY Mutation: IE = -71.054 ddG = 5.344
HIS Mutation: IE = -70.918 ddG = 5.480
ILE Mutation: IE = -70.991 ddG = 5.407
LYS Mutation: IE = -73.395 ddG = 3.003
LEU Mutation: IE = -71.534 ddG = 4.864
MET Mutation: IE = -73.783 ddG = 2.615
ASN Mutation: IE = -76.133 ddG = 0.265
PRO Mutation: IE = -70.720 ddG = 5.678
GLN Mutation: IE = -71.559 ddG = 4.839
ARG Mutation: IE = -72.636 ddG = 3.762
THR Mutation: IE = -72.414 ddG = 3.984
VAL Mutation: IE = -68.309 ddG = 8.089
TRP Mutation: IE = -71.791 ddG = 4.607
TYR Mutation: IE = -72.755 ddG = 3.643

Antibody Residue ILE 59 H
ALA Mutation: IE = -73.018 ddG = 3.380
CYS Mutation: IE = -74.056 ddG = 2.342
ASP Mutation: IE = -71.859 ddG = 4.539
GLU Mutation: IE = -75.120 ddG = 1.278
PHE Mutation: IE = -71.030 ddG = 5.368
GLY Mutation: IE = -73.563 ddG = 2.835
HIS Mutation: IE = -72.263 ddG = 4.135
LYS Mutation: IE = -72.366 ddG = 4.032
LEU Mutation: IE = -73.889 ddG = 2.509
MET Mutation: IE = -73.040 ddG = 3.358
ASN Mutation: IE = -75.530 ddG = 0.868
PRO Mutation: IE = -75.251 ddG = 1.147
GLN Mutation: IE = -75.369 ddG = 1.029
ARG Mutation: IE = -83.810 ddG = -7.412
SER Mutation: IE = -75.413 ddG = 0.985
THR Mutation: IE = -77.753 ddG = -1.355
VAL Mutation: IE = -74.801 ddG = 1.597
TRP Mutation: IE = -76.676 ddG = -0.278
TYR Mutation: IE = -73.871 ddG = 2.527

Antibody Residue PHE 62 H
ALA Mutation: IE = -70.540 ddG = 5.858
CYS Mutation: IE = -72.731 ddG = 3.667
ASP Mutation: IE = -75.147 ddG = 1.251
GLU Mutation: IE = -71.026 ddG = 5.372
GLY Mutation: IE = -69.689 ddG = 6.709
HIS Mutation: IE = -72.476 ddG = 3.922
ILE Mutation: IE = -71.580 ddG = 4.818
LYS Mutation: IE = -70.456 ddG = 5.942
LEU Mutation: IE = -72.328 ddG = 4.070
MET Mutation: IE = -72.881 ddG = 3.517
ASN Mutation: IE = -71.267 ddG = 5.131
PRO Mutation: IE = -72.475 ddG = 3.923
GLN Mutation: IE = -72.277 ddG = 4.121
ARG Mutation: IE = -74.806 ddG = 1.592
SER Mutation: IE = -69.730 ddG = 6.668
THR Mutation: IE = -72.232 ddG = 4.166
VAL Mutation: IE = -71.413 ddG = 4.985
TRP Mutation: IE = -74.488 ddG = 1.910
TYR Mutation: IE = -74.313 ddG = 2.085

Antibody Residue ASP 81 H
ALA Mutation: IE = -69.054 ddG = 7.344
CYS Mutation: IE = -69.958 ddG = 6.440
GLU Mutation: IE = -74.518 ddG = 1.880
PHE Mutation: IE = -69.355 ddG = 7.043
GLY Mutation: IE = -70.195 ddG = 6.203
HIS Mutation: IE = -70.214 ddG = 6.184
ILE Mutation: IE = -69.654 ddG = 6.744
LYS Mutation: IE = -69.908 ddG = 6.490
LEU Mutation: IE = -69.305 ddG = 7.093
MET Mutation: IE = -70.042 ddG = 6.356
ASN Mutation: IE = -69.152 ddG = 7.246
PRO Mutation: IE = -71.184 ddG = 5.214
GLN Mutation: IE = -73.225 ddG = 3.173
ARG Mutation: IE = -69.937 ddG = 6.461
SER Mutation: IE = -71.866 ddG = 4.532
THR Mutation: IE = -69.050 ddG = 7.348
VAL Mutation: IE = -68.917 ddG = 7.481
TRP Mutation: IE = -70.572 ddG = 5.826
TYR Mutation: IE = -69.695 ddG = 6.703

Antibody Residue PHE 83 H
ALA Mutation: IE = -68.470 ddG = 7.928
CYS Mutation: IE = -71.046 ddG = 5.352
ASP Mutation: IE = -70.319 ddG = 6.079
GLU Mutation: IE = -61.861 ddG = 14.537
GLY Mutation: IE = -68.385 ddG = 8.013
HIS Mutation: IE = -75.267 ddG = 1.131
ILE Mutation: IE = -65.437 ddG = 10.961
LYS Mutation: IE = -71.579 ddG = 4.819
LEU Mutation: IE = -68.473 ddG = 7.925
MET Mutation: IE = -70.949 ddG = 5.449
ASN Mutation: IE = -67.811 ddG = 8.587
PRO Mutation: IE = -69.001 ddG = 7.397
GLN Mutation: IE = -67.487 ddG = 8.911
ARG Mutation: IE = -67.070 ddG = 9.328
SER Mutation: IE = -72.858 ddG = 3.540
THR Mutation: IE = -71.301 ddG = 5.097
VAL Mutation: IE = -70.368 ddG = 6.030
TRP Mutation: IE = -63.383 ddG = 13.015
TYR Mutation: IE = -65.756 ddG = 10.642

Antibody Residue TYR 110 H
ALA Mutation: IE = -68.181 ddG = 8.217
CYS Mutation: IE = -70.111 ddG = 6.287
ASP Mutation: IE = -70.037 ddG = 6.361
GLU Mutation: IE = -70.862 ddG = 5.536
PHE Mutation: IE = -73.110 ddG = 3.288
GLY Mutation: IE = -66.938 ddG = 9.460
HIS Mutation: IE = -70.797 ddG = 5.601
ILE Mutation: IE = -73.569 ddG = 2.829
LYS Mutation: IE = -73.364 ddG = 3.034
LEU Mutation: IE = -71.275 ddG = 5.123
MET Mutation: IE = -73.854 ddG = 2.544
ASN Mutation: IE = -70.381 ddG = 6.017
PRO Mutation: IE = -66.468 ddG = 9.930
GLN Mutation: IE = -76.112 ddG = 0.286
ARG Mutation: IE = -74.121 ddG = 2.277
SER Mutation: IE = -69.211 ddG = 7.187
THR Mutation: IE = -70.614 ddG = 5.784
VAL Mutation: IE = -65.858 ddG = 10.540
TRP Mutation: IE = -74.637 ddG = 1.761
