# Supplementary material for: Developing similarity matrices for antibody-protein binding interactions
Source: PLoS One. 2023 Oct 26;18(10):e0293606. doi: 10.1371/journal.pone.0293606 (PMC10602319; doi:10.1371/journal.pone.0293606)
Supplement: S1 File — is a zip file containing every energy calculated in this analysis. (ZIP) [file pone.0293606.s006.zip › PPI Similarity Matrix Data/aB_amb/3H42_Antibody_Mutation_Energies.txt]

3H42 Results
Wildtype Interaction Energy: -143.519

Antibody Residue THR 29 H
ALA Mutation: IE = -138.264 ddG = 5.255
CYS Mutation: IE = -140.578 ddG = 2.941
ASP Mutation: IE = -137.882 ddG = 5.637
GLU Mutation: IE = -138.223 ddG = 5.296
PHE Mutation: IE = -141.713 ddG = 1.806
GLY Mutation: IE = -139.152 ddG = 4.367
HIS Mutation: IE = -141.638 ddG = 1.881
ILE Mutation: IE = -145.787 ddG = -2.268
LYS Mutation: IE = -145.020 ddG = -1.501
LEU Mutation: IE = -142.291 ddG = 1.228
MET Mutation: IE = -139.963 ddG = 3.556
ASN Mutation: IE = -145.632 ddG = -2.113
PRO Mutation: IE = -139.768 ddG = 3.751
GLN Mutation: IE = -140.473 ddG = 3.046
ARG Mutation: IE = -153.949 ddG = -10.430
SER Mutation: IE = -142.436 ddG = 1.083
VAL Mutation: IE = -139.420 ddG = 4.099
TRP Mutation: IE = -139.125 ddG = 4.394
TYR Mutation: IE = -142.877 ddG = 0.642

Antibody Residue SER 59 H
ALA Mutation: IE = -143.330 ddG = 0.189
CYS Mutation: IE = -145.830 ddG = -2.311
ASP Mutation: IE = -143.371 ddG = 0.148
GLU Mutation: IE = -159.144 ddG = -15.625
PHE Mutation: IE = -149.456 ddG = -5.937
GLY Mutation: IE = -141.543 ddG = 1.976
HIS Mutation: IE = -148.799 ddG = -5.280
ILE Mutation: IE = -148.476 ddG = -4.957
LYS Mutation: IE = -150.501 ddG = -6.982
LEU Mutation: IE = -146.731 ddG = -3.212
MET Mutation: IE = -147.282 ddG = -3.763
ASN Mutation: IE = -144.727 ddG = -1.208
PRO Mutation: IE = -143.434 ddG = 0.085
GLN Mutation: IE = -155.486 ddG = -11.967
ARG Mutation: IE = -154.170 ddG = -10.651
THR Mutation: IE = -147.927 ddG = -4.408
VAL Mutation: IE = -147.425 ddG = -3.906
TRP Mutation: IE = -146.354 ddG = -2.835
TYR Mutation: IE = -150.079 ddG = -6.560

Antibody Residue TYR 64 H
ALA Mutation: IE = -131.064 ddG = 12.455
CYS Mutation: IE = -135.320 ddG = 8.199
ASP Mutation: IE = -136.881 ddG = 6.638
GLU Mutation: IE = -139.272 ddG = 4.247
PHE Mutation: IE = -139.260 ddG = 4.259
GLY Mutation: IE = -131.309 ddG = 12.210
HIS Mutation: IE = -143.208 ddG = 0.311
ILE Mutation: IE = -137.552 ddG = 5.967
LYS Mutation: IE = -139.890 ddG = 3.629
LEU Mutation: IE = -136.230 ddG = 7.289
MET Mutation: IE = -135.379 ddG = 8.140
ASN Mutation: IE = -134.759 ddG = 8.760
PRO Mutation: IE = -129.768 ddG = 13.751
GLN Mutation: IE = -134.954 ddG = 8.565
ARG Mutation: IE = -137.484 ddG = 6.035
