# Supplementary material for: Developing similarity matrices for antibody-protein binding interactions
Source: PLoS One. 2023 Oct 26;18(10):e0293606. doi: 10.1371/journal.pone.0293606 (PMC10602319; doi:10.1371/journal.pone.0293606)
Supplement: S1 File — is a zip file containing every energy calculated in this analysis. (ZIP) [file pone.0293606.s006.zip › PPI Similarity Matrix Data/aB_amb/3HQK_Antibody_Mutation_Energies.txt]

3HQK Results
Wildtype Interaction Energy: -214.579

Antibody Residue THR 29 Q
ALA Mutation: IE = -200.934 ddG = 13.645
CYS Mutation: IE = -201.169 ddG = 13.410
ASP Mutation: IE = -208.755 ddG = 5.824
GLU Mutation: IE = -204.280 ddG = 10.299
PHE Mutation: IE = -203.294 ddG = 11.285
GLY Mutation: IE = -200.106 ddG = 14.473
HIS Mutation: IE = -208.769 ddG = 5.810
ILE Mutation: IE = -201.939 ddG = 12.640
LYS Mutation: IE = -206.979 ddG = 7.600
LEU Mutation: IE = -205.479 ddG = 9.100
MET Mutation: IE = -207.272 ddG = 7.307
ASN Mutation: IE = -210.012 ddG = 4.567
PRO Mutation: IE = -206.112 ddG = 8.467
GLN Mutation: IE = -207.743 ddG = 6.836
ARG Mutation: IE = -220.919 ddG = -6.340
SER Mutation: IE = -209.599 ddG = 4.980
VAL Mutation: IE = -200.166 ddG = 14.413
TRP Mutation: IE = -210.834 ddG = 3.745
TYR Mutation: IE = -210.427 ddG = 4.152

Antibody Residue ASN 37 W
ALA Mutation: IE = -203.095 ddG = 11.484
CYS Mutation: IE = -204.613 ddG = 9.966
ASP Mutation: IE = -204.254 ddG = 10.325
GLU Mutation: IE = -201.993 ddG = 12.586
PHE Mutation: IE = -211.005 ddG = 3.574
GLY Mutation: IE = -203.296 ddG = 11.283
HIS Mutation: IE = -208.361 ddG = 6.218
ILE Mutation: IE = -212.270 ddG = 2.309
LYS Mutation: IE = -217.597 ddG = -3.018
LEU Mutation: IE = -202.392 ddG = 12.187
MET Mutation: IE = -204.599 ddG = 9.980
PRO Mutation: IE = -202.315 ddG = 12.264
GLN Mutation: IE = -209.020 ddG = 5.559
ARG Mutation: IE = -212.985 ddG = 1.594
SER Mutation: IE = -207.932 ddG = 6.647
THR Mutation: IE = -203.394 ddG = 11.185
VAL Mutation: IE = -203.631 ddG = 10.948
TRP Mutation: IE = -204.902 ddG = 9.677
