# Supplementary material for: Developing similarity matrices for antibody-protein binding interactions
Source: PLoS One. 2023 Oct 26;18(10):e0293606. doi: 10.1371/journal.pone.0293606 (PMC10602319; doi:10.1371/journal.pone.0293606)
Supplement: S1 File — is a zip file containing every energy calculated in this analysis. (ZIP) [file pone.0293606.s006.zip › PPI Similarity Matrix Data/aB_amb/3I50_Antibody_Mutation_Energies.txt]

3I50 Results
Wildtype Interaction Energy: -74.158

Antibody Residue LYS 59 H
ALA Mutation: IE = -61.651 ddG = 12.507
CYS Mutation: IE = -61.913 ddG = 12.245
ASP Mutation: IE = -61.925 ddG = 12.233
GLU Mutation: IE = -60.282 ddG = 13.876
PHE Mutation: IE = -65.305 ddG = 8.853
GLY Mutation: IE = -60.377 ddG = 13.781
HIS Mutation: IE = -64.984 ddG = 9.174
ILE Mutation: IE = -62.308 ddG = 11.850
LEU Mutation: IE = -60.531 ddG = 13.627
MET Mutation: IE = -65.162 ddG = 8.996
ASN Mutation: IE = -60.759 ddG = 13.399
PRO Mutation: IE = -61.168 ddG = 12.990
GLN Mutation: IE = -61.515 ddG = 12.643
ARG Mutation: IE = -62.371 ddG = 11.787
SER Mutation: IE = -61.908 ddG = 12.250
THR Mutation: IE = -61.932 ddG = 12.226
VAL Mutation: IE = -62.695 ddG = 11.463
TRP Mutation: IE = -66.124 ddG = 8.034
TYR Mutation: IE = -61.826 ddG = 12.332

Antibody Residue ASN 61 H
ALA Mutation: IE = -66.902 ddG = 7.256
CYS Mutation: IE = -64.578 ddG = 9.580
ASP Mutation: IE = -68.319 ddG = 5.839
GLU Mutation: IE = -66.814 ddG = 7.344
PHE Mutation: IE = -58.944 ddG = 15.214
GLY Mutation: IE = -67.379 ddG = 6.779
HIS Mutation: IE = -67.805 ddG = 6.353
ILE Mutation: IE = -65.533 ddG = 8.625
LYS Mutation: IE = -58.991 ddG = 15.167
LEU Mutation: IE = -67.257 ddG = 6.901
MET Mutation: IE = -67.129 ddG = 7.029
PRO Mutation: IE = -68.745 ddG = 5.413
GLN Mutation: IE = -67.943 ddG = 6.215
ARG Mutation: IE = -68.903 ddG = 5.255
SER Mutation: IE = -66.592 ddG = 7.566
THR Mutation: IE = -65.230 ddG = 8.928
VAL Mutation: IE = -66.585 ddG = 7.573
TRP Mutation: IE = -67.963 ddG = 6.195
TYR Mutation: IE = -69.152 ddG = 5.006

Antibody Residue ASP 62 H
ALA Mutation: IE = -63.529 ddG = 10.629
CYS Mutation: IE = -63.777 ddG = 10.381
GLU Mutation: IE = -64.150 ddG = 10.008
PHE Mutation: IE = -66.788 ddG = 7.370
GLY Mutation: IE = -63.752 ddG = 10.406
HIS Mutation: IE = -63.213 ddG = 10.945
ILE Mutation: IE = -64.565 ddG = 9.593
LYS Mutation: IE = -63.991 ddG = 10.167
LEU Mutation: IE = -64.225 ddG = 9.933
MET Mutation: IE = -64.056 ddG = 10.102
ASN Mutation: IE = -65.085 ddG = 9.073
PRO Mutation: IE = -63.693 ddG = 10.465
GLN Mutation: IE = -64.686 ddG = 9.472
ARG Mutation: IE = -63.659 ddG = 10.499
SER Mutation: IE = -64.187 ddG = 9.971
THR Mutation: IE = -64.654 ddG = 9.504
VAL Mutation: IE = -64.828 ddG = 9.330
TRP Mutation: IE = -64.618 ddG = 9.540
TYR Mutation: IE = -64.085 ddG = 10.073

Antibody Residue TRP 107 L
ALA Mutation: IE = -68.097 ddG = 6.061
CYS Mutation: IE = -68.761 ddG = 5.397
ASP Mutation: IE = -68.353 ddG = 5.805
GLU Mutation: IE = -68.887 ddG = 5.271
PHE Mutation: IE = -71.757 ddG = 2.401
GLY Mutation: IE = -67.260 ddG = 6.898
HIS Mutation: IE = -69.660 ddG = 4.498
ILE Mutation: IE = -69.892 ddG = 4.266
LYS Mutation: IE = -68.953 ddG = 5.205
LEU Mutation: IE = -69.949 ddG = 4.209
MET Mutation: IE = -69.272 ddG = 4.886
ASN Mutation: IE = -68.903 ddG = 5.255
PRO Mutation: IE = -67.257 ddG = 6.901
GLN Mutation: IE = -69.397 ddG = 4.761
ARG Mutation: IE = -67.246 ddG = 6.912
SER Mutation: IE = -67.157 ddG = 7.001
THR Mutation: IE = -66.683 ddG = 7.475
VAL Mutation: IE = -68.415 ddG = 5.743
TYR Mutation: IE = -71.321 ddG = 2.837

Antibody Residue TYR 108 H
ALA Mutation: IE = -68.247 ddG = 5.911
CYS Mutation: IE = -67.903 ddG = 6.255
ASP Mutation: IE = -67.902 ddG = 6.256
GLU Mutation: IE = -68.566 ddG = 5.592
PHE Mutation: IE = -67.209 ddG = 6.949
GLY Mutation: IE = -67.437 ddG = 6.721
HIS Mutation: IE = -66.812 ddG = 7.346
ILE Mutation: IE = -67.800 ddG = 6.358
LYS Mutation: IE = -67.971 ddG = 6.187
LEU Mutation: IE = -69.912 ddG = 4.246
MET Mutation: IE = -67.295 ddG = 6.863
ASN Mutation: IE = -67.146 ddG = 7.012
PRO Mutation: IE = -67.740 ddG = 6.418
GLN Mutation: IE = -67.728 ddG = 6.430
ARG Mutation: IE = -69.105 ddG = 5.053
SER Mutation: IE = -66.930 ddG = 7.228
THR Mutation: IE = -68.397 ddG = 5.761
VAL Mutation: IE = -68.373 ddG = 5.785
TRP Mutation: IE = -67.754 ddG = 6.404

Antibody Residue GLY 109 H
ALA Mutation: IE = -69.915 ddG = 4.243
CYS Mutation: IE = -70.599 ddG = 3.559
ASP Mutation: IE = -74.922 ddG = -0.764
GLU Mutation: IE = -74.296 ddG = -0.138
PHE Mutation: IE = -70.254 ddG = 3.904
HIS Mutation: IE = -70.915 ddG = 3.243
ILE Mutation: IE = -72.838 ddG = 1.320
LYS Mutation: IE = -73.072 ddG = 1.086
LEU Mutation: IE = -68.911 ddG = 5.247
MET Mutation: IE = -70.492 ddG = 3.666
ASN Mutation: IE = -69.467 ddG = 4.691
PRO Mutation: IE = -64.914 ddG = 9.244
GLN Mutation: IE = -68.853 ddG = 5.305
ARG Mutation: IE = -75.423 ddG = -1.265
SER Mutation: IE = -70.347 ddG = 3.811
THR Mutation: IE = -71.141 ddG = 3.017
VAL Mutation: IE = -70.932 ddG = 3.226
TRP Mutation: IE = -73.886 ddG = 0.272
TYR Mutation: IE = -65.669 ddG = 8.489

Antibody Residue ASN 110 H
ALA Mutation: IE = -66.750 ddG = 7.408
CYS Mutation: IE = -69.326 ddG = 4.832
ASP Mutation: IE = -72.887 ddG = 1.271
GLU Mutation: IE = -73.960 ddG = 0.198
PHE Mutation: IE = -67.547 ddG = 6.611
GLY Mutation: IE = -65.384 ddG = 8.774
HIS Mutation: IE = -73.211 ddG = 0.947
ILE Mutation: IE = -68.543 ddG = 5.615
LYS Mutation: IE = -71.578 ddG = 2.580
LEU Mutation: IE = -69.615 ddG = 4.543
MET Mutation: IE = -70.296 ddG = 3.862
PRO Mutation: IE = -69.827 ddG = 4.331
GLN Mutation: IE = -71.964 ddG = 2.194
ARG Mutation: IE = -74.548 ddG = -0.390
SER Mutation: IE = -71.036 ddG = 3.122
THR Mutation: IE = -68.003 ddG = 6.155
VAL Mutation: IE = -67.498 ddG = 6.660
TRP Mutation: IE = -70.312 ddG = 3.846
TYR Mutation: IE = -71.557 ddG = 2.601
