# Supplementary material for: Developing similarity matrices for antibody-protein binding interactions
Source: PLoS One. 2023 Oct 26;18(10):e0293606. doi: 10.1371/journal.pone.0293606 (PMC10602319; doi:10.1371/journal.pone.0293606)
Supplement: S1 File — is a zip file containing every energy calculated in this analysis. (ZIP) [file pone.0293606.s006.zip › PPI Similarity Matrix Data/aB_amb/3IYW_Antibody_Mutation_Energies.txt]

3IYW Results
Wildtype Interaction Energy: -139.853

Antibody Residue THR 1029 H
ALA Mutation: IE = -133.868 ddG = 5.985
CYS Mutation: IE = -139.770 ddG = 0.083
ASP Mutation: IE = -142.705 ddG = -2.852
GLU Mutation: IE = -133.575 ddG = 6.278
PHE Mutation: IE = -127.614 ddG = 12.239
GLY Mutation: IE = -144.082 ddG = -4.229
HIS Mutation: IE = -144.522 ddG = -4.669
ILE Mutation: IE = -132.999 ddG = 6.854
LYS Mutation: IE = -142.316 ddG = -2.463
LEU Mutation: IE = -131.796 ddG = 8.057
MET Mutation: IE = -132.948 ddG = 6.905
ASN Mutation: IE = -139.495 ddG = 0.358
PRO Mutation: IE = -135.325 ddG = 4.528
GLN Mutation: IE = -140.184 ddG = -0.331
ARG Mutation: IE = -140.109 ddG = -0.256
SER Mutation: IE = -140.717 ddG = -0.864
VAL Mutation: IE = -134.840 ddG = 5.013
TRP Mutation: IE = -123.962 ddG = 15.891
TYR Mutation: IE = -122.633 ddG = 17.220

Antibody Residue THR 1035 H
ALA Mutation: IE = -139.818 ddG = 0.035
CYS Mutation: IE = -139.362 ddG = 0.491
ASP Mutation: IE = -138.815 ddG = 1.038
GLU Mutation: IE = -141.613 ddG = -1.760
PHE Mutation: IE = -128.983 ddG = 10.870
GLY Mutation: IE = -132.420 ddG = 7.433
HIS Mutation: IE = -142.016 ddG = -2.163
ILE Mutation: IE = -129.621 ddG = 10.232
LYS Mutation: IE = -127.196 ddG = 12.657
LEU Mutation: IE = -137.293 ddG = 2.560
MET Mutation: IE = -138.598 ddG = 1.255
ASN Mutation: IE = -144.866 ddG = -5.013
PRO Mutation: IE = -134.417 ddG = 5.436
GLN Mutation: IE = -144.317 ddG = -4.464
ARG Mutation: IE = -128.818 ddG = 11.035
SER Mutation: IE = -141.816 ddG = -1.963
VAL Mutation: IE = -126.262 ddG = 13.591
TRP Mutation: IE = -127.557 ddG = 12.296
TYR Mutation: IE = -131.123 ddG = 8.730

Antibody Residue HIS 1036 H
ALA Mutation: IE = -144.397 ddG = -4.544
CYS Mutation: IE = -128.092 ddG = 11.761
ASP Mutation: IE = -144.648 ddG = -4.795
GLU Mutation: IE = -148.110 ddG = -8.257
PHE Mutation: IE = -123.556 ddG = 16.297
GLY Mutation: IE = -140.977 ddG = -1.124
HIS Mutation: IE = -139.466 ddG = 0.387
ILE Mutation: IE = -146.326 ddG = -6.473
LYS Mutation: IE = -143.279 ddG = -3.426
LEU Mutation: IE = -137.616 ddG = 2.237
MET Mutation: IE = -148.129 ddG = -8.276
ASN Mutation: IE = -138.101 ddG = 1.752
PRO Mutation: IE = -128.119 ddG = 11.734
GLN Mutation: IE = -139.808 ddG = 0.045
ARG Mutation: IE = -137.320 ddG = 2.533
SER Mutation: IE = -144.066 ddG = -4.213
THR Mutation: IE = -149.648 ddG = -9.795
VAL Mutation: IE = -138.396 ddG = 1.457
TRP Mutation: IE = -137.654 ddG = 2.199
TYR Mutation: IE = -122.594 ddG = 17.259

Antibody Residue TYR 1037 H
ALA Mutation: IE = -125.021 ddG = 14.832
CYS Mutation: IE = -134.303 ddG = 5.550
ASP Mutation: IE = -136.312 ddG = 3.541
GLU Mutation: IE = -145.017 ddG = -5.164
PHE Mutation: IE = -139.629 ddG = 0.224
GLY Mutation: IE = -134.152 ddG = 5.701
HIS Mutation: IE = -137.234 ddG = 2.619
ILE Mutation: IE = -136.437 ddG = 3.416
LYS Mutation: IE = -141.896 ddG = -2.043
LEU Mutation: IE = -137.181 ddG = 2.672
MET Mutation: IE = -135.410 ddG = 4.443
ASN Mutation: IE = -125.666 ddG = 14.187
PRO Mutation: IE = -132.183 ddG = 7.670
GLN Mutation: IE = -135.071 ddG = 4.782
ARG Mutation: IE = -144.875 ddG = -5.022
SER Mutation: IE = -134.984 ddG = 4.869
THR Mutation: IE = -135.980 ddG = 3.873
VAL Mutation: IE = -135.448 ddG = 4.405
TRP Mutation: IE = -140.113 ddG = -0.260

Antibody Residue THR 1082 H
ALA Mutation: IE = -138.621 ddG = 1.232
CYS Mutation: IE = -141.643 ddG = -1.790
ASP Mutation: IE = -134.910 ddG = 4.943
GLU Mutation: IE = -142.019 ddG = -2.166
PHE Mutation: IE = -123.431 ddG = 16.422
GLY Mutation: IE = -138.895 ddG = 0.958
HIS Mutation: IE = -115.783 ddG = 24.070
ILE Mutation: IE = -137.384 ddG = 2.469
LYS Mutation: IE = -133.796 ddG = 6.057
LEU Mutation: IE = -134.353 ddG = 5.500
MET Mutation: IE = -138.026 ddG = 1.827
ASN Mutation: IE = -130.183 ddG = 9.670
PRO Mutation: IE = -141.344 ddG = -1.491
GLN Mutation: IE = -128.555 ddG = 11.298
ARG Mutation: IE = -134.267 ddG = 5.586
SER Mutation: IE = -136.133 ddG = 3.720
VAL Mutation: IE = -133.934 ddG = 5.919
TRP Mutation: IE = -119.144 ddG = 20.709
TYR Mutation: IE = -109.672 ddG = 30.181

Antibody Residue ASN 1111 H
ALA Mutation: IE = -131.686 ddG = 8.167
CYS Mutation: IE = -133.106 ddG = 6.747
ASP Mutation: IE = -130.777 ddG = 9.076
GLU Mutation: IE = -133.945 ddG = 5.908
PHE Mutation: IE = -134.354 ddG = 5.499
GLY Mutation: IE = -131.137 ddG = 8.716
HIS Mutation: IE = -133.791 ddG = 6.062
ILE Mutation: IE = -133.662 ddG = 6.191
LYS Mutation: IE = -133.680 ddG = 6.173
LEU Mutation: IE = -131.846 ddG = 8.007
MET Mutation: IE = -134.032 ddG = 5.821
PRO Mutation: IE = -127.117 ddG = 12.736
GLN Mutation: IE = -133.962 ddG = 5.891
ARG Mutation: IE = -142.945 ddG = -3.092
SER Mutation: IE = -134.789 ddG = 5.064
THR Mutation: IE = -135.492 ddG = 4.361
VAL Mutation: IE = -132.507 ddG = 7.346
TRP Mutation: IE = -127.443 ddG = 12.410
TYR Mutation: IE = -133.686 ddG = 6.167

Antibody Residue LYS 1116 H
ALA Mutation: IE = -127.285 ddG = 12.568
CYS Mutation: IE = -129.464 ddG = 10.389
ASP Mutation: IE = -127.131 ddG = 12.722
GLU Mutation: IE = -122.126 ddG = 17.727
PHE Mutation: IE = -127.096 ddG = 12.757
GLY Mutation: IE = -128.450 ddG = 11.403
HIS Mutation: IE = -122.513 ddG = 17.340
ILE Mutation: IE = -135.998 ddG = 3.855
LEU Mutation: IE = -122.851 ddG = 17.002
MET Mutation: IE = -132.613 ddG = 7.240
ASN Mutation: IE = -126.997 ddG = 12.856
PRO Mutation: IE = -127.155 ddG = 12.698
GLN Mutation: IE = -118.268 ddG = 21.585
ARG Mutation: IE = -126.750 ddG = 13.103
SER Mutation: IE = -133.658 ddG = 6.195
THR Mutation: IE = -130.762 ddG = 9.091
VAL Mutation: IE = -127.544 ddG = 12.309
TRP Mutation: IE = -126.619 ddG = 13.234
TYR Mutation: IE = -129.047 ddG = 10.806
