# Supplementary material for: Developing similarity matrices for antibody-protein binding interactions
Source: PLoS One. 2023 Oct 26;18(10):e0293606. doi: 10.1371/journal.pone.0293606 (PMC10602319; doi:10.1371/journal.pone.0293606)
Supplement: S1 File — is a zip file containing every energy calculated in this analysis. (ZIP) [file pone.0293606.s006.zip › PPI Similarity Matrix Data/aB_amb/3J1S_Antibody_Mutation_Energies.txt]

3J1S Results
Wildtype Interaction Energy: -47.016

Antibody Residue TYR 1055 H
ALA Mutation: IE = -47.627 ddG = -0.611
CYS Mutation: IE = -46.727 ddG = 0.289
ASP Mutation: IE = -43.367 ddG = 3.649
GLU Mutation: IE = -41.710 ddG = 5.306
PHE Mutation: IE = -43.574 ddG = 3.442
GLY Mutation: IE = -47.632 ddG = -0.616
HIS Mutation: IE = -44.847 ddG = 2.169
ILE Mutation: IE = -48.547 ddG = -1.531
LYS Mutation: IE = -43.989 ddG = 3.027
LEU Mutation: IE = -48.801 ddG = -1.785
MET Mutation: IE = -49.716 ddG = -2.700
ASN Mutation: IE = -41.559 ddG = 5.457
PRO Mutation: IE = -45.261 ddG = 1.755
GLN Mutation: IE = -45.001 ddG = 2.015
ARG Mutation: IE = -41.475 ddG = 5.541
SER Mutation: IE = -47.332 ddG = -0.316
THR Mutation: IE = -45.490 ddG = 1.526
VAL Mutation: IE = -46.828 ddG = 0.188
TRP Mutation: IE = -48.180 ddG = -1.164

Antibody Residue SER 1059 H
ALA Mutation: IE = -43.684 ddG = 3.332
CYS Mutation: IE = -43.781 ddG = 3.235
ASP Mutation: IE = -45.464 ddG = 1.552
GLU Mutation: IE = -45.667 ddG = 1.349
PHE Mutation: IE = -40.282 ddG = 6.734
GLY Mutation: IE = -44.274 ddG = 2.742
HIS Mutation: IE = -41.729 ddG = 5.287
ILE Mutation: IE = -41.460 ddG = 5.556
LYS Mutation: IE = -42.277 ddG = 4.739
LEU Mutation: IE = -43.733 ddG = 3.283
MET Mutation: IE = -43.604 ddG = 3.412
ASN Mutation: IE = -40.688 ddG = 6.328
PRO Mutation: IE = -40.742 ddG = 6.274
GLN Mutation: IE = -43.948 ddG = 3.068
ARG Mutation: IE = -43.661 ddG = 3.355
THR Mutation: IE = -48.428 ddG = -1.412
VAL Mutation: IE = -41.969 ddG = 5.047
TRP Mutation: IE = -42.502 ddG = 4.514
TYR Mutation: IE = -40.971 ddG = 6.045

Antibody Residue TYR 1064 H
ALA Mutation: IE = -45.611 ddG = 1.405
CYS Mutation: IE = -48.308 ddG = -1.292
ASP Mutation: IE = -47.407 ddG = -0.391
GLU Mutation: IE = -49.310 ddG = -2.294
PHE Mutation: IE = -47.698 ddG = -0.682
GLY Mutation: IE = -49.073 ddG = -2.057
HIS Mutation: IE = -46.732 ddG = 0.284
ILE Mutation: IE = -44.257 ddG = 2.759
LYS Mutation: IE = -45.366 ddG = 1.650
LEU Mutation: IE = -45.141 ddG = 1.875
MET Mutation: IE = -45.643 ddG = 1.373
ASN Mutation: IE = -45.515 ddG = 1.501
PRO Mutation: IE = -44.913 ddG = 2.103
GLN Mutation: IE = -44.861 ddG = 2.155
ARG Mutation: IE = -49.728 ddG = -2.712
SER Mutation: IE = -45.551 ddG = 1.465
THR Mutation: IE = -44.630 ddG = 2.386
VAL Mutation: IE = -43.756 ddG = 3.260
TRP Mutation: IE = -49.139 ddG = -2.123

Antibody Residue LYS 1072 H
ALA Mutation: IE = -39.163 ddG = 7.853
CYS Mutation: IE = -35.117 ddG = 11.899
ASP Mutation: IE = -38.486 ddG = 8.530
GLU Mutation: IE = -34.999 ddG = 12.017
PHE Mutation: IE = -36.543 ddG = 10.473
