# Supplementary material for: Developing similarity matrices for antibody-protein binding interactions
Source: PLoS One. 2023 Oct 26;18(10):e0293606. doi: 10.1371/journal.pone.0293606 (PMC10602319; doi:10.1371/journal.pone.0293606)
Supplement: S1 File — is a zip file containing every energy calculated in this analysis. (ZIP) [file pone.0293606.s006.zip › PPI Similarity Matrix Data/aB_amb/3J69_Antibody_Mutation_Energies.txt]

3J69 Results
Wildtype Interaction Energy: -27.830

Antibody Residue GLN 39 6
ALA Mutation: IE = -22.434 ddG = 5.396
CYS Mutation: IE = -21.905 ddG = 5.925
ASP Mutation: IE = -27.755 ddG = 0.075
GLU Mutation: IE = -27.744 ddG = 0.086
PHE Mutation: IE = -25.469 ddG = 2.361
GLY Mutation: IE = -23.153 ddG = 4.677
HIS Mutation: IE = -22.944 ddG = 4.886
ILE Mutation: IE = -23.248 ddG = 4.582
LYS Mutation: IE = -26.149 ddG = 1.681
LEU Mutation: IE = -24.381 ddG = 3.449
MET Mutation: IE = -31.894 ddG = -4.064
ASN Mutation: IE = -23.515 ddG = 4.315
PRO Mutation: IE = -23.455 ddG = 4.375
ARG Mutation: IE = -27.214 ddG = 0.616
SER Mutation: IE = -23.505 ddG = 4.325
THR Mutation: IE = -25.840 ddG = 1.990
VAL Mutation: IE = -24.974 ddG = 2.856
TRP Mutation: IE = -29.713 ddG = -1.883
TYR Mutation: IE = -28.011 ddG = -0.181

Antibody Residue GLU 42 6
ALA Mutation: IE = -24.732 ddG = 3.098
CYS Mutation: IE = -25.971 ddG = 1.859
ASP Mutation: IE = -25.006 ddG = 2.824
PHE Mutation: IE = -24.426 ddG = 3.404
GLY Mutation: IE = -23.619 ddG = 4.211
HIS Mutation: IE = -22.619 ddG = 5.211
ILE Mutation: IE = -22.547 ddG = 5.283
LYS Mutation: IE = -25.173 ddG = 2.657
LEU Mutation: IE = -24.232 ddG = 3.598
MET Mutation: IE = -24.627 ddG = 3.203
ASN Mutation: IE = -26.105 ddG = 1.725
PRO Mutation: IE = -24.132 ddG = 3.698
GLN Mutation: IE = -23.736 ddG = 4.094
ARG Mutation: IE = -21.609 ddG = 6.221
SER Mutation: IE = -26.029 ddG = 1.801
THR Mutation: IE = -22.425 ddG = 5.405
VAL Mutation: IE = -21.678 ddG = 6.152
TRP Mutation: IE = -19.520 ddG = 8.310
TYR Mutation: IE = -24.750 ddG = 3.080

Antibody Residue LYS 43 6
ALA Mutation: IE = -27.184 ddG = 0.646
CYS Mutation: IE = -23.823 ddG = 4.007
ASP Mutation: IE = -26.225 ddG = 1.605
GLU Mutation: IE = -24.939 ddG = 2.891
PHE Mutation: IE = -25.231 ddG = 2.599
GLY Mutation: IE = -29.327 ddG = -1.497
HIS Mutation: IE = -25.877 ddG = 1.953
ILE Mutation: IE = -31.782 ddG = -3.952
LEU Mutation: IE = -24.188 ddG = 3.642
MET Mutation: IE = -22.968 ddG = 4.862
ASN Mutation: IE = -23.909 ddG = 3.921
PRO Mutation: IE = -27.858 ddG = -0.028
GLN Mutation: IE = -24.125 ddG = 3.705
ARG Mutation: IE = -24.304 ddG = 3.526
SER Mutation: IE = -23.484 ddG = 4.346
THR Mutation: IE = -31.201 ddG = -3.371
VAL Mutation: IE = -31.325 ddG = -3.495
TRP Mutation: IE = -28.696 ddG = -0.866
TYR Mutation: IE = -24.911 ddG = 2.919

Antibody Residue GLU 44 6
ALA Mutation: IE = -12.451 ddG = 15.379
CYS Mutation: IE = -12.835 ddG = 14.995
ASP Mutation: IE = -10.660 ddG = 17.170
PHE Mutation: IE = -15.777 ddG = 12.053
GLY Mutation: IE = -12.536 ddG = 15.294
HIS Mutation: IE = -14.364 ddG = 13.466
ILE Mutation: IE = -14.386 ddG = 13.444
LYS Mutation: IE = -16.398 ddG = 11.432
LEU Mutation: IE = -15.180 ddG = 12.650
MET Mutation: IE = -13.159 ddG = 14.671
ASN Mutation: IE = -12.742 ddG = 15.088
PRO Mutation: IE = -14.398 ddG = 13.432
GLN Mutation: IE = -13.097 ddG = 14.733
ARG Mutation: IE = -14.628 ddG = 13.202
SER Mutation: IE = -12.742 ddG = 15.088
THR Mutation: IE = -12.265 ddG = 15.565
VAL Mutation: IE = -14.098 ddG = 13.732
TRP Mutation: IE = -16.616 ddG = 11.214
TYR Mutation: IE = -15.975 ddG = 11.855

Antibody Residue ARG 45 6
ALA Mutation: IE = -24.215 ddG = 3.615
CYS Mutation: IE = -25.194 ddG = 2.636
ASP Mutation: IE = -24.252 ddG = 3.578
GLU Mutation: IE = -24.437 ddG = 3.393
PHE Mutation: IE = -23.209 ddG = 4.621
GLY Mutation: IE = -25.208 ddG = 2.622
HIS Mutation: IE = -25.017 ddG = 2.813
ILE Mutation: IE = -25.982 ddG = 1.848
LYS Mutation: IE = -23.181 ddG = 4.649
LEU Mutation: IE = -25.050 ddG = 2.780
MET Mutation: IE = -23.744 ddG = 4.086
ASN Mutation: IE = -25.007 ddG = 2.823
PRO Mutation: IE = -24.023 ddG = 3.807
GLN Mutation: IE = -24.526 ddG = 3.304
SER Mutation: IE = -23.799 ddG = 4.031
THR Mutation: IE = -23.741 ddG = 4.089
VAL Mutation: IE = -22.996 ddG = 4.834
TRP Mutation: IE = -24.515 ddG = 3.315
TYR Mutation: IE = -23.869 ddG = 3.961

Antibody Residue ALA 92 6
CYS Mutation: IE = -22.607 ddG = 5.223
ASP Mutation: IE = -24.965 ddG = 2.865
GLU Mutation: IE = -22.602 ddG = 5.228
PHE Mutation: IE = -24.445 ddG = 3.385
GLY Mutation: IE = -26.629 ddG = 1.201
HIS Mutation: IE = -23.234 ddG = 4.596
ILE Mutation: IE = -23.664 ddG = 4.166
LYS Mutation: IE = -23.759 ddG = 4.071
LEU Mutation: IE = -26.089 ddG = 1.741
MET Mutation: IE = -23.069 ddG = 4.761
ASN Mutation: IE = -25.172 ddG = 2.658
PRO Mutation: IE = -27.847 ddG = -0.017
GLN Mutation: IE = -22.929 ddG = 4.901
ARG Mutation: IE = -25.346 ddG = 2.484
SER Mutation: IE = -24.435 ddG = 3.395
THR Mutation: IE = -24.546 ddG = 3.284
VAL Mutation: IE = -22.572 ddG = 5.258
TRP Mutation: IE = -25.742 ddG = 2.088
TYR Mutation: IE = -25.043 ddG = 2.787

Antibody Residue THR 114 6
ALA Mutation: IE = -23.547 ddG = 4.283
CYS Mutation: IE = -23.406 ddG = 4.424
ASP Mutation: IE = -24.213 ddG = 3.617
GLU Mutation: IE = -23.633 ddG = 4.197
PHE Mutation: IE = -23.614 ddG = 4.216
GLY Mutation: IE = -23.348 ddG = 4.482
HIS Mutation: IE = -24.376 ddG = 3.454
ILE Mutation: IE = -22.355 ddG = 5.475
LYS Mutation: IE = -23.307 ddG = 4.523
LEU Mutation: IE = -25.551 ddG = 2.279
MET Mutation: IE = -26.007 ddG = 1.823
ASN Mutation: IE = -26.812 ddG = 1.018
PRO Mutation: IE = -23.552 ddG = 4.278
GLN Mutation: IE = -23.403 ddG = 4.427
ARG Mutation: IE = -24.962 ddG = 2.868
SER Mutation: IE = -26.262 ddG = 1.568
VAL Mutation: IE = -22.286 ddG = 5.544
TRP Mutation: IE = -25.518 ddG = 2.312
TYR Mutation: IE = -24.693 ddG = 3.137
