# Supplementary material for: Developing similarity matrices for antibody-protein binding interactions
Source: PLoS One. 2023 Oct 26;18(10):e0293606. doi: 10.1371/journal.pone.0293606 (PMC10602319; doi:10.1371/journal.pone.0293606)
Supplement: S1 File — is a zip file containing every energy calculated in this analysis. (ZIP) [file pone.0293606.s006.zip › PPI Similarity Matrix Data/aB_amb/3J6A_Antibody_Mutation_Energies.txt]

3J6A Results
Wildtype Interaction Energy: -77.953

Antibody Residue GLN 1 6
ALA Mutation: IE = -77.405 ddG = 0.548
CYS Mutation: IE = -79.815 ddG = -1.862
ASP Mutation: IE = -73.389 ddG = 4.564
GLU Mutation: IE = -74.467 ddG = 3.486
PHE Mutation: IE = -79.571 ddG = -1.618
GLY Mutation: IE = -72.484 ddG = 5.469
HIS Mutation: IE = -75.897 ddG = 2.056
ILE Mutation: IE = -79.317 ddG = -1.364
LYS Mutation: IE = -77.647 ddG = 0.306
LEU Mutation: IE = -77.001 ddG = 0.952
MET Mutation: IE = -78.390 ddG = -0.437
ASN Mutation: IE = -78.264 ddG = -0.311
PRO Mutation: IE = -75.863 ddG = 2.090
ARG Mutation: IE = -79.229 ddG = -1.276
SER Mutation: IE = -76.056 ddG = 1.897
THR Mutation: IE = -78.327 ddG = -0.374
VAL Mutation: IE = -79.820 ddG = -1.867
TRP Mutation: IE = -82.532 ddG = -4.579
TYR Mutation: IE = -76.854 ddG = 1.099

Antibody Residue TYR 27 6
ALA Mutation: IE = -76.056 ddG = 1.897
CYS Mutation: IE = -76.003 ddG = 1.950
ASP Mutation: IE = -68.962 ddG = 8.991
GLU Mutation: IE = -75.852 ddG = 2.101
PHE Mutation: IE = -76.936 ddG = 1.017
GLY Mutation: IE = -74.591 ddG = 3.362
HIS Mutation: IE = -68.271 ddG = 9.682
ILE Mutation: IE = -79.136 ddG = -1.183
LYS Mutation: IE = -85.999 ddG = -8.046
LEU Mutation: IE = -80.560 ddG = -2.607
MET Mutation: IE = -78.473 ddG = -0.520
ASN Mutation: IE = -76.404 ddG = 1.549
PRO Mutation: IE = -76.351 ddG = 1.602
GLN Mutation: IE = -80.522 ddG = -2.569
ARG Mutation: IE = -92.233 ddG = -14.280
SER Mutation: IE = -74.949 ddG = 3.004
THR Mutation: IE = -75.211 ddG = 2.742
VAL Mutation: IE = -78.029 ddG = -0.076
TRP Mutation: IE = -79.634 ddG = -1.681

Antibody Residue THR 28 6
ALA Mutation: IE = -76.722 ddG = 1.231
CYS Mutation: IE = -85.475 ddG = -7.522
ASP Mutation: IE = -79.072 ddG = -1.119
GLU Mutation: IE = -79.253 ddG = -1.300
PHE Mutation: IE = -74.739 ddG = 3.214
GLY Mutation: IE = -76.782 ddG = 1.171
HIS Mutation: IE = -72.306 ddG = 5.647
ILE Mutation: IE = -79.788 ddG = -1.835
LYS Mutation: IE = -73.863 ddG = 4.090
LEU Mutation: IE = -77.125 ddG = 0.828
MET Mutation: IE = -75.346 ddG = 2.607
ASN Mutation: IE = -86.421 ddG = -8.468
PRO Mutation: IE = -76.935 ddG = 1.018
GLN Mutation: IE = -77.055 ddG = 0.898
ARG Mutation: IE = -83.159 ddG = -5.206
SER Mutation: IE = -87.342 ddG = -9.389
VAL Mutation: IE = -81.641 ddG = -3.688
TRP Mutation: IE = -76.049 ddG = 1.904
TYR Mutation: IE = -75.271 ddG = 2.682

Antibody Residue GLN 29 6
ALA Mutation: IE = -75.293 ddG = 2.660
CYS Mutation: IE = -76.106 ddG = 1.847
ASP Mutation: IE = -82.212 ddG = -4.259
GLU Mutation: IE = -73.799 ddG = 4.154
PHE Mutation: IE = -72.656 ddG = 5.297
GLY Mutation: IE = -74.795 ddG = 3.158
HIS Mutation: IE = -73.910 ddG = 4.043
ILE Mutation: IE = -74.586 ddG = 3.367
LYS Mutation: IE = -76.348 ddG = 1.605
LEU Mutation: IE = -70.326 ddG = 7.627
MET Mutation: IE = -73.908 ddG = 4.045
ASN Mutation: IE = -79.035 ddG = -1.082
PRO Mutation: IE = -78.465 ddG = -0.512
ARG Mutation: IE = -85.203 ddG = -7.250
SER Mutation: IE = -81.781 ddG = -3.828
THR Mutation: IE = -75.284 ddG = 2.669
VAL Mutation: IE = -74.221 ddG = 3.732
TRP Mutation: IE = -76.141 ddG = 1.812
TYR Mutation: IE = -66.890 ddG = 11.063

Antibody Residue ALA 75 6
CYS Mutation: IE = -78.372 ddG = -0.419
ASP Mutation: IE = -82.581 ddG = -4.628
GLU Mutation: IE = -77.388 ddG = 0.565
PHE Mutation: IE = -79.028 ddG = -1.075
GLY Mutation: IE = -78.013 ddG = -0.060
HIS Mutation: IE = -81.995 ddG = -4.042
ILE Mutation: IE = -79.564 ddG = -1.611
LYS Mutation: IE = -78.679 ddG = -0.726
LEU Mutation: IE = -77.916 ddG = 0.037
MET Mutation: IE = -76.722 ddG = 1.231
ASN Mutation: IE = -79.220 ddG = -1.267
PRO Mutation: IE = -79.077 ddG = -1.124
GLN Mutation: IE = -78.171 ddG = -0.218
ARG Mutation: IE = -80.212 ddG = -2.259
SER Mutation: IE = -77.530 ddG = 0.423
THR Mutation: IE = -78.569 ddG = -0.616
VAL Mutation: IE = -77.187 ddG = 0.766
TRP Mutation: IE = -78.976 ddG = -1.023
TYR Mutation: IE = -79.227 ddG = -1.274

Antibody Residue GLN 100 6
ALA Mutation: IE = -70.671 ddG = 7.282
CYS Mutation: IE = -75.468 ddG = 2.485
ASP Mutation: IE = -71.853 ddG = 6.100
GLU Mutation: IE = -72.322 ddG = 5.631
PHE Mutation: IE = -76.271 ddG = 1.682
GLY Mutation: IE = -70.002 ddG = 7.951
HIS Mutation: IE = -72.314 ddG = 5.639
ILE Mutation: IE = -72.682 ddG = 5.271
LYS Mutation: IE = -80.609 ddG = -2.656
LEU Mutation: IE = -71.449 ddG = 6.504
MET Mutation: IE = -72.616 ddG = 5.337
ASN Mutation: IE = -75.576 ddG = 2.377
PRO Mutation: IE = -71.675 ddG = 6.278
ARG Mutation: IE = -81.225 ddG = -3.272
SER Mutation: IE = -71.104 ddG = 6.849
THR Mutation: IE = -73.228 ddG = 4.725
VAL Mutation: IE = -73.034 ddG = 4.919
TRP Mutation: IE = -77.027 ddG = 0.926
TYR Mutation: IE = -76.689 ddG = 1.264

Antibody Residue ASN 116 6
ALA Mutation: IE = -71.572 ddG = 6.381
CYS Mutation: IE = -71.393 ddG = 6.560
ASP Mutation: IE = -68.850 ddG = 9.103
GLU Mutation: IE = -72.708 ddG = 5.245
PHE Mutation: IE = -63.068 ddG = 14.885
GLY Mutation: IE = -69.736 ddG = 8.217
HIS Mutation: IE = -67.374 ddG = 10.579
ILE Mutation: IE = -69.761 ddG = 8.192
LYS Mutation: IE = -82.756 ddG = -4.803
LEU Mutation: IE = -69.372 ddG = 8.581
MET Mutation: IE = -72.879 ddG = 5.074
PRO Mutation: IE = -71.955 ddG = 5.998
GLN Mutation: IE = -73.442 ddG = 4.511
ARG Mutation: IE = -76.685 ddG = 1.268
SER Mutation: IE = -75.721 ddG = 2.232
THR Mutation: IE = -75.343 ddG = 2.610
VAL Mutation: IE = -71.153 ddG = 6.800
TRP Mutation: IE = -69.802 ddG = 8.151
TYR Mutation: IE = -68.437 ddG = 9.516
