# Supplementary material for: Developing similarity matrices for antibody-protein binding interactions
Source: PLoS One. 2023 Oct 26;18(10):e0293606. doi: 10.1371/journal.pone.0293606 (PMC10602319; doi:10.1371/journal.pone.0293606)
Supplement: S1 File — is a zip file containing every energy calculated in this analysis. (ZIP) [file pone.0293606.s006.zip › PPI Similarity Matrix Data/aB_amb/3J70_Antibody_Mutation_Energies.txt]

3J70 Results
Wildtype Interaction Energy: -243.024

Antibody Residue ASP 36 A
ALA Mutation: IE = -232.840 ddG = 10.184
CYS Mutation: IE = -229.209 ddG = 13.815
GLU Mutation: IE = -232.305 ddG = 10.719
PHE Mutation: IE = -234.820 ddG = 8.204
GLY Mutation: IE = -218.632 ddG = 24.392
HIS Mutation: IE = -234.783 ddG = 8.241
ILE Mutation: IE = -232.869 ddG = 10.155
LYS Mutation: IE = -231.865 ddG = 11.159
LEU Mutation: IE = -232.962 ddG = 10.062
MET Mutation: IE = -228.255 ddG = 14.769
ASN Mutation: IE = -231.129 ddG = 11.895
PRO Mutation: IE = -230.934 ddG = 12.090
GLN Mutation: IE = -228.967 ddG = 14.057
ARG Mutation: IE = -232.785 ddG = 10.239
SER Mutation: IE = -232.915 ddG = 10.109
THR Mutation: IE = -233.530 ddG = 9.494
VAL Mutation: IE = -231.636 ddG = 11.388
TRP Mutation: IE = -233.876 ddG = 9.148
TYR Mutation: IE = -232.878 ddG = 10.146

Antibody Residue TRP 38 B
ALA Mutation: IE = -226.531 ddG = 16.493
CYS Mutation: IE = -232.709 ddG = 10.315
ASP Mutation: IE = -224.587 ddG = 18.437
GLU Mutation: IE = -232.266 ddG = 10.758
PHE Mutation: IE = -230.366 ddG = 12.658
GLY Mutation: IE = -227.041 ddG = 15.983
HIS Mutation: IE = -229.409 ddG = 13.615
ILE Mutation: IE = -234.094 ddG = 8.930
LYS Mutation: IE = -234.096 ddG = 8.928
LEU Mutation: IE = -230.003 ddG = 13.021
MET Mutation: IE = -233.637 ddG = 9.387
ASN Mutation: IE = -229.608 ddG = 13.416
PRO Mutation: IE = -225.483 ddG = 17.541
GLN Mutation: IE = -227.412 ddG = 15.612
ARG Mutation: IE = -229.384 ddG = 13.640
SER Mutation: IE = -229.500 ddG = 13.524
THR Mutation: IE = -226.501 ddG = 16.523
VAL Mutation: IE = -231.419 ddG = 11.605
TYR Mutation: IE = -231.895 ddG = 11.129

Antibody Residue ASP 57 A
ALA Mutation: IE = -196.499 ddG = 46.525
CYS Mutation: IE = -207.079 ddG = 35.945
GLU Mutation: IE = -233.113 ddG = 9.911
PHE Mutation: IE = -204.634 ddG = 38.390
GLY Mutation: IE = -201.256 ddG = 41.768
HIS Mutation: IE = -214.161 ddG = 28.863
ILE Mutation: IE = -200.958 ddG = 42.066
LYS Mutation: IE = -214.381 ddG = 28.643
LEU Mutation: IE = -203.256 ddG = 39.768
MET Mutation: IE = -202.453 ddG = 40.571
ASN Mutation: IE = -216.652 ddG = 26.372
PRO Mutation: IE = -198.479 ddG = 44.545
GLN Mutation: IE = -203.627 ddG = 39.397
ARG Mutation: IE = -188.353 ddG = 54.671
SER Mutation: IE = -205.420 ddG = 37.604
THR Mutation: IE = -208.909 ddG = 34.115
VAL Mutation: IE = -205.344 ddG = 37.680
TRP Mutation: IE = -211.337 ddG = 31.687
TYR Mutation: IE = -203.738 ddG = 39.286

Antibody Residue ASP 59 A
ALA Mutation: IE = -225.798 ddG = 17.226
CYS Mutation: IE = -230.770 ddG = 12.254
GLU Mutation: IE = -226.202 ddG = 16.822
PHE Mutation: IE = -225.349 ddG = 17.675
GLY Mutation: IE = -221.076 ddG = 21.948
HIS Mutation: IE = -227.519 ddG = 15.505
ILE Mutation: IE = -226.140 ddG = 16.884
LYS Mutation: IE = -214.174 ddG = 28.850
LEU Mutation: IE = -226.155 ddG = 16.869
MET Mutation: IE = -222.092 ddG = 20.932
ASN Mutation: IE = -222.062 ddG = 20.962
PRO Mutation: IE = -234.513 ddG = 8.511
GLN Mutation: IE = -219.767 ddG = 23.257
ARG Mutation: IE = -188.770 ddG = 54.254
SER Mutation: IE = -221.222 ddG = 21.802
THR Mutation: IE = -225.922 ddG = 17.102
VAL Mutation: IE = -220.952 ddG = 22.072
TRP Mutation: IE = -217.339 ddG = 25.685
TYR Mutation: IE = -233.178 ddG = 9.846

Antibody Residue ASP 64 A
ALA Mutation: IE = -216.267 ddG = 26.757
CYS Mutation: IE = -219.078 ddG = 23.946
GLU Mutation: IE = -231.569 ddG = 11.455
PHE Mutation: IE = -214.613 ddG = 28.411
GLY Mutation: IE = -213.822 ddG = 29.202
HIS Mutation: IE = -200.992 ddG = 42.032
ILE Mutation: IE = -210.969 ddG = 32.055
LYS Mutation: IE = -191.890 ddG = 51.134
LEU Mutation: IE = -209.765 ddG = 33.259
MET Mutation: IE = -210.519 ddG = 32.505
ASN Mutation: IE = -206.487 ddG = 36.537
PRO Mutation: IE = -211.129 ddG = 31.895
GLN Mutation: IE = -215.990 ddG = 27.034
ARG Mutation: IE = -166.356 ddG = 76.668
SER Mutation: IE = -216.568 ddG = 26.456
THR Mutation: IE = -217.618 ddG = 25.406
VAL Mutation: IE = -214.210 ddG = 28.814
TRP Mutation: IE = -190.855 ddG = 52.169
TYR Mutation: IE = -179.988 ddG = 63.036

Antibody Residue ASP 107 A
ALA Mutation: IE = -232.733 ddG = 10.291
CYS Mutation: IE = -240.115 ddG = 2.909
GLU Mutation: IE = -240.056 ddG = 2.968
PHE Mutation: IE = -228.655 ddG = 14.369
GLY Mutation: IE = -231.684 ddG = 11.340
HIS Mutation: IE = -239.434 ddG = 3.590
ILE Mutation: IE = -233.170 ddG = 9.854
LYS Mutation: IE = -216.074 ddG = 26.950
LEU Mutation: IE = -234.389 ddG = 8.635
MET Mutation: IE = -230.734 ddG = 12.290
ASN Mutation: IE = -237.256 ddG = 5.768
PRO Mutation: IE = -233.020 ddG = 10.004
GLN Mutation: IE = -230.595 ddG = 12.429
ARG Mutation: IE = -223.447 ddG = 19.577
SER Mutation: IE = -239.004 ddG = 4.020
THR Mutation: IE = -227.793 ddG = 15.231
VAL Mutation: IE = -232.790 ddG = 10.234
TRP Mutation: IE = -242.899 ddG = 0.125
TYR Mutation: IE = -231.206 ddG = 11.818

Antibody Residue GLU 113 A
ALA Mutation: IE = -217.584 ddG = 25.440
CYS Mutation: IE = -214.509 ddG = 28.515
ASP Mutation: IE = -214.999 ddG = 28.025
PHE Mutation: IE = -212.158 ddG = 30.866
GLY Mutation: IE = -218.941 ddG = 24.083
HIS Mutation: IE = -223.581 ddG = 19.443
ILE Mutation: IE = -224.192 ddG = 18.832
LYS Mutation: IE = -220.921 ddG = 22.103
LEU Mutation: IE = -220.854 ddG = 22.170
MET Mutation: IE = -215.654 ddG = 27.370
ASN Mutation: IE = -222.258 ddG = 20.766
PRO Mutation: IE = -219.911 ddG = 23.113
GLN Mutation: IE = -221.177 ddG = 21.847
ARG Mutation: IE = -224.476 ddG = 18.548
SER Mutation: IE = -223.077 ddG = 19.947
THR Mutation: IE = -222.952 ddG = 20.072
VAL Mutation: IE = -220.073 ddG = 22.951
TRP Mutation: IE = -222.517 ddG = 20.507
TYR Mutation: IE = -220.696 ddG = 22.328
