# Supplementary material for: Developing similarity matrices for antibody-protein binding interactions
Source: PLoS One. 2023 Oct 26;18(10):e0293606. doi: 10.1371/journal.pone.0293606 (PMC10602319; doi:10.1371/journal.pone.0293606)
Supplement: S1 File — is a zip file containing every energy calculated in this analysis. (ZIP) [file pone.0293606.s006.zip › PPI Similarity Matrix Data/aB_amb/3J8V_Antibody_Mutation_Energies.txt]

3J8V Results
Wildtype Interaction Energy: -112.299

Antibody Residue SER 35 I
ALA Mutation: IE = -115.706 ddG = -3.407
CYS Mutation: IE = -113.251 ddG = -0.952
ASP Mutation: IE = -108.652 ddG = 3.647
GLU Mutation: IE = -112.045 ddG = 0.254
PHE Mutation: IE = -112.065 ddG = 0.234
GLY Mutation: IE = -110.337 ddG = 1.962
HIS Mutation: IE = -114.825 ddG = -2.526
ILE Mutation: IE = -115.552 ddG = -3.253
LYS Mutation: IE = -114.574 ddG = -2.275
LEU Mutation: IE = -109.832 ddG = 2.467
MET Mutation: IE = -116.216 ddG = -3.917
ASN Mutation: IE = -118.421 ddG = -6.122
PRO Mutation: IE = -113.887 ddG = -1.588
GLN Mutation: IE = -107.184 ddG = 5.115
ARG Mutation: IE = -125.731 ddG = -13.432
THR Mutation: IE = -115.327 ddG = -3.028
VAL Mutation: IE = -114.114 ddG = -1.815
TRP Mutation: IE = -115.202 ddG = -2.903
TYR Mutation: IE = -113.797 ddG = -1.498

Antibody Residue TRP 38 M
ALA Mutation: IE = -110.031 ddG = 2.268
CYS Mutation: IE = -109.538 ddG = 2.761
ASP Mutation: IE = -111.716 ddG = 0.583
GLU Mutation: IE = -109.720 ddG = 2.579
PHE Mutation: IE = -110.747 ddG = 1.552
GLY Mutation: IE = -110.524 ddG = 1.775
HIS Mutation: IE = -110.060 ddG = 2.239
ILE Mutation: IE = -110.460 ddG = 1.839
LYS Mutation: IE = -110.610 ddG = 1.689
LEU Mutation: IE = -110.333 ddG = 1.966
MET Mutation: IE = -109.296 ddG = 3.003
ASN Mutation: IE = -113.719 ddG = -1.420
PRO Mutation: IE = -111.429 ddG = 0.870
GLN Mutation: IE = -110.648 ddG = 1.651
ARG Mutation: IE = -115.393 ddG = -3.094
SER Mutation: IE = -111.973 ddG = 0.326
THR Mutation: IE = -108.879 ddG = 3.420
