# Supplementary material for: Developing similarity matrices for antibody-protein binding interactions
Source: PLoS One. 2023 Oct 26;18(10):e0293606. doi: 10.1371/journal.pone.0293606 (PMC10602319; doi:10.1371/journal.pone.0293606)
Supplement: S1 File — is a zip file containing every energy calculated in this analysis. (ZIP) [file pone.0293606.s006.zip › PPI Similarity Matrix Data/aB_amb/3J8W_Antibody_Mutation_Energies.txt]

3J8W Results
Wildtype Interaction Energy: -142.103

Antibody Residue GLU 27 M
ALA Mutation: IE = -127.657 ddG = 14.446
CYS Mutation: IE = -126.885 ddG = 15.218
ASP Mutation: IE = -127.216 ddG = 14.887
PHE Mutation: IE = -128.720 ddG = 13.383
GLY Mutation: IE = -126.383 ddG = 15.720
HIS Mutation: IE = -132.319 ddG = 9.784
ILE Mutation: IE = -129.314 ddG = 12.789
LYS Mutation: IE = -125.018 ddG = 17.085
LEU Mutation: IE = -128.024 ddG = 14.079
MET Mutation: IE = -131.022 ddG = 11.081
ASN Mutation: IE = -123.704 ddG = 18.399
PRO Mutation: IE = -128.389 ddG = 13.714
GLN Mutation: IE = -131.649 ddG = 10.454
ARG Mutation: IE = -133.061 ddG = 9.042
SER Mutation: IE = -127.168 ddG = 14.935
THR Mutation: IE = -126.855 ddG = 15.248
VAL Mutation: IE = -127.544 ddG = 14.559
TRP Mutation: IE = -135.015 ddG = 7.088
TYR Mutation: IE = -129.530 ddG = 12.573

Antibody Residue TYR 36 M
ALA Mutation: IE = -134.634 ddG = 7.469
CYS Mutation: IE = -135.762 ddG = 6.341
ASP Mutation: IE = -138.984 ddG = 3.119
GLU Mutation: IE = -148.941 ddG = -6.838
