# Supplementary material for: Developing similarity matrices for antibody-protein binding interactions
Source: PLoS One. 2023 Oct 26;18(10):e0293606. doi: 10.1371/journal.pone.0293606 (PMC10602319; doi:10.1371/journal.pone.0293606)
Supplement: S1 File — is a zip file containing every energy calculated in this analysis. (ZIP) [file pone.0293606.s006.zip › PPI Similarity Matrix Data/aB_amb/3J8Z_Antibody_Mutation_Energies.txt]

3J8Z Results
Wildtype Interaction Energy: -135.398

Antibody Residue THR 29 I
ALA Mutation: IE = -135.511 ddG = -0.113
CYS Mutation: IE = -137.625 ddG = -2.227
ASP Mutation: IE = -133.333 ddG = 2.065
GLU Mutation: IE = -128.510 ddG = 6.888
PHE Mutation: IE = -128.930 ddG = 6.468
GLY Mutation: IE = -131.316 ddG = 4.082
HIS Mutation: IE = -132.537 ddG = 2.861
ILE Mutation: IE = -129.433 ddG = 5.965
LYS Mutation: IE = -132.500 ddG = 2.898
LEU Mutation: IE = -132.188 ddG = 3.210
MET Mutation: IE = -130.904 ddG = 4.494
ASN Mutation: IE = -136.633 ddG = -1.235
PRO Mutation: IE = -136.402 ddG = -1.004
GLN Mutation: IE = -133.148 ddG = 2.250
ARG Mutation: IE = -140.626 ddG = -5.228
SER Mutation: IE = -133.818 ddG = 1.580
VAL Mutation: IE = -127.289 ddG = 8.109
TRP Mutation: IE = -132.576 ddG = 2.822
TYR Mutation: IE = -130.191 ddG = 5.207

Antibody Residue ASP 62 I
ALA Mutation: IE = -126.095 ddG = 9.303
CYS Mutation: IE = -127.616 ddG = 7.782
GLU Mutation: IE = -123.395 ddG = 12.003
PHE Mutation: IE = -136.184 ddG = -0.786
GLY Mutation: IE = -125.178 ddG = 10.220
HIS Mutation: IE = -135.159 ddG = 0.239
ILE Mutation: IE = -126.946 ddG = 8.452
LYS Mutation: IE = -119.307 ddG = 16.091
LEU Mutation: IE = -127.627 ddG = 7.771
MET Mutation: IE = -130.315 ddG = 5.083
ASN Mutation: IE = -133.229 ddG = 2.169
PRO Mutation: IE = -124.523 ddG = 10.875
GLN Mutation: IE = -130.674 ddG = 4.724
ARG Mutation: IE = -122.449 ddG = 12.949
SER Mutation: IE = -119.512 ddG = 15.886
THR Mutation: IE = -133.530 ddG = 1.868
VAL Mutation: IE = -128.318 ddG = 7.080
TRP Mutation: IE = -126.800 ddG = 8.598
TYR Mutation: IE = -126.388 ddG = 9.010
