# Supplementary material for: Developing similarity matrices for antibody-protein binding interactions
Source: PLoS One. 2023 Oct 26;18(10):e0293606. doi: 10.1371/journal.pone.0293606 (PMC10602319; doi:10.1371/journal.pone.0293606)
Supplement: S1 File — is a zip file containing every energy calculated in this analysis. (ZIP) [file pone.0293606.s006.zip › PPI Similarity Matrix Data/aB_amb/3JBQ_Antibody_Mutation_Energies.txt]

3JBQ Results
Wildtype Interaction Energy: -28.765

Antibody Residue LYS 35 H
ALA Mutation: IE = -21.879 ddG = 6.886
CYS Mutation: IE = -23.330 ddG = 5.435
ASP Mutation: IE = -20.507 ddG = 8.258
GLU Mutation: IE = -23.045 ddG = 5.720
PHE Mutation: IE = -23.745 ddG = 5.020
GLY Mutation: IE = -23.336 ddG = 5.429
HIS Mutation: IE = -22.303 ddG = 6.462
ILE Mutation: IE = -23.240 ddG = 5.525
LEU Mutation: IE = -22.568 ddG = 6.197
MET Mutation: IE = -22.626 ddG = 6.139
ASN Mutation: IE = -21.855 ddG = 6.910
PRO Mutation: IE = -16.410 ddG = 12.355
GLN Mutation: IE = -22.126 ddG = 6.639
ARG Mutation: IE = -22.397 ddG = 6.368
SER Mutation: IE = -22.150 ddG = 6.615
THR Mutation: IE = -22.812 ddG = 5.953
VAL Mutation: IE = -16.386 ddG = 12.379
TRP Mutation: IE = -23.168 ddG = 5.597
TYR Mutation: IE = -23.220 ddG = 5.545

Antibody Residue TRP 55 H
ALA Mutation: IE = -24.289 ddG = 4.476
CYS Mutation: IE = -23.602 ddG = 5.163
ASP Mutation: IE = -24.359 ddG = 4.406
GLU Mutation: IE = -23.720 ddG = 5.045
PHE Mutation: IE = -23.399 ddG = 5.366
GLY Mutation: IE = -23.716 ddG = 5.049
HIS Mutation: IE = -24.266 ddG = 4.499
ILE Mutation: IE = -23.921 ddG = 4.844
LYS Mutation: IE = -24.016 ddG = 4.749
LEU Mutation: IE = -23.252 ddG = 5.513
MET Mutation: IE = -23.787 ddG = 4.978
ASN Mutation: IE = -23.823 ddG = 4.942
PRO Mutation: IE = -22.455 ddG = 6.310
GLN Mutation: IE = -24.052 ddG = 4.713
ARG Mutation: IE = -30.365 ddG = -1.600
SER Mutation: IE = -23.230 ddG = 5.535
THR Mutation: IE = -23.617 ddG = 5.148
VAL Mutation: IE = -23.383 ddG = 5.382
TYR Mutation: IE = -23.720 ddG = 5.045

Antibody Residue ASP 57 H
ALA Mutation: IE = -19.544 ddG = 9.221
CYS Mutation: IE = -20.547 ddG = 8.218
GLU Mutation: IE = -32.759 ddG = -3.994
PHE Mutation: IE = -20.895 ddG = 7.870
GLY Mutation: IE = -21.625 ddG = 7.140
HIS Mutation: IE = -23.277 ddG = 5.488
ILE Mutation: IE = -22.114 ddG = 6.651
LYS Mutation: IE = -28.537 ddG = 0.228
LEU Mutation: IE = -17.225 ddG = 11.540
MET Mutation: IE = -20.885 ddG = 7.880
ASN Mutation: IE = -20.127 ddG = 8.638
PRO Mutation: IE = -21.311 ddG = 7.454
GLN Mutation: IE = -20.156 ddG = 8.609
ARG Mutation: IE = -21.991 ddG = 6.774
SER Mutation: IE = -17.856 ddG = 10.909
THR Mutation: IE = -22.142 ddG = 6.623
VAL Mutation: IE = -22.460 ddG = 6.305
TRP Mutation: IE = -17.693 ddG = 11.072
TYR Mutation: IE = -20.831 ddG = 7.934

Antibody Residue GLU 58 H
ALA Mutation: IE = -17.030 ddG = 11.735
CYS Mutation: IE = -19.537 ddG = 9.228
ASP Mutation: IE = -19.555 ddG = 9.210
PHE Mutation: IE = -13.239 ddG = 15.526
GLY Mutation: IE = -20.714 ddG = 8.051
HIS Mutation: IE = -15.999 ddG = 12.766
ILE Mutation: IE = -17.986 ddG = 10.779
LYS Mutation: IE = -18.428 ddG = 10.337
LEU Mutation: IE = -16.346 ddG = 12.419
MET Mutation: IE = -18.259 ddG = 10.506
ASN Mutation: IE = -18.017 ddG = 10.748
PRO Mutation: IE = -16.009 ddG = 12.756
GLN Mutation: IE = -19.482 ddG = 9.283
ARG Mutation: IE = -37.487 ddG = -8.722
SER Mutation: IE = -21.981 ddG = 6.784
THR Mutation: IE = -22.921 ddG = 5.844
VAL Mutation: IE = -19.414 ddG = 9.351
TRP Mutation: IE = -22.244 ddG = 6.521
TYR Mutation: IE = -20.285 ddG = 8.480

Antibody Residue ILE 59 H
ALA Mutation: IE = -36.672 ddG = -7.907
CYS Mutation: IE = -25.342 ddG = 3.423
ASP Mutation: IE = -33.124 ddG = -4.359
GLU Mutation: IE = -22.713 ddG = 6.052
PHE Mutation: IE = -20.338 ddG = 8.427
GLY Mutation: IE = -37.596 ddG = -8.831
HIS Mutation: IE = -18.949 ddG = 9.816
LYS Mutation: IE = -21.571 ddG = 7.194
LEU Mutation: IE = -18.132 ddG = 10.633
MET Mutation: IE = -20.547 ddG = 8.218
ASN Mutation: IE = -23.019 ddG = 5.746
PRO Mutation: IE = -22.095 ddG = 6.670
GLN Mutation: IE = -21.947 ddG = 6.818
ARG Mutation: IE = -26.237 ddG = 2.528
SER Mutation: IE = -28.411 ddG = 0.354
THR Mutation: IE = -19.949 ddG = 8.816
VAL Mutation: IE = -28.220 ddG = 0.545
TRP Mutation: IE = -22.368 ddG = 6.397
TYR Mutation: IE = -22.182 ddG = 6.583

Antibody Residue GLY 63 H
ALA Mutation: IE = -24.878 ddG = 3.887
CYS Mutation: IE = -25.180 ddG = 3.585
ASP Mutation: IE = -24.970 ddG = 3.795
GLU Mutation: IE = -25.366 ddG = 3.399
PHE Mutation: IE = -26.637 ddG = 2.128
HIS Mutation: IE = -25.268 ddG = 3.497
ILE Mutation: IE = -21.943 ddG = 6.822
LYS Mutation: IE = -25.543 ddG = 3.222
LEU Mutation: IE = -24.038 ddG = 4.727
MET Mutation: IE = -26.161 ddG = 2.604
ASN Mutation: IE = -20.986 ddG = 7.779
PRO Mutation: IE = -24.127 ddG = 4.638
GLN Mutation: IE = -25.636 ddG = 3.129
ARG Mutation: IE = -26.716 ddG = 2.049
SER Mutation: IE = -25.498 ddG = 3.267
THR Mutation: IE = -25.916 ddG = 2.849
VAL Mutation: IE = -25.055 ddG = 3.710
TRP Mutation: IE = -28.594 ddG = 0.171
TYR Mutation: IE = -25.916 ddG = 2.849

Antibody Residue ASP 64 H
ALA Mutation: IE = -17.544 ddG = 11.221
CYS Mutation: IE = -19.294 ddG = 9.471
GLU Mutation: IE = -22.653 ddG = 6.112
PHE Mutation: IE = -27.067 ddG = 1.698
GLY Mutation: IE = -19.440 ddG = 9.325
HIS Mutation: IE = -23.256 ddG = 5.509
ILE Mutation: IE = -19.765 ddG = 9.000
LYS Mutation: IE = -39.772 ddG = -11.007
LEU Mutation: IE = -20.244 ddG = 8.521
MET Mutation: IE = -22.242 ddG = 6.523
ASN Mutation: IE = -23.715 ddG = 5.050
PRO Mutation: IE = -21.221 ddG = 7.544
GLN Mutation: IE = -21.606 ddG = 7.159
ARG Mutation: IE = -21.697 ddG = 7.068
SER Mutation: IE = -22.295 ddG = 6.470
THR Mutation: IE = -21.443 ddG = 7.322
VAL Mutation: IE = -19.748 ddG = 9.017
TRP Mutation: IE = -23.935 ddG = 4.830
TYR Mutation: IE = -26.091 ddG = 2.674
