# Supplementary material for: Developing similarity matrices for antibody-protein binding interactions
Source: PLoS One. 2023 Oct 26;18(10):e0293606. doi: 10.1371/journal.pone.0293606 (PMC10602319; doi:10.1371/journal.pone.0293606)
Supplement: S1 File — is a zip file containing every energy calculated in this analysis. (ZIP) [file pone.0293606.s006.zip › PPI Similarity Matrix Data/aB_amb/3K2U_Antibody_Mutation_Energies.txt]

3K2U Results
Wildtype Interaction Energy: -127.217

Antibody Residue TYR 38 H
ALA Mutation: IE = -115.462 ddG = 11.755
CYS Mutation: IE = -116.533 ddG = 10.684
ASP Mutation: IE = -117.962 ddG = 9.255
GLU Mutation: IE = -113.367 ddG = 13.850
PHE Mutation: IE = -119.230 ddG = 7.987
GLY Mutation: IE = -114.893 ddG = 12.324
HIS Mutation: IE = -115.697 ddG = 11.520
ILE Mutation: IE = -119.899 ddG = 7.318
LYS Mutation: IE = -120.184 ddG = 7.033
LEU Mutation: IE = -118.793 ddG = 8.424
MET Mutation: IE = -122.597 ddG = 4.620
ASN Mutation: IE = -114.157 ddG = 13.060
PRO Mutation: IE = -113.859 ddG = 13.358
GLN Mutation: IE = -118.099 ddG = 9.118
ARG Mutation: IE = -135.697 ddG = -8.480
SER Mutation: IE = -113.593 ddG = 13.624
THR Mutation: IE = -115.532 ddG = 11.685
VAL Mutation: IE = -116.157 ddG = 11.060
TRP Mutation: IE = -118.792 ddG = 8.425

Antibody Residue TYR 57 H
ALA Mutation: IE = -121.428 ddG = 5.789
CYS Mutation: IE = -120.317 ddG = 6.900
ASP Mutation: IE = -113.279 ddG = 13.938
GLU Mutation: IE = -117.037 ddG = 10.180
PHE Mutation: IE = -119.928 ddG = 7.289
GLY Mutation: IE = -119.929 ddG = 7.288
HIS Mutation: IE = -122.660 ddG = 4.557
ILE Mutation: IE = -118.748 ddG = 8.469
LYS Mutation: IE = -123.036 ddG = 4.181
LEU Mutation: IE = -120.511 ddG = 6.706
MET Mutation: IE = -121.899 ddG = 5.318
ASN Mutation: IE = -119.473 ddG = 7.744
PRO Mutation: IE = -122.627 ddG = 4.590
GLN Mutation: IE = -122.385 ddG = 4.832
ARG Mutation: IE = -124.022 ddG = 3.195
SER Mutation: IE = -119.335 ddG = 7.882
THR Mutation: IE = -123.231 ddG = 3.986
VAL Mutation: IE = -121.345 ddG = 5.872
TRP Mutation: IE = -112.405 ddG = 14.812

Antibody Residue GLY 62 H
ALA Mutation: IE = -123.642 ddG = 3.575
CYS Mutation: IE = -119.423 ddG = 7.794
ASP Mutation: IE = -119.802 ddG = 7.415
GLU Mutation: IE = -118.964 ddG = 8.253
PHE Mutation: IE = -122.241 ddG = 4.976
HIS Mutation: IE = -114.994 ddG = 12.223
ILE Mutation: IE = -118.985 ddG = 8.232
LYS Mutation: IE = -126.423 ddG = 0.794
LEU Mutation: IE = -119.383 ddG = 7.834
MET Mutation: IE = -117.881 ddG = 9.336
ASN Mutation: IE = -118.606 ddG = 8.611
PRO Mutation: IE = -116.065 ddG = 11.152
GLN Mutation: IE = -118.842 ddG = 8.375
ARG Mutation: IE = -117.566 ddG = 9.651
SER Mutation: IE = -125.109 ddG = 2.108
THR Mutation: IE = -122.780 ddG = 4.437
VAL Mutation: IE = -116.515 ddG = 10.702
TRP Mutation: IE = -109.285 ddG = 17.932
TYR Mutation: IE = -121.077 ddG = 6.140

Antibody Residue THR 65 H
ALA Mutation: IE = -123.875 ddG = 3.342
CYS Mutation: IE = -121.818 ddG = 5.399
ASP Mutation: IE = -136.127 ddG = -8.910
GLU Mutation: IE = -136.028 ddG = -8.811
PHE Mutation: IE = -124.747 ddG = 2.470
GLY Mutation: IE = -125.877 ddG = 1.340
HIS Mutation: IE = -124.044 ddG = 3.173
ILE Mutation: IE = -123.924 ddG = 3.293
LYS Mutation: IE = -121.456 ddG = 5.761
LEU Mutation: IE = -122.514 ddG = 4.703
MET Mutation: IE = -125.761 ddG = 1.456
ASN Mutation: IE = -130.843 ddG = -3.626
PRO Mutation: IE = -122.717 ddG = 4.500
GLN Mutation: IE = -124.731 ddG = 2.486
ARG Mutation: IE = -122.603 ddG = 4.614
SER Mutation: IE = -124.943 ddG = 2.274
VAL Mutation: IE = -124.633 ddG = 2.584
TRP Mutation: IE = -129.685 ddG = -2.468
TYR Mutation: IE = -123.719 ddG = 3.498

Antibody Residue TYR 66 H
ALA Mutation: IE = -115.671 ddG = 11.546
CYS Mutation: IE = -116.424 ddG = 10.793
ASP Mutation: IE = -118.900 ddG = 8.317
GLU Mutation: IE = -115.632 ddG = 11.585
PHE Mutation: IE = -118.898 ddG = 8.319
GLY Mutation: IE = -113.832 ddG = 13.385
HIS Mutation: IE = -122.078 ddG = 5.139
ILE Mutation: IE = -120.496 ddG = 6.721
LYS Mutation: IE = -114.953 ddG = 12.264
LEU Mutation: IE = -120.122 ddG = 7.095
MET Mutation: IE = -120.278 ddG = 6.939
ASN Mutation: IE = -121.218 ddG = 5.999
PRO Mutation: IE = -114.730 ddG = 12.487
GLN Mutation: IE = -118.572 ddG = 8.645
ARG Mutation: IE = -113.906 ddG = 13.311
SER Mutation: IE = -121.855 ddG = 5.362
THR Mutation: IE = -118.046 ddG = 9.171
VAL Mutation: IE = -116.604 ddG = 10.613
TRP Mutation: IE = -117.157 ddG = 10.060

Antibody Residue TRP 108 H
ALA Mutation: IE = -122.397 ddG = 4.820
CYS Mutation: IE = -122.639 ddG = 4.578
ASP Mutation: IE = -122.684 ddG = 4.533
GLU Mutation: IE = -122.175 ddG = 5.042
PHE Mutation: IE = -120.085 ddG = 7.132
GLY Mutation: IE = -121.686 ddG = 5.531
HIS Mutation: IE = -118.815 ddG = 8.402
ILE Mutation: IE = -122.703 ddG = 4.514
LYS Mutation: IE = -124.375 ddG = 2.842
LEU Mutation: IE = -125.005 ddG = 2.212
MET Mutation: IE = -120.290 ddG = 6.927
ASN Mutation: IE = -119.424 ddG = 7.793
PRO Mutation: IE = -122.259 ddG = 4.958
GLN Mutation: IE = -118.850 ddG = 8.367
ARG Mutation: IE = -123.925 ddG = 3.292
SER Mutation: IE = -118.866 ddG = 8.351
THR Mutation: IE = -120.372 ddG = 6.845
VAL Mutation: IE = -120.889 ddG = 6.328
TYR Mutation: IE = -125.004 ddG = 2.213

Antibody Residue ARG 1109 L
ALA Mutation: IE = -115.999 ddG = 11.218
CYS Mutation: IE = -118.785 ddG = 8.432
ASP Mutation: IE = -113.428 ddG = 13.789
GLU Mutation: IE = -114.468 ddG = 12.749
PHE Mutation: IE = -117.820 ddG = 9.397
GLY Mutation: IE = -112.689 ddG = 14.528
HIS Mutation: IE = -119.189 ddG = 8.028
ILE Mutation: IE = -111.425 ddG = 15.792
LYS Mutation: IE = -115.952 ddG = 11.265
LEU Mutation: IE = -114.492 ddG = 12.725
MET Mutation: IE = -111.019 ddG = 16.198
ASN Mutation: IE = -115.028 ddG = 12.189
PRO Mutation: IE = -113.949 ddG = 13.268
GLN Mutation: IE = -117.309 ddG = 9.908
SER Mutation: IE = -116.805 ddG = 10.412
THR Mutation: IE = -111.338 ddG = 15.879
VAL Mutation: IE = -116.084 ddG = 11.133
TRP Mutation: IE = -117.266 ddG = 9.951
TYR Mutation: IE = -112.881 ddG = 14.336
