# Supplementary material for: Developing similarity matrices for antibody-protein binding interactions
Source: PLoS One. 2023 Oct 26;18(10):e0293606. doi: 10.1371/journal.pone.0293606 (PMC10602319; doi:10.1371/journal.pone.0293606)
Supplement: S1 File — is a zip file containing every energy calculated in this analysis. (ZIP) [file pone.0293606.s006.zip › PPI Similarity Matrix Data/aB_amb/3K3Q_Antibody_Mutation_Energies.txt]

3K3Q Results
Wildtype Interaction Energy: -51.883

Antibody Residue ALA 1032B A
CYS Mutation: IE = -51.608 ddG = 0.275
ASP Mutation: IE = -48.820 ddG = 3.063
GLU Mutation: IE = -52.359 ddG = -0.476
PHE Mutation: IE = -51.288 ddG = 0.595
GLY Mutation: IE = -50.391 ddG = 1.492
HIS Mutation: IE = -51.247 ddG = 0.636
ILE Mutation: IE = -50.696 ddG = 1.187
LYS Mutation: IE = -49.773 ddG = 2.110
LEU Mutation: IE = -51.696 ddG = 0.187
MET Mutation: IE = -52.543 ddG = -0.660
ASN Mutation: IE = -50.586 ddG = 1.297
PRO Mutation: IE = -51.672 ddG = 0.211
GLN Mutation: IE = -49.546 ddG = 2.337
ARG Mutation: IE = -55.450 ddG = -3.567
SER Mutation: IE = -49.262 ddG = 2.621
THR Mutation: IE = -51.064 ddG = 0.819
VAL Mutation: IE = -51.222 ddG = 0.661
TRP Mutation: IE = -51.594 ddG = 0.289
TYR Mutation: IE = -47.992 ddG = 3.891

Antibody Residue MET 1032C A
ALA Mutation: IE = -45.241 ddG = 6.642
CYS Mutation: IE = -49.328 ddG = 2.555
ASP Mutation: IE = -45.208 ddG = 6.675
GLU Mutation: IE = -53.677 ddG = -1.794
PHE Mutation: IE = -46.089 ddG = 5.794
GLY Mutation: IE = -45.268 ddG = 6.615
HIS Mutation: IE = -46.001 ddG = 5.882
ILE Mutation: IE = -52.339 ddG = -0.456
LYS Mutation: IE = -44.384 ddG = 7.499
LEU Mutation: IE = -49.081 ddG = 2.802
ASN Mutation: IE = -46.878 ddG = 5.005
PRO Mutation: IE = -46.712 ddG = 5.171
GLN Mutation: IE = -49.780 ddG = 2.103
ARG Mutation: IE = -47.796 ddG = 4.087
SER Mutation: IE = -49.885 ddG = 1.998
THR Mutation: IE = -46.765 ddG = 5.118
VAL Mutation: IE = -50.353 ddG = 1.530
TRP Mutation: IE = -46.187 ddG = 5.696
TYR Mutation: IE = -46.277 ddG = 5.606

Antibody Residue GLU 1032F A
ALA Mutation: IE = -39.881 ddG = 12.002
CYS Mutation: IE = -40.229 ddG = 11.654
ASP Mutation: IE = -51.529 ddG = 0.354
PHE Mutation: IE = -45.416 ddG = 6.467
GLY Mutation: IE = -37.839 ddG = 14.044
HIS Mutation: IE = -37.243 ddG = 14.640
ILE Mutation: IE = -41.384 ddG = 10.499
LYS Mutation: IE = -37.866 ddG = 14.017
LEU Mutation: IE = -38.797 ddG = 13.086
MET Mutation: IE = -41.151 ddG = 10.732
ASN Mutation: IE = -36.822 ddG = 15.061
PRO Mutation: IE = -39.946 ddG = 11.937
GLN Mutation: IE = -41.541 ddG = 10.342
ARG Mutation: IE = -41.119 ddG = 10.764
SER Mutation: IE = -38.586 ddG = 13.297
THR Mutation: IE = -38.256 ddG = 13.627
VAL Mutation: IE = -39.536 ddG = 12.347
TRP Mutation: IE = -36.503 ddG = 15.380
TYR Mutation: IE = -42.204 ddG = 9.679

Antibody Residue HIS 1032G A
ALA Mutation: IE = -46.639 ddG = 5.244
CYS Mutation: IE = -47.875 ddG = 4.008
ASP Mutation: IE = -51.306 ddG = 0.577
GLU Mutation: IE = -55.598 ddG = -3.715
PHE Mutation: IE = -49.704 ddG = 2.179
GLY Mutation: IE = -45.326 ddG = 6.557
HIS Mutation: IE = -51.229 ddG = 0.654
ILE Mutation: IE = -47.038 ddG = 4.845
LYS Mutation: IE = -47.120 ddG = 4.763
LEU Mutation: IE = -49.934 ddG = 1.949
MET Mutation: IE = -48.755 ddG = 3.128
ASN Mutation: IE = -48.100 ddG = 3.783
PRO Mutation: IE = -47.294 ddG = 4.589
GLN Mutation: IE = -47.881 ddG = 4.002
ARG Mutation: IE = -44.209 ddG = 7.674
SER Mutation: IE = -46.445 ddG = 5.438
THR Mutation: IE = -46.363 ddG = 5.520
VAL Mutation: IE = -46.853 ddG = 5.030
TRP Mutation: IE = -47.469 ddG = 4.414
TYR Mutation: IE = -40.318 ddG = 11.565

Antibody Residue THR 1035 A
ALA Mutation: IE = -53.835 ddG = -1.952
CYS Mutation: IE = -54.382 ddG = -2.499
ASP Mutation: IE = -57.568 ddG = -5.685
GLU Mutation: IE = -51.413 ddG = 0.470
PHE Mutation: IE = -53.920 ddG = -2.037
GLY Mutation: IE = -52.648 ddG = -0.765
HIS Mutation: IE = -54.220 ddG = -2.337
ILE Mutation: IE = -51.456 ddG = 0.427
LYS Mutation: IE = -55.089 ddG = -3.206
LEU Mutation: IE = -53.279 ddG = -1.396
MET Mutation: IE = -54.191 ddG = -2.308
ASN Mutation: IE = -52.239 ddG = -0.356
PRO Mutation: IE = -55.421 ddG = -3.538
GLN Mutation: IE = -53.260 ddG = -1.377
ARG Mutation: IE = -55.620 ddG = -3.737
SER Mutation: IE = -52.191 ddG = -0.308
VAL Mutation: IE = -52.315 ddG = -0.432
TRP Mutation: IE = -56.515 ddG = -4.632
TYR Mutation: IE = -55.068 ddG = -3.185

Antibody Residue THR 1111 A
ALA Mutation: IE = -45.476 ddG = 6.407
CYS Mutation: IE = -49.297 ddG = 2.586
ASP Mutation: IE = -48.047 ddG = 3.836
GLU Mutation: IE = -46.575 ddG = 5.308
PHE Mutation: IE = -46.589 ddG = 5.294
GLY Mutation: IE = -44.483 ddG = 7.400
HIS Mutation: IE = -49.997 ddG = 1.886
ILE Mutation: IE = -47.398 ddG = 4.485
LYS Mutation: IE = -53.159 ddG = -1.276
LEU Mutation: IE = -46.851 ddG = 5.032
MET Mutation: IE = -45.200 ddG = 6.683
ASN Mutation: IE = -49.023 ddG = 2.860
PRO Mutation: IE = -47.637 ddG = 4.246
GLN Mutation: IE = -50.461 ddG = 1.422
ARG Mutation: IE = -48.292 ddG = 3.591
SER Mutation: IE = -51.564 ddG = 0.319
VAL Mutation: IE = -47.389 ddG = 4.494
TRP Mutation: IE = -46.630 ddG = 5.253
TYR Mutation: IE = -46.604 ddG = 5.279

Antibody Residue VAL 1111C A
ALA Mutation: IE = -49.200 ddG = 2.683
CYS Mutation: IE = -50.320 ddG = 1.563
ASP Mutation: IE = -51.930 ddG = -0.047
GLU Mutation: IE = -50.416 ddG = 1.467
PHE Mutation: IE = -52.288 ddG = -0.405
GLY Mutation: IE = -45.723 ddG = 6.160
HIS Mutation: IE = -52.288 ddG = -0.405
ILE Mutation: IE = -50.290 ddG = 1.593
LYS Mutation: IE = -60.420 ddG = -8.537
LEU Mutation: IE = -49.403 ddG = 2.480
MET Mutation: IE = -52.789 ddG = -0.906
ASN Mutation: IE = -51.989 ddG = -0.106
PRO Mutation: IE = -49.971 ddG = 1.912
GLN Mutation: IE = -50.369 ddG = 1.514
ARG Mutation: IE = -50.715 ddG = 1.168
SER Mutation: IE = -49.997 ddG = 1.886
THR Mutation: IE = -51.398 ddG = 0.485
TRP Mutation: IE = -54.787 ddG = -2.904
TYR Mutation: IE = -52.036 ddG = -0.153
