# Supplementary material for: Developing similarity matrices for antibody-protein binding interactions
Source: PLoS One. 2023 Oct 26;18(10):e0293606. doi: 10.1371/journal.pone.0293606 (PMC10602319; doi:10.1371/journal.pone.0293606)
Supplement: S1 File — is a zip file containing every energy calculated in this analysis. (ZIP) [file pone.0293606.s006.zip › PPI Similarity Matrix Data/aB_amb/3K74_Antibody_Mutation_Energies.txt]

3K74 Results
Wildtype Interaction Energy: -96.880

Antibody Residue TRP 38 B
ALA Mutation: IE = -85.135 ddG = 11.745
CYS Mutation: IE = -86.640 ddG = 10.240
ASP Mutation: IE = -84.902 ddG = 11.978
GLU Mutation: IE = -83.594 ddG = 13.286
PHE Mutation: IE = -89.400 ddG = 7.480
GLY Mutation: IE = -85.324 ddG = 11.556
HIS Mutation: IE = -88.039 ddG = 8.841
ILE Mutation: IE = -90.463 ddG = 6.417
LYS Mutation: IE = -87.983 ddG = 8.897
LEU Mutation: IE = -89.058 ddG = 7.822
MET Mutation: IE = -86.286 ddG = 10.594
ASN Mutation: IE = -88.197 ddG = 8.683
PRO Mutation: IE = -87.033 ddG = 9.847
GLN Mutation: IE = -87.354 ddG = 9.526
ARG Mutation: IE = -90.157 ddG = 6.723
SER Mutation: IE = -86.192 ddG = 10.688
THR Mutation: IE = -85.269 ddG = 11.611
VAL Mutation: IE = -88.389 ddG = 8.491
TYR Mutation: IE = -90.997 ddG = 5.883

Antibody Residue TRP 52 B
ALA Mutation: IE = -85.678 ddG = 11.202
CYS Mutation: IE = -87.974 ddG = 8.906
ASP Mutation: IE = -81.052 ddG = 15.828
GLU Mutation: IE = -80.777 ddG = 16.103
PHE Mutation: IE = -91.535 ddG = 5.345
GLY Mutation: IE = -89.057 ddG = 7.823
HIS Mutation: IE = -91.401 ddG = 5.479
ILE Mutation: IE = -90.539 ddG = 6.341
LYS Mutation: IE = -93.748 ddG = 3.132
LEU Mutation: IE = -92.989 ddG = 3.891
MET Mutation: IE = -90.863 ddG = 6.017
ASN Mutation: IE = -95.194 ddG = 1.686
PRO Mutation: IE = -88.440 ddG = 8.440
GLN Mutation: IE = -95.642 ddG = 1.238
ARG Mutation: IE = -95.424 ddG = 1.456
SER Mutation: IE = -87.711 ddG = 9.169
THR Mutation: IE = -90.572 ddG = 6.308
VAL Mutation: IE = -90.473 ddG = 6.407
TYR Mutation: IE = -91.360 ddG = 5.520

Antibody Residue ASN 57 B
ALA Mutation: IE = -91.515 ddG = 5.365
CYS Mutation: IE = -92.625 ddG = 4.255
ASP Mutation: IE = -91.129 ddG = 5.751
GLU Mutation: IE = -91.353 ddG = 5.527
PHE Mutation: IE = -90.263 ddG = 6.617
GLY Mutation: IE = -90.977 ddG = 5.903
HIS Mutation: IE = -93.021 ddG = 3.859
ILE Mutation: IE = -89.190 ddG = 7.690
LYS Mutation: IE = -101.340 ddG = -4.460
LEU Mutation: IE = -91.352 ddG = 5.528
MET Mutation: IE = -90.931 ddG = 5.949
PRO Mutation: IE = -90.838 ddG = 6.042
GLN Mutation: IE = -92.994 ddG = 3.886
ARG Mutation: IE = -94.587 ddG = 2.293
SER Mutation: IE = -92.249 ddG = 4.631
THR Mutation: IE = -90.539 ddG = 6.341
VAL Mutation: IE = -90.897 ddG = 5.983
TRP Mutation: IE = -90.440 ddG = 6.440
TYR Mutation: IE = -91.820 ddG = 5.060

Antibody Residue LYS 66 B
ALA Mutation: IE = -71.976 ddG = 24.904
CYS Mutation: IE = -74.476 ddG = 22.404
ASP Mutation: IE = -71.908 ddG = 24.972
GLU Mutation: IE = -74.968 ddG = 21.912
PHE Mutation: IE = -71.574 ddG = 25.306
GLY Mutation: IE = -72.360 ddG = 24.520
HIS Mutation: IE = -70.829 ddG = 26.051
ILE Mutation: IE = -73.709 ddG = 23.171
LEU Mutation: IE = -72.352 ddG = 24.528
MET Mutation: IE = -73.908 ddG = 22.972
ASN Mutation: IE = -73.846 ddG = 23.034
PRO Mutation: IE = -72.474 ddG = 24.406
GLN Mutation: IE = -79.309 ddG = 17.571
ARG Mutation: IE = -91.623 ddG = 5.257
SER Mutation: IE = -73.850 ddG = 23.030
THR Mutation: IE = -73.927 ddG = 22.953
VAL Mutation: IE = -73.006 ddG = 23.874
TRP Mutation: IE = -74.547 ddG = 22.333
TYR Mutation: IE = -75.248 ddG = 21.632

Antibody Residue GLU 69 B
ALA Mutation: IE = -83.618 ddG = 13.262
CYS Mutation: IE = -84.736 ddG = 12.144
ASP Mutation: IE = -87.707 ddG = 9.173
PHE Mutation: IE = -84.601 ddG = 12.279
GLY Mutation: IE = -82.775 ddG = 14.105
HIS Mutation: IE = -85.309 ddG = 11.571
ILE Mutation: IE = -89.028 ddG = 7.852
LYS Mutation: IE = -85.761 ddG = 11.119
LEU Mutation: IE = -84.349 ddG = 12.531
MET Mutation: IE = -84.308 ddG = 12.572
ASN Mutation: IE = -84.689 ddG = 12.191
PRO Mutation: IE = -88.798 ddG = 8.082
GLN Mutation: IE = -84.903 ddG = 11.977
ARG Mutation: IE = -85.512 ddG = 11.368
SER Mutation: IE = -84.866 ddG = 12.014
THR Mutation: IE = -85.832 ddG = 11.048
VAL Mutation: IE = -84.238 ddG = 12.642
TRP Mutation: IE = -85.539 ddG = 11.341
TYR Mutation: IE = -84.936 ddG = 11.944

Antibody Residue ALA 109 B
CYS Mutation: IE = -95.759 ddG = 1.121
ASP Mutation: IE = -94.987 ddG = 1.893
GLU Mutation: IE = -93.369 ddG = 3.511
PHE Mutation: IE = -96.498 ddG = 0.382
GLY Mutation: IE = -93.472 ddG = 3.408
HIS Mutation: IE = -92.444 ddG = 4.436
ILE Mutation: IE = -97.030 ddG = -0.150
LYS Mutation: IE = -95.011 ddG = 1.869
LEU Mutation: IE = -95.808 ddG = 1.072
MET Mutation: IE = -96.395 ddG = 0.485
ASN Mutation: IE = -100.278 ddG = -3.398
PRO Mutation: IE = -95.199 ddG = 1.681
GLN Mutation: IE = -96.983 ddG = -0.103
ARG Mutation: IE = -105.176 ddG = -8.296
SER Mutation: IE = -97.369 ddG = -0.489
THR Mutation: IE = -99.356 ddG = -2.476
VAL Mutation: IE = -95.431 ddG = 1.449
TRP Mutation: IE = -87.535 ddG = 9.345
TYR Mutation: IE = -91.135 ddG = 5.745

Antibody Residue THR 110 B
ALA Mutation: IE = -92.865 ddG = 4.015
CYS Mutation: IE = -94.630 ddG = 2.250
ASP Mutation: IE = -93.962 ddG = 2.918
GLU Mutation: IE = -93.387 ddG = 3.493
PHE Mutation: IE = -96.209 ddG = 0.671
GLY Mutation: IE = -95.050 ddG = 1.830
HIS Mutation: IE = -96.519 ddG = 0.361
ILE Mutation: IE = -94.792 ddG = 2.088
LYS Mutation: IE = -107.151 ddG = -10.271
LEU Mutation: IE = -95.529 ddG = 1.351
MET Mutation: IE = -96.217 ddG = 0.663
ASN Mutation: IE = -97.482 ddG = -0.602
PRO Mutation: IE = -95.364 ddG = 1.516
GLN Mutation: IE = -98.388 ddG = -1.508
ARG Mutation: IE = -96.297 ddG = 0.583
SER Mutation: IE = -96.560 ddG = 0.320
VAL Mutation: IE = -94.983 ddG = 1.897
TRP Mutation: IE = -96.960 ddG = -0.080
TYR Mutation: IE = -95.976 ddG = 0.904
