# Supplementary material for: Developing similarity matrices for antibody-protein binding interactions
Source: PLoS One. 2023 Oct 26;18(10):e0293606. doi: 10.1371/journal.pone.0293606 (PMC10602319; doi:10.1371/journal.pone.0293606)
Supplement: S1 File — is a zip file containing every energy calculated in this analysis. (ZIP) [file pone.0293606.s006.zip › PPI Similarity Matrix Data/aB_amb/3K7U_Antibody_Mutation_Energies.txt]

3K7U Results
Wildtype Interaction Energy: -111.310

Antibody Residue SER 57 A
ALA Mutation: IE = -99.366 ddG = 11.944
CYS Mutation: IE = -105.985 ddG = 5.325
ASP Mutation: IE = -95.374 ddG = 15.936
GLU Mutation: IE = -84.345 ddG = 26.965
PHE Mutation: IE = -86.196 ddG = 25.114
GLY Mutation: IE = -101.344 ddG = 9.966
HIS Mutation: IE = -88.692 ddG = 22.618
ILE Mutation: IE = -100.173 ddG = 11.137
LYS Mutation: IE = -107.108 ddG = 4.202
LEU Mutation: IE = -102.190 ddG = 9.120
MET Mutation: IE = -88.378 ddG = 22.932
ASN Mutation: IE = -101.202 ddG = 10.108
PRO Mutation: IE = -97.103 ddG = 14.207
GLN Mutation: IE = -109.770 ddG = 1.540
ARG Mutation: IE = -93.781 ddG = 17.529
THR Mutation: IE = -105.223 ddG = 6.087
VAL Mutation: IE = -97.092 ddG = 14.218
TRP Mutation: IE = -82.784 ddG = 28.526
TYR Mutation: IE = -85.911 ddG = 25.399

Antibody Residue THR 59 A
ALA Mutation: IE = -97.754 ddG = 13.556
CYS Mutation: IE = -101.099 ddG = 10.211
ASP Mutation: IE = -104.072 ddG = 7.238
GLU Mutation: IE = -100.031 ddG = 11.279
PHE Mutation: IE = -101.298 ddG = 10.012
GLY Mutation: IE = -97.172 ddG = 14.138
HIS Mutation: IE = -101.290 ddG = 10.020
ILE Mutation: IE = -99.586 ddG = 11.724
LYS Mutation: IE = -100.326 ddG = 10.984
LEU Mutation: IE = -98.461 ddG = 12.849
MET Mutation: IE = -99.812 ddG = 11.498
ASN Mutation: IE = -98.016 ddG = 13.294
PRO Mutation: IE = -96.775 ddG = 14.535
GLN Mutation: IE = -99.381 ddG = 11.929
ARG Mutation: IE = -100.729 ddG = 10.581
SER Mutation: IE = -99.621 ddG = 11.689
VAL Mutation: IE = -98.360 ddG = 12.950
TRP Mutation: IE = -103.686 ddG = 7.624
TYR Mutation: IE = -105.640 ddG = 5.670

Antibody Residue GLY 63 A
ALA Mutation: IE = -108.672 ddG = 2.638
CYS Mutation: IE = -110.918 ddG = 0.392
ASP Mutation: IE = -116.859 ddG = -5.549
GLU Mutation: IE = -120.222 ddG = -8.912
PHE Mutation: IE = -98.052 ddG = 13.258
HIS Mutation: IE = -111.499 ddG = -0.189
ILE Mutation: IE = -97.306 ddG = 14.004
LYS Mutation: IE = -114.977 ddG = -3.667
LEU Mutation: IE = -109.551 ddG = 1.759
MET Mutation: IE = -113.134 ddG = -1.824
ASN Mutation: IE = -111.280 ddG = 0.030
PRO Mutation: IE = -96.162 ddG = 15.148
GLN Mutation: IE = -110.856 ddG = 0.454
ARG Mutation: IE = -124.543 ddG = -13.233
SER Mutation: IE = -110.968 ddG = 0.342
THR Mutation: IE = -108.555 ddG = 2.755
VAL Mutation: IE = -96.338 ddG = 14.972
TRP Mutation: IE = -110.178 ddG = 1.132
TYR Mutation: IE = -101.702 ddG = 9.608

Antibody Residue LEU 64 A
ALA Mutation: IE = -103.786 ddG = 7.524
CYS Mutation: IE = -106.874 ddG = 4.436
ASP Mutation: IE = -102.352 ddG = 8.958
GLU Mutation: IE = -109.036 ddG = 2.274
PHE Mutation: IE = -112.158 ddG = -0.848
GLY Mutation: IE = -102.552 ddG = 8.758
HIS Mutation: IE = -111.466 ddG = -0.156
ILE Mutation: IE = -108.188 ddG = 3.122
LYS Mutation: IE = -117.966 ddG = -6.656
MET Mutation: IE = -108.046 ddG = 3.264
ASN Mutation: IE = -109.073 ddG = 2.237
PRO Mutation: IE = -106.566 ddG = 4.744
GLN Mutation: IE = -109.518 ddG = 1.792
ARG Mutation: IE = -107.683 ddG = 3.627
SER Mutation: IE = -105.861 ddG = 5.449
THR Mutation: IE = -105.307 ddG = 6.003
VAL Mutation: IE = -106.754 ddG = 4.556
TRP Mutation: IE = -106.962 ddG = 4.348
TYR Mutation: IE = -101.433 ddG = 9.877

Antibody Residue LEU 65 A
ALA Mutation: IE = -108.039 ddG = 3.271
CYS Mutation: IE = -108.363 ddG = 2.947
ASP Mutation: IE = -106.256 ddG = 5.054
GLU Mutation: IE = -109.107 ddG = 2.203
PHE Mutation: IE = -108.290 ddG = 3.020
GLY Mutation: IE = -106.247 ddG = 5.063
HIS Mutation: IE = -108.620 ddG = 2.690
ILE Mutation: IE = -107.083 ddG = 4.227
LYS Mutation: IE = -113.210 ddG = -1.900
MET Mutation: IE = -107.703 ddG = 3.607
ASN Mutation: IE = -105.974 ddG = 5.336
PRO Mutation: IE = -104.524 ddG = 6.786
GLN Mutation: IE = -109.135 ddG = 2.175
ARG Mutation: IE = -110.260 ddG = 1.050
SER Mutation: IE = -107.472 ddG = 3.838
THR Mutation: IE = -107.352 ddG = 3.958
VAL Mutation: IE = -107.726 ddG = 3.584
TRP Mutation: IE = -111.884 ddG = -0.574
TYR Mutation: IE = -108.295 ddG = 3.015

Antibody Residue PHE 66 A
ALA Mutation: IE = -103.874 ddG = 7.436
CYS Mutation: IE = -104.056 ddG = 7.254
ASP Mutation: IE = -104.611 ddG = 6.699
GLU Mutation: IE = -106.646 ddG = 4.664
GLY Mutation: IE = -103.257 ddG = 8.053
HIS Mutation: IE = -103.251 ddG = 8.059
ILE Mutation: IE = -105.130 ddG = 6.180
LYS Mutation: IE = -102.719 ddG = 8.591
LEU Mutation: IE = -105.129 ddG = 6.181
MET Mutation: IE = -105.404 ddG = 5.906
ASN Mutation: IE = -103.851 ddG = 7.459
PRO Mutation: IE = -102.103 ddG = 9.207
GLN Mutation: IE = -103.929 ddG = 7.381
ARG Mutation: IE = -100.617 ddG = 10.693
SER Mutation: IE = -104.426 ddG = 6.884
THR Mutation: IE = -103.950 ddG = 7.360
VAL Mutation: IE = -103.716 ddG = 7.594
TRP Mutation: IE = -102.585 ddG = 8.725
TYR Mutation: IE = -104.185 ddG = 7.125

Antibody Residue ASP 111 A
ALA Mutation: IE = -93.485 ddG = 17.825
CYS Mutation: IE = -93.451 ddG = 17.859
GLU Mutation: IE = -94.495 ddG = 16.815
PHE Mutation: IE = -95.400 ddG = 15.910
GLY Mutation: IE = -94.314 ddG = 16.996
HIS Mutation: IE = -95.338 ddG = 15.972
ILE Mutation: IE = -94.595 ddG = 16.715
LYS Mutation: IE = -94.528 ddG = 16.782
LEU Mutation: IE = -93.686 ddG = 17.624
MET Mutation: IE = -96.025 ddG = 15.285
ASN Mutation: IE = -94.499 ddG = 16.811
PRO Mutation: IE = -94.868 ddG = 16.442
GLN Mutation: IE = -94.292 ddG = 17.018
ARG Mutation: IE = -92.580 ddG = 18.730
SER Mutation: IE = -93.903 ddG = 17.407
THR Mutation: IE = -95.073 ddG = 16.237
VAL Mutation: IE = -94.469 ddG = 16.841
TRP Mutation: IE = -96.409 ddG = 14.901
TYR Mutation: IE = -95.267 ddG = 16.043
