# Supplementary material for: Developing similarity matrices for antibody-protein binding interactions
Source: PLoS One. 2023 Oct 26;18(10):e0293606. doi: 10.1371/journal.pone.0293606 (PMC10602319; doi:10.1371/journal.pone.0293606)
Supplement: S1 File — is a zip file containing every energy calculated in this analysis. (ZIP) [file pone.0293606.s006.zip › PPI Similarity Matrix Data/aB_amb/3K80_Antibody_Mutation_Energies.txt]

3K80 Results
Wildtype Interaction Energy: -105.851

Antibody Residue SER 57 A
ALA Mutation: IE = -100.275 ddG = 5.576
CYS Mutation: IE = -102.677 ddG = 3.174
ASP Mutation: IE = -79.220 ddG = 26.631
GLU Mutation: IE = -78.971 ddG = 26.880
PHE Mutation: IE = -90.507 ddG = 15.344
GLY Mutation: IE = -100.198 ddG = 5.653
HIS Mutation: IE = -84.475 ddG = 21.376
ILE Mutation: IE = -97.803 ddG = 8.048
LYS Mutation: IE = -113.018 ddG = -7.167
LEU Mutation: IE = -95.642 ddG = 10.209
MET Mutation: IE = -98.970 ddG = 6.881
ASN Mutation: IE = -104.690 ddG = 1.161
PRO Mutation: IE = -101.803 ddG = 4.048
GLN Mutation: IE = -106.877 ddG = -1.026
ARG Mutation: IE = -91.367 ddG = 14.484
THR Mutation: IE = -94.731 ddG = 11.120
VAL Mutation: IE = -92.159 ddG = 13.692
TRP Mutation: IE = -104.293 ddG = 1.558
TYR Mutation: IE = -100.032 ddG = 5.819

Antibody Residue SER 59 A
ALA Mutation: IE = -98.703 ddG = 7.148
CYS Mutation: IE = -97.705 ddG = 8.146
ASP Mutation: IE = -99.119 ddG = 6.732
GLU Mutation: IE = -99.616 ddG = 6.235
PHE Mutation: IE = -92.701 ddG = 13.150
GLY Mutation: IE = -94.731 ddG = 11.120
HIS Mutation: IE = -103.269 ddG = 2.582
ILE Mutation: IE = -100.467 ddG = 5.384
LYS Mutation: IE = -106.971 ddG = -1.120
LEU Mutation: IE = -102.887 ddG = 2.964
MET Mutation: IE = -100.886 ddG = 4.965
ASN Mutation: IE = -102.665 ddG = 3.186
PRO Mutation: IE = -90.773 ddG = 15.078
GLN Mutation: IE = -105.372 ddG = 0.479
ARG Mutation: IE = -106.581 ddG = -0.730
THR Mutation: IE = -107.427 ddG = -1.576
VAL Mutation: IE = -101.195 ddG = 4.656
TRP Mutation: IE = -101.585 ddG = 4.266
TYR Mutation: IE = -93.090 ddG = 12.761

Antibody Residue GLY 63 A
ALA Mutation: IE = -104.144 ddG = 1.707
CYS Mutation: IE = -104.262 ddG = 1.589
ASP Mutation: IE = -106.531 ddG = -0.680
GLU Mutation: IE = -116.600 ddG = -10.749
PHE Mutation: IE = -111.797 ddG = -5.946
HIS Mutation: IE = -106.687 ddG = -0.836
ILE Mutation: IE = -102.660 ddG = 3.191
LYS Mutation: IE = -120.869 ddG = -15.018
LEU Mutation: IE = -99.652 ddG = 6.199
MET Mutation: IE = -110.845 ddG = -4.994
ASN Mutation: IE = -106.957 ddG = -1.106
PRO Mutation: IE = -106.309 ddG = -0.458
GLN Mutation: IE = -110.246 ddG = -4.395
ARG Mutation: IE = -123.833 ddG = -17.982
SER Mutation: IE = -105.619 ddG = 0.232
THR Mutation: IE = -105.068 ddG = 0.783
VAL Mutation: IE = -102.212 ddG = 3.639
TRP Mutation: IE = -102.927 ddG = 2.924
TYR Mutation: IE = -113.217 ddG = -7.366

Antibody Residue LEU 64 A
ALA Mutation: IE = -100.837 ddG = 5.014
CYS Mutation: IE = -100.015 ddG = 5.836
ASP Mutation: IE = -99.676 ddG = 6.175
GLU Mutation: IE = -102.038 ddG = 3.813
PHE Mutation: IE = -108.170 ddG = -2.319
GLY Mutation: IE = -99.562 ddG = 6.289
HIS Mutation: IE = -86.122 ddG = 19.729
ILE Mutation: IE = -106.128 ddG = -0.277
LYS Mutation: IE = -104.744 ddG = 1.107
MET Mutation: IE = -101.243 ddG = 4.608
ASN Mutation: IE = -105.802 ddG = 0.049
PRO Mutation: IE = -100.943 ddG = 4.908
GLN Mutation: IE = -102.713 ddG = 3.138
ARG Mutation: IE = -108.873 ddG = -3.022
SER Mutation: IE = -107.361 ddG = -1.510
THR Mutation: IE = -104.744 ddG = 1.107
VAL Mutation: IE = -102.616 ddG = 3.235
TRP Mutation: IE = -97.751 ddG = 8.100
TYR Mutation: IE = -105.302 ddG = 0.549

Antibody Residue THR 65 A
ALA Mutation: IE = -102.344 ddG = 3.507
CYS Mutation: IE = -102.687 ddG = 3.164
ASP Mutation: IE = -102.478 ddG = 3.373
GLU Mutation: IE = -99.610 ddG = 6.241
PHE Mutation: IE = -94.009 ddG = 11.842
GLY Mutation: IE = -99.857 ddG = 5.994
HIS Mutation: IE = -96.278 ddG = 9.573
ILE Mutation: IE = -99.888 ddG = 5.963
LYS Mutation: IE = -100.792 ddG = 5.059
LEU Mutation: IE = -98.326 ddG = 7.525
MET Mutation: IE = -100.769 ddG = 5.082
ASN Mutation: IE = -101.969 ddG = 3.882
PRO Mutation: IE = -98.383 ddG = 7.468
GLN Mutation: IE = -97.474 ddG = 8.377
ARG Mutation: IE = -102.205 ddG = 3.646
SER Mutation: IE = -103.361 ddG = 2.490
VAL Mutation: IE = -101.001 ddG = 4.850
TRP Mutation: IE = -99.496 ddG = 6.355
TYR Mutation: IE = -94.053 ddG = 11.798

Antibody Residue LYS 72 A
ALA Mutation: IE = -99.415 ddG = 6.436
CYS Mutation: IE = -102.738 ddG = 3.113
ASP Mutation: IE = -101.716 ddG = 4.135
GLU Mutation: IE = -99.253 ddG = 6.598
PHE Mutation: IE = -101.429 ddG = 4.422
GLY Mutation: IE = -99.567 ddG = 6.284
HIS Mutation: IE = -103.976 ddG = 1.875
ILE Mutation: IE = -103.993 ddG = 1.858
LEU Mutation: IE = -102.009 ddG = 3.842
MET Mutation: IE = -103.645 ddG = 2.206
ASN Mutation: IE = -105.117 ddG = 0.734
PRO Mutation: IE = -99.897 ddG = 5.954
GLN Mutation: IE = -101.972 ddG = 3.879
ARG Mutation: IE = -102.029 ddG = 3.822
SER Mutation: IE = -103.398 ddG = 2.453
THR Mutation: IE = -101.777 ddG = 4.074
VAL Mutation: IE = -101.969 ddG = 3.882
TRP Mutation: IE = -98.694 ddG = 7.157
TYR Mutation: IE = -104.545 ddG = 1.306

Antibody Residue GLU 114 A
ALA Mutation: IE = -95.190 ddG = 10.661
CYS Mutation: IE = -95.690 ddG = 10.161
ASP Mutation: IE = -103.494 ddG = 2.357
PHE Mutation: IE = -95.792 ddG = 10.059
GLY Mutation: IE = -95.373 ddG = 10.478
HIS Mutation: IE = -95.704 ddG = 10.147
ILE Mutation: IE = -94.049 ddG = 11.802
LYS Mutation: IE = -98.489 ddG = 7.362
LEU Mutation: IE = -96.544 ddG = 9.307
MET Mutation: IE = -96.805 ddG = 9.046
ASN Mutation: IE = -95.711 ddG = 10.140
PRO Mutation: IE = -93.479 ddG = 12.372
GLN Mutation: IE = -97.194 ddG = 8.657
ARG Mutation: IE = -98.035 ddG = 7.816
SER Mutation: IE = -95.498 ddG = 10.353
THR Mutation: IE = -95.189 ddG = 10.662
VAL Mutation: IE = -94.545 ddG = 11.306
TRP Mutation: IE = -99.739 ddG = 6.112
TYR Mutation: IE = -97.620 ddG = 8.231
