# Supplementary material for: Developing similarity matrices for antibody-protein binding interactions
Source: PLoS One. 2023 Oct 26;18(10):e0293606. doi: 10.1371/journal.pone.0293606 (PMC10602319; doi:10.1371/journal.pone.0293606)
Supplement: S1 File — is a zip file containing every energy calculated in this analysis. (ZIP) [file pone.0293606.s006.zip › PPI Similarity Matrix Data/aB_amb/3K81_Antibody_Mutation_Energies.txt]

3K81 Results
Wildtype Interaction Energy: 271.125

Antibody Residue GLN 3 B
ALA Mutation: IE = 288.394 ddG = 17.269
CYS Mutation: IE = 287.987 ddG = 16.862
ASP Mutation: IE = 276.661 ddG = 5.536
GLU Mutation: IE = 286.416 ddG = 15.291
PHE Mutation: IE = 284.742 ddG = 13.617
GLY Mutation: IE = 287.847 ddG = 16.722
HIS Mutation: IE = 284.995 ddG = 13.870
ILE Mutation: IE = 281.920 ddG = 10.795
LYS Mutation: IE = 281.217 ddG = 10.092
LEU Mutation: IE = 284.806 ddG = 13.681
MET Mutation: IE = 289.922 ddG = 18.797
ASN Mutation: IE = 287.239 ddG = 16.114
PRO Mutation: IE = 285.835 ddG = 14.710
ARG Mutation: IE = 278.494 ddG = 7.369
SER Mutation: IE = 279.773 ddG = 8.648
THR Mutation: IE = 286.550 ddG = 15.425
VAL Mutation: IE = 282.077 ddG = 10.952
TRP Mutation: IE = 284.571 ddG = 13.446
TYR Mutation: IE = 284.447 ddG = 13.322

Antibody Residue VAL 24 B
ALA Mutation: IE = 287.606 ddG = 16.481
CYS Mutation: IE = 286.183 ddG = 15.058
ASP Mutation: IE = 284.490 ddG = 13.365
GLU Mutation: IE = 282.922 ddG = 11.797
PHE Mutation: IE = 281.619 ddG = 10.494
GLY Mutation: IE = 284.970 ddG = 13.845
HIS Mutation: IE = 291.746 ddG = 20.621
ILE Mutation: IE = 285.041 ddG = 13.916
LYS Mutation: IE = 287.071 ddG = 15.946
LEU Mutation: IE = 280.015 ddG = 8.890
MET Mutation: IE = 285.430 ddG = 14.305
ASN Mutation: IE = 285.000 ddG = 13.875
PRO Mutation: IE = 283.590 ddG = 12.465
GLN Mutation: IE = 289.451 ddG = 18.326
ARG Mutation: IE = 282.990 ddG = 11.865
SER Mutation: IE = 283.856 ddG = 12.731
THR Mutation: IE = 288.553 ddG = 17.428
TRP Mutation: IE = 289.835 ddG = 18.710
TYR Mutation: IE = 287.591 ddG = 16.466

Antibody Residue ARG 43 B
ALA Mutation: IE = 285.999 ddG = 14.874
CYS Mutation: IE = 282.586 ddG = 11.461
ASP Mutation: IE = 285.546 ddG = 14.421
GLU Mutation: IE = 284.730 ddG = 13.605
PHE Mutation: IE = 287.259 ddG = 16.134
GLY Mutation: IE = 286.266 ddG = 15.141
HIS Mutation: IE = 284.167 ddG = 13.042
ILE Mutation: IE = 285.212 ddG = 14.087
LYS Mutation: IE = 283.527 ddG = 12.402
LEU Mutation: IE = 286.173 ddG = 15.048
MET Mutation: IE = 285.373 ddG = 14.248
ASN Mutation: IE = 287.753 ddG = 16.628
PRO Mutation: IE = 303.172 ddG = 32.047
GLN Mutation: IE = 284.287 ddG = 13.162
SER Mutation: IE = 285.105 ddG = 13.980
THR Mutation: IE = 287.719 ddG = 16.594
VAL Mutation: IE = 285.833 ddG = 14.708
TRP Mutation: IE = 287.747 ddG = 16.622
TYR Mutation: IE = 286.369 ddG = 15.244

Antibody Residue ASN 58 B
ALA Mutation: IE = 281.433 ddG = 10.308
CYS Mutation: IE = 285.081 ddG = 13.956
ASP Mutation: IE = 290.369 ddG = 19.244
GLU Mutation: IE = 287.810 ddG = 16.685
PHE Mutation: IE = 281.887 ddG = 10.762
GLY Mutation: IE = 291.314 ddG = 20.189
HIS Mutation: IE = 284.155 ddG = 13.030
ILE Mutation: IE = 285.251 ddG = 14.126
LYS Mutation: IE = 282.842 ddG = 11.717
LEU Mutation: IE = 282.840 ddG = 11.715
MET Mutation: IE = 286.654 ddG = 15.529
PRO Mutation: IE = 284.301 ddG = 13.176
GLN Mutation: IE = 286.897 ddG = 15.772
ARG Mutation: IE = 284.354 ddG = 13.229
SER Mutation: IE = 284.211 ddG = 13.086
THR Mutation: IE = 284.752 ddG = 13.627
VAL Mutation: IE = 288.721 ddG = 17.596
TRP Mutation: IE = 286.110 ddG = 14.985
TYR Mutation: IE = 285.529 ddG = 14.404

Antibody Residue THR 77 B
ALA Mutation: IE = 290.297 ddG = 19.172
CYS Mutation: IE = 287.531 ddG = 16.406
ASP Mutation: IE = 284.115 ddG = 12.990
GLU Mutation: IE = 287.471 ddG = 16.346
PHE Mutation: IE = 284.911 ddG = 13.786
GLY Mutation: IE = 284.133 ddG = 13.008
HIS Mutation: IE = 284.446 ddG = 13.321
ILE Mutation: IE = 284.833 ddG = 13.708
LYS Mutation: IE = 286.536 ddG = 15.411
LEU Mutation: IE = 285.726 ddG = 14.601
MET Mutation: IE = 283.466 ddG = 12.341
ASN Mutation: IE = 284.949 ddG = 13.824
PRO Mutation: IE = 286.204 ddG = 15.079
GLN Mutation: IE = 286.852 ddG = 15.727
ARG Mutation: IE = 284.452 ddG = 13.327
SER Mutation: IE = 282.468 ddG = 11.343
VAL Mutation: IE = 284.257 ddG = 13.132
TRP Mutation: IE = 288.076 ddG = 16.951
TYR Mutation: IE = 287.821 ddG = 16.696

Antibody Residue VAL 78 B
ALA Mutation: IE = 285.172 ddG = 14.047
CYS Mutation: IE = 284.611 ddG = 13.486
ASP Mutation: IE = 289.280 ddG = 18.155
GLU Mutation: IE = 281.412 ddG = 10.287
PHE Mutation: IE = 287.924 ddG = 16.799
GLY Mutation: IE = 282.350 ddG = 11.225
HIS Mutation: IE = 290.433 ddG = 19.308
ILE Mutation: IE = 289.345 ddG = 18.220
LYS Mutation: IE = 290.240 ddG = 19.115
LEU Mutation: IE = 285.008 ddG = 13.883
MET Mutation: IE = 288.688 ddG = 17.563
ASN Mutation: IE = 282.246 ddG = 11.121
PRO Mutation: IE = 285.871 ddG = 14.746
GLN Mutation: IE = 287.078 ddG = 15.953
ARG Mutation: IE = 283.663 ddG = 12.538
SER Mutation: IE = 284.743 ddG = 13.618
THR Mutation: IE = 283.378 ddG = 12.253
TRP Mutation: IE = 287.877 ddG = 16.752
TYR Mutation: IE = 285.274 ddG = 14.149

Antibody Residue TRP 118 B
ALA Mutation: IE = -131.064 ddG = -402.189
CYS Mutation: IE = -131.189 ddG = -402.314
ASP Mutation: IE = -130.843 ddG = -401.968
GLU Mutation: IE = -130.390 ddG = -401.515
PHE Mutation: IE = -131.502 ddG = -402.627
GLY Mutation: IE = -131.789 ddG = -402.914
HIS Mutation: IE = -129.068 ddG = -400.193
ILE Mutation: IE = -129.754 ddG = -400.879
LYS Mutation: IE = -129.906 ddG = -401.031
LEU Mutation: IE = -130.282 ddG = -401.407
MET Mutation: IE = -130.677 ddG = -401.802
ASN Mutation: IE = -129.682 ddG = -400.807
PRO Mutation: IE = -130.726 ddG = -401.851
GLN Mutation: IE = -132.983 ddG = -404.108
ARG Mutation: IE = -131.090 ddG = -402.215
SER Mutation: IE = -129.724 ddG = -400.849
THR Mutation: IE = -128.569 ddG = -399.694
VAL Mutation: IE = -130.175 ddG = -401.300
TYR Mutation: IE = -131.274 ddG = -402.399
