# Supplementary material for: Developing similarity matrices for antibody-protein binding interactions
Source: PLoS One. 2023 Oct 26;18(10):e0293606. doi: 10.1371/journal.pone.0293606 (PMC10602319; doi:10.1371/journal.pone.0293606)
Supplement: S1 File — is a zip file containing every energy calculated in this analysis. (ZIP) [file pone.0293606.s006.zip › PPI Similarity Matrix Data/aB_amb/3KJ4_Antibody_Mutation_Energies.txt]

3KJ4 Results
Wildtype Interaction Energy: -112.162

Antibody Residue LYS 36 L
ALA Mutation: IE = -109.559 ddG = 2.603
CYS Mutation: IE = -115.342 ddG = -3.180
ASP Mutation: IE = -114.841 ddG = -2.679
GLU Mutation: IE = -115.992 ddG = -3.830
PHE Mutation: IE = -118.109 ddG = -5.947
GLY Mutation: IE = -117.439 ddG = -5.277
HIS Mutation: IE = -116.784 ddG = -4.622
ILE Mutation: IE = -118.060 ddG = -5.898
LEU Mutation: IE = -113.414 ddG = -1.252
MET Mutation: IE = -107.056 ddG = 5.106
ASN Mutation: IE = -114.842 ddG = -2.680
PRO Mutation: IE = -111.675 ddG = 0.487
GLN Mutation: IE = -116.430 ddG = -4.268
ARG Mutation: IE = -108.003 ddG = 4.159
SER Mutation: IE = -110.234 ddG = 1.928
THR Mutation: IE = -115.407 ddG = -3.245
VAL Mutation: IE = -114.177 ddG = -2.015
TRP Mutation: IE = -110.500 ddG = 1.662
TYR Mutation: IE = -118.124 ddG = -5.962

Antibody Residue TYR 37 H
ALA Mutation: IE = -110.569 ddG = 1.593
CYS Mutation: IE = -114.299 ddG = -2.137
ASP Mutation: IE = -116.531 ddG = -4.369
GLU Mutation: IE = -117.717 ddG = -5.555
PHE Mutation: IE = -111.644 ddG = 0.518
GLY Mutation: IE = -109.786 ddG = 2.376
HIS Mutation: IE = -112.772 ddG = -0.610
ILE Mutation: IE = -110.535 ddG = 1.627
LYS Mutation: IE = -114.517 ddG = -2.355
LEU Mutation: IE = -113.250 ddG = -1.088
MET Mutation: IE = -109.375 ddG = 2.787
ASN Mutation: IE = -114.995 ddG = -2.833
PRO Mutation: IE = -115.847 ddG = -3.685
GLN Mutation: IE = -109.065 ddG = 3.097
ARG Mutation: IE = -114.217 ddG = -2.055
SER Mutation: IE = -112.524 ddG = -0.362
THR Mutation: IE = -116.762 ddG = -4.600
VAL Mutation: IE = -112.305 ddG = -0.143
TRP Mutation: IE = -118.245 ddG = -6.083

Antibody Residue TRP 57 H
ALA Mutation: IE = -113.759 ddG = -1.597
CYS Mutation: IE = -110.954 ddG = 1.208
ASP Mutation: IE = -118.891 ddG = -6.729
GLU Mutation: IE = -117.557 ddG = -5.395
PHE Mutation: IE = -116.452 ddG = -4.290
GLY Mutation: IE = -114.411 ddG = -2.249
HIS Mutation: IE = -105.351 ddG = 6.811
ILE Mutation: IE = -107.519 ddG = 4.643
LYS Mutation: IE = -107.584 ddG = 4.578
LEU Mutation: IE = -111.018 ddG = 1.144
MET Mutation: IE = -116.396 ddG = -4.234
ASN Mutation: IE = -121.526 ddG = -9.364
PRO Mutation: IE = -113.644 ddG = -1.482
GLN Mutation: IE = -110.479 ddG = 1.683
ARG Mutation: IE = -106.673 ddG = 5.489
SER Mutation: IE = -116.725 ddG = -4.563
THR Mutation: IE = -110.344 ddG = 1.818
VAL Mutation: IE = -113.400 ddG = -1.238
TYR Mutation: IE = -109.351 ddG = 2.811

Antibody Residue ASN 64 H
ALA Mutation: IE = -110.364 ddG = 1.798
CYS Mutation: IE = -112.091 ddG = 0.071
ASP Mutation: IE = -124.773 ddG = -12.611
GLU Mutation: IE = -115.914 ddG = -3.752
PHE Mutation: IE = -113.272 ddG = -1.110
GLY Mutation: IE = -112.673 ddG = -0.511
HIS Mutation: IE = -113.646 ddG = -1.484
ILE Mutation: IE = -109.553 ddG = 2.609
LYS Mutation: IE = -110.057 ddG = 2.105
LEU Mutation: IE = -116.456 ddG = -4.294
MET Mutation: IE = -108.922 ddG = 3.240
PRO Mutation: IE = -108.886 ddG = 3.276
GLN Mutation: IE = -113.606 ddG = -1.444
ARG Mutation: IE = -107.326 ddG = 4.836
SER Mutation: IE = -117.644 ddG = -5.482
THR Mutation: IE = -113.586 ddG = -1.424
VAL Mutation: IE = -110.669 ddG = 1.493
TRP Mutation: IE = -112.017 ddG = 0.145
TYR Mutation: IE = -116.020 ddG = -3.858

Antibody Residue TYR 110 H
ALA Mutation: IE = -119.189 ddG = -7.027
CYS Mutation: IE = -122.532 ddG = -10.370
ASP Mutation: IE = -125.528 ddG = -13.366
GLU Mutation: IE = -122.225 ddG = -10.063
PHE Mutation: IE = -122.968 ddG = -10.806
GLY Mutation: IE = -116.223 ddG = -4.061
HIS Mutation: IE = -122.061 ddG = -9.899
ILE Mutation: IE = -123.720 ddG = -11.558
LYS Mutation: IE = -121.412 ddG = -9.250
LEU Mutation: IE = -125.925 ddG = -13.763
MET Mutation: IE = -118.817 ddG = -6.655
ASN Mutation: IE = -124.016 ddG = -11.854
PRO Mutation: IE = -125.453 ddG = -13.291
GLN Mutation: IE = -112.661 ddG = -0.499
ARG Mutation: IE = -121.113 ddG = -8.951
SER Mutation: IE = -121.604 ddG = -9.442
THR Mutation: IE = -129.420 ddG = -17.258
VAL Mutation: IE = -122.900 ddG = -10.738
TRP Mutation: IE = -136.017 ddG = -23.855

Antibody Residue GLU 112A H
ALA Mutation: IE = -108.128 ddG = 4.034
CYS Mutation: IE = -110.372 ddG = 1.790
ASP Mutation: IE = -115.907 ddG = -3.745
PHE Mutation: IE = -100.122 ddG = 12.040
GLY Mutation: IE = -107.496 ddG = 4.666
HIS Mutation: IE = -104.522 ddG = 7.640
ILE Mutation: IE = -111.488 ddG = 0.674
LYS Mutation: IE = -96.709 ddG = 15.453
LEU Mutation: IE = -109.036 ddG = 3.126
MET Mutation: IE = -106.705 ddG = 5.457
ASN Mutation: IE = -104.153 ddG = 8.009
PRO Mutation: IE = -107.994 ddG = 4.168
GLN Mutation: IE = -107.643 ddG = 4.519
ARG Mutation: IE = -105.995 ddG = 6.167
SER Mutation: IE = -107.379 ddG = 4.783
THR Mutation: IE = -113.074 ddG = -0.912
VAL Mutation: IE = -106.101 ddG = 6.061
TRP Mutation: IE = -119.214 ddG = -7.052
TYR Mutation: IE = -101.263 ddG = 10.899

Antibody Residue ARG 33 L
ALA Mutation: IE = -96.763 ddG = 15.399
CYS Mutation: IE = -97.513 ddG = 14.649
ASP Mutation: IE = -96.418 ddG = 15.744
GLU Mutation: IE = -104.128 ddG = 8.034
PHE Mutation: IE = -96.924 ddG = 15.238
GLY Mutation: IE = -94.499 ddG = 17.663
HIS Mutation: IE = -98.990 ddG = 13.172
ILE Mutation: IE = -94.519 ddG = 17.643
LYS Mutation: IE = -102.266 ddG = 9.896
LEU Mutation: IE = -94.646 ddG = 17.516
MET Mutation: IE = -95.457 ddG = 16.705
ASN Mutation: IE = -98.740 ddG = 13.422
PRO Mutation: IE = -98.924 ddG = 13.238
GLN Mutation: IE = -100.957 ddG = 11.205
SER Mutation: IE = -96.452 ddG = 15.710
THR Mutation: IE = -93.832 ddG = 18.330
VAL Mutation: IE = -100.286 ddG = 11.876
TRP Mutation: IE = -101.495 ddG = 10.667
TYR Mutation: IE = -96.094 ddG = 16.068
