# Supplementary material for: Developing similarity matrices for antibody-protein binding interactions
Source: PLoS One. 2023 Oct 26;18(10):e0293606. doi: 10.1371/journal.pone.0293606 (PMC10602319; doi:10.1371/journal.pone.0293606)
Supplement: S1 File — is a zip file containing every energy calculated in this analysis. (ZIP) [file pone.0293606.s006.zip › PPI Similarity Matrix Data/aB_amb/3KR3_Antibody_Mutation_Energies.txt]

3KR3 Results
Wildtype Interaction Energy: -158.041

Antibody Residue ASN 36 H
ALA Mutation: IE = -137.253 ddG = 20.788
CYS Mutation: IE = -138.394 ddG = 19.647
ASP Mutation: IE = -146.107 ddG = 11.934
GLU Mutation: IE = -137.001 ddG = 21.040
PHE Mutation: IE = -144.312 ddG = 13.729
GLY Mutation: IE = -136.863 ddG = 21.178
HIS Mutation: IE = -149.584 ddG = 8.457
ILE Mutation: IE = -139.705 ddG = 18.336
LYS Mutation: IE = -138.257 ddG = 19.784
LEU Mutation: IE = -134.850 ddG = 23.191
MET Mutation: IE = -136.657 ddG = 21.384
PRO Mutation: IE = -137.789 ddG = 20.252
GLN Mutation: IE = -135.818 ddG = 22.223
ARG Mutation: IE = -139.104 ddG = 18.937
SER Mutation: IE = -137.813 ddG = 20.228
THR Mutation: IE = -140.373 ddG = 17.668
VAL Mutation: IE = -140.125 ddG = 17.916
TRP Mutation: IE = -136.020 ddG = 22.021
TYR Mutation: IE = -144.927 ddG = 13.114

Antibody Residue SER 58 H
ALA Mutation: IE = -143.166 ddG = 14.875
CYS Mutation: IE = -142.855 ddG = 15.186
ASP Mutation: IE = -161.904 ddG = -3.863
GLU Mutation: IE = -155.903 ddG = 2.138
PHE Mutation: IE = -157.335 ddG = 0.706
GLY Mutation: IE = -140.046 ddG = 17.995
HIS Mutation: IE = -135.675 ddG = 22.366
ILE Mutation: IE = -152.140 ddG = 5.901
LYS Mutation: IE = -132.038 ddG = 26.003
LEU Mutation: IE = -149.782 ddG = 8.259
MET Mutation: IE = -154.905 ddG = 3.136
ASN Mutation: IE = -141.896 ddG = 16.145
PRO Mutation: IE = -142.507 ddG = 15.534
GLN Mutation: IE = -140.749 ddG = 17.292
ARG Mutation: IE = -139.624 ddG = 18.417
THR Mutation: IE = -153.257 ddG = 4.784
VAL Mutation: IE = -152.499 ddG = 5.542
TRP Mutation: IE = -146.000 ddG = 12.041
TYR Mutation: IE = -158.188 ddG = -0.147

Antibody Residue MET 64 H
ALA Mutation: IE = -136.121 ddG = 21.920
CYS Mutation: IE = -137.251 ddG = 20.790
ASP Mutation: IE = -143.909 ddG = 14.132
GLU Mutation: IE = -156.854 ddG = 1.187
PHE Mutation: IE = -149.222 ddG = 8.819
GLY Mutation: IE = -137.633 ddG = 20.408
HIS Mutation: IE = -138.553 ddG = 19.488
ILE Mutation: IE = -142.799 ddG = 15.242
LYS Mutation: IE = -138.744 ddG = 19.297
LEU Mutation: IE = -137.911 ddG = 20.130
ASN Mutation: IE = -140.440 ddG = 17.601
PRO Mutation: IE = -137.755 ddG = 20.286
GLN Mutation: IE = -139.869 ddG = 18.172
ARG Mutation: IE = -151.450 ddG = 6.591
SER Mutation: IE = -148.004 ddG = 10.037
THR Mutation: IE = -147.806 ddG = 10.235
VAL Mutation: IE = -139.619 ddG = 18.422
TRP Mutation: IE = -148.467 ddG = 9.574
TYR Mutation: IE = -133.359 ddG = 24.682

Antibody Residue ARG 66 H
ALA Mutation: IE = -137.833 ddG = 20.208
CYS Mutation: IE = -135.276 ddG = 22.765
ASP Mutation: IE = -134.944 ddG = 23.097
GLU Mutation: IE = -139.350 ddG = 18.691
PHE Mutation: IE = -134.509 ddG = 23.532
GLY Mutation: IE = -136.662 ddG = 21.379
HIS Mutation: IE = -136.776 ddG = 21.265
ILE Mutation: IE = -134.534 ddG = 23.507
LYS Mutation: IE = -144.036 ddG = 14.005
LEU Mutation: IE = -130.689 ddG = 27.352
MET Mutation: IE = -134.537 ddG = 23.504
ASN Mutation: IE = -136.796 ddG = 21.245
PRO Mutation: IE = -138.987 ddG = 19.054
GLN Mutation: IE = -139.675 ddG = 18.366
SER Mutation: IE = -134.424 ddG = 23.617
THR Mutation: IE = -139.132 ddG = 18.909
VAL Mutation: IE = -132.995 ddG = 25.046
TRP Mutation: IE = -138.433 ddG = 19.608
TYR Mutation: IE = -136.699 ddG = 21.342

Antibody Residue ASP 110 H
ALA Mutation: IE = -115.463 ddG = 42.578
CYS Mutation: IE = -116.553 ddG = 41.488
GLU Mutation: IE = -132.200 ddG = 25.841
PHE Mutation: IE = -125.781 ddG = 32.260
GLY Mutation: IE = -118.551 ddG = 39.490
HIS Mutation: IE = -111.232 ddG = 46.809
ILE Mutation: IE = -115.754 ddG = 42.287
LYS Mutation: IE = -114.561 ddG = 43.480
LEU Mutation: IE = -111.662 ddG = 46.379
MET Mutation: IE = -112.174 ddG = 45.867
ASN Mutation: IE = -117.774 ddG = 40.267
PRO Mutation: IE = -119.100 ddG = 38.941
GLN Mutation: IE = -120.458 ddG = 37.583
ARG Mutation: IE = -117.175 ddG = 40.866
SER Mutation: IE = -112.363 ddG = 45.678
THR Mutation: IE = -118.025 ddG = 40.016
VAL Mutation: IE = -117.550 ddG = 40.491
TRP Mutation: IE = -117.568 ddG = 40.473
TYR Mutation: IE = -129.406 ddG = 28.635

Antibody Residue TYR 111 H
ALA Mutation: IE = -133.148 ddG = 24.893
CYS Mutation: IE = -138.220 ddG = 19.821
ASP Mutation: IE = -129.351 ddG = 28.690
GLU Mutation: IE = -139.797 ddG = 18.244
PHE Mutation: IE = -148.597 ddG = 9.444
GLY Mutation: IE = -132.919 ddG = 25.122
HIS Mutation: IE = -141.743 ddG = 16.298
ILE Mutation: IE = -140.573 ddG = 17.468
LYS Mutation: IE = -132.561 ddG = 25.480
LEU Mutation: IE = -140.096 ddG = 17.945
MET Mutation: IE = -140.719 ddG = 17.322
ASN Mutation: IE = -135.993 ddG = 22.048
PRO Mutation: IE = -136.012 ddG = 22.029
GLN Mutation: IE = -134.809 ddG = 23.232
ARG Mutation: IE = -127.281 ddG = 30.760
SER Mutation: IE = -137.632 ddG = 20.409
THR Mutation: IE = -141.032 ddG = 17.009
VAL Mutation: IE = -135.387 ddG = 22.654
TRP Mutation: IE = -129.425 ddG = 28.616

Antibody Residue TYR 1108 L
ALA Mutation: IE = -135.896 ddG = 22.145
CYS Mutation: IE = -134.258 ddG = 23.783
ASP Mutation: IE = -135.018 ddG = 23.023
GLU Mutation: IE = -136.659 ddG = 21.382
PHE Mutation: IE = -136.062 ddG = 21.979
GLY Mutation: IE = -139.043 ddG = 18.998
HIS Mutation: IE = -138.480 ddG = 19.561
ILE Mutation: IE = -137.107 ddG = 20.934
LYS Mutation: IE = -134.455 ddG = 23.586
LEU Mutation: IE = -137.770 ddG = 20.271
MET Mutation: IE = -137.153 ddG = 20.888
ASN Mutation: IE = -135.849 ddG = 22.192
PRO Mutation: IE = -136.286 ddG = 21.755
GLN Mutation: IE = -138.756 ddG = 19.285
ARG Mutation: IE = -136.049 ddG = 21.992
SER Mutation: IE = -132.726 ddG = 25.315
THR Mutation: IE = -137.504 ddG = 20.537
VAL Mutation: IE = -136.857 ddG = 21.184
TRP Mutation: IE = -142.871 ddG = 15.170
