# Supplementary material for: Developing similarity matrices for antibody-protein binding interactions
Source: PLoS One. 2023 Oct 26;18(10):e0293606. doi: 10.1371/journal.pone.0293606 (PMC10602319; doi:10.1371/journal.pone.0293606)
Supplement: S1 File — is a zip file containing every energy calculated in this analysis. (ZIP) [file pone.0293606.s006.zip › PPI Similarity Matrix Data/aB_amb/3L5W_Antibody_Mutation_Energies.txt]

3L5W Results
Wildtype Interaction Energy: -131.198

Antibody Residue LYS 37 A
ALA Mutation: IE = -110.369 ddG = 20.829
CYS Mutation: IE = -109.498 ddG = 21.700
ASP Mutation: IE = -107.385 ddG = 23.813
GLU Mutation: IE = -109.541 ddG = 21.657
PHE Mutation: IE = -108.994 ddG = 22.204
GLY Mutation: IE = -108.490 ddG = 22.708
HIS Mutation: IE = -108.773 ddG = 22.425
ILE Mutation: IE = -109.846 ddG = 21.352
LEU Mutation: IE = -109.639 ddG = 21.559
MET Mutation: IE = -109.007 ddG = 22.191
ASN Mutation: IE = -108.617 ddG = 22.581
PRO Mutation: IE = -110.563 ddG = 20.635
GLN Mutation: IE = -109.700 ddG = 21.498
ARG Mutation: IE = -116.212 ddG = 14.986
SER Mutation: IE = -110.097 ddG = 21.101
THR Mutation: IE = -109.733 ddG = 21.465
VAL Mutation: IE = -109.105 ddG = 22.093
TRP Mutation: IE = -112.675 ddG = 18.523
TYR Mutation: IE = -116.147 ddG = 15.051

Antibody Residue ASP 59 B
ALA Mutation: IE = -88.582 ddG = 42.616
CYS Mutation: IE = -88.170 ddG = 43.028
GLU Mutation: IE = -87.425 ddG = 43.773
PHE Mutation: IE = -86.237 ddG = 44.961
GLY Mutation: IE = -87.935 ddG = 43.263
HIS Mutation: IE = -86.491 ddG = 44.707
ILE Mutation: IE = -90.735 ddG = 40.463
LYS Mutation: IE = -90.927 ddG = 40.271
LEU Mutation: IE = -86.935 ddG = 44.263
MET Mutation: IE = -87.816 ddG = 43.382
ASN Mutation: IE = -87.207 ddG = 43.991
PRO Mutation: IE = -90.080 ddG = 41.118
GLN Mutation: IE = -93.736 ddG = 37.462
ARG Mutation: IE = -90.514 ddG = 40.684
SER Mutation: IE = -87.391 ddG = 43.807
THR Mutation: IE = -97.148 ddG = 34.050
VAL Mutation: IE = -90.207 ddG = 40.991
TRP Mutation: IE = -87.674 ddG = 43.524
TYR Mutation: IE = -90.375 ddG = 40.823

Antibody Residue ARG 66 B
ALA Mutation: IE = -99.113 ddG = 32.085
CYS Mutation: IE = -103.331 ddG = 27.867
ASP Mutation: IE = -99.310 ddG = 31.888
GLU Mutation: IE = -102.541 ddG = 28.657
PHE Mutation: IE = -99.803 ddG = 31.395
GLY Mutation: IE = -99.297 ddG = 31.901
HIS Mutation: IE = -99.588 ddG = 31.610
ILE Mutation: IE = -98.135 ddG = 33.063
LYS Mutation: IE = -103.004 ddG = 28.194
LEU Mutation: IE = -98.785 ddG = 32.413
MET Mutation: IE = -99.337 ddG = 31.861
ASN Mutation: IE = -101.646 ddG = 29.552
PRO Mutation: IE = -104.356 ddG = 26.842
GLN Mutation: IE = -98.945 ddG = 32.253
SER Mutation: IE = -99.964 ddG = 31.234
THR Mutation: IE = -99.577 ddG = 31.621
VAL Mutation: IE = -98.236 ddG = 32.962
TRP Mutation: IE = -104.036 ddG = 27.162
TYR Mutation: IE = -103.457 ddG = 27.741

Antibody Residue ASP 110 B
ALA Mutation: IE = -106.392 ddG = 24.806
CYS Mutation: IE = -105.820 ddG = 25.378
GLU Mutation: IE = -109.654 ddG = 21.544
PHE Mutation: IE = -107.843 ddG = 23.355
GLY Mutation: IE = -106.596 ddG = 24.602
HIS Mutation: IE = -103.717 ddG = 27.481
ILE Mutation: IE = -108.354 ddG = 22.844
LYS Mutation: IE = -103.590 ddG = 27.608
LEU Mutation: IE = -104.658 ddG = 26.540
MET Mutation: IE = -107.738 ddG = 23.460
ASN Mutation: IE = -109.319 ddG = 21.879
PRO Mutation: IE = -107.858 ddG = 23.340
GLN Mutation: IE = -106.846 ddG = 24.352
ARG Mutation: IE = -105.381 ddG = 25.817
SER Mutation: IE = -105.627 ddG = 25.571
THR Mutation: IE = -108.738 ddG = 22.460
VAL Mutation: IE = -106.327 ddG = 24.871
TRP Mutation: IE = -108.815 ddG = 22.383
TYR Mutation: IE = -109.181 ddG = 22.017

Antibody Residue TYR 111 B
ALA Mutation: IE = -106.114 ddG = 25.084
CYS Mutation: IE = -110.639 ddG = 20.559
ASP Mutation: IE = -112.078 ddG = 19.120
GLU Mutation: IE = -112.519 ddG = 18.679
PHE Mutation: IE = -110.635 ddG = 20.563
GLY Mutation: IE = -109.942 ddG = 21.256
HIS Mutation: IE = -114.889 ddG = 16.309
ILE Mutation: IE = -111.267 ddG = 19.931
LYS Mutation: IE = -113.193 ddG = 18.005
LEU Mutation: IE = -112.585 ddG = 18.613
MET Mutation: IE = -115.400 ddG = 15.798
ASN Mutation: IE = -114.072 ddG = 17.126
PRO Mutation: IE = -109.175 ddG = 22.023
GLN Mutation: IE = -111.738 ddG = 19.460
ARG Mutation: IE = -124.875 ddG = 6.323
SER Mutation: IE = -110.254 ddG = 20.944
THR Mutation: IE = -109.596 ddG = 21.602
VAL Mutation: IE = -111.165 ddG = 20.033
TRP Mutation: IE = -117.970 ddG = 13.228

Antibody Residue ASP 112 B
ALA Mutation: IE = -103.942 ddG = 27.256
CYS Mutation: IE = -103.996 ddG = 27.202
GLU Mutation: IE = -113.808 ddG = 17.390
PHE Mutation: IE = -109.287 ddG = 21.911
GLY Mutation: IE = -100.959 ddG = 30.239
HIS Mutation: IE = -103.747 ddG = 27.451
ILE Mutation: IE = -102.651 ddG = 28.547
LYS Mutation: IE = -106.252 ddG = 24.946
LEU Mutation: IE = -104.195 ddG = 27.003
MET Mutation: IE = -103.807 ddG = 27.391
ASN Mutation: IE = -102.424 ddG = 28.774
PRO Mutation: IE = -103.795 ddG = 27.403
GLN Mutation: IE = -105.917 ddG = 25.281
ARG Mutation: IE = -97.781 ddG = 33.417
SER Mutation: IE = -102.850 ddG = 28.348
THR Mutation: IE = -102.266 ddG = 28.932
VAL Mutation: IE = -104.946 ddG = 26.252
TRP Mutation: IE = -105.278 ddG = 25.920
TYR Mutation: IE = -106.447 ddG = 24.751

Antibody Residue TYR 114 A
ALA Mutation: IE = -113.621 ddG = 17.577
CYS Mutation: IE = -114.429 ddG = 16.769
ASP Mutation: IE = -113.208 ddG = 17.990
GLU Mutation: IE = -112.856 ddG = 18.342
PHE Mutation: IE = -115.460 ddG = 15.738
GLY Mutation: IE = -113.332 ddG = 17.866
HIS Mutation: IE = -114.481 ddG = 16.717
ILE Mutation: IE = -115.370 ddG = 15.828
LYS Mutation: IE = -115.934 ddG = 15.264
LEU Mutation: IE = -115.051 ddG = 16.147
MET Mutation: IE = -115.351 ddG = 15.847
ASN Mutation: IE = -112.619 ddG = 18.579
PRO Mutation: IE = -114.921 ddG = 16.277
GLN Mutation: IE = -115.210 ddG = 15.988
ARG Mutation: IE = -114.460 ddG = 16.738
SER Mutation: IE = -114.077 ddG = 17.121
THR Mutation: IE = -114.037 ddG = 17.161
VAL Mutation: IE = -114.120 ddG = 17.078
TRP Mutation: IE = -115.014 ddG = 16.184
