# Supplementary material for: Developing similarity matrices for antibody-protein binding interactions
Source: PLoS One. 2023 Oct 26;18(10):e0293606. doi: 10.1371/journal.pone.0293606 (PMC10602319; doi:10.1371/journal.pone.0293606)
Supplement: S1 File — is a zip file containing every energy calculated in this analysis. (ZIP) [file pone.0293606.s006.zip › PPI Similarity Matrix Data/aB_amb/3L5Y_Antibody_Mutation_Energies.txt]

3L5Y Results
Wildtype Interaction Energy: -165.497

Antibody Residue ASP 1059 H
ALA Mutation: IE = -138.080 ddG = 27.417
CYS Mutation: IE = -132.701 ddG = 32.796
GLU Mutation: IE = -144.786 ddG = 20.711
PHE Mutation: IE = -136.272 ddG = 29.225
GLY Mutation: IE = -134.459 ddG = 31.038
HIS Mutation: IE = -134.599 ddG = 30.898
ILE Mutation: IE = -133.867 ddG = 31.630
LYS Mutation: IE = -134.415 ddG = 31.082
LEU Mutation: IE = -138.176 ddG = 27.321
MET Mutation: IE = -135.440 ddG = 30.057
ASN Mutation: IE = -136.319 ddG = 29.178
PRO Mutation: IE = -131.778 ddG = 33.719
GLN Mutation: IE = -135.350 ddG = 30.147
ARG Mutation: IE = -136.078 ddG = 29.419
SER Mutation: IE = -136.151 ddG = 29.346
THR Mutation: IE = -135.951 ddG = 29.546
VAL Mutation: IE = -133.670 ddG = 31.827
TRP Mutation: IE = -134.634 ddG = 30.863
TYR Mutation: IE = -136.121 ddG = 29.376

Antibody Residue ARG 1066 H
ALA Mutation: IE = -149.931 ddG = 15.566
CYS Mutation: IE = -150.036 ddG = 15.461
ASP Mutation: IE = -150.357 ddG = 15.140
GLU Mutation: IE = -151.231 ddG = 14.266
PHE Mutation: IE = -152.666 ddG = 12.831
GLY Mutation: IE = -149.111 ddG = 16.386
HIS Mutation: IE = -151.184 ddG = 14.313
ILE Mutation: IE = -150.085 ddG = 15.412
LYS Mutation: IE = -152.062 ddG = 13.435
LEU Mutation: IE = -147.617 ddG = 17.880
MET Mutation: IE = -148.468 ddG = 17.029
ASN Mutation: IE = -148.944 ddG = 16.553
PRO Mutation: IE = -151.214 ddG = 14.283
GLN Mutation: IE = -156.477 ddG = 9.020
SER Mutation: IE = -152.098 ddG = 13.399
THR Mutation: IE = -148.281 ddG = 17.216
VAL Mutation: IE = -150.357 ddG = 15.140
TRP Mutation: IE = -150.757 ddG = 14.740
TYR Mutation: IE = -152.189 ddG = 13.308

Antibody Residue ASP 1110 H
ALA Mutation: IE = -148.658 ddG = 16.839
CYS Mutation: IE = -147.502 ddG = 17.995
GLU Mutation: IE = -152.286 ddG = 13.211
PHE Mutation: IE = -148.296 ddG = 17.201
GLY Mutation: IE = -144.786 ddG = 20.711
HIS Mutation: IE = -146.250 ddG = 19.247
ILE Mutation: IE = -146.260 ddG = 19.237
LYS Mutation: IE = -142.177 ddG = 23.320
LEU Mutation: IE = -146.788 ddG = 18.709
MET Mutation: IE = -146.062 ddG = 19.435
ASN Mutation: IE = -148.693 ddG = 16.804
PRO Mutation: IE = -147.285 ddG = 18.212
GLN Mutation: IE = -149.770 ddG = 15.727
ARG Mutation: IE = -150.927 ddG = 14.570
SER Mutation: IE = -147.210 ddG = 18.287
THR Mutation: IE = -147.668 ddG = 17.829
VAL Mutation: IE = -146.034 ddG = 19.463
TRP Mutation: IE = -144.872 ddG = 20.625
TYR Mutation: IE = -145.929 ddG = 19.568

Antibody Residue ASP 1112 H
ALA Mutation: IE = -142.782 ddG = 22.715
CYS Mutation: IE = -147.560 ddG = 17.937
GLU Mutation: IE = -154.737 ddG = 10.760
PHE Mutation: IE = -143.123 ddG = 22.374
GLY Mutation: IE = -147.339 ddG = 18.158
HIS Mutation: IE = -147.033 ddG = 18.464
ILE Mutation: IE = -144.507 ddG = 20.990
LYS Mutation: IE = -144.624 ddG = 20.873
LEU Mutation: IE = -145.750 ddG = 19.747
MET Mutation: IE = -143.908 ddG = 21.589
ASN Mutation: IE = -143.073 ddG = 22.424
PRO Mutation: IE = -132.584 ddG = 32.913
GLN Mutation: IE = -151.890 ddG = 13.607
ARG Mutation: IE = -141.614 ddG = 23.883
SER Mutation: IE = -143.116 ddG = 22.381
THR Mutation: IE = -131.805 ddG = 33.692
VAL Mutation: IE = -132.163 ddG = 33.334
TRP Mutation: IE = -142.061 ddG = 23.436
TYR Mutation: IE = -145.334 ddG = 20.163

Antibody Residue LYS 37 L
ALA Mutation: IE = -135.116 ddG = 30.381
CYS Mutation: IE = -134.745 ddG = 30.752
ASP Mutation: IE = -135.614 ddG = 29.883
GLU Mutation: IE = -134.445 ddG = 31.052
PHE Mutation: IE = -135.709 ddG = 29.788
GLY Mutation: IE = -136.303 ddG = 29.194
HIS Mutation: IE = -130.832 ddG = 34.665
ILE Mutation: IE = -134.189 ddG = 31.308
LEU Mutation: IE = -134.652 ddG = 30.845
MET Mutation: IE = -134.277 ddG = 31.220
ASN Mutation: IE = -134.459 ddG = 31.038
PRO Mutation: IE = -135.671 ddG = 29.826
GLN Mutation: IE = -136.176 ddG = 29.321
ARG Mutation: IE = -148.499 ddG = 16.998
SER Mutation: IE = -134.501 ddG = 30.996
THR Mutation: IE = -134.489 ddG = 31.008
VAL Mutation: IE = -134.286 ddG = 31.211
TRP Mutation: IE = -136.798 ddG = 28.699
TYR Mutation: IE = -135.434 ddG = 30.063

Antibody Residue TYR 38 L
ALA Mutation: IE = -141.322 ddG = 24.175
CYS Mutation: IE = -142.798 ddG = 22.699
ASP Mutation: IE = -143.540 ddG = 21.957
GLU Mutation: IE = -140.050 ddG = 25.447
PHE Mutation: IE = -144.662 ddG = 20.835
GLY Mutation: IE = -137.633 ddG = 27.864
HIS Mutation: IE = -145.970 ddG = 19.527
ILE Mutation: IE = -143.003 ddG = 22.494
LYS Mutation: IE = -154.376 ddG = 11.121
LEU Mutation: IE = -141.538 ddG = 23.959
MET Mutation: IE = -141.393 ddG = 24.104
ASN Mutation: IE = -137.006 ddG = 28.491
PRO Mutation: IE = -146.555 ddG = 18.942
GLN Mutation: IE = -137.392 ddG = 28.105
ARG Mutation: IE = -134.075 ddG = 31.422
SER Mutation: IE = -138.470 ddG = 27.027
THR Mutation: IE = -137.776 ddG = 27.721
VAL Mutation: IE = -147.025 ddG = 18.472
TRP Mutation: IE = -155.485 ddG = 10.012

Antibody Residue ASP 108 L
ALA Mutation: IE = -139.040 ddG = 26.457
CYS Mutation: IE = -142.622 ddG = 22.875
GLU Mutation: IE = -159.756 ddG = 5.741
PHE Mutation: IE = -141.953 ddG = 23.544
GLY Mutation: IE = -123.365 ddG = 42.132
HIS Mutation: IE = -143.499 ddG = 21.998
ILE Mutation: IE = -141.186 ddG = 24.311
LYS Mutation: IE = -120.493 ddG = 45.004
LEU Mutation: IE = -140.695 ddG = 24.802
MET Mutation: IE = -121.902 ddG = 43.595
ASN Mutation: IE = -147.973 ddG = 17.524
PRO Mutation: IE = -142.758 ddG = 22.739
GLN Mutation: IE = -151.479 ddG = 14.018
ARG Mutation: IE = -138.197 ddG = 27.300
SER Mutation: IE = -141.925 ddG = 23.572
THR Mutation: IE = -141.028 ddG = 24.469
VAL Mutation: IE = -141.912 ddG = 23.585
TRP Mutation: IE = -128.928 ddG = 36.569
TYR Mutation: IE = -144.326 ddG = 21.171
