# Supplementary material for: Developing similarity matrices for antibody-protein binding interactions
Source: PLoS One. 2023 Oct 26;18(10):e0293606. doi: 10.1371/journal.pone.0293606 (PMC10602319; doi:10.1371/journal.pone.0293606)
Supplement: S1 File — is a zip file containing every energy calculated in this analysis. (ZIP) [file pone.0293606.s006.zip › PPI Similarity Matrix Data/aB_amb/3LD8_Antibody_Mutation_Energies.txt]

3LD8 Results
Wildtype Interaction Energy: -137.721

Antibody Residue TYR 30 B
ALA Mutation: IE = -127.502 ddG = 10.219
CYS Mutation: IE = -129.544 ddG = 8.177
ASP Mutation: IE = -127.782 ddG = 9.939
GLU Mutation: IE = -140.665 ddG = -2.944
PHE Mutation: IE = -134.273 ddG = 3.448
GLY Mutation: IE = -128.060 ddG = 9.661
HIS Mutation: IE = -131.002 ddG = 6.719
ILE Mutation: IE = -130.830 ddG = 6.891
LYS Mutation: IE = -132.585 ddG = 5.136
LEU Mutation: IE = -129.968 ddG = 7.753
MET Mutation: IE = -130.931 ddG = 6.790
ASN Mutation: IE = -129.835 ddG = 7.886
PRO Mutation: IE = -127.922 ddG = 9.799
GLN Mutation: IE = -137.993 ddG = -0.272
ARG Mutation: IE = -135.688 ddG = 2.033
SER Mutation: IE = -128.434 ddG = 9.287
THR Mutation: IE = -130.563 ddG = 7.158
VAL Mutation: IE = -131.672 ddG = 6.049
TRP Mutation: IE = -129.412 ddG = 8.309

Antibody Residue TYR 57 C
ALA Mutation: IE = -128.821 ddG = 8.900
CYS Mutation: IE = -129.425 ddG = 8.296
ASP Mutation: IE = -125.703 ddG = 12.018
GLU Mutation: IE = -116.482 ddG = 21.239
PHE Mutation: IE = -120.858 ddG = 16.863
GLY Mutation: IE = -129.057 ddG = 8.664
HIS Mutation: IE = -116.502 ddG = 21.219
ILE Mutation: IE = -121.304 ddG = 16.417
LYS Mutation: IE = -131.484 ddG = 6.237
LEU Mutation: IE = -129.639 ddG = 8.082
MET Mutation: IE = -125.996 ddG = 11.725
ASN Mutation: IE = -132.857 ddG = 4.864
PRO Mutation: IE = -132.727 ddG = 4.994
GLN Mutation: IE = -129.304 ddG = 8.417
ARG Mutation: IE = -132.446 ddG = 5.275
SER Mutation: IE = -134.796 ddG = 2.925
THR Mutation: IE = -136.076 ddG = 1.645
VAL Mutation: IE = -128.602 ddG = 9.119
TRP Mutation: IE = -119.221 ddG = 18.500

Antibody Residue ARG 107 C
ALA Mutation: IE = -105.386 ddG = 32.335
CYS Mutation: IE = -105.952 ddG = 31.769
ASP Mutation: IE = -116.453 ddG = 21.268
GLU Mutation: IE = -107.345 ddG = 30.376
PHE Mutation: IE = -107.787 ddG = 29.934
GLY Mutation: IE = -110.594 ddG = 27.127
HIS Mutation: IE = -110.361 ddG = 27.360
ILE Mutation: IE = -105.830 ddG = 31.891
LYS Mutation: IE = -107.215 ddG = 30.506
LEU Mutation: IE = -107.618 ddG = 30.103
MET Mutation: IE = -106.781 ddG = 30.940
ASN Mutation: IE = -109.084 ddG = 28.637
PRO Mutation: IE = -108.798 ddG = 28.923
GLN Mutation: IE = -107.116 ddG = 30.605
SER Mutation: IE = -105.330 ddG = 32.391
THR Mutation: IE = -105.531 ddG = 32.190
VAL Mutation: IE = -105.577 ddG = 32.144
TRP Mutation: IE = -116.277 ddG = 21.444
TYR Mutation: IE = -108.331 ddG = 29.390

Antibody Residue TYR 109 C
ALA Mutation: IE = -132.472 ddG = 5.249
CYS Mutation: IE = -132.048 ddG = 5.673
ASP Mutation: IE = -133.435 ddG = 4.286
GLU Mutation: IE = -132.274 ddG = 5.447
PHE Mutation: IE = -132.726 ddG = 4.995
GLY Mutation: IE = -129.444 ddG = 8.277
HIS Mutation: IE = -131.989 ddG = 5.732
ILE Mutation: IE = -132.497 ddG = 5.224
LYS Mutation: IE = -134.299 ddG = 3.422
LEU Mutation: IE = -132.144 ddG = 5.577
MET Mutation: IE = -132.522 ddG = 5.199
ASN Mutation: IE = -132.000 ddG = 5.721
PRO Mutation: IE = -131.362 ddG = 6.359
GLN Mutation: IE = -132.311 ddG = 5.410
ARG Mutation: IE = -133.340 ddG = 4.381
SER Mutation: IE = -133.009 ddG = 4.712
THR Mutation: IE = -133.078 ddG = 4.643
VAL Mutation: IE = -132.501 ddG = 5.220
TRP Mutation: IE = -132.872 ddG = 4.849

Antibody Residue TYR 116 B
ALA Mutation: IE = -137.381 ddG = 0.340
CYS Mutation: IE = -131.402 ddG = 6.319
ASP Mutation: IE = -125.033 ddG = 12.688
GLU Mutation: IE = -125.430 ddG = 12.291
PHE Mutation: IE = -138.448 ddG = -0.727
GLY Mutation: IE = -132.236 ddG = 5.485
HIS Mutation: IE = -132.415 ddG = 5.306
ILE Mutation: IE = -135.485 ddG = 2.236
LYS Mutation: IE = -146.373 ddG = -8.652
LEU Mutation: IE = -138.112 ddG = -0.391
MET Mutation: IE = -131.560 ddG = 6.161
ASN Mutation: IE = -129.141 ddG = 8.580
PRO Mutation: IE = -137.983 ddG = -0.262
GLN Mutation: IE = -130.768 ddG = 6.953
ARG Mutation: IE = -140.388 ddG = -2.667
SER Mutation: IE = -129.892 ddG = 7.829
THR Mutation: IE = -138.893 ddG = -1.172
VAL Mutation: IE = -137.768 ddG = -0.047
TRP Mutation: IE = -136.539 ddG = 1.182

Antibody Residue SER 32 B
ALA Mutation: IE = -132.276 ddG = 5.445
CYS Mutation: IE = -130.201 ddG = 7.520
ASP Mutation: IE = -130.409 ddG = 7.312
GLU Mutation: IE = -134.625 ddG = 3.096
PHE Mutation: IE = -129.900 ddG = 7.821
GLY Mutation: IE = -132.019 ddG = 5.702
HIS Mutation: IE = -126.471 ddG = 11.250
ILE Mutation: IE = -121.545 ddG = 16.176
LYS Mutation: IE = -131.736 ddG = 5.985
LEU Mutation: IE = -125.363 ddG = 12.358
MET Mutation: IE = -128.211 ddG = 9.510
ASN Mutation: IE = -136.615 ddG = 1.106
PRO Mutation: IE = -128.140 ddG = 9.581
GLN Mutation: IE = -142.843 ddG = -5.122
ARG Mutation: IE = -130.448 ddG = 7.273
THR Mutation: IE = -134.446 ddG = 3.275
VAL Mutation: IE = -124.345 ddG = 13.376
TRP Mutation: IE = -126.091 ddG = 11.630
TYR Mutation: IE = -130.899 ddG = 6.822

Antibody Residue LYS 35 B
ALA Mutation: IE = -122.513 ddG = 15.208
CYS Mutation: IE = -123.518 ddG = 14.203
ASP Mutation: IE = -124.113 ddG = 13.608
GLU Mutation: IE = -121.840 ddG = 15.881
PHE Mutation: IE = -122.182 ddG = 15.539
GLY Mutation: IE = -123.343 ddG = 14.378
HIS Mutation: IE = -122.864 ddG = 14.857
ILE Mutation: IE = -123.896 ddG = 13.825
LEU Mutation: IE = -123.457 ddG = 14.264
MET Mutation: IE = -125.451 ddG = 12.270
ASN Mutation: IE = -122.573 ddG = 15.148
PRO Mutation: IE = -128.194 ddG = 9.527
GLN Mutation: IE = -121.103 ddG = 16.618
ARG Mutation: IE = -131.332 ddG = 6.389
SER Mutation: IE = -124.243 ddG = 13.478
THR Mutation: IE = -125.629 ddG = 12.092
VAL Mutation: IE = -122.089 ddG = 15.632
TRP Mutation: IE = -122.409 ddG = 15.312
TYR Mutation: IE = -122.508 ddG = 15.213
