# Supplementary material for: Developing similarity matrices for antibody-protein binding interactions
Source: PLoS One. 2023 Oct 26;18(10):e0293606. doi: 10.1371/journal.pone.0293606 (PMC10602319; doi:10.1371/journal.pone.0293606)
Supplement: S1 File — is a zip file containing every energy calculated in this analysis. (ZIP) [file pone.0293606.s006.zip › PPI Similarity Matrix Data/aB_amb/3LHP_Antibody_Mutation_Energies.txt]

3LHP Results
Wildtype Interaction Energy: -155.448

Antibody Residue LYS 38 L
ALA Mutation: IE = -134.618 ddG = 20.830
CYS Mutation: IE = -138.016 ddG = 17.432
ASP Mutation: IE = -134.425 ddG = 21.023
GLU Mutation: IE = -133.388 ddG = 22.060
PHE Mutation: IE = -127.422 ddG = 28.026
GLY Mutation: IE = -138.042 ddG = 17.406
HIS Mutation: IE = -126.821 ddG = 28.627
ILE Mutation: IE = -135.470 ddG = 19.978
LEU Mutation: IE = -133.830 ddG = 21.618
MET Mutation: IE = -128.726 ddG = 26.722
ASN Mutation: IE = -136.954 ddG = 18.494
PRO Mutation: IE = -133.740 ddG = 21.708
GLN Mutation: IE = -135.319 ddG = 20.129
ARG Mutation: IE = -139.074 ddG = 16.374
SER Mutation: IE = -135.196 ddG = 20.252
THR Mutation: IE = -138.885 ddG = 16.563
VAL Mutation: IE = -134.158 ddG = 21.290
TRP Mutation: IE = -127.157 ddG = 28.291
TYR Mutation: IE = -126.212 ddG = 29.236

Antibody Residue THR 65 H
ALA Mutation: IE = -152.813 ddG = 2.635
CYS Mutation: IE = -154.640 ddG = 0.808
ASP Mutation: IE = -160.351 ddG = -4.903
GLU Mutation: IE = -144.343 ddG = 11.105
PHE Mutation: IE = -144.966 ddG = 10.482
GLY Mutation: IE = -151.342 ddG = 4.106
HIS Mutation: IE = -154.189 ddG = 1.259
ILE Mutation: IE = -143.283 ddG = 12.165
LYS Mutation: IE = -147.240 ddG = 8.208
LEU Mutation: IE = -151.932 ddG = 3.516
MET Mutation: IE = -149.583 ddG = 5.865
ASN Mutation: IE = -148.383 ddG = 7.065
PRO Mutation: IE = -147.318 ddG = 8.130
GLN Mutation: IE = -146.148 ddG = 9.300
ARG Mutation: IE = -146.353 ddG = 9.095
SER Mutation: IE = -146.951 ddG = 8.497
VAL Mutation: IE = -148.557 ddG = 6.891
TRP Mutation: IE = -137.654 ddG = 17.794
TYR Mutation: IE = -145.802 ddG = 9.646

Antibody Residue GLU 107 H
ALA Mutation: IE = -141.228 ddG = 14.220
CYS Mutation: IE = -142.602 ddG = 12.846
ASP Mutation: IE = -143.219 ddG = 12.229
PHE Mutation: IE = -142.468 ddG = 12.980
GLY Mutation: IE = -141.216 ddG = 14.232
HIS Mutation: IE = -141.688 ddG = 13.760
ILE Mutation: IE = -141.922 ddG = 13.526
LYS Mutation: IE = -141.946 ddG = 13.502
LEU Mutation: IE = -142.552 ddG = 12.896
MET Mutation: IE = -143.611 ddG = 11.837
ASN Mutation: IE = -143.639 ddG = 11.809
PRO Mutation: IE = -142.011 ddG = 13.437
GLN Mutation: IE = -144.651 ddG = 10.797
ARG Mutation: IE = -154.441 ddG = 1.007
SER Mutation: IE = -141.853 ddG = 13.595
THR Mutation: IE = -140.797 ddG = 14.651
VAL Mutation: IE = -142.406 ddG = 13.042
TRP Mutation: IE = -140.920 ddG = 14.528
TYR Mutation: IE = -144.396 ddG = 11.052

Antibody Residue GLN 109 L
ALA Mutation: IE = -143.494 ddG = 11.954
CYS Mutation: IE = -144.584 ddG = 10.864
ASP Mutation: IE = -144.174 ddG = 11.274
GLU Mutation: IE = -145.664 ddG = 9.784
PHE Mutation: IE = -145.852 ddG = 9.596
GLY Mutation: IE = -140.183 ddG = 15.265
HIS Mutation: IE = -146.134 ddG = 9.314
ILE Mutation: IE = -151.969 ddG = 3.479
LYS Mutation: IE = -155.515 ddG = -0.067
LEU Mutation: IE = -148.111 ddG = 7.337
MET Mutation: IE = -147.881 ddG = 7.567
ASN Mutation: IE = -145.707 ddG = 9.741
PRO Mutation: IE = -146.628 ddG = 8.820
ARG Mutation: IE = -163.876 ddG = -8.428
SER Mutation: IE = -147.540 ddG = 7.908
THR Mutation: IE = -147.057 ddG = 8.391
VAL Mutation: IE = -147.100 ddG = 8.348
TRP Mutation: IE = -145.297 ddG = 10.151
TYR Mutation: IE = -143.600 ddG = 11.848

Antibody Residue LYS 112B H
ALA Mutation: IE = -136.896 ddG = 18.552
CYS Mutation: IE = -137.825 ddG = 17.623
ASP Mutation: IE = -136.497 ddG = 18.951
GLU Mutation: IE = -136.125 ddG = 19.323
PHE Mutation: IE = -136.752 ddG = 18.696
GLY Mutation: IE = -136.727 ddG = 18.721
HIS Mutation: IE = -137.098 ddG = 18.350
ILE Mutation: IE = -135.545 ddG = 19.903
LEU Mutation: IE = -136.148 ddG = 19.300
MET Mutation: IE = -137.547 ddG = 17.901
ASN Mutation: IE = -137.213 ddG = 18.235
PRO Mutation: IE = -137.916 ddG = 17.532
GLN Mutation: IE = -137.711 ddG = 17.737
ARG Mutation: IE = -139.407 ddG = 16.041
SER Mutation: IE = -136.330 ddG = 19.118
THR Mutation: IE = -136.748 ddG = 18.700
VAL Mutation: IE = -136.667 ddG = 18.781
TRP Mutation: IE = -137.847 ddG = 17.601
TYR Mutation: IE = -136.212 ddG = 19.236

Antibody Residue SER 114 L
ALA Mutation: IE = -151.417 ddG = 4.031
CYS Mutation: IE = -141.870 ddG = 13.578
ASP Mutation: IE = -150.417 ddG = 5.031
GLU Mutation: IE = -159.927 ddG = -4.479
PHE Mutation: IE = -142.533 ddG = 12.915
GLY Mutation: IE = -151.984 ddG = 3.464
HIS Mutation: IE = -144.371 ddG = 11.077
ILE Mutation: IE = -143.218 ddG = 12.230
LYS Mutation: IE = -170.515 ddG = -15.067
LEU Mutation: IE = -151.145 ddG = 4.303
MET Mutation: IE = -140.384 ddG = 15.064
ASN Mutation: IE = -143.565 ddG = 11.883
PRO Mutation: IE = -139.867 ddG = 15.581
GLN Mutation: IE = -143.599 ddG = 11.849
ARG Mutation: IE = -178.000 ddG = -22.552
THR Mutation: IE = -148.603 ddG = 6.845
VAL Mutation: IE = -144.445 ddG = 11.003
TRP Mutation: IE = -137.064 ddG = 18.384
TYR Mutation: IE = -142.492 ddG = 12.956

Antibody Residue GLU 1 L
ALA Mutation: IE = -153.830 ddG = 1.618
CYS Mutation: IE = -154.340 ddG = 1.108
ASP Mutation: IE = -153.829 ddG = 1.619
PHE Mutation: IE = -152.716 ddG = 2.732
GLY Mutation: IE = -151.846 ddG = 3.602
HIS Mutation: IE = -153.041 ddG = 2.407
ILE Mutation: IE = -154.862 ddG = 0.586
LYS Mutation: IE = -154.695 ddG = 0.753
LEU Mutation: IE = -153.331 ddG = 2.117
MET Mutation: IE = -153.606 ddG = 1.842
ASN Mutation: IE = -152.865 ddG = 2.583
PRO Mutation: IE = -150.700 ddG = 4.748
GLN Mutation: IE = -154.023 ddG = 1.425
ARG Mutation: IE = -154.167 ddG = 1.281
SER Mutation: IE = -154.143 ddG = 1.305
THR Mutation: IE = -155.484 ddG = -0.036
VAL Mutation: IE = -152.920 ddG = 2.528
TRP Mutation: IE = -153.793 ddG = 1.655
TYR Mutation: IE = -153.444 ddG = 2.004
