# Supplementary material for: Developing similarity matrices for antibody-protein binding interactions
Source: PLoS One. 2023 Oct 26;18(10):e0293606. doi: 10.1371/journal.pone.0293606 (PMC10602319; doi:10.1371/journal.pone.0293606)
Supplement: S1 File — is a zip file containing every energy calculated in this analysis. (ZIP) [file pone.0293606.s006.zip › PPI Similarity Matrix Data/aB_amb/3LZF_Antibody_Mutation_Energies.txt]

3LZF Results
Wildtype Interaction Energy: -153.102

Antibody Residue ASN 37 L
ALA Mutation: IE = -154.038 ddG = -0.936
CYS Mutation: IE = -155.061 ddG = -1.959
ASP Mutation: IE = -161.775 ddG = -8.673
GLU Mutation: IE = -151.999 ddG = 1.103
PHE Mutation: IE = -160.712 ddG = -7.610
GLY Mutation: IE = -153.532 ddG = -0.430
HIS Mutation: IE = -150.363 ddG = 2.739
ILE Mutation: IE = -148.341 ddG = 4.761
LYS Mutation: IE = -152.335 ddG = 0.767
LEU Mutation: IE = -152.678 ddG = 0.424
MET Mutation: IE = -149.466 ddG = 3.636
PRO Mutation: IE = -158.639 ddG = -5.537
GLN Mutation: IE = -148.108 ddG = 4.994
ARG Mutation: IE = -152.352 ddG = 0.750
SER Mutation: IE = -150.525 ddG = 2.577
THR Mutation: IE = -149.812 ddG = 3.290
VAL Mutation: IE = -155.273 ddG = -2.171
TRP Mutation: IE = -148.324 ddG = 4.778
TYR Mutation: IE = -155.300 ddG = -2.198

Antibody Residue ASP 57 H
ALA Mutation: IE = -151.267 ddG = 1.835
CYS Mutation: IE = -145.585 ddG = 7.517
GLU Mutation: IE = -158.796 ddG = -5.694
PHE Mutation: IE = -145.452 ddG = 7.650
GLY Mutation: IE = -152.182 ddG = 0.920
HIS Mutation: IE = -141.870 ddG = 11.232
ILE Mutation: IE = -148.109 ddG = 4.993
LYS Mutation: IE = -141.184 ddG = 11.918
LEU Mutation: IE = -147.005 ddG = 6.097
MET Mutation: IE = -145.327 ddG = 7.775
ASN Mutation: IE = -147.403 ddG = 5.699
PRO Mutation: IE = -146.272 ddG = 6.830
GLN Mutation: IE = -137.877 ddG = 15.225
ARG Mutation: IE = -145.625 ddG = 7.477
SER Mutation: IE = -151.610 ddG = 1.492
THR Mutation: IE = -140.717 ddG = 12.385
VAL Mutation: IE = -145.643 ddG = 7.459
TRP Mutation: IE = -139.220 ddG = 13.882
TYR Mutation: IE = -143.172 ddG = 9.930

Antibody Residue ASP 59 H
ALA Mutation: IE = -154.306 ddG = -1.204
CYS Mutation: IE = -146.575 ddG = 6.527
GLU Mutation: IE = -155.975 ddG = -2.873
PHE Mutation: IE = -145.310 ddG = 7.792
GLY Mutation: IE = -153.330 ddG = -0.228
HIS Mutation: IE = -143.407 ddG = 9.695
ILE Mutation: IE = -145.425 ddG = 7.677
LYS Mutation: IE = -150.811 ddG = 2.291
LEU Mutation: IE = -142.512 ddG = 10.590
MET Mutation: IE = -149.858 ddG = 3.244
ASN Mutation: IE = -147.287 ddG = 5.815
PRO Mutation: IE = -149.484 ddG = 3.618
GLN Mutation: IE = -144.355 ddG = 8.747
ARG Mutation: IE = -153.360 ddG = -0.258
SER Mutation: IE = -154.667 ddG = -1.565
THR Mutation: IE = -157.311 ddG = -4.209
VAL Mutation: IE = -151.314 ddG = 1.788
TRP Mutation: IE = -150.001 ddG = 3.101
TYR Mutation: IE = -151.491 ddG = 1.611

Antibody Residue ASP 60 H
ALA Mutation: IE = -149.407 ddG = 3.695
CYS Mutation: IE = -154.356 ddG = -1.254
GLU Mutation: IE = -161.542 ddG = -8.440
PHE Mutation: IE = -150.206 ddG = 2.896
GLY Mutation: IE = -148.732 ddG = 4.370
HIS Mutation: IE = -130.419 ddG = 22.683
ILE Mutation: IE = -144.317 ddG = 8.785
LYS Mutation: IE = -134.431 ddG = 18.671
LEU Mutation: IE = -150.528 ddG = 2.574
MET Mutation: IE = -144.325 ddG = 8.777
ASN Mutation: IE = -149.266 ddG = 3.836
PRO Mutation: IE = -143.315 ddG = 9.787
GLN Mutation: IE = -142.128 ddG = 10.974
ARG Mutation: IE = -162.691 ddG = -9.589
SER Mutation: IE = -150.456 ddG = 2.646
THR Mutation: IE = -149.748 ddG = 3.354
VAL Mutation: IE = -151.328 ddG = 1.774
TRP Mutation: IE = -153.172 ddG = -0.070
TYR Mutation: IE = -133.014 ddG = 20.088

Antibody Residue TRP 107 L
ALA Mutation: IE = -151.760 ddG = 1.342
CYS Mutation: IE = -149.897 ddG = 3.205
ASP Mutation: IE = -150.725 ddG = 2.377
GLU Mutation: IE = -153.526 ddG = -0.424
PHE Mutation: IE = -155.358 ddG = -2.256
GLY Mutation: IE = -152.768 ddG = 0.334
HIS Mutation: IE = -154.918 ddG = -1.816
ILE Mutation: IE = -151.415 ddG = 1.687
LYS Mutation: IE = -158.282 ddG = -5.180
LEU Mutation: IE = -155.689 ddG = -2.587
MET Mutation: IE = -153.627 ddG = -0.525
ASN Mutation: IE = -155.716 ddG = -2.614
PRO Mutation: IE = -149.630 ddG = 3.472
GLN Mutation: IE = -159.703 ddG = -6.601
ARG Mutation: IE = -157.167 ddG = -4.065
SER Mutation: IE = -154.264 ddG = -1.162
THR Mutation: IE = -155.757 ddG = -2.655
VAL Mutation: IE = -156.607 ddG = -3.505
TYR Mutation: IE = -162.879 ddG = -9.777

Antibody Residue ASP 109 L
ALA Mutation: IE = -143.409 ddG = 9.693
CYS Mutation: IE = -138.708 ddG = 14.394
GLU Mutation: IE = -140.853 ddG = 12.249
PHE Mutation: IE = -147.309 ddG = 5.793
GLY Mutation: IE = -144.853 ddG = 8.249
HIS Mutation: IE = -141.138 ddG = 11.964
ILE Mutation: IE = -140.952 ddG = 12.150
LYS Mutation: IE = -141.777 ddG = 11.325
LEU Mutation: IE = -143.385 ddG = 9.717
MET Mutation: IE = -146.789 ddG = 6.313
ASN Mutation: IE = -149.000 ddG = 4.102
PRO Mutation: IE = -139.593 ddG = 13.509
GLN Mutation: IE = -144.777 ddG = 8.325
ARG Mutation: IE = -143.063 ddG = 10.039
SER Mutation: IE = -143.316 ddG = 9.786
THR Mutation: IE = -141.577 ddG = 11.525
VAL Mutation: IE = -143.819 ddG = 9.283
TRP Mutation: IE = -155.832 ddG = -2.730
TYR Mutation: IE = -149.482 ddG = 3.620

Antibody Residue TYR 112A H
ALA Mutation: IE = -151.255 ddG = 1.847
CYS Mutation: IE = -152.136 ddG = 0.966
ASP Mutation: IE = -156.689 ddG = -3.587
GLU Mutation: IE = -152.223 ddG = 0.879
PHE Mutation: IE = -154.814 ddG = -1.712
GLY Mutation: IE = -149.538 ddG = 3.564
HIS Mutation: IE = -153.000 ddG = 0.102
ILE Mutation: IE = -149.358 ddG = 3.744
LYS Mutation: IE = -149.239 ddG = 3.863
LEU Mutation: IE = -155.319 ddG = -2.217
MET Mutation: IE = -149.251 ddG = 3.851
ASN Mutation: IE = -148.931 ddG = 4.171
PRO Mutation: IE = -145.617 ddG = 7.485
GLN Mutation: IE = -156.428 ddG = -3.326
ARG Mutation: IE = -151.144 ddG = 1.958
SER Mutation: IE = -146.530 ddG = 6.572
THR Mutation: IE = -150.134 ddG = 2.968
VAL Mutation: IE = -154.514 ddG = -1.412
TRP Mutation: IE = -154.386 ddG = -1.284
