# Supplementary material for: Developing similarity matrices for antibody-protein binding interactions
Source: PLoS One. 2023 Oct 26;18(10):e0293606. doi: 10.1371/journal.pone.0293606 (PMC10602319; doi:10.1371/journal.pone.0293606)
Supplement: S1 File — is a zip file containing every energy calculated in this analysis. (ZIP) [file pone.0293606.s006.zip › PPI Similarity Matrix Data/aB_amb/3MA9_Antibody_Mutation_Energies.txt]

3MA9 Results
Wildtype Interaction Energy: -133.817

Antibody Residue PHE 62 H
ALA Mutation: IE = -130.717 ddG = 3.100
CYS Mutation: IE = -129.120 ddG = 4.697
ASP Mutation: IE = -123.506 ddG = 10.311
GLU Mutation: IE = -127.575 ddG = 6.242
GLY Mutation: IE = -127.226 ddG = 6.591
HIS Mutation: IE = -134.004 ddG = -0.187
ILE Mutation: IE = -128.516 ddG = 5.301
LYS Mutation: IE = -131.234 ddG = 2.583
LEU Mutation: IE = -133.444 ddG = 0.373
MET Mutation: IE = -130.758 ddG = 3.059
ASN Mutation: IE = -131.480 ddG = 2.337
PRO Mutation: IE = -129.202 ddG = 4.615
GLN Mutation: IE = -129.551 ddG = 4.266
ARG Mutation: IE = -124.573 ddG = 9.244
SER Mutation: IE = -129.064 ddG = 4.753
THR Mutation: IE = -132.844 ddG = 0.973
VAL Mutation: IE = -131.919 ddG = 1.898
TRP Mutation: IE = -120.566 ddG = 13.251
TYR Mutation: IE = -131.806 ddG = 2.011

Antibody Residue THR 64 H
ALA Mutation: IE = -126.126 ddG = 7.691
CYS Mutation: IE = -129.946 ddG = 3.871
ASP Mutation: IE = -134.864 ddG = -1.047
GLU Mutation: IE = -132.403 ddG = 1.414
PHE Mutation: IE = -131.439 ddG = 2.378
GLY Mutation: IE = -128.158 ddG = 5.659
HIS Mutation: IE = -130.697 ddG = 3.120
ILE Mutation: IE = -129.087 ddG = 4.730
LYS Mutation: IE = -134.674 ddG = -0.857
LEU Mutation: IE = -130.687 ddG = 3.130
MET Mutation: IE = -129.560 ddG = 4.257
ASN Mutation: IE = -128.635 ddG = 5.182
PRO Mutation: IE = -129.972 ddG = 3.845
GLN Mutation: IE = -133.362 ddG = 0.455
ARG Mutation: IE = -151.099 ddG = -17.282
SER Mutation: IE = -130.301 ddG = 3.516
VAL Mutation: IE = -129.970 ddG = 3.847
TRP Mutation: IE = -137.105 ddG = -3.288
TYR Mutation: IE = -132.435 ddG = 1.382

Antibody Residue THR 65 H
ALA Mutation: IE = -128.363 ddG = 5.454
CYS Mutation: IE = -132.636 ddG = 1.181
ASP Mutation: IE = -135.967 ddG = -2.150
GLU Mutation: IE = -138.926 ddG = -5.109
PHE Mutation: IE = -128.639 ddG = 5.178
GLY Mutation: IE = -127.148 ddG = 6.669
HIS Mutation: IE = -131.033 ddG = 2.784
ILE Mutation: IE = -129.926 ddG = 3.891
LYS Mutation: IE = -125.921 ddG = 7.896
LEU Mutation: IE = -131.449 ddG = 2.368
MET Mutation: IE = -130.221 ddG = 3.596
ASN Mutation: IE = -134.657 ddG = -0.840
PRO Mutation: IE = -129.897 ddG = 3.920
GLN Mutation: IE = -127.734 ddG = 6.083
ARG Mutation: IE = -140.424 ddG = -6.607
SER Mutation: IE = -130.899 ddG = 2.918
VAL Mutation: IE = -134.046 ddG = -0.229
TRP Mutation: IE = -129.540 ddG = 4.277
TYR Mutation: IE = -130.169 ddG = 3.648

Antibody Residue GLU 82 H
ALA Mutation: IE = -126.238 ddG = 7.579
CYS Mutation: IE = -126.259 ddG = 7.558
ASP Mutation: IE = -126.317 ddG = 7.500
PHE Mutation: IE = -125.582 ddG = 8.235
GLY Mutation: IE = -124.533 ddG = 9.284
HIS Mutation: IE = -125.060 ddG = 8.757
ILE Mutation: IE = -125.997 ddG = 7.820
LYS Mutation: IE = -125.683 ddG = 8.134
LEU Mutation: IE = -125.887 ddG = 7.930
MET Mutation: IE = -125.173 ddG = 8.644
ASN Mutation: IE = -124.530 ddG = 9.287
PRO Mutation: IE = -124.190 ddG = 9.627
GLN Mutation: IE = -125.574 ddG = 8.243
ARG Mutation: IE = -125.096 ddG = 8.721
SER Mutation: IE = -125.055 ddG = 8.762
THR Mutation: IE = -126.019 ddG = 7.798
VAL Mutation: IE = -123.844 ddG = 9.973
TRP Mutation: IE = -125.152 ddG = 8.665
TYR Mutation: IE = -125.812 ddG = 8.005

Antibody Residue TYR 111 H
ALA Mutation: IE = -127.872 ddG = 5.945
CYS Mutation: IE = -129.171 ddG = 4.646
ASP Mutation: IE = -128.768 ddG = 5.049
GLU Mutation: IE = -129.448 ddG = 4.369
PHE Mutation: IE = -133.763 ddG = 0.054
GLY Mutation: IE = -126.992 ddG = 6.825
HIS Mutation: IE = -136.337 ddG = -2.520
ILE Mutation: IE = -128.330 ddG = 5.487
LYS Mutation: IE = -137.266 ddG = -3.449
LEU Mutation: IE = -130.732 ddG = 3.085
MET Mutation: IE = -131.435 ddG = 2.382
ASN Mutation: IE = -128.829 ddG = 4.988
PRO Mutation: IE = -130.149 ddG = 3.668
GLN Mutation: IE = -130.995 ddG = 2.822
ARG Mutation: IE = -133.835 ddG = -0.018
SER Mutation: IE = -128.182 ddG = 5.635
THR Mutation: IE = -129.893 ddG = 3.924
VAL Mutation: IE = -128.964 ddG = 4.853
TRP Mutation: IE = -139.695 ddG = -5.878

Antibody Residue SER 1109 L
ALA Mutation: IE = -125.901 ddG = 7.916
CYS Mutation: IE = -126.774 ddG = 7.043
ASP Mutation: IE = -126.929 ddG = 6.888
GLU Mutation: IE = -128.708 ddG = 5.109
PHE Mutation: IE = -128.609 ddG = 5.208
GLY Mutation: IE = -126.318 ddG = 7.499
HIS Mutation: IE = -127.436 ddG = 6.381
ILE Mutation: IE = -127.505 ddG = 6.312
LYS Mutation: IE = -133.790 ddG = 0.027
LEU Mutation: IE = -128.484 ddG = 5.333
MET Mutation: IE = -128.549 ddG = 5.268
ASN Mutation: IE = -132.086 ddG = 1.731
PRO Mutation: IE = -125.522 ddG = 8.295
GLN Mutation: IE = -132.276 ddG = 1.541
ARG Mutation: IE = -128.924 ddG = 4.893
THR Mutation: IE = -131.893 ddG = 1.924
VAL Mutation: IE = -126.838 ddG = 6.979
TRP Mutation: IE = -133.450 ddG = 0.367
TYR Mutation: IE = -129.629 ddG = 4.188

Antibody Residue MET 1110 L
ALA Mutation: IE = -131.429 ddG = 2.388
CYS Mutation: IE = -133.097 ddG = 0.720
ASP Mutation: IE = -130.426 ddG = 3.391
GLU Mutation: IE = -130.056 ddG = 3.761
PHE Mutation: IE = -133.971 ddG = -0.154
GLY Mutation: IE = -129.528 ddG = 4.289
HIS Mutation: IE = -132.541 ddG = 1.276
ILE Mutation: IE = -131.867 ddG = 1.950
LYS Mutation: IE = -132.486 ddG = 1.331
LEU Mutation: IE = -135.223 ddG = -1.406
ASN Mutation: IE = -133.003 ddG = 0.814
PRO Mutation: IE = -135.385 ddG = -1.568
GLN Mutation: IE = -132.620 ddG = 1.197
ARG Mutation: IE = -134.076 ddG = -0.259
SER Mutation: IE = -133.396 ddG = 0.421
THR Mutation: IE = -132.900 ddG = 0.917
VAL Mutation: IE = -132.623 ddG = 1.194
TRP Mutation: IE = -135.748 ddG = -1.931
TYR Mutation: IE = -133.660 ddG = 0.157
