# Supplementary material for: Developing similarity matrices for antibody-protein binding interactions
Source: PLoS One. 2023 Oct 26;18(10):e0293606. doi: 10.1371/journal.pone.0293606 (PMC10602319; doi:10.1371/journal.pone.0293606)
Supplement: S1 File — is a zip file containing every energy calculated in this analysis. (ZIP) [file pone.0293606.s006.zip › PPI Similarity Matrix Data/aB_amb/3MAC_Antibody_Mutation_Energies.txt]

3MAC Results
Wildtype Interaction Energy: -135.008

Antibody Residue PHE 62 H
ALA Mutation: IE = -128.712 ddG = 6.296
CYS Mutation: IE = -125.732 ddG = 9.276
ASP Mutation: IE = -125.604 ddG = 9.404
GLU Mutation: IE = -133.178 ddG = 1.830
GLY Mutation: IE = -125.584 ddG = 9.424
HIS Mutation: IE = -127.696 ddG = 7.312
ILE Mutation: IE = -122.255 ddG = 12.753
LYS Mutation: IE = -134.846 ddG = 0.162
LEU Mutation: IE = -125.709 ddG = 9.299
MET Mutation: IE = -124.571 ddG = 10.437
ASN Mutation: IE = -130.179 ddG = 4.829
PRO Mutation: IE = -130.177 ddG = 4.831
GLN Mutation: IE = -121.527 ddG = 13.481
ARG Mutation: IE = -130.099 ddG = 4.909
SER Mutation: IE = -126.745 ddG = 8.263
THR Mutation: IE = -126.689 ddG = 8.319
VAL Mutation: IE = -125.352 ddG = 9.656
TRP Mutation: IE = -127.433 ddG = 7.575
TYR Mutation: IE = -128.415 ddG = 6.593

Antibody Residue PHE 64 H
ALA Mutation: IE = -123.330 ddG = 11.678
CYS Mutation: IE = -125.536 ddG = 9.472
ASP Mutation: IE = -134.017 ddG = 0.991
GLU Mutation: IE = -140.933 ddG = -5.925
GLY Mutation: IE = -123.770 ddG = 11.238
HIS Mutation: IE = -130.520 ddG = 4.488
ILE Mutation: IE = -125.445 ddG = 9.563
LYS Mutation: IE = -134.842 ddG = 0.166
LEU Mutation: IE = -127.086 ddG = 7.922
MET Mutation: IE = -130.489 ddG = 4.519
ASN Mutation: IE = -134.151 ddG = 0.857
PRO Mutation: IE = -120.707 ddG = 14.301
GLN Mutation: IE = -133.086 ddG = 1.922
ARG Mutation: IE = -132.019 ddG = 2.989
SER Mutation: IE = -126.645 ddG = 8.363
THR Mutation: IE = -121.504 ddG = 13.504
VAL Mutation: IE = -124.648 ddG = 10.360
TRP Mutation: IE = -121.613 ddG = 13.395
TYR Mutation: IE = -134.544 ddG = 0.464

Antibody Residue GLU 82 H
ALA Mutation: IE = -124.125 ddG = 10.883
CYS Mutation: IE = -121.791 ddG = 13.217
ASP Mutation: IE = -123.277 ddG = 11.731
PHE Mutation: IE = -123.370 ddG = 11.638
GLY Mutation: IE = -124.177 ddG = 10.831
HIS Mutation: IE = -125.482 ddG = 9.526
ILE Mutation: IE = -123.670 ddG = 11.338
LYS Mutation: IE = -126.540 ddG = 8.468
LEU Mutation: IE = -124.109 ddG = 10.899
MET Mutation: IE = -123.947 ddG = 11.061
ASN Mutation: IE = -122.916 ddG = 12.092
PRO Mutation: IE = -125.440 ddG = 9.568
GLN Mutation: IE = -120.859 ddG = 14.149
ARG Mutation: IE = -123.736 ddG = 11.272
SER Mutation: IE = -124.328 ddG = 10.680
THR Mutation: IE = -121.253 ddG = 13.755
VAL Mutation: IE = -123.667 ddG = 11.341
TRP Mutation: IE = -125.165 ddG = 9.843
TYR Mutation: IE = -125.346 ddG = 9.662

Antibody Residue PHE 108 H
ALA Mutation: IE = -129.893 ddG = 5.115
CYS Mutation: IE = -128.541 ddG = 6.467
ASP Mutation: IE = -124.552 ddG = 10.456
GLU Mutation: IE = -131.262 ddG = 3.746
GLY Mutation: IE = -127.492 ddG = 7.516
HIS Mutation: IE = -132.978 ddG = 2.030
ILE Mutation: IE = -129.105 ddG = 5.903
LYS Mutation: IE = -149.832 ddG = -14.824
LEU Mutation: IE = -131.275 ddG = 3.733
MET Mutation: IE = -133.662 ddG = 1.346
ASN Mutation: IE = -129.841 ddG = 5.167
PRO Mutation: IE = -131.472 ddG = 3.536
GLN Mutation: IE = -132.876 ddG = 2.132
ARG Mutation: IE = -135.373 ddG = -0.365
SER Mutation: IE = -126.928 ddG = 8.080
THR Mutation: IE = -129.622 ddG = 5.386
VAL Mutation: IE = -129.396 ddG = 5.612
TRP Mutation: IE = -124.615 ddG = 10.393
TYR Mutation: IE = -132.429 ddG = 2.579

Antibody Residue TYR 111 H
ALA Mutation: IE = -125.512 ddG = 9.496
CYS Mutation: IE = -127.612 ddG = 7.396
ASP Mutation: IE = -129.980 ddG = 5.028
GLU Mutation: IE = -128.876 ddG = 6.132
PHE Mutation: IE = -131.906 ddG = 3.102
GLY Mutation: IE = -125.906 ddG = 9.102
HIS Mutation: IE = -132.040 ddG = 2.968
ILE Mutation: IE = -128.847 ddG = 6.161
LYS Mutation: IE = -137.689 ddG = -2.681
LEU Mutation: IE = -128.202 ddG = 6.806
MET Mutation: IE = -128.482 ddG = 6.526
ASN Mutation: IE = -127.742 ddG = 7.266
PRO Mutation: IE = -125.183 ddG = 9.825
GLN Mutation: IE = -128.220 ddG = 6.788
ARG Mutation: IE = -134.980 ddG = 0.028
SER Mutation: IE = -125.960 ddG = 9.048
THR Mutation: IE = -126.820 ddG = 8.188
VAL Mutation: IE = -127.767 ddG = 7.241
TRP Mutation: IE = -137.403 ddG = -2.395

Antibody Residue SER 1109 L
ALA Mutation: IE = -127.421 ddG = 7.587
CYS Mutation: IE = -128.278 ddG = 6.730
ASP Mutation: IE = -128.529 ddG = 6.479
GLU Mutation: IE = -125.584 ddG = 9.424
PHE Mutation: IE = -129.116 ddG = 5.892
GLY Mutation: IE = -127.496 ddG = 7.512
HIS Mutation: IE = -127.389 ddG = 7.619
ILE Mutation: IE = -127.760 ddG = 7.248
LYS Mutation: IE = -128.840 ddG = 6.168
LEU Mutation: IE = -128.063 ddG = 6.945
MET Mutation: IE = -128.704 ddG = 6.304
ASN Mutation: IE = -131.345 ddG = 3.663
PRO Mutation: IE = -127.222 ddG = 7.786
GLN Mutation: IE = -133.646 ddG = 1.362
ARG Mutation: IE = -136.071 ddG = -1.063
THR Mutation: IE = -130.233 ddG = 4.775
VAL Mutation: IE = -125.697 ddG = 9.311
TRP Mutation: IE = -130.190 ddG = 4.818
TYR Mutation: IE = -127.139 ddG = 7.869

Antibody Residue MET 1110 L
ALA Mutation: IE = -127.222 ddG = 7.786
CYS Mutation: IE = -129.081 ddG = 5.927
ASP Mutation: IE = -129.651 ddG = 5.357
GLU Mutation: IE = -126.594 ddG = 8.414
PHE Mutation: IE = -130.835 ddG = 4.173
GLY Mutation: IE = -127.889 ddG = 7.119
HIS Mutation: IE = -129.547 ddG = 5.461
ILE Mutation: IE = -129.403 ddG = 5.605
LYS Mutation: IE = -133.879 ddG = 1.129
LEU Mutation: IE = -132.159 ddG = 2.849
ASN Mutation: IE = -129.482 ddG = 5.526
PRO Mutation: IE = -132.408 ddG = 2.600
GLN Mutation: IE = -129.135 ddG = 5.873
ARG Mutation: IE = -128.885 ddG = 6.123
SER Mutation: IE = -130.375 ddG = 4.633
THR Mutation: IE = -128.250 ddG = 6.758
VAL Mutation: IE = -130.581 ddG = 4.427
TRP Mutation: IE = -135.513 ddG = -0.505
TYR Mutation: IE = -131.892 ddG = 3.116
