# Supplementary material for: Developing similarity matrices for antibody-protein binding interactions
Source: PLoS One. 2023 Oct 26;18(10):e0293606. doi: 10.1371/journal.pone.0293606 (PMC10602319; doi:10.1371/journal.pone.0293606)
Supplement: S1 File — is a zip file containing every energy calculated in this analysis. (ZIP) [file pone.0293606.s006.zip › PPI Similarity Matrix Data/aB_amb/3NFP_Antibody_Mutation_Energies.txt]

3NFP Results
Wildtype Interaction Energy: -155.550

Antibody Residue ARG 38 A
ALA Mutation: IE = -103.574 ddG = 51.976
CYS Mutation: IE = -105.124 ddG = 50.426
ASP Mutation: IE = -95.977 ddG = 59.573
GLU Mutation: IE = -102.208 ddG = 53.342
PHE Mutation: IE = -100.736 ddG = 54.814
GLY Mutation: IE = -103.654 ddG = 51.896
HIS Mutation: IE = -108.804 ddG = 46.746
ILE Mutation: IE = -100.807 ddG = 54.743
LYS Mutation: IE = -126.038 ddG = 29.512
LEU Mutation: IE = -108.998 ddG = 46.552
MET Mutation: IE = -108.896 ddG = 46.654
ASN Mutation: IE = -115.800 ddG = 39.750
PRO Mutation: IE = -104.995 ddG = 50.555
GLN Mutation: IE = -111.789 ddG = 43.761
SER Mutation: IE = -103.847 ddG = 51.703
THR Mutation: IE = -108.377 ddG = 47.173
VAL Mutation: IE = -108.498 ddG = 47.052
TRP Mutation: IE = -109.136 ddG = 46.414
TYR Mutation: IE = -99.840 ddG = 55.710

Antibody Residue ASN 57 A
ALA Mutation: IE = -127.845 ddG = 27.705
CYS Mutation: IE = -131.904 ddG = 23.646
ASP Mutation: IE = -126.698 ddG = 28.852
GLU Mutation: IE = -127.155 ddG = 28.395
PHE Mutation: IE = -126.121 ddG = 29.429
GLY Mutation: IE = -129.110 ddG = 26.440
HIS Mutation: IE = -132.428 ddG = 23.122
ILE Mutation: IE = -131.502 ddG = 24.048
LYS Mutation: IE = -142.589 ddG = 12.961
LEU Mutation: IE = -133.515 ddG = 22.035
MET Mutation: IE = -135.385 ddG = 20.165
PRO Mutation: IE = -130.116 ddG = 25.434
GLN Mutation: IE = -143.404 ddG = 12.146
ARG Mutation: IE = -145.090 ddG = 10.460
SER Mutation: IE = -133.507 ddG = 22.043
THR Mutation: IE = -129.479 ddG = 26.071
VAL Mutation: IE = -129.295 ddG = 26.255
TRP Mutation: IE = -125.461 ddG = 30.089
TYR Mutation: IE = -133.737 ddG = 21.813

Antibody Residue ARG 107 B
ALA Mutation: IE = -126.132 ddG = 29.418
CYS Mutation: IE = -120.282 ddG = 35.268
ASP Mutation: IE = -119.163 ddG = 36.387
GLU Mutation: IE = -126.403 ddG = 29.147
PHE Mutation: IE = -124.547 ddG = 31.003
GLY Mutation: IE = -118.969 ddG = 36.581
HIS Mutation: IE = -133.293 ddG = 22.257
ILE Mutation: IE = -122.578 ddG = 32.972
LYS Mutation: IE = -139.060 ddG = 16.490
LEU Mutation: IE = -127.357 ddG = 28.193
MET Mutation: IE = -122.278 ddG = 33.272
ASN Mutation: IE = -122.918 ddG = 32.632
PRO Mutation: IE = -117.199 ddG = 38.351
GLN Mutation: IE = -123.212 ddG = 32.338
SER Mutation: IE = -119.134 ddG = 36.416
THR Mutation: IE = -131.198 ddG = 24.352
VAL Mutation: IE = -120.968 ddG = 34.582
TRP Mutation: IE = -137.025 ddG = 18.525
TYR Mutation: IE = -120.978 ddG = 34.572

Antibody Residue GLY 108 A
ALA Mutation: IE = -134.324 ddG = 21.226
CYS Mutation: IE = -130.313 ddG = 25.237
ASP Mutation: IE = -134.323 ddG = 21.227
GLU Mutation: IE = -128.047 ddG = 27.503
PHE Mutation: IE = -137.829 ddG = 17.721
HIS Mutation: IE = -136.019 ddG = 19.531
ILE Mutation: IE = -135.244 ddG = 20.306
LYS Mutation: IE = -137.864 ddG = 17.686
LEU Mutation: IE = -136.393 ddG = 19.157
MET Mutation: IE = -140.995 ddG = 14.555
ASN Mutation: IE = -134.970 ddG = 20.580
PRO Mutation: IE = -134.510 ddG = 21.040
GLN Mutation: IE = -137.230 ddG = 18.320
ARG Mutation: IE = -148.456 ddG = 7.094
SER Mutation: IE = -127.610 ddG = 27.940
THR Mutation: IE = -129.800 ddG = 25.750
VAL Mutation: IE = -142.841 ddG = 12.709
TRP Mutation: IE = -143.968 ddG = 11.582
TYR Mutation: IE = -139.375 ddG = 16.175

Antibody Residue GLY 109 A
ALA Mutation: IE = -123.884 ddG = 31.666
CYS Mutation: IE = -131.826 ddG = 23.724
ASP Mutation: IE = -129.792 ddG = 25.758
GLU Mutation: IE = -133.096 ddG = 22.454
PHE Mutation: IE = -128.756 ddG = 26.794
HIS Mutation: IE = -130.031 ddG = 25.519
ILE Mutation: IE = -129.174 ddG = 26.376
LYS Mutation: IE = -150.345 ddG = 5.205
LEU Mutation: IE = -140.334 ddG = 15.216
MET Mutation: IE = -125.533 ddG = 30.017
ASN Mutation: IE = -135.560 ddG = 19.990
PRO Mutation: IE = -133.064 ddG = 22.486
GLN Mutation: IE = -145.376 ddG = 10.174
ARG Mutation: IE = -135.635 ddG = 19.915
SER Mutation: IE = -131.517 ddG = 24.033
THR Mutation: IE = -125.015 ddG = 30.535
VAL Mutation: IE = -124.202 ddG = 31.348
TRP Mutation: IE = -129.573 ddG = 25.977
TYR Mutation: IE = -125.868 ddG = 29.682

Antibody Residue TYR 114 B
ALA Mutation: IE = -128.727 ddG = 26.823
CYS Mutation: IE = -128.126 ddG = 27.424
ASP Mutation: IE = -129.349 ddG = 26.201
GLU Mutation: IE = -134.471 ddG = 21.079
PHE Mutation: IE = -139.818 ddG = 15.732
GLY Mutation: IE = -128.936 ddG = 26.614
HIS Mutation: IE = -136.517 ddG = 19.033
ILE Mutation: IE = -131.859 ddG = 23.691
LYS Mutation: IE = -147.572 ddG = 7.978
LEU Mutation: IE = -131.887 ddG = 23.663
MET Mutation: IE = -124.241 ddG = 31.309
ASN Mutation: IE = -140.595 ddG = 14.955
PRO Mutation: IE = -128.799 ddG = 26.751
GLN Mutation: IE = -132.175 ddG = 23.375
ARG Mutation: IE = 176.384 ddG = 331.934
SER Mutation: IE = -129.513 ddG = 26.037
THR Mutation: IE = -130.885 ddG = 24.665
VAL Mutation: IE = -133.733 ddG = 21.817
TRP Mutation: IE = 278.207 ddG = 433.757

Antibody Residue ASP 116 A
ALA Mutation: IE = -129.629 ddG = 25.921
CYS Mutation: IE = -127.882 ddG = 27.668
GLU Mutation: IE = -129.795 ddG = 25.755
PHE Mutation: IE = -129.413 ddG = 26.137
GLY Mutation: IE = -127.687 ddG = 27.863
HIS Mutation: IE = -128.323 ddG = 27.227
ILE Mutation: IE = -127.325 ddG = 28.225
LYS Mutation: IE = -133.803 ddG = 21.747
LEU Mutation: IE = -130.645 ddG = 24.905
MET Mutation: IE = -127.540 ddG = 28.010
ASN Mutation: IE = -135.404 ddG = 20.146
PRO Mutation: IE = -131.935 ddG = 23.615
GLN Mutation: IE = -128.660 ddG = 26.890
ARG Mutation: IE = -127.296 ddG = 28.254
SER Mutation: IE = -128.720 ddG = 26.830
THR Mutation: IE = -129.030 ddG = 26.520
VAL Mutation: IE = -130.083 ddG = 25.467
TRP Mutation: IE = -127.398 ddG = 28.152
TYR Mutation: IE = -130.715 ddG = 24.835
