# Supplementary material for: Developing similarity matrices for antibody-protein binding interactions
Source: PLoS One. 2023 Oct 26;18(10):e0293606. doi: 10.1371/journal.pone.0293606 (PMC10602319; doi:10.1371/journal.pone.0293606)
Supplement: S1 File — is a zip file containing every energy calculated in this analysis. (ZIP) [file pone.0293606.s006.zip › PPI Similarity Matrix Data/aB_amb/3NH7_Antibody_Mutation_Energies.txt]

3NH7 Results
Wildtype Interaction Energy: -279.665

Antibody Residue GLN 1 I
ALA Mutation: IE = -262.651 ddG = 17.014
CYS Mutation: IE = -261.758 ddG = 17.907
ASP Mutation: IE = -261.406 ddG = 18.259
GLU Mutation: IE = -262.248 ddG = 17.417
PHE Mutation: IE = -260.124 ddG = 19.541
GLY Mutation: IE = -256.514 ddG = 23.151
HIS Mutation: IE = -263.059 ddG = 16.606
ILE Mutation: IE = -260.809 ddG = 18.856
LYS Mutation: IE = -260.645 ddG = 19.020
LEU Mutation: IE = -263.741 ddG = 15.924
MET Mutation: IE = -262.238 ddG = 17.427
ASN Mutation: IE = -261.252 ddG = 18.413
PRO Mutation: IE = -265.018 ddG = 14.647
ARG Mutation: IE = -262.358 ddG = 17.307
SER Mutation: IE = -259.893 ddG = 19.772
THR Mutation: IE = -261.676 ddG = 17.989
VAL Mutation: IE = -260.271 ddG = 19.394
TRP Mutation: IE = -260.431 ddG = 19.234
TYR Mutation: IE = -261.040 ddG = 18.625

Antibody Residue GLU 107 I
ALA Mutation: IE = -241.512 ddG = 38.153
CYS Mutation: IE = -235.715 ddG = 43.950
ASP Mutation: IE = -253.033 ddG = 26.632
PHE Mutation: IE = -251.640 ddG = 28.025
GLY Mutation: IE = -234.308 ddG = 45.357
HIS Mutation: IE = -252.331 ddG = 27.334
ILE Mutation: IE = -244.350 ddG = 35.315
LYS Mutation: IE = -239.111 ddG = 40.554
LEU Mutation: IE = -245.210 ddG = 34.455
MET Mutation: IE = -244.811 ddG = 34.854
ASN Mutation: IE = -254.027 ddG = 25.638
PRO Mutation: IE = -229.786 ddG = 49.879
GLN Mutation: IE = -252.874 ddG = 26.791
ARG Mutation: IE = -234.755 ddG = 44.910
SER Mutation: IE = -244.955 ddG = 34.710
THR Mutation: IE = -242.987 ddG = 36.678
VAL Mutation: IE = -249.218 ddG = 30.447
TRP Mutation: IE = -243.918 ddG = 35.747
TYR Mutation: IE = -240.668 ddG = 38.997

Antibody Residue ARG 108 I
ALA Mutation: IE = -236.768 ddG = 42.897
CYS Mutation: IE = -237.032 ddG = 42.633
ASP Mutation: IE = -237.119 ddG = 42.546
GLU Mutation: IE = -228.160 ddG = 51.505
PHE Mutation: IE = -234.467 ddG = 45.198
GLY Mutation: IE = -233.799 ddG = 45.866
HIS Mutation: IE = -240.108 ddG = 39.557
ILE Mutation: IE = -239.654 ddG = 40.011
LYS Mutation: IE = -244.856 ddG = 34.809
LEU Mutation: IE = -239.508 ddG = 40.157
MET Mutation: IE = -240.075 ddG = 39.590
ASN Mutation: IE = -234.222 ddG = 45.443
PRO Mutation: IE = -237.021 ddG = 42.644
GLN Mutation: IE = -232.827 ddG = 46.838
SER Mutation: IE = -237.867 ddG = 41.798
THR Mutation: IE = -236.284 ddG = 43.381
VAL Mutation: IE = -232.386 ddG = 47.279
TRP Mutation: IE = -235.432 ddG = 44.233
TYR Mutation: IE = -232.797 ddG = 46.868

Antibody Residue TRP 109 I
ALA Mutation: IE = -240.578 ddG = 39.087
CYS Mutation: IE = -253.518 ddG = 26.147
ASP Mutation: IE = -268.003 ddG = 11.662
GLU Mutation: IE = -263.704 ddG = 15.961
PHE Mutation: IE = -260.954 ddG = 18.711
GLY Mutation: IE = -243.814 ddG = 35.851
HIS Mutation: IE = -261.865 ddG = 17.800
ILE Mutation: IE = -251.109 ddG = 28.556
LYS Mutation: IE = -247.499 ddG = 32.166
LEU Mutation: IE = -251.005 ddG = 28.660
MET Mutation: IE = -261.829 ddG = 17.836
ASN Mutation: IE = -252.900 ddG = 26.765
PRO Mutation: IE = -247.384 ddG = 32.281
GLN Mutation: IE = -259.061 ddG = 20.604
ARG Mutation: IE = -261.388 ddG = 18.277
SER Mutation: IE = -254.716 ddG = 24.949
THR Mutation: IE = -257.111 ddG = 22.554
VAL Mutation: IE = -249.094 ddG = 30.571
TYR Mutation: IE = -269.393 ddG = 10.272

Antibody Residue ARG 112 I
ALA Mutation: IE = -239.952 ddG = 39.713
CYS Mutation: IE = -255.610 ddG = 24.055
ASP Mutation: IE = -233.026 ddG = 46.639
GLU Mutation: IE = -238.814 ddG = 40.851
PHE Mutation: IE = -236.973 ddG = 42.692
GLY Mutation: IE = -239.880 ddG = 39.785
HIS Mutation: IE = -239.164 ddG = 40.501
ILE Mutation: IE = -237.608 ddG = 42.057
LYS Mutation: IE = -259.216 ddG = 20.449
LEU Mutation: IE = -232.271 ddG = 47.394
MET Mutation: IE = -241.549 ddG = 38.116
ASN Mutation: IE = -241.128 ddG = 38.537
PRO Mutation: IE = -240.761 ddG = 38.904
GLN Mutation: IE = -241.617 ddG = 38.048
SER Mutation: IE = -252.219 ddG = 27.446
THR Mutation: IE = -240.640 ddG = 39.025
VAL Mutation: IE = -241.353 ddG = 38.312
TRP Mutation: IE = -228.098 ddG = 51.567
TYR Mutation: IE = -235.879 ddG = 43.786

Antibody Residue LYS 1037 M
ALA Mutation: IE = -255.829 ddG = 23.836
CYS Mutation: IE = -260.019 ddG = 19.646
ASP Mutation: IE = -244.429 ddG = 35.236
GLU Mutation: IE = -247.100 ddG = 32.565
PHE Mutation: IE = -258.117 ddG = 21.548
GLY Mutation: IE = -255.920 ddG = 23.745
HIS Mutation: IE = -249.236 ddG = 30.429
ILE Mutation: IE = -246.753 ddG = 32.912
LEU Mutation: IE = -245.973 ddG = 33.692
MET Mutation: IE = -256.304 ddG = 23.361
ASN Mutation: IE = -253.731 ddG = 25.934
PRO Mutation: IE = -253.918 ddG = 25.747
GLN Mutation: IE = -257.261 ddG = 22.404
ARG Mutation: IE = -253.187 ddG = 26.478
SER Mutation: IE = -258.608 ddG = 21.057
THR Mutation: IE = -253.967 ddG = 25.698
VAL Mutation: IE = -259.718 ddG = 19.947
TRP Mutation: IE = -245.318 ddG = 34.347
TYR Mutation: IE = -256.858 ddG = 22.807

Antibody Residue ASP 1057 M
ALA Mutation: IE = -244.161 ddG = 35.504
CYS Mutation: IE = -243.846 ddG = 35.819
GLU Mutation: IE = -257.517 ddG = 22.148
PHE Mutation: IE = -247.101 ddG = 32.564
GLY Mutation: IE = -247.413 ddG = 32.252
HIS Mutation: IE = -244.083 ddG = 35.582
ILE Mutation: IE = -241.532 ddG = 38.133
LYS Mutation: IE = -242.174 ddG = 37.491
LEU Mutation: IE = -241.158 ddG = 38.507
MET Mutation: IE = -242.999 ddG = 36.666
ASN Mutation: IE = -244.735 ddG = 34.930
PRO Mutation: IE = -235.401 ddG = 44.264
GLN Mutation: IE = -246.458 ddG = 33.207
ARG Mutation: IE = -254.781 ddG = 24.884
SER Mutation: IE = -245.391 ddG = 34.274
THR Mutation: IE = -245.132 ddG = 34.533
VAL Mutation: IE = -247.061 ddG = 32.604
TRP Mutation: IE = -244.713 ddG = 34.952
TYR Mutation: IE = -249.982 ddG = 29.683
