# Supplementary material for: Developing similarity matrices for antibody-protein binding interactions
Source: PLoS One. 2023 Oct 26;18(10):e0293606. doi: 10.1371/journal.pone.0293606 (PMC10602319; doi:10.1371/journal.pone.0293606)
Supplement: S1 File — is a zip file containing every energy calculated in this analysis. (ZIP) [file pone.0293606.s006.zip › PPI Similarity Matrix Data/aB_amb/3NPS_Antibody_Mutation_Energies.txt]

3NPS Results
Wildtype Interaction Energy: -172.249

Antibody Residue GLU 1 B
ALA Mutation: IE = -145.818 ddG = 26.431
CYS Mutation: IE = -152.564 ddG = 19.685
ASP Mutation: IE = -151.842 ddG = 20.407
PHE Mutation: IE = -145.060 ddG = 27.189
GLY Mutation: IE = -146.077 ddG = 26.172
HIS Mutation: IE = -147.623 ddG = 24.626
ILE Mutation: IE = -149.591 ddG = 22.658
LYS Mutation: IE = -150.330 ddG = 21.919
LEU Mutation: IE = -148.958 ddG = 23.291
MET Mutation: IE = -149.907 ddG = 22.342
ASN Mutation: IE = -147.474 ddG = 24.775
PRO Mutation: IE = -148.527 ddG = 23.722
GLN Mutation: IE = -150.112 ddG = 22.137
ARG Mutation: IE = -147.551 ddG = 24.698
SER Mutation: IE = -141.528 ddG = 30.721
THR Mutation: IE = -144.684 ddG = 27.565
VAL Mutation: IE = -144.814 ddG = 27.435
TRP Mutation: IE = -147.523 ddG = 24.726
TYR Mutation: IE = -149.530 ddG = 22.719

Antibody Residue SER 36 B
ALA Mutation: IE = -151.638 ddG = 20.611
CYS Mutation: IE = -152.299 ddG = 19.950
ASP Mutation: IE = -152.150 ddG = 20.099
GLU Mutation: IE = -157.310 ddG = 14.939
PHE Mutation: IE = -153.940 ddG = 18.309
GLY Mutation: IE = -151.226 ddG = 21.023
HIS Mutation: IE = -154.493 ddG = 17.756
ILE Mutation: IE = -151.283 ddG = 20.966
LYS Mutation: IE = -160.128 ddG = 12.121
LEU Mutation: IE = -157.779 ddG = 14.470
MET Mutation: IE = -157.571 ddG = 14.678
ASN Mutation: IE = -156.023 ddG = 16.226
PRO Mutation: IE = -153.125 ddG = 19.124
GLN Mutation: IE = -152.823 ddG = 19.426
ARG Mutation: IE = -168.944 ddG = 3.305
THR Mutation: IE = -151.626 ddG = 20.623
VAL Mutation: IE = -161.653 ddG = 10.596
TRP Mutation: IE = -150.393 ddG = 21.856
TYR Mutation: IE = -153.434 ddG = 18.815

Antibody Residue TYR 38 C
ALA Mutation: IE = -147.666 ddG = 24.583
CYS Mutation: IE = -148.587 ddG = 23.662
ASP Mutation: IE = -147.833 ddG = 24.416
GLU Mutation: IE = -153.662 ddG = 18.587
PHE Mutation: IE = -150.974 ddG = 21.275
GLY Mutation: IE = -147.729 ddG = 24.520
HIS Mutation: IE = -147.235 ddG = 25.014
ILE Mutation: IE = -149.219 ddG = 23.030
LYS Mutation: IE = -157.138 ddG = 15.111
LEU Mutation: IE = -149.725 ddG = 22.524
MET Mutation: IE = -152.666 ddG = 19.583
ASN Mutation: IE = -154.412 ddG = 17.837
PRO Mutation: IE = -156.313 ddG = 15.936
GLN Mutation: IE = -153.092 ddG = 19.157
ARG Mutation: IE = -145.212 ddG = 27.037
SER Mutation: IE = -147.851 ddG = 24.398
THR Mutation: IE = -148.676 ddG = 23.573
VAL Mutation: IE = -149.653 ddG = 22.596
TRP Mutation: IE = -146.951 ddG = 25.298

Antibody Residue SER 69 C
ALA Mutation: IE = -155.412 ddG = 16.837
CYS Mutation: IE = -164.321 ddG = 7.928
ASP Mutation: IE = -163.639 ddG = 8.610
GLU Mutation: IE = -160.141 ddG = 12.108
PHE Mutation: IE = -155.979 ddG = 16.270
GLY Mutation: IE = -152.461 ddG = 19.788
HIS Mutation: IE = -158.730 ddG = 13.519
ILE Mutation: IE = -153.910 ddG = 18.339
LYS Mutation: IE = -167.011 ddG = 5.238
LEU Mutation: IE = -163.188 ddG = 9.061
MET Mutation: IE = -166.929 ddG = 5.320
ASN Mutation: IE = -156.447 ddG = 15.802
PRO Mutation: IE = -166.188 ddG = 6.061
GLN Mutation: IE = -155.860 ddG = 16.389
ARG Mutation: IE = -159.472 ddG = 12.777
THR Mutation: IE = -158.690 ddG = 13.559
VAL Mutation: IE = -156.384 ddG = 15.865
TRP Mutation: IE = -167.406 ddG = 4.843
TYR Mutation: IE = -166.235 ddG = 6.014

Antibody Residue ARG 111 B
ALA Mutation: IE = -138.611 ddG = 33.638
CYS Mutation: IE = -139.264 ddG = 32.985
ASP Mutation: IE = -136.416 ddG = 35.833
GLU Mutation: IE = -126.255 ddG = 45.994
PHE Mutation: IE = -144.643 ddG = 27.606
GLY Mutation: IE = -143.740 ddG = 28.509
HIS Mutation: IE = -136.671 ddG = 35.578
ILE Mutation: IE = -140.259 ddG = 31.990
LYS Mutation: IE = -147.883 ddG = 24.366
LEU Mutation: IE = -137.343 ddG = 34.906
MET Mutation: IE = -143.822 ddG = 28.427
ASN Mutation: IE = -137.118 ddG = 35.131
PRO Mutation: IE = -137.195 ddG = 35.054
GLN Mutation: IE = -153.798 ddG = 18.451
SER Mutation: IE = -143.110 ddG = 29.139
THR Mutation: IE = -143.261 ddG = 28.988
VAL Mutation: IE = -135.591 ddG = 36.658
TRP Mutation: IE = -139.107 ddG = 33.142
TYR Mutation: IE = -141.053 ddG = 31.196

Antibody Residue ARG 111A B
ALA Mutation: IE = -164.281 ddG = 7.968
CYS Mutation: IE = -165.154 ddG = 7.095
ASP Mutation: IE = -155.566 ddG = 16.683
GLU Mutation: IE = -161.908 ddG = 10.341
PHE Mutation: IE = -169.586 ddG = 2.663
GLY Mutation: IE = -160.956 ddG = 11.293
HIS Mutation: IE = -161.777 ddG = 10.472
ILE Mutation: IE = -153.645 ddG = 18.604
LYS Mutation: IE = -171.017 ddG = 1.232
LEU Mutation: IE = -167.865 ddG = 4.384
MET Mutation: IE = -165.794 ddG = 6.455
ASN Mutation: IE = -157.702 ddG = 14.547
PRO Mutation: IE = -160.944 ddG = 11.305
GLN Mutation: IE = -163.966 ddG = 8.283
SER Mutation: IE = -153.613 ddG = 18.636
THR Mutation: IE = -156.867 ddG = 15.382
VAL Mutation: IE = -157.406 ddG = 14.843
TRP Mutation: IE = -158.701 ddG = 13.548
TYR Mutation: IE = -157.895 ddG = 14.354

Antibody Residue ARG 111C B
ALA Mutation: IE = -127.308 ddG = 44.941
CYS Mutation: IE = -124.632 ddG = 47.617
ASP Mutation: IE = -128.671 ddG = 43.578
GLU Mutation: IE = -137.654 ddG = 34.595
PHE Mutation: IE = -125.370 ddG = 46.879
GLY Mutation: IE = -127.377 ddG = 44.872
HIS Mutation: IE = -135.018 ddG = 37.231
ILE Mutation: IE = -129.024 ddG = 43.225
LYS Mutation: IE = -146.833 ddG = 25.416
LEU Mutation: IE = -128.425 ddG = 43.824
MET Mutation: IE = -130.829 ddG = 41.420
ASN Mutation: IE = -130.001 ddG = 42.248
PRO Mutation: IE = -132.814 ddG = 39.435
GLN Mutation: IE = -132.094 ddG = 40.155
SER Mutation: IE = -124.857 ddG = 47.392
THR Mutation: IE = -126.947 ddG = 45.302
VAL Mutation: IE = -125.201 ddG = 47.048
TRP Mutation: IE = -125.877 ddG = 46.372
TYR Mutation: IE = -128.484 ddG = 43.765
