# Supplementary material for: Developing similarity matrices for antibody-protein binding interactions
Source: PLoS One. 2023 Oct 26;18(10):e0293606. doi: 10.1371/journal.pone.0293606 (PMC10602319; doi:10.1371/journal.pone.0293606)
Supplement: S1 File — is a zip file containing every energy calculated in this analysis. (ZIP) [file pone.0293606.s006.zip › PPI Similarity Matrix Data/aB_amb/3OPZ_Antibody_Mutation_Energies.txt]

3OPZ Results
Wildtype Interaction Energy: -149.752

Antibody Residue ASP 37 I
ALA Mutation: IE = -132.525 ddG = 17.227
CYS Mutation: IE = -132.497 ddG = 17.255
GLU Mutation: IE = -136.034 ddG = 13.718
PHE Mutation: IE = -132.856 ddG = 16.896
GLY Mutation: IE = -132.484 ddG = 17.268
HIS Mutation: IE = -132.614 ddG = 17.138
ILE Mutation: IE = -132.571 ddG = 17.181
LYS Mutation: IE = -130.261 ddG = 19.491
LEU Mutation: IE = -131.908 ddG = 17.844
MET Mutation: IE = -132.499 ddG = 17.253
ASN Mutation: IE = -131.226 ddG = 18.526
PRO Mutation: IE = -131.728 ddG = 18.024
GLN Mutation: IE = -131.794 ddG = 17.958
ARG Mutation: IE = -131.231 ddG = 18.521
SER Mutation: IE = -131.719 ddG = 18.033
THR Mutation: IE = -133.367 ddG = 16.385
VAL Mutation: IE = -131.934 ddG = 17.818
TRP Mutation: IE = -132.849 ddG = 16.903
TYR Mutation: IE = -133.454 ddG = 16.298

Antibody Residue ASN 66 I
ALA Mutation: IE = -134.280 ddG = 15.472
CYS Mutation: IE = -135.675 ddG = 14.077
ASP Mutation: IE = -134.836 ddG = 14.916
GLU Mutation: IE = -136.452 ddG = 13.300
PHE Mutation: IE = -133.922 ddG = 15.830
GLY Mutation: IE = -136.216 ddG = 13.536
HIS Mutation: IE = -136.678 ddG = 13.074
ILE Mutation: IE = -137.635 ddG = 12.117
LYS Mutation: IE = -132.926 ddG = 16.826
LEU Mutation: IE = -139.535 ddG = 10.217
MET Mutation: IE = -137.543 ddG = 12.209
PRO Mutation: IE = -145.303 ddG = 4.449
GLN Mutation: IE = -137.838 ddG = 11.914
ARG Mutation: IE = -134.477 ddG = 15.275
SER Mutation: IE = -132.099 ddG = 17.653
THR Mutation: IE = -135.894 ddG = 13.858
VAL Mutation: IE = -135.289 ddG = 14.463
TRP Mutation: IE = -133.662 ddG = 16.090
TYR Mutation: IE = -134.234 ddG = 15.518

Antibody Residue GLU 69 I
ALA Mutation: IE = -132.390 ddG = 17.362
CYS Mutation: IE = -134.888 ddG = 14.864
ASP Mutation: IE = -132.427 ddG = 17.325
PHE Mutation: IE = -137.120 ddG = 12.632
GLY Mutation: IE = -131.576 ddG = 18.176
HIS Mutation: IE = -132.493 ddG = 17.259
ILE Mutation: IE = -133.435 ddG = 16.317
LYS Mutation: IE = -132.515 ddG = 17.237
