# Supplementary material for: Developing similarity matrices for antibody-protein binding interactions
Source: PLoS One. 2023 Oct 26;18(10):e0293606. doi: 10.1371/journal.pone.0293606 (PMC10602319; doi:10.1371/journal.pone.0293606)
Supplement: S1 File — is a zip file containing every energy calculated in this analysis. (ZIP) [file pone.0293606.s006.zip › PPI Similarity Matrix Data/aB_amb/3P0G_Antibody_Mutation_Energies.txt]

3P0G Results
Wildtype Interaction Energy: -120.144

Antibody Residue PHE 30 B
ALA Mutation: IE = -106.710 ddG = 13.434
CYS Mutation: IE = -108.618 ddG = 11.526
ASP Mutation: IE = -109.627 ddG = 10.517
GLU Mutation: IE = -111.181 ddG = 8.963
GLY Mutation: IE = -108.113 ddG = 12.031
HIS Mutation: IE = -101.960 ddG = 18.184
ILE Mutation: IE = -106.385 ddG = 13.759
LYS Mutation: IE = -101.624 ddG = 18.520
LEU Mutation: IE = -108.456 ddG = 11.688
MET Mutation: IE = -105.141 ddG = 15.003
ASN Mutation: IE = -105.157 ddG = 14.987
PRO Mutation: IE = -108.430 ddG = 11.714
GLN Mutation: IE = -105.903 ddG = 14.241
ARG Mutation: IE = -104.235 ddG = 15.909
SER Mutation: IE = -107.868 ddG = 12.276
THR Mutation: IE = -109.369 ddG = 10.775
VAL Mutation: IE = -112.198 ddG = 7.946
TRP Mutation: IE = -113.586 ddG = 6.558
TYR Mutation: IE = -110.267 ddG = 9.877

Antibody Residue SER 35 B
ALA Mutation: IE = -110.776 ddG = 9.368
CYS Mutation: IE = -112.444 ddG = 7.700
ASP Mutation: IE = -113.504 ddG = 6.640
GLU Mutation: IE = -114.377 ddG = 5.767
PHE Mutation: IE = -109.046 ddG = 11.098
GLY Mutation: IE = -109.071 ddG = 11.073
HIS Mutation: IE = -114.286 ddG = 5.858
ILE Mutation: IE = -109.132 ddG = 11.012
LYS Mutation: IE = -117.798 ddG = 2.346
LEU Mutation: IE = -110.231 ddG = 9.913
MET Mutation: IE = -111.538 ddG = 8.606
ASN Mutation: IE = -113.026 ddG = 7.118
PRO Mutation: IE = -104.247 ddG = 15.897
GLN Mutation: IE = -117.043 ddG = 3.101
ARG Mutation: IE = -124.935 ddG = -4.791
THR Mutation: IE = -112.590 ddG = 7.554
VAL Mutation: IE = -112.781 ddG = 7.363
TRP Mutation: IE = -112.562 ddG = 7.582
TYR Mutation: IE = -113.607 ddG = 6.537

Antibody Residue ASP 108 B
ALA Mutation: IE = -96.281 ddG = 23.863
CYS Mutation: IE = -95.063 ddG = 25.081
GLU Mutation: IE = -96.901 ddG = 23.243
PHE Mutation: IE = -97.148 ddG = 22.996
GLY Mutation: IE = -101.606 ddG = 18.538
HIS Mutation: IE = -95.110 ddG = 25.034
ILE Mutation: IE = -96.044 ddG = 24.100
LYS Mutation: IE = -93.956 ddG = 26.188
LEU Mutation: IE = -98.683 ddG = 21.461
MET Mutation: IE = -93.620 ddG = 26.524
ASN Mutation: IE = -95.560 ddG = 24.584
PRO Mutation: IE = -99.440 ddG = 20.704
GLN Mutation: IE = -96.029 ddG = 24.115
ARG Mutation: IE = -94.685 ddG = 25.459
SER Mutation: IE = -97.431 ddG = 22.713
THR Mutation: IE = -95.796 ddG = 24.348
VAL Mutation: IE = -93.449 ddG = 26.695
TRP Mutation: IE = -94.423 ddG = 25.721
TYR Mutation: IE = -93.629 ddG = 26.515

Antibody Residue TYR 109 B
ALA Mutation: IE = -113.974 ddG = 6.170
CYS Mutation: IE = -112.652 ddG = 7.492
ASP Mutation: IE = -117.470 ddG = 2.674
GLU Mutation: IE = -112.891 ddG = 7.253
PHE Mutation: IE = -117.635 ddG = 2.509
GLY Mutation: IE = -119.421 ddG = 0.723
HIS Mutation: IE = -115.674 ddG = 4.470
ILE Mutation: IE = -105.780 ddG = 14.364
LYS Mutation: IE = -121.464 ddG = -1.320
LEU Mutation: IE = -109.495 ddG = 10.649
MET Mutation: IE = -113.734 ddG = 6.410
ASN Mutation: IE = -111.773 ddG = 8.371
PRO Mutation: IE = -113.958 ddG = 6.186
GLN Mutation: IE = -114.131 ddG = 6.013
ARG Mutation: IE = -108.983 ddG = 11.161
SER Mutation: IE = -117.288 ddG = 2.856
THR Mutation: IE = -113.633 ddG = 6.511
VAL Mutation: IE = -112.086 ddG = 8.058
TRP Mutation: IE = -108.363 ddG = 11.781

Antibody Residue LEU 112 B
ALA Mutation: IE = -113.372 ddG = 6.772
CYS Mutation: IE = -115.077 ddG = 5.067
ASP Mutation: IE = -114.569 ddG = 5.575
GLU Mutation: IE = -119.359 ddG = 0.785
PHE Mutation: IE = -113.631 ddG = 6.513
GLY Mutation: IE = -111.225 ddG = 8.919
HIS Mutation: IE = -116.193 ddG = 3.951
ILE Mutation: IE = -115.232 ddG = 4.912
LYS Mutation: IE = -110.785 ddG = 9.359
MET Mutation: IE = -115.701 ddG = 4.443
ASN Mutation: IE = -119.343 ddG = 0.801
PRO Mutation: IE = -114.559 ddG = 5.585
GLN Mutation: IE = -117.523 ddG = 2.621
ARG Mutation: IE = -117.219 ddG = 2.925
SER Mutation: IE = -115.145 ddG = 4.999
THR Mutation: IE = -117.258 ddG = 2.886
VAL Mutation: IE = -117.364 ddG = 2.780
TRP Mutation: IE = -118.145 ddG = 1.999
TYR Mutation: IE = -112.676 ddG = 7.468

Antibody Residue TYR 113 B
ALA Mutation: IE = -107.889 ddG = 12.255
CYS Mutation: IE = -115.122 ddG = 5.022
ASP Mutation: IE = -120.393 ddG = -0.249
GLU Mutation: IE = -116.006 ddG = 4.138
PHE Mutation: IE = -114.139 ddG = 6.005
GLY Mutation: IE = -111.297 ddG = 8.847
HIS Mutation: IE = -113.555 ddG = 6.589
ILE Mutation: IE = -111.834 ddG = 8.310
LYS Mutation: IE = -127.470 ddG = -7.326
LEU Mutation: IE = -110.336 ddG = 9.808
MET Mutation: IE = -115.294 ddG = 4.850
ASN Mutation: IE = -111.242 ddG = 8.902
PRO Mutation: IE = -115.681 ddG = 4.463
GLN Mutation: IE = -115.678 ddG = 4.466
ARG Mutation: IE = -109.986 ddG = 10.158
SER Mutation: IE = -118.327 ddG = 1.817
THR Mutation: IE = -117.298 ddG = 2.846
VAL Mutation: IE = -116.703 ddG = 3.441
TRP Mutation: IE = -109.255 ddG = 10.889

Antibody Residue GLU 114 B
ALA Mutation: IE = -98.340 ddG = 21.804
CYS Mutation: IE = -99.220 ddG = 20.924
ASP Mutation: IE = -104.992 ddG = 15.152
PHE Mutation: IE = -99.025 ddG = 21.119
GLY Mutation: IE = -96.762 ddG = 23.382
HIS Mutation: IE = -101.620 ddG = 18.524
ILE Mutation: IE = -103.152 ddG = 16.992
LYS Mutation: IE = -99.670 ddG = 20.474
LEU Mutation: IE = -99.500 ddG = 20.644
MET Mutation: IE = -100.228 ddG = 19.916
ASN Mutation: IE = -96.915 ddG = 23.229
PRO Mutation: IE = -99.038 ddG = 21.106
GLN Mutation: IE = -100.398 ddG = 19.746
ARG Mutation: IE = -106.225 ddG = 13.919
SER Mutation: IE = -101.191 ddG = 18.953
THR Mutation: IE = -99.236 ddG = 20.908
VAL Mutation: IE = -96.849 ddG = 23.295
TRP Mutation: IE = -104.259 ddG = 15.885
TYR Mutation: IE = -97.662 ddG = 22.482
