# Supplementary material for: Developing similarity matrices for antibody-protein binding interactions
Source: PLoS One. 2023 Oct 26;18(10):e0293606. doi: 10.1371/journal.pone.0293606 (PMC10602319; doi:10.1371/journal.pone.0293606)
Supplement: S1 File — is a zip file containing every energy calculated in this analysis. (ZIP) [file pone.0293606.s006.zip › PPI Similarity Matrix Data/aB_amb/3P30_Antibody_Mutation_Energies.txt]

3P30 Results
Wildtype Interaction Energy: -116.466

Antibody Residue LEU 1002 H
ALA Mutation: IE = -129.668 ddG = -13.202
CYS Mutation: IE = -130.005 ddG = -13.539
ASP Mutation: IE = -132.280 ddG = -15.814
GLU Mutation: IE = -133.749 ddG = -17.283
PHE Mutation: IE = -139.540 ddG = -23.074
GLY Mutation: IE = -129.210 ddG = -12.744
HIS Mutation: IE = -141.058 ddG = -24.592
ILE Mutation: IE = -134.178 ddG = -17.712
LYS Mutation: IE = -131.511 ddG = -15.045
MET Mutation: IE = -132.778 ddG = -16.312
ASN Mutation: IE = -123.750 ddG = -7.284
PRO Mutation: IE = -121.556 ddG = -5.090
GLN Mutation: IE = -132.596 ddG = -16.130
ARG Mutation: IE = -130.942 ddG = -14.476
SER Mutation: IE = -128.755 ddG = -12.289
THR Mutation: IE = -129.526 ddG = -13.060
VAL Mutation: IE = -133.593 ddG = -17.127
TRP Mutation: IE = -117.987 ddG = -1.521
TYR Mutation: IE = -134.261 ddG = -17.795

Antibody Residue SER 1035 H
ALA Mutation: IE = -123.262 ddG = -6.796
CYS Mutation: IE = -124.621 ddG = -8.155
ASP Mutation: IE = -121.974 ddG = -5.508
GLU Mutation: IE = -118.973 ddG = -2.507
PHE Mutation: IE = -124.441 ddG = -7.975
GLY Mutation: IE = -123.621 ddG = -7.155
HIS Mutation: IE = -123.327 ddG = -6.861
ILE Mutation: IE = -125.114 ddG = -8.648
LYS Mutation: IE = -136.391 ddG = -19.925
LEU Mutation: IE = -122.848 ddG = -6.382
MET Mutation: IE = -129.687 ddG = -13.221
ASN Mutation: IE = -130.795 ddG = -14.329
PRO Mutation: IE = -122.996 ddG = -6.530
GLN Mutation: IE = -125.444 ddG = -8.978
ARG Mutation: IE = -129.654 ddG = -13.188
THR Mutation: IE = -124.656 ddG = -8.190
VAL Mutation: IE = -124.217 ddG = -7.751
TRP Mutation: IE = -122.333 ddG = -5.867
TYR Mutation: IE = -113.683 ddG = 2.783

Antibody Residue ARG 1106 H
ALA Mutation: IE = -117.828 ddG = -1.362
CYS Mutation: IE = -117.898 ddG = -1.432
ASP Mutation: IE = -112.802 ddG = 3.664
GLU Mutation: IE = -116.779 ddG = -0.313
PHE Mutation: IE = -119.363 ddG = -2.897
GLY Mutation: IE = -115.663 ddG = 0.803
HIS Mutation: IE = -116.561 ddG = -0.095
ILE Mutation: IE = -122.723 ddG = -6.257
LYS Mutation: IE = -116.446 ddG = 0.020
LEU Mutation: IE = -118.781 ddG = -2.315
MET Mutation: IE = -116.503 ddG = -0.037
ASN Mutation: IE = -116.379 ddG = 0.087
PRO Mutation: IE = -116.006 ddG = 0.460
GLN Mutation: IE = -116.557 ddG = -0.091
SER Mutation: IE = -116.975 ddG = -0.509
THR Mutation: IE = -118.881 ddG = -2.415
VAL Mutation: IE = -117.829 ddG = -1.363
TRP Mutation: IE = -114.751 ddG = 1.715
TYR Mutation: IE = -114.495 ddG = 1.971

Antibody Residue ARG 1108 H
ALA Mutation: IE = -105.523 ddG = 10.943
CYS Mutation: IE = -104.087 ddG = 12.379
ASP Mutation: IE = -109.167 ddG = 7.299
GLU Mutation: IE = -105.087 ddG = 11.379
PHE Mutation: IE = -110.319 ddG = 6.147
GLY Mutation: IE = -105.456 ddG = 11.010
HIS Mutation: IE = -108.640 ddG = 7.826
ILE Mutation: IE = -110.031 ddG = 6.435
LYS Mutation: IE = -116.950 ddG = -0.484
LEU Mutation: IE = -105.631 ddG = 10.835
MET Mutation: IE = -105.195 ddG = 11.271
ASN Mutation: IE = -108.048 ddG = 8.418
PRO Mutation: IE = -107.099 ddG = 9.367
GLN Mutation: IE = -103.306 ddG = 13.160
SER Mutation: IE = -105.764 ddG = 10.702
THR Mutation: IE = -105.692 ddG = 10.774
VAL Mutation: IE = -104.455 ddG = 12.011
TRP Mutation: IE = -110.247 ddG = 6.219
TYR Mutation: IE = -110.748 ddG = 5.718

Antibody Residue ARG 1110 H
ALA Mutation: IE = -108.788 ddG = 7.678
CYS Mutation: IE = -109.498 ddG = 6.968
ASP Mutation: IE = -109.808 ddG = 6.658
GLU Mutation: IE = -110.047 ddG = 6.419
PHE Mutation: IE = -111.974 ddG = 4.492
GLY Mutation: IE = -108.171 ddG = 8.295
HIS Mutation: IE = -110.346 ddG = 6.120
ILE Mutation: IE = -113.366 ddG = 3.100
LYS Mutation: IE = -109.589 ddG = 6.877
LEU Mutation: IE = -111.820 ddG = 4.646
MET Mutation: IE = -111.037 ddG = 5.429
ASN Mutation: IE = -110.101 ddG = 6.365
PRO Mutation: IE = -110.782 ddG = 5.684
GLN Mutation: IE = -108.966 ddG = 7.500
SER Mutation: IE = -109.338 ddG = 7.128
THR Mutation: IE = -108.451 ddG = 8.015
VAL Mutation: IE = -109.504 ddG = 6.962
TRP Mutation: IE = -110.132 ddG = 6.334
TYR Mutation: IE = -109.624 ddG = 6.842

Antibody Residue TYR 55 L
ALA Mutation: IE = -132.914 ddG = -16.448
CYS Mutation: IE = -130.905 ddG = -14.439
ASP Mutation: IE = -129.996 ddG = -13.530
GLU Mutation: IE = -108.518 ddG = 7.948
PHE Mutation: IE = -132.671 ddG = -16.205
GLY Mutation: IE = -129.942 ddG = -13.476
HIS Mutation: IE = -132.431 ddG = -15.965
ILE Mutation: IE = -129.650 ddG = -13.184
LYS Mutation: IE = -152.172 ddG = -35.706
LEU Mutation: IE = -132.777 ddG = -16.311
MET Mutation: IE = -134.031 ddG = -17.565
ASN Mutation: IE = -129.878 ddG = -13.412
PRO Mutation: IE = -130.713 ddG = -14.247
GLN Mutation: IE = -133.599 ddG = -17.133
ARG Mutation: IE = -141.037 ddG = -24.571
SER Mutation: IE = -130.208 ddG = -13.742
THR Mutation: IE = -130.758 ddG = -14.292
VAL Mutation: IE = -133.781 ddG = -17.315
TRP Mutation: IE = -124.920 ddG = -8.454

Antibody Residue SER 69 L
ALA Mutation: IE = -108.320 ddG = 8.146
CYS Mutation: IE = -129.927 ddG = -13.461
ASP Mutation: IE = -106.517 ddG = 9.949
GLU Mutation: IE = -108.377 ddG = 8.089
PHE Mutation: IE = -110.471 ddG = 5.995
GLY Mutation: IE = -98.998 ddG = 17.468
HIS Mutation: IE = -125.074 ddG = -8.608
ILE Mutation: IE = -109.764 ddG = 6.702
LYS Mutation: IE = -113.956 ddG = 2.510
LEU Mutation: IE = -109.515 ddG = 6.951
MET Mutation: IE = -109.546 ddG = 6.920
ASN Mutation: IE = -107.494 ddG = 8.972
PRO Mutation: IE = -121.022 ddG = -4.556
GLN Mutation: IE = -113.372 ddG = 3.094
ARG Mutation: IE = -117.318 ddG = -0.852
THR Mutation: IE = -109.673 ddG = 6.793
VAL Mutation: IE = -110.021 ddG = 6.445
TRP Mutation: IE = -111.998 ddG = 4.468
TYR Mutation: IE = -113.170 ddG = 3.296
