# Supplementary material for: Developing similarity matrices for antibody-protein binding interactions
Source: PLoS One. 2023 Oct 26;18(10):e0293606. doi: 10.1371/journal.pone.0293606 (PMC10602319; doi:10.1371/journal.pone.0293606)
Supplement: S1 File — is a zip file containing every energy calculated in this analysis. (ZIP) [file pone.0293606.s006.zip › PPI Similarity Matrix Data/aB_amb/3P9W_Antibody_Mutation_Energies.txt]

3P9W Results
Wildtype Interaction Energy: -133.478

Antibody Residue LYS 48 F
ALA Mutation: IE = -112.649 ddG = 20.829
CYS Mutation: IE = -115.084 ddG = 18.394
ASP Mutation: IE = -112.239 ddG = 21.239
GLU Mutation: IE = -114.422 ddG = 19.056
PHE Mutation: IE = -113.365 ddG = 20.113
GLY Mutation: IE = -113.735 ddG = 19.743
HIS Mutation: IE = -115.612 ddG = 17.866
ILE Mutation: IE = -111.021 ddG = 22.457
LEU Mutation: IE = -114.481 ddG = 18.997
MET Mutation: IE = -111.782 ddG = 21.696
ASN Mutation: IE = -111.962 ddG = 21.516
PRO Mutation: IE = -113.585 ddG = 19.893
GLN Mutation: IE = -113.582 ddG = 19.896
ARG Mutation: IE = -118.200 ddG = 15.278
SER Mutation: IE = -117.108 ddG = 16.370
THR Mutation: IE = -116.669 ddG = 16.809
VAL Mutation: IE = -115.609 ddG = 17.869
TRP Mutation: IE = -110.470 ddG = 23.008
TYR Mutation: IE = -111.782 ddG = 21.696

Antibody Residue LEU 52 F
ALA Mutation: IE = -120.259 ddG = 13.219
CYS Mutation: IE = -120.461 ddG = 13.017
ASP Mutation: IE = -122.146 ddG = 11.332
GLU Mutation: IE = -126.116 ddG = 7.362
PHE Mutation: IE = -127.428 ddG = 6.050
GLY Mutation: IE = -116.847 ddG = 16.631
HIS Mutation: IE = -127.607 ddG = 5.871
ILE Mutation: IE = -120.413 ddG = 13.065
LYS Mutation: IE = -143.795 ddG = -10.317
MET Mutation: IE = -120.981 ddG = 12.497
ASN Mutation: IE = -123.181 ddG = 10.297
PRO Mutation: IE = -116.470 ddG = 17.008
GLN Mutation: IE = -121.197 ddG = 12.281
ARG Mutation: IE = -134.929 ddG = -1.451
SER Mutation: IE = -119.607 ddG = 13.871
THR Mutation: IE = -119.787 ddG = 13.691
VAL Mutation: IE = -119.255 ddG = 14.223
TRP Mutation: IE = -130.873 ddG = 2.605
TYR Mutation: IE = -132.313 ddG = 1.165

Antibody Residue ARG 66 F
ALA Mutation: IE = -105.026 ddG = 28.452
CYS Mutation: IE = -105.598 ddG = 27.880
ASP Mutation: IE = -110.850 ddG = 22.628
GLU Mutation: IE = -103.862 ddG = 29.616
PHE Mutation: IE = -100.469 ddG = 33.009
GLY Mutation: IE = -113.066 ddG = 20.412
HIS Mutation: IE = -104.087 ddG = 29.391
ILE Mutation: IE = -103.396 ddG = 30.082
LYS Mutation: IE = -107.469 ddG = 26.009
LEU Mutation: IE = -102.389 ddG = 31.089
MET Mutation: IE = -104.567 ddG = 28.911
ASN Mutation: IE = -104.085 ddG = 29.393
PRO Mutation: IE = -101.268 ddG = 32.210
GLN Mutation: IE = -104.519 ddG = 28.959
SER Mutation: IE = -106.709 ddG = 26.769
THR Mutation: IE = -108.474 ddG = 25.004
VAL Mutation: IE = -104.361 ddG = 29.117
TRP Mutation: IE = -101.159 ddG = 32.319
TYR Mutation: IE = -109.648 ddG = 23.830

Antibody Residue ASP 69 F
ALA Mutation: IE = -115.270 ddG = 18.208
CYS Mutation: IE = -114.892 ddG = 18.586
GLU Mutation: IE = -121.472 ddG = 12.006
PHE Mutation: IE = -114.778 ddG = 18.700
GLY Mutation: IE = -110.544 ddG = 22.934
HIS Mutation: IE = -117.338 ddG = 16.140
ILE Mutation: IE = -117.819 ddG = 15.659
LYS Mutation: IE = -111.894 ddG = 21.584
LEU Mutation: IE = -119.374 ddG = 14.104
MET Mutation: IE = -106.870 ddG = 26.608
ASN Mutation: IE = -120.954 ddG = 12.524
PRO Mutation: IE = -108.331 ddG = 25.147
GLN Mutation: IE = -114.546 ddG = 18.932
ARG Mutation: IE = -110.430 ddG = 23.048
SER Mutation: IE = -109.440 ddG = 24.038
THR Mutation: IE = -109.982 ddG = 23.496
VAL Mutation: IE = -110.922 ddG = 22.556
TRP Mutation: IE = -111.297 ddG = 22.181
TYR Mutation: IE = -114.139 ddG = 19.339

Antibody Residue GLY 110 F
ALA Mutation: IE = -120.495 ddG = 12.983
CYS Mutation: IE = -121.353 ddG = 12.125
ASP Mutation: IE = -119.912 ddG = 13.566
GLU Mutation: IE = -117.347 ddG = 16.131
PHE Mutation: IE = -121.638 ddG = 11.840
HIS Mutation: IE = -119.231 ddG = 14.247
ILE Mutation: IE = -124.914 ddG = 8.564
LYS Mutation: IE = -126.101 ddG = 7.377
LEU Mutation: IE = -123.615 ddG = 9.863
MET Mutation: IE = -122.361 ddG = 11.117
ASN Mutation: IE = -128.319 ddG = 5.159
PRO Mutation: IE = -121.573 ddG = 11.905
GLN Mutation: IE = -128.260 ddG = 5.218
ARG Mutation: IE = -122.264 ddG = 11.214
SER Mutation: IE = -123.656 ddG = 9.822
THR Mutation: IE = -125.971 ddG = 7.507
VAL Mutation: IE = -123.776 ddG = 9.702
TRP Mutation: IE = -126.752 ddG = 6.726
TYR Mutation: IE = -121.220 ddG = 12.258

Antibody Residue TRP 111 F
ALA Mutation: IE = -115.090 ddG = 18.388
CYS Mutation: IE = -112.486 ddG = 20.992
ASP Mutation: IE = -118.213 ddG = 15.265
GLU Mutation: IE = -121.306 ddG = 12.172
PHE Mutation: IE = -115.201 ddG = 18.277
GLY Mutation: IE = -110.808 ddG = 22.670
HIS Mutation: IE = -119.913 ddG = 13.565
ILE Mutation: IE = -114.763 ddG = 18.715
LYS Mutation: IE = -124.202 ddG = 9.276
LEU Mutation: IE = -117.156 ddG = 16.322
MET Mutation: IE = -117.867 ddG = 15.611
ASN Mutation: IE = -117.477 ddG = 16.001
PRO Mutation: IE = -109.160 ddG = 24.318
GLN Mutation: IE = -115.612 ddG = 17.866
ARG Mutation: IE = -130.195 ddG = 3.283
SER Mutation: IE = -117.557 ddG = 15.921
THR Mutation: IE = -112.917 ddG = 20.561
VAL Mutation: IE = -119.258 ddG = 14.220
TYR Mutation: IE = 192.157 ddG = 325.635

Antibody Residue SER 115 F
ALA Mutation: IE = -120.765 ddG = 12.713
CYS Mutation: IE = -128.132 ddG = 5.346
ASP Mutation: IE = -126.410 ddG = 7.068
GLU Mutation: IE = -126.622 ddG = 6.856
PHE Mutation: IE = -117.638 ddG = 15.840
GLY Mutation: IE = -119.424 ddG = 14.054
HIS Mutation: IE = -119.606 ddG = 13.872
ILE Mutation: IE = -119.590 ddG = 13.888
LYS Mutation: IE = -117.596 ddG = 15.882
LEU Mutation: IE = -124.809 ddG = 8.669
MET Mutation: IE = -118.187 ddG = 15.291
ASN Mutation: IE = -135.348 ddG = -1.870
PRO Mutation: IE = -119.921 ddG = 13.557
GLN Mutation: IE = -120.929 ddG = 12.549
ARG Mutation: IE = -126.723 ddG = 6.755
THR Mutation: IE = -127.299 ddG = 6.179
VAL Mutation: IE = -115.351 ddG = 18.127
TRP Mutation: IE = -123.849 ddG = 9.629
TYR Mutation: IE = -121.053 ddG = 12.425
