# Supplementary material for: Developing similarity matrices for antibody-protein binding interactions
Source: PLoS One. 2023 Oct 26;18(10):e0293606. doi: 10.1371/journal.pone.0293606 (PMC10602319; doi:10.1371/journal.pone.0293606)
Supplement: S1 File — is a zip file containing every energy calculated in this analysis. (ZIP) [file pone.0293606.s006.zip › PPI Similarity Matrix Data/aB_amb/3PGF_Antibody_Mutation_Energies.txt]

3PGF Results
Wildtype Interaction Energy: -175.160

Antibody Residue SER 36 H
ALA Mutation: IE = -163.187 ddG = 11.973
CYS Mutation: IE = -169.629 ddG = 5.531
ASP Mutation: IE = -163.346 ddG = 11.814
GLU Mutation: IE = -163.912 ddG = 11.248
PHE Mutation: IE = -164.098 ddG = 11.062
GLY Mutation: IE = -167.720 ddG = 7.440
HIS Mutation: IE = -167.548 ddG = 7.612
ILE Mutation: IE = -167.214 ddG = 7.946
LYS Mutation: IE = -171.041 ddG = 4.119
LEU Mutation: IE = -165.088 ddG = 10.072
MET Mutation: IE = -168.856 ddG = 6.304
ASN Mutation: IE = -169.251 ddG = 5.909
PRO Mutation: IE = -166.576 ddG = 8.584
GLN Mutation: IE = -168.320 ddG = 6.840
ARG Mutation: IE = -177.204 ddG = -2.044
THR Mutation: IE = -172.741 ddG = 2.419
VAL Mutation: IE = -168.278 ddG = 6.882
TRP Mutation: IE = -163.470 ddG = 11.690
TYR Mutation: IE = -164.304 ddG = 10.856

Antibody Residue TYR 55 H
ALA Mutation: IE = -162.266 ddG = 12.894
CYS Mutation: IE = -162.314 ddG = 12.846
ASP Mutation: IE = -161.350 ddG = 13.810
GLU Mutation: IE = -159.923 ddG = 15.237
PHE Mutation: IE = -158.528 ddG = 16.632
GLY Mutation: IE = -160.433 ddG = 14.727
HIS Mutation: IE = -159.063 ddG = 16.097
ILE Mutation: IE = -161.693 ddG = 13.467
LYS Mutation: IE = -170.616 ddG = 4.544
LEU Mutation: IE = -163.157 ddG = 12.003
MET Mutation: IE = -162.139 ddG = 13.021
ASN Mutation: IE = -160.724 ddG = 14.436
PRO Mutation: IE = -159.816 ddG = 15.344
GLN Mutation: IE = -160.487 ddG = 14.673
ARG Mutation: IE = -180.042 ddG = -4.882
SER Mutation: IE = -161.338 ddG = 13.822
THR Mutation: IE = -160.859 ddG = 14.301
VAL Mutation: IE = -161.410 ddG = 13.750
TRP Mutation: IE = -167.962 ddG = 7.198

Antibody Residue TYR 59 H
ALA Mutation: IE = -160.699 ddG = 14.461
CYS Mutation: IE = -163.734 ddG = 11.426
ASP Mutation: IE = -157.772 ddG = 17.388
GLU Mutation: IE = -158.602 ddG = 16.558
PHE Mutation: IE = -166.008 ddG = 9.152
GLY Mutation: IE = -159.751 ddG = 15.409
HIS Mutation: IE = -166.385 ddG = 8.775
ILE Mutation: IE = -165.268 ddG = 9.892
LYS Mutation: IE = -161.271 ddG = 13.889
LEU Mutation: IE = -163.056 ddG = 12.104
MET Mutation: IE = -159.805 ddG = 15.355
ASN Mutation: IE = -161.024 ddG = 14.136
PRO Mutation: IE = -161.546 ddG = 13.614
GLN Mutation: IE = -166.511 ddG = 8.649
ARG Mutation: IE = -181.745 ddG = -6.585
SER Mutation: IE = -160.229 ddG = 14.931
THR Mutation: IE = -162.405 ddG = 12.755
VAL Mutation: IE = -161.739 ddG = 13.421
TRP Mutation: IE = -168.621 ddG = 6.539

Antibody Residue SER 62 H
ALA Mutation: IE = -168.151 ddG = 7.009
CYS Mutation: IE = -163.769 ddG = 11.391
ASP Mutation: IE = -164.978 ddG = 10.182
GLU Mutation: IE = -166.383 ddG = 8.777
PHE Mutation: IE = -162.345 ddG = 12.815
GLY Mutation: IE = -171.222 ddG = 3.938
HIS Mutation: IE = -163.034 ddG = 12.126
ILE Mutation: IE = -169.111 ddG = 6.049
LYS Mutation: IE = -169.963 ddG = 5.197
LEU Mutation: IE = -170.412 ddG = 4.748
MET Mutation: IE = -169.356 ddG = 5.804
ASN Mutation: IE = -170.665 ddG = 4.495
PRO Mutation: IE = -167.082 ddG = 8.078
GLN Mutation: IE = -170.423 ddG = 4.737
ARG Mutation: IE = -166.160 ddG = 9.000
THR Mutation: IE = -167.810 ddG = 7.350
VAL Mutation: IE = -171.008 ddG = 4.152
TRP Mutation: IE = -163.648 ddG = 11.512
TYR Mutation: IE = -158.098 ddG = 17.062

Antibody Residue ARG 80 L
ALA Mutation: IE = -156.505 ddG = 18.655
CYS Mutation: IE = -155.864 ddG = 19.296
ASP Mutation: IE = -156.231 ddG = 18.929
GLU Mutation: IE = -157.728 ddG = 17.432
PHE Mutation: IE = -154.619 ddG = 20.541
GLY Mutation: IE = -152.821 ddG = 22.339
HIS Mutation: IE = -155.607 ddG = 19.553
ILE Mutation: IE = -156.596 ddG = 18.564
LYS Mutation: IE = -158.590 ddG = 16.570
LEU Mutation: IE = -155.512 ddG = 19.648
MET Mutation: IE = -156.131 ddG = 19.029
ASN Mutation: IE = -157.743 ddG = 17.417
PRO Mutation: IE = -156.194 ddG = 18.966
GLN Mutation: IE = -155.885 ddG = 19.275
SER Mutation: IE = -157.491 ddG = 17.669
THR Mutation: IE = -156.563 ddG = 18.597
VAL Mutation: IE = -157.770 ddG = 17.390
TRP Mutation: IE = -156.759 ddG = 18.401
TYR Mutation: IE = -158.758 ddG = 16.402

Antibody Residue TYR 109 L
ALA Mutation: IE = -165.749 ddG = 9.411
CYS Mutation: IE = -165.476 ddG = 9.684
ASP Mutation: IE = -167.851 ddG = 7.309
GLU Mutation: IE = -167.901 ddG = 7.259
PHE Mutation: IE = -166.217 ddG = 8.943
GLY Mutation: IE = -163.192 ddG = 11.968
HIS Mutation: IE = -167.569 ddG = 7.591
ILE Mutation: IE = -168.067 ddG = 7.093
LYS Mutation: IE = -166.442 ddG = 8.718
LEU Mutation: IE = -166.608 ddG = 8.552
MET Mutation: IE = -167.030 ddG = 8.130
ASN Mutation: IE = -163.857 ddG = 11.303
PRO Mutation: IE = -158.936 ddG = 16.224
GLN Mutation: IE = -162.963 ddG = 12.197
ARG Mutation: IE = -163.242 ddG = 11.918
SER Mutation: IE = -165.894 ddG = 9.266
THR Mutation: IE = -162.445 ddG = 12.715
VAL Mutation: IE = -167.328 ddG = 7.832
TRP Mutation: IE = -164.085 ddG = 11.075

Antibody Residue TYR 111 H
ALA Mutation: IE = -155.456 ddG = 19.704
CYS Mutation: IE = -158.487 ddG = 16.673
ASP Mutation: IE = -155.332 ddG = 19.828
GLU Mutation: IE = -161.801 ddG = 13.359
PHE Mutation: IE = -162.587 ddG = 12.573
GLY Mutation: IE = -155.168 ddG = 19.992
HIS Mutation: IE = -159.816 ddG = 15.344
ILE Mutation: IE = -162.661 ddG = 12.499
LYS Mutation: IE = -176.536 ddG = -1.376
LEU Mutation: IE = -157.847 ddG = 17.313
MET Mutation: IE = -163.012 ddG = 12.148
ASN Mutation: IE = -166.083 ddG = 9.077
PRO Mutation: IE = -158.287 ddG = 16.873
GLN Mutation: IE = -169.108 ddG = 6.052
ARG Mutation: IE = -169.164 ddG = 5.996
SER Mutation: IE = -155.976 ddG = 19.184
THR Mutation: IE = -157.974 ddG = 17.186
VAL Mutation: IE = -159.791 ddG = 15.369
TRP Mutation: IE = -163.101 ddG = 12.059
