# Supplementary material for: Developing similarity matrices for antibody-protein binding interactions
Source: PLoS One. 2023 Oct 26;18(10):e0293606. doi: 10.1371/journal.pone.0293606 (PMC10602319; doi:10.1371/journal.pone.0293606)
Supplement: S1 File — is a zip file containing every energy calculated in this analysis. (ZIP) [file pone.0293606.s006.zip › PPI Similarity Matrix Data/aB_amb/3PJS_Antibody_Mutation_Energies.txt]

3PJS Results
Wildtype Interaction Energy: -130.763

Antibody Residue ASN 36 A
ALA Mutation: IE = -117.041 ddG = 13.722
CYS Mutation: IE = -122.743 ddG = 8.020
ASP Mutation: IE = -124.364 ddG = 6.399
GLU Mutation: IE = -114.318 ddG = 16.445
PHE Mutation: IE = -116.082 ddG = 14.681
GLY Mutation: IE = -114.626 ddG = 16.137
HIS Mutation: IE = -123.425 ddG = 7.338
ILE Mutation: IE = -118.347 ddG = 12.416
LYS Mutation: IE = -115.765 ddG = 14.998
LEU Mutation: IE = -120.509 ddG = 10.254
MET Mutation: IE = -120.675 ddG = 10.088
PRO Mutation: IE = -120.508 ddG = 10.255
GLN Mutation: IE = -121.969 ddG = 8.794
ARG Mutation: IE = -133.414 ddG = -2.651
SER Mutation: IE = -128.396 ddG = 2.367
THR Mutation: IE = -122.030 ddG = 8.733
VAL Mutation: IE = -121.962 ddG = 8.801
TRP Mutation: IE = -118.108 ddG = 12.655
TYR Mutation: IE = -119.778 ddG = 10.985

Antibody Residue SER 57 B
ALA Mutation: IE = -114.933 ddG = 15.830
CYS Mutation: IE = -120.574 ddG = 10.189
ASP Mutation: IE = -115.514 ddG = 15.249
GLU Mutation: IE = -112.806 ddG = 17.957
PHE Mutation: IE = -122.699 ddG = 8.064
GLY Mutation: IE = -110.720 ddG = 20.043
HIS Mutation: IE = -125.602 ddG = 5.161
ILE Mutation: IE = -116.434 ddG = 14.329
LYS Mutation: IE = -102.174 ddG = 28.589
LEU Mutation: IE = -119.975 ddG = 10.788
MET Mutation: IE = -121.832 ddG = 8.931
ASN Mutation: IE = -121.161 ddG = 9.602
PRO Mutation: IE = -118.570 ddG = 12.193
GLN Mutation: IE = -121.668 ddG = 9.095
ARG Mutation: IE = -124.376 ddG = 6.387
THR Mutation: IE = -122.636 ddG = 8.127
VAL Mutation: IE = -120.835 ddG = 9.928
TRP Mutation: IE = -117.836 ddG = 12.927
TYR Mutation: IE = -111.152 ddG = 19.611

Antibody Residue ARG 80 A
ALA Mutation: IE = -108.115 ddG = 22.648
CYS Mutation: IE = -112.718 ddG = 18.045
ASP Mutation: IE = -108.523 ddG = 22.240
GLU Mutation: IE = -109.886 ddG = 20.877
PHE Mutation: IE = -108.492 ddG = 22.271
GLY Mutation: IE = -113.743 ddG = 17.020
HIS Mutation: IE = -110.514 ddG = 20.249
ILE Mutation: IE = -112.217 ddG = 18.546
LYS Mutation: IE = -112.649 ddG = 18.114
LEU Mutation: IE = -106.124 ddG = 24.639
MET Mutation: IE = -111.260 ddG = 19.503
ASN Mutation: IE = -109.604 ddG = 21.159
PRO Mutation: IE = -113.920 ddG = 16.843
GLN Mutation: IE = -111.147 ddG = 19.616
SER Mutation: IE = -112.062 ddG = 18.701
THR Mutation: IE = -111.175 ddG = 19.588
VAL Mutation: IE = -112.261 ddG = 18.502
TRP Mutation: IE = -110.286 ddG = 20.477
TYR Mutation: IE = -109.663 ddG = 21.100

Antibody Residue TYR 110 B
ALA Mutation: IE = -117.834 ddG = 12.929
CYS Mutation: IE = -121.223 ddG = 9.540
ASP Mutation: IE = -113.130 ddG = 17.633
GLU Mutation: IE = -111.552 ddG = 19.211
PHE Mutation: IE = -117.693 ddG = 13.070
GLY Mutation: IE = -115.524 ddG = 15.239
HIS Mutation: IE = -116.774 ddG = 13.989
ILE Mutation: IE = -110.089 ddG = 20.674
LYS Mutation: IE = -125.244 ddG = 5.519
LEU Mutation: IE = -115.036 ddG = 15.727
MET Mutation: IE = -122.276 ddG = 8.487
ASN Mutation: IE = -114.767 ddG = 15.996
PRO Mutation: IE = -119.989 ddG = 10.774
GLN Mutation: IE = -116.530 ddG = 14.233
ARG Mutation: IE = -115.266 ddG = 15.497
SER Mutation: IE = -116.450 ddG = 14.313
THR Mutation: IE = -119.148 ddG = 11.615
VAL Mutation: IE = -118.810 ddG = 11.953
TRP Mutation: IE = -115.596 ddG = 15.167

Antibody Residue TYR 62 B
ALA Mutation: IE = -115.364 ddG = 15.399
CYS Mutation: IE = -118.784 ddG = 11.979
ASP Mutation: IE = -112.371 ddG = 18.392
GLU Mutation: IE = -110.246 ddG = 20.517
PHE Mutation: IE = -117.089 ddG = 13.674
GLY Mutation: IE = -111.694 ddG = 19.069
HIS Mutation: IE = -121.927 ddG = 8.836
ILE Mutation: IE = -113.112 ddG = 17.651
LYS Mutation: IE = -116.500 ddG = 14.263
LEU Mutation: IE = -117.491 ddG = 13.272
MET Mutation: IE = -114.115 ddG = 16.648
ASN Mutation: IE = -123.336 ddG = 7.427
PRO Mutation: IE = -114.680 ddG = 16.083
GLN Mutation: IE = -118.446 ddG = 12.317
ARG Mutation: IE = -111.136 ddG = 19.627
SER Mutation: IE = -121.374 ddG = 9.389
THR Mutation: IE = -122.555 ddG = 8.208
VAL Mutation: IE = -109.630 ddG = 21.133
TRP Mutation: IE = -106.591 ddG = 24.172

Antibody Residue SER 64 B
ALA Mutation: IE = -118.565 ddG = 12.198
CYS Mutation: IE = -122.000 ddG = 8.763
ASP Mutation: IE = -108.367 ddG = 22.396
GLU Mutation: IE = -116.524 ddG = 14.239
PHE Mutation: IE = -101.331 ddG = 29.432
GLY Mutation: IE = -118.064 ddG = 12.699
HIS Mutation: IE = -103.340 ddG = 27.423
ILE Mutation: IE = -114.858 ddG = 15.905
LYS Mutation: IE = -103.016 ddG = 27.747
LEU Mutation: IE = -120.980 ddG = 9.783
MET Mutation: IE = -116.134 ddG = 14.629
ASN Mutation: IE = -127.288 ddG = 3.475
PRO Mutation: IE = -118.853 ddG = 11.910
GLN Mutation: IE = -117.249 ddG = 13.514
ARG Mutation: IE = -135.643 ddG = -4.880
THR Mutation: IE = -127.687 ddG = 3.076
VAL Mutation: IE = -117.016 ddG = 13.747
TRP Mutation: IE = -108.265 ddG = 22.498
TYR Mutation: IE = -100.436 ddG = 30.327

Antibody Residue TRP 112 B
ALA Mutation: IE = -120.504 ddG = 10.259
CYS Mutation: IE = -121.006 ddG = 9.757
ASP Mutation: IE = -118.795 ddG = 11.968
GLU Mutation: IE = -119.747 ddG = 11.016
PHE Mutation: IE = -121.118 ddG = 9.645
GLY Mutation: IE = -116.000 ddG = 14.763
HIS Mutation: IE = -119.691 ddG = 11.072
ILE Mutation: IE = -120.252 ddG = 10.511
LYS Mutation: IE = -127.794 ddG = 2.969
LEU Mutation: IE = -121.439 ddG = 9.324
MET Mutation: IE = -118.680 ddG = 12.083
ASN Mutation: IE = -119.508 ddG = 11.255
PRO Mutation: IE = -122.765 ddG = 7.998
GLN Mutation: IE = -123.482 ddG = 7.281
ARG Mutation: IE = -123.637 ddG = 7.126
SER Mutation: IE = -121.407 ddG = 9.356
THR Mutation: IE = -119.702 ddG = 11.061
VAL Mutation: IE = -120.617 ddG = 10.146
TYR Mutation: IE = -121.530 ddG = 9.233
