# Supplementary material for: Developing similarity matrices for antibody-protein binding interactions
Source: PLoS One. 2023 Oct 26;18(10):e0293606. doi: 10.1371/journal.pone.0293606 (PMC10602319; doi:10.1371/journal.pone.0293606)
Supplement: S1 File — is a zip file containing every energy calculated in this analysis. (ZIP) [file pone.0293606.s006.zip › PPI Similarity Matrix Data/aB_amb/3QSK_Antibody_Mutation_Energies.txt]

3QSK Results
Wildtype Interaction Energy: -66.626

Antibody Residue TYR 1028 B
ALA Mutation: IE = -54.667 ddG = 11.959
CYS Mutation: IE = -56.799 ddG = 9.827
ASP Mutation: IE = -56.520 ddG = 10.106
GLU Mutation: IE = -55.086 ddG = 11.540
PHE Mutation: IE = -57.090 ddG = 9.536
GLY Mutation: IE = -55.459 ddG = 11.167
HIS Mutation: IE = -60.125 ddG = 6.501
ILE Mutation: IE = -52.925 ddG = 13.701
LYS Mutation: IE = -57.535 ddG = 9.091
LEU Mutation: IE = -56.819 ddG = 9.807
MET Mutation: IE = -62.236 ddG = 4.390
ASN Mutation: IE = -56.009 ddG = 10.617
PRO Mutation: IE = -57.291 ddG = 9.335
GLN Mutation: IE = -55.694 ddG = 10.932
ARG Mutation: IE = -63.320 ddG = 3.306
SER Mutation: IE = -55.635 ddG = 10.991
THR Mutation: IE = -54.813 ddG = 11.813
VAL Mutation: IE = -56.931 ddG = 9.695
TRP Mutation: IE = -57.850 ddG = 8.776

Antibody Residue ILE 1037 B
ALA Mutation: IE = -56.682 ddG = 9.944
CYS Mutation: IE = -58.490 ddG = 8.136
ASP Mutation: IE = -69.080 ddG = -2.454
GLU Mutation: IE = -64.627 ddG = 1.999
PHE Mutation: IE = -50.208 ddG = 16.418
GLY Mutation: IE = -56.205 ddG = 10.421
HIS Mutation: IE = -56.328 ddG = 10.298
LYS Mutation: IE = -67.035 ddG = -0.409
LEU Mutation: IE = -60.526 ddG = 6.100
MET Mutation: IE = -61.110 ddG = 5.516
ASN Mutation: IE = -63.399 ddG = 3.227
PRO Mutation: IE = -52.405 ddG = 14.221
GLN Mutation: IE = -69.379 ddG = -2.753
ARG Mutation: IE = -67.864 ddG = -1.238
SER Mutation: IE = -56.244 ddG = 10.382
THR Mutation: IE = -62.317 ddG = 4.309
VAL Mutation: IE = -59.147 ddG = 7.479
TRP Mutation: IE = -49.804 ddG = 16.822
TYR Mutation: IE = -57.121 ddG = 9.505

Antibody Residue GLY 1108 B
ALA Mutation: IE = -62.088 ddG = 4.538
CYS Mutation: IE = -60.836 ddG = 5.790
ASP Mutation: IE = -57.561 ddG = 9.065
GLU Mutation: IE = -49.654 ddG = 16.972
PHE Mutation: IE = -49.545 ddG = 17.081
HIS Mutation: IE = -57.776 ddG = 8.850
ILE Mutation: IE = -64.377 ddG = 2.249
LYS Mutation: IE = -56.204 ddG = 10.422
LEU Mutation: IE = -60.606 ddG = 6.020
MET Mutation: IE = -54.731 ddG = 11.895
ASN Mutation: IE = -55.869 ddG = 10.757
PRO Mutation: IE = -51.588 ddG = 15.038
GLN Mutation: IE = -61.453 ddG = 5.173
ARG Mutation: IE = -60.415 ddG = 6.211
SER Mutation: IE = -61.402 ddG = 5.224
THR Mutation: IE = -58.770 ddG = 7.856
VAL Mutation: IE = -62.696 ddG = 3.930
TRP Mutation: IE = -54.381 ddG = 12.245
TYR Mutation: IE = -53.184 ddG = 13.442

Antibody Residue HIS 1109 B
ALA Mutation: IE = -62.270 ddG = 4.356
CYS Mutation: IE = -62.182 ddG = 4.444
ASP Mutation: IE = -63.736 ddG = 2.890
GLU Mutation: IE = -58.753 ddG = 7.873
PHE Mutation: IE = -65.894 ddG = 0.732
GLY Mutation: IE = -60.234 ddG = 6.392
HIS Mutation: IE = -60.199 ddG = 6.427
ILE Mutation: IE = -60.065 ddG = 6.561
LYS Mutation: IE = -78.053 ddG = -11.427
LEU Mutation: IE = -62.303 ddG = 4.323
MET Mutation: IE = -62.261 ddG = 4.365
ASN Mutation: IE = -63.523 ddG = 3.103
PRO Mutation: IE = -55.485 ddG = 11.141
GLN Mutation: IE = -62.732 ddG = 3.894
ARG Mutation: IE = -66.708 ddG = -0.082
SER Mutation: IE = -63.183 ddG = 3.443
THR Mutation: IE = -58.279 ddG = 8.347
VAL Mutation: IE = -62.593 ddG = 4.033
TRP Mutation: IE = -64.997 ddG = 1.629
TYR Mutation: IE = -58.111 ddG = 8.515

Antibody Residue ARG 1112A B
ALA Mutation: IE = -53.528 ddG = 13.098
CYS Mutation: IE = -51.780 ddG = 14.846
ASP Mutation: IE = -50.282 ddG = 16.344
GLU Mutation: IE = -51.836 ddG = 14.790
PHE Mutation: IE = -52.210 ddG = 14.416
GLY Mutation: IE = -53.444 ddG = 13.182
HIS Mutation: IE = -53.311 ddG = 13.315
ILE Mutation: IE = -53.013 ddG = 13.613
LYS Mutation: IE = -53.995 ddG = 12.631
LEU Mutation: IE = -52.275 ddG = 14.351
MET Mutation: IE = -52.514 ddG = 14.112
ASN Mutation: IE = -51.863 ddG = 14.763
PRO Mutation: IE = -53.053 ddG = 13.573
GLN Mutation: IE = -52.171 ddG = 14.455
SER Mutation: IE = -52.450 ddG = 14.176
THR Mutation: IE = -52.105 ddG = 14.521
VAL Mutation: IE = -53.735 ddG = 12.891
TRP Mutation: IE = -49.025 ddG = 17.601
TYR Mutation: IE = -47.759 ddG = 18.867

Antibody Residue HIS 1113 B
ALA Mutation: IE = -60.089 ddG = 6.537
CYS Mutation: IE = -61.165 ddG = 5.461
ASP Mutation: IE = -61.897 ddG = 4.729
GLU Mutation: IE = -63.125 ddG = 3.501
PHE Mutation: IE = -63.291 ddG = 3.335
GLY Mutation: IE = -60.474 ddG = 6.152
HIS Mutation: IE = -64.440 ddG = 2.186
ILE Mutation: IE = -61.875 ddG = 4.751
LYS Mutation: IE = -60.906 ddG = 5.720
LEU Mutation: IE = -61.561 ddG = 5.065
MET Mutation: IE = -62.010 ddG = 4.616
ASN Mutation: IE = -65.284 ddG = 1.342
PRO Mutation: IE = -62.681 ddG = 3.945
GLN Mutation: IE = -70.599 ddG = -3.973
ARG Mutation: IE = -71.928 ddG = -5.302
SER Mutation: IE = -60.074 ddG = 6.552
THR Mutation: IE = -61.797 ddG = 4.829
VAL Mutation: IE = -60.822 ddG = 5.804
TRP Mutation: IE = -63.604 ddG = 3.022
TYR Mutation: IE = -62.285 ddG = 4.341

Antibody Residue THR 1114 B
ALA Mutation: IE = -62.669 ddG = 3.957
CYS Mutation: IE = -61.082 ddG = 5.544
ASP Mutation: IE = -63.816 ddG = 2.810
GLU Mutation: IE = -59.440 ddG = 7.186
PHE Mutation: IE = -62.886 ddG = 3.740
GLY Mutation: IE = -56.746 ddG = 9.880
HIS Mutation: IE = -65.745 ddG = 0.881
ILE Mutation: IE = -65.994 ddG = 0.632
LYS Mutation: IE = -54.280 ddG = 12.346
LEU Mutation: IE = -57.203 ddG = 9.423
MET Mutation: IE = -57.665 ddG = 8.961
ASN Mutation: IE = -62.449 ddG = 4.177
PRO Mutation: IE = -62.380 ddG = 4.246
GLN Mutation: IE = -62.655 ddG = 3.971
ARG Mutation: IE = -70.544 ddG = -3.918
SER Mutation: IE = -67.544 ddG = -0.918
VAL Mutation: IE = -64.693 ddG = 1.933
TRP Mutation: IE = -53.445 ddG = 13.181
TYR Mutation: IE = -63.793 ddG = 2.833
