# Supplementary material for: Developing similarity matrices for antibody-protein binding interactions
Source: PLoS One. 2023 Oct 26;18(10):e0293606. doi: 10.1371/journal.pone.0293606 (PMC10602319; doi:10.1371/journal.pone.0293606)
Supplement: S1 File — is a zip file containing every energy calculated in this analysis. (ZIP) [file pone.0293606.s006.zip › PPI Similarity Matrix Data/aB_amb/3R1G_Antibody_Mutation_Energies.txt]

3R1G Results
Wildtype Interaction Energy: -125.053

Antibody Residue GLU 1 H
ALA Mutation: IE = -125.107 ddG = -0.054
CYS Mutation: IE = -125.067 ddG = -0.014
ASP Mutation: IE = -125.925 ddG = -0.872
PHE Mutation: IE = -125.809 ddG = -0.756
GLY Mutation: IE = -121.748 ddG = 3.305
HIS Mutation: IE = -124.733 ddG = 0.320
ILE Mutation: IE = -126.493 ddG = -1.440
LYS Mutation: IE = -125.696 ddG = -0.643
LEU Mutation: IE = -125.446 ddG = -0.393
MET Mutation: IE = -125.567 ddG = -0.514
ASN Mutation: IE = -125.710 ddG = -0.657
PRO Mutation: IE = -123.986 ddG = 1.067
GLN Mutation: IE = -125.538 ddG = -0.485
ARG Mutation: IE = -124.099 ddG = 0.954
SER Mutation: IE = -125.396 ddG = -0.343
THR Mutation: IE = -125.533 ddG = -0.480
VAL Mutation: IE = -125.986 ddG = -0.933
TRP Mutation: IE = -125.118 ddG = -0.065
TYR Mutation: IE = -125.409 ddG = -0.356

Antibody Residue THR 29 H
ALA Mutation: IE = -110.319 ddG = 14.734
CYS Mutation: IE = -106.729 ddG = 18.324
ASP Mutation: IE = -120.082 ddG = 4.971
GLU Mutation: IE = -120.992 ddG = 4.061
PHE Mutation: IE = -108.447 ddG = 16.606
GLY Mutation: IE = -109.498 ddG = 15.555
HIS Mutation: IE = -106.533 ddG = 18.520
ILE Mutation: IE = -108.603 ddG = 16.450
LYS Mutation: IE = -124.452 ddG = 0.601
LEU Mutation: IE = -107.995 ddG = 17.058
MET Mutation: IE = -118.972 ddG = 6.081
ASN Mutation: IE = -114.274 ddG = 10.779
PRO Mutation: IE = -112.258 ddG = 12.795
GLN Mutation: IE = -113.134 ddG = 11.919
ARG Mutation: IE = -117.649 ddG = 7.404
SER Mutation: IE = -112.687 ddG = 12.366
VAL Mutation: IE = -111.664 ddG = 13.389
TRP Mutation: IE = -114.919 ddG = 10.134
TYR Mutation: IE = -112.587 ddG = 12.466

Antibody Residue ASP 66 H
ALA Mutation: IE = -118.353 ddG = 6.700
CYS Mutation: IE = -118.057 ddG = 6.996
GLU Mutation: IE = -118.119 ddG = 6.934
PHE Mutation: IE = -121.034 ddG = 4.019
GLY Mutation: IE = -115.005 ddG = 10.048
HIS Mutation: IE = -115.336 ddG = 9.717
ILE Mutation: IE = -118.251 ddG = 6.802
LYS Mutation: IE = -115.477 ddG = 9.576
LEU Mutation: IE = -114.991 ddG = 10.062
MET Mutation: IE = -120.494 ddG = 4.559
ASN Mutation: IE = -120.889 ddG = 4.164
PRO Mutation: IE = -117.686 ddG = 7.367
GLN Mutation: IE = -120.826 ddG = 4.227
ARG Mutation: IE = -117.679 ddG = 7.374
SER Mutation: IE = -118.069 ddG = 6.984
THR Mutation: IE = -117.507 ddG = 7.546
VAL Mutation: IE = -117.874 ddG = 7.179
TRP Mutation: IE = -115.529 ddG = 9.524
TYR Mutation: IE = -120.100 ddG = 4.953

Antibody Residue ARG 106 H
ALA Mutation: IE = -113.823 ddG = 11.230
CYS Mutation: IE = -115.994 ddG = 9.059
ASP Mutation: IE = -112.118 ddG = 12.935
GLU Mutation: IE = -115.038 ddG = 10.015
PHE Mutation: IE = -115.984 ddG = 9.069
GLY Mutation: IE = -114.875 ddG = 10.178
HIS Mutation: IE = -118.945 ddG = 6.108
ILE Mutation: IE = -117.139 ddG = 7.914
LYS Mutation: IE = -114.539 ddG = 10.514
LEU Mutation: IE = -116.826 ddG = 8.227
MET Mutation: IE = -114.962 ddG = 10.091
ASN Mutation: IE = -116.464 ddG = 8.589
PRO Mutation: IE = -111.925 ddG = 13.128
GLN Mutation: IE = -116.767 ddG = 8.286
SER Mutation: IE = -116.010 ddG = 9.043
THR Mutation: IE = -113.102 ddG = 11.951
VAL Mutation: IE = -114.416 ddG = 10.637
TRP Mutation: IE = -116.472 ddG = 8.581
TYR Mutation: IE = -114.266 ddG = 10.787

Antibody Residue PHE 109 H
ALA Mutation: IE = -122.442 ddG = 2.611
CYS Mutation: IE = -121.618 ddG = 3.435
ASP Mutation: IE = -120.133 ddG = 4.920
GLU Mutation: IE = -112.670 ddG = 12.383
GLY Mutation: IE = -121.934 ddG = 3.119
HIS Mutation: IE = -118.552 ddG = 6.501
ILE Mutation: IE = -120.881 ddG = 4.172
LYS Mutation: IE = -119.578 ddG = 5.475
LEU Mutation: IE = -121.622 ddG = 3.431
MET Mutation: IE = -119.020 ddG = 6.033
ASN Mutation: IE = -122.118 ddG = 2.935
PRO Mutation: IE = -121.559 ddG = 3.494
GLN Mutation: IE = -124.825 ddG = 0.228
ARG Mutation: IE = -121.943 ddG = 3.110
SER Mutation: IE = -124.325 ddG = 0.728
THR Mutation: IE = -119.661 ddG = 5.392
VAL Mutation: IE = -119.292 ddG = 5.761
TRP Mutation: IE = -125.590 ddG = -0.537
TYR Mutation: IE = -117.549 ddG = 7.504

Antibody Residue SER 110 H
ALA Mutation: IE = -121.373 ddG = 3.680
CYS Mutation: IE = -123.537 ddG = 1.516
ASP Mutation: IE = -125.995 ddG = -0.942
GLU Mutation: IE = -127.833 ddG = -2.780
PHE Mutation: IE = -129.553 ddG = -4.500
GLY Mutation: IE = -121.884 ddG = 3.169
HIS Mutation: IE = -123.940 ddG = 1.113
ILE Mutation: IE = -125.163 ddG = -0.110
LYS Mutation: IE = -133.714 ddG = -8.661
LEU Mutation: IE = -122.842 ddG = 2.211
MET Mutation: IE = -127.018 ddG = -1.965
ASN Mutation: IE = -126.154 ddG = -1.101
PRO Mutation: IE = -123.486 ddG = 1.567
GLN Mutation: IE = -128.272 ddG = -3.219
ARG Mutation: IE = -136.977 ddG = -11.924
THR Mutation: IE = -122.996 ddG = 2.057
VAL Mutation: IE = -124.940 ddG = 0.113
TRP Mutation: IE = -128.219 ddG = -3.166
TYR Mutation: IE = -132.502 ddG = -7.449

Antibody Residue SER 1069 L
ALA Mutation: IE = -121.044 ddG = 4.009
CYS Mutation: IE = -125.040 ddG = 0.013
ASP Mutation: IE = -128.851 ddG = -3.798
GLU Mutation: IE = -120.743 ddG = 4.310
PHE Mutation: IE = -122.779 ddG = 2.274
GLY Mutation: IE = -125.977 ddG = -0.924
HIS Mutation: IE = -117.445 ddG = 7.608
ILE Mutation: IE = -121.610 ddG = 3.443
LYS Mutation: IE = -127.078 ddG = -2.025
LEU Mutation: IE = -123.790 ddG = 1.263
MET Mutation: IE = -125.239 ddG = -0.186
ASN Mutation: IE = -129.273 ddG = -4.220
PRO Mutation: IE = -120.854 ddG = 4.199
GLN Mutation: IE = -122.130 ddG = 2.923
ARG Mutation: IE = -128.368 ddG = -3.315
THR Mutation: IE = -125.544 ddG = -0.491
VAL Mutation: IE = -120.965 ddG = 4.088
TRP Mutation: IE = -121.642 ddG = 3.411
TYR Mutation: IE = -123.299 ddG = 1.754
