# Supplementary material for: Developing similarity matrices for antibody-protein binding interactions
Source: PLoS One. 2023 Oct 26;18(10):e0293606. doi: 10.1371/journal.pone.0293606 (PMC10602319; doi:10.1371/journal.pone.0293606)
Supplement: S1 File — is a zip file containing every energy calculated in this analysis. (ZIP) [file pone.0293606.s006.zip › PPI Similarity Matrix Data/aB_amb/3RAJ_Antibody_Mutation_Energies.txt]

3RAJ Results
Wildtype Interaction Energy: -114.280

Antibody Residue ARG 1058 H
ALA Mutation: IE = -78.157 ddG = 36.123
CYS Mutation: IE = -78.667 ddG = 35.613
ASP Mutation: IE = -77.207 ddG = 37.073
GLU Mutation: IE = -76.371 ddG = 37.909
PHE Mutation: IE = -78.407 ddG = 35.873
GLY Mutation: IE = -75.158 ddG = 39.122
HIS Mutation: IE = -85.106 ddG = 29.174
ILE Mutation: IE = -81.325 ddG = 32.955
LYS Mutation: IE = -85.072 ddG = 29.208
LEU Mutation: IE = -76.968 ddG = 37.312
MET Mutation: IE = -78.271 ddG = 36.009
ASN Mutation: IE = -90.364 ddG = 23.916
PRO Mutation: IE = -82.393 ddG = 31.887
GLN Mutation: IE = -82.552 ddG = 31.728
SER Mutation: IE = -81.907 ddG = 32.373
THR Mutation: IE = -75.040 ddG = 39.240
VAL Mutation: IE = -78.573 ddG = 35.707
TRP Mutation: IE = -85.911 ddG = 28.369
TYR Mutation: IE = -80.270 ddG = 34.010

Antibody Residue ILE 1109 H
ALA Mutation: IE = -106.697 ddG = 7.583
CYS Mutation: IE = -109.438 ddG = 4.842
ASP Mutation: IE = -118.576 ddG = -4.296
GLU Mutation: IE = -122.046 ddG = -7.766
PHE Mutation: IE = -114.394 ddG = -0.114
GLY Mutation: IE = -107.364 ddG = 6.916
HIS Mutation: IE = -114.432 ddG = -0.152
LYS Mutation: IE = -112.468 ddG = 1.812
LEU Mutation: IE = -110.211 ddG = 4.069
MET Mutation: IE = -111.257 ddG = 3.023
ASN Mutation: IE = -114.478 ddG = -0.198
PRO Mutation: IE = -107.520 ddG = 6.760
GLN Mutation: IE = -114.610 ddG = -0.330
ARG Mutation: IE = -125.902 ddG = -11.622
SER Mutation: IE = -111.623 ddG = 2.657
THR Mutation: IE = -107.444 ddG = 6.836
VAL Mutation: IE = -109.010 ddG = 5.270
TRP Mutation: IE = -115.237 ddG = -0.957
TYR Mutation: IE = -114.320 ddG = -0.040

Antibody Residue THR 1110 H
ALA Mutation: IE = -106.037 ddG = 8.243
CYS Mutation: IE = -105.331 ddG = 8.949
ASP Mutation: IE = -104.625 ddG = 9.655
GLU Mutation: IE = -90.784 ddG = 23.496
PHE Mutation: IE = -108.044 ddG = 6.236
GLY Mutation: IE = -104.107 ddG = 10.173
HIS Mutation: IE = -104.787 ddG = 9.493
ILE Mutation: IE = -107.392 ddG = 6.888
LYS Mutation: IE = -117.339 ddG = -3.059
LEU Mutation: IE = -105.926 ddG = 8.354
MET Mutation: IE = -107.278 ddG = 7.002
ASN Mutation: IE = -109.998 ddG = 4.282
PRO Mutation: IE = -104.296 ddG = 9.984
GLN Mutation: IE = -115.067 ddG = -0.787
ARG Mutation: IE = -118.740 ddG = -4.460
SER Mutation: IE = -109.301 ddG = 4.979
VAL Mutation: IE = -108.592 ddG = 5.688
TRP Mutation: IE = -111.549 ddG = 2.731
TYR Mutation: IE = -107.688 ddG = 6.592

Antibody Residue THR 1111 H
ALA Mutation: IE = -99.007 ddG = 15.273
CYS Mutation: IE = -101.628 ddG = 12.652
ASP Mutation: IE = -103.908 ddG = 10.372
GLU Mutation: IE = -100.882 ddG = 13.398
PHE Mutation: IE = -104.033 ddG = 10.247
GLY Mutation: IE = -99.900 ddG = 14.380
HIS Mutation: IE = -104.763 ddG = 9.517
ILE Mutation: IE = -103.052 ddG = 11.228
LYS Mutation: IE = -111.233 ddG = 3.047
LEU Mutation: IE = -101.917 ddG = 12.363
MET Mutation: IE = -103.340 ddG = 10.940
ASN Mutation: IE = -101.405 ddG = 12.875
PRO Mutation: IE = -99.530 ddG = 14.750
GLN Mutation: IE = -107.051 ddG = 7.229
ARG Mutation: IE = -118.939 ddG = -4.659
SER Mutation: IE = -108.179 ddG = 6.101
VAL Mutation: IE = -101.173 ddG = 13.107
TRP Mutation: IE = -106.516 ddG = 7.764
TYR Mutation: IE = -103.640 ddG = 10.640

Antibody Residue ASN 37 L
ALA Mutation: IE = -103.199 ddG = 11.081
CYS Mutation: IE = -107.362 ddG = 6.918
ASP Mutation: IE = -104.512 ddG = 9.768
GLU Mutation: IE = -105.126 ddG = 9.154
PHE Mutation: IE = -103.844 ddG = 10.436
GLY Mutation: IE = -103.514 ddG = 10.766
HIS Mutation: IE = -104.154 ddG = 10.126
ILE Mutation: IE = -105.951 ddG = 8.329
LYS Mutation: IE = -125.968 ddG = -11.688
LEU Mutation: IE = -105.678 ddG = 8.602
MET Mutation: IE = -109.489 ddG = 4.791
PRO Mutation: IE = -105.120 ddG = 9.160
GLN Mutation: IE = -110.050 ddG = 4.230
ARG Mutation: IE = -116.178 ddG = -1.898
SER Mutation: IE = -111.347 ddG = 2.933
THR Mutation: IE = -105.793 ddG = 8.487
VAL Mutation: IE = -105.437 ddG = 8.843
TRP Mutation: IE = -109.746 ddG = 4.534
TYR Mutation: IE = -109.224 ddG = 5.056

Antibody Residue ARG 38 L
ALA Mutation: IE = -91.934 ddG = 22.346
CYS Mutation: IE = -92.940 ddG = 21.340
ASP Mutation: IE = -92.341 ddG = 21.939
GLU Mutation: IE = -92.621 ddG = 21.659
PHE Mutation: IE = -92.599 ddG = 21.681
GLY Mutation: IE = -92.130 ddG = 22.150
HIS Mutation: IE = -92.203 ddG = 22.077
ILE Mutation: IE = -93.726 ddG = 20.554
LYS Mutation: IE = -100.985 ddG = 13.295
LEU Mutation: IE = -92.521 ddG = 21.759
MET Mutation: IE = -90.299 ddG = 23.981
ASN Mutation: IE = -93.432 ddG = 20.848
PRO Mutation: IE = -90.590 ddG = 23.690
GLN Mutation: IE = -93.025 ddG = 21.255
SER Mutation: IE = -92.735 ddG = 21.545
THR Mutation: IE = -90.137 ddG = 24.143
VAL Mutation: IE = -93.312 ddG = 20.968
TRP Mutation: IE = -95.421 ddG = 18.859
TYR Mutation: IE = -92.836 ddG = 21.444

Antibody Residue TRP 108 L
ALA Mutation: IE = -102.575 ddG = 11.705
CYS Mutation: IE = -103.611 ddG = 10.669
ASP Mutation: IE = -104.282 ddG = 9.998
GLU Mutation: IE = -102.807 ddG = 11.473
PHE Mutation: IE = -103.660 ddG = 10.620
GLY Mutation: IE = -103.699 ddG = 10.581
HIS Mutation: IE = -104.049 ddG = 10.231
ILE Mutation: IE = -103.757 ddG = 10.523
LYS Mutation: IE = -104.338 ddG = 9.942
LEU Mutation: IE = -103.542 ddG = 10.738
MET Mutation: IE = -105.918 ddG = 8.362
ASN Mutation: IE = -103.883 ddG = 10.397
PRO Mutation: IE = -104.966 ddG = 9.314
GLN Mutation: IE = -104.673 ddG = 9.607
ARG Mutation: IE = -105.360 ddG = 8.920
SER Mutation: IE = -102.776 ddG = 11.504
THR Mutation: IE = -103.630 ddG = 10.650
VAL Mutation: IE = -104.018 ddG = 10.262
TYR Mutation: IE = -103.031 ddG = 11.249
