# Supplementary material for: Developing similarity matrices for antibody-protein binding interactions
Source: PLoS One. 2023 Oct 26;18(10):e0293606. doi: 10.1371/journal.pone.0293606 (PMC10602319; doi:10.1371/journal.pone.0293606)
Supplement: S1 File — is a zip file containing every energy calculated in this analysis. (ZIP) [file pone.0293606.s006.zip › PPI Similarity Matrix Data/aB_amb/3RKD_Antibody_Mutation_Energies.txt]

3RKD Results
Wildtype Interaction Energy: -133.767

Antibody Residue TRP 57 H
ALA Mutation: IE = -121.910 ddG = 11.857
CYS Mutation: IE = -121.283 ddG = 12.484
ASP Mutation: IE = -121.187 ddG = 12.580
GLU Mutation: IE = -121.794 ddG = 11.973
PHE Mutation: IE = -129.576 ddG = 4.191
GLY Mutation: IE = -121.778 ddG = 11.989
HIS Mutation: IE = -129.393 ddG = 4.374
ILE Mutation: IE = -122.303 ddG = 11.464
LYS Mutation: IE = -126.018 ddG = 7.749
LEU Mutation: IE = -120.602 ddG = 13.165
MET Mutation: IE = -122.599 ddG = 11.168
ASN Mutation: IE = -123.245 ddG = 10.522
PRO Mutation: IE = -121.897 ddG = 11.870
GLN Mutation: IE = -130.480 ddG = 3.287
ARG Mutation: IE = -120.137 ddG = 13.630
SER Mutation: IE = -125.009 ddG = 8.758
THR Mutation: IE = -124.749 ddG = 9.018
VAL Mutation: IE = -121.231 ddG = 12.536
TYR Mutation: IE = -125.710 ddG = 8.057

Antibody Residue ASP 59 H
ALA Mutation: IE = -125.047 ddG = 8.720
CYS Mutation: IE = -124.207 ddG = 9.560
GLU Mutation: IE = -124.715 ddG = 9.052
PHE Mutation: IE = -125.223 ddG = 8.544
GLY Mutation: IE = -123.706 ddG = 10.061
HIS Mutation: IE = -120.800 ddG = 12.967
ILE Mutation: IE = -123.083 ddG = 10.684
LYS Mutation: IE = -125.295 ddG = 8.472
LEU Mutation: IE = -124.299 ddG = 9.468
MET Mutation: IE = -125.958 ddG = 7.809
ASN Mutation: IE = -126.762 ddG = 7.005
PRO Mutation: IE = -122.787 ddG = 10.980
GLN Mutation: IE = -124.870 ddG = 8.897
ARG Mutation: IE = -126.754 ddG = 7.013
SER Mutation: IE = -124.357 ddG = 9.410
THR Mutation: IE = -124.292 ddG = 9.475
VAL Mutation: IE = -126.462 ddG = 7.305
TRP Mutation: IE = -119.312 ddG = 14.455
TYR Mutation: IE = -124.918 ddG = 8.849

Antibody Residue ARG 66 H
ALA Mutation: IE = -111.690 ddG = 22.077
CYS Mutation: IE = -114.246 ddG = 19.521
ASP Mutation: IE = -105.549 ddG = 28.218
GLU Mutation: IE = -108.236 ddG = 25.531
PHE Mutation: IE = -109.597 ddG = 24.170
GLY Mutation: IE = -107.964 ddG = 25.803
HIS Mutation: IE = -116.767 ddG = 17.000
ILE Mutation: IE = -110.310 ddG = 23.457
LYS Mutation: IE = -114.223 ddG = 19.544
LEU Mutation: IE = -113.802 ddG = 19.965
MET Mutation: IE = -110.116 ddG = 23.651
ASN Mutation: IE = -110.558 ddG = 23.209
PRO Mutation: IE = -114.059 ddG = 19.708
GLN Mutation: IE = -107.640 ddG = 26.127
SER Mutation: IE = -112.305 ddG = 21.462
THR Mutation: IE = -112.128 ddG = 21.639
VAL Mutation: IE = -113.949 ddG = 19.818
TRP Mutation: IE = -108.525 ddG = 25.242
TYR Mutation: IE = -111.863 ddG = 21.904

Antibody Residue LYS 72 H
ALA Mutation: IE = -119.301 ddG = 14.466
CYS Mutation: IE = -119.624 ddG = 14.143
ASP Mutation: IE = -120.520 ddG = 13.247
GLU Mutation: IE = -119.831 ddG = 13.936
PHE Mutation: IE = -118.648 ddG = 15.119
GLY Mutation: IE = -117.668 ddG = 16.099
HIS Mutation: IE = -122.883 ddG = 10.884
ILE Mutation: IE = -116.461 ddG = 17.306
LEU Mutation: IE = -120.014 ddG = 13.753
MET Mutation: IE = -118.840 ddG = 14.927
ASN Mutation: IE = -118.817 ddG = 14.950
PRO Mutation: IE = -118.147 ddG = 15.620
GLN Mutation: IE = -119.155 ddG = 14.612
ARG Mutation: IE = -123.589 ddG = 10.178
SER Mutation: IE = -118.081 ddG = 15.686
THR Mutation: IE = -122.336 ddG = 11.431
VAL Mutation: IE = -119.515 ddG = 14.252
TRP Mutation: IE = -118.707 ddG = 15.060
TYR Mutation: IE = -118.785 ddG = 14.982

Antibody Residue TRP 108 L
ALA Mutation: IE = -119.438 ddG = 14.329
CYS Mutation: IE = -120.389 ddG = 13.378
ASP Mutation: IE = -117.380 ddG = 16.387
GLU Mutation: IE = -126.833 ddG = 6.934
PHE Mutation: IE = -121.760 ddG = 12.007
GLY Mutation: IE = -120.142 ddG = 13.625
HIS Mutation: IE = -117.219 ddG = 16.548
ILE Mutation: IE = -117.778 ddG = 15.989
LYS Mutation: IE = -118.919 ddG = 14.848
LEU Mutation: IE = -119.430 ddG = 14.337
MET Mutation: IE = -123.440 ddG = 10.327
ASN Mutation: IE = -120.335 ddG = 13.432
PRO Mutation: IE = -119.590 ddG = 14.177
GLN Mutation: IE = -123.656 ddG = 10.111
ARG Mutation: IE = -118.146 ddG = 15.621
SER Mutation: IE = -120.155 ddG = 13.612
THR Mutation: IE = -124.517 ddG = 9.250
VAL Mutation: IE = -119.949 ddG = 13.818
TYR Mutation: IE = -118.143 ddG = 15.624

Antibody Residue SER 109 H
ALA Mutation: IE = -127.701 ddG = 6.066
CYS Mutation: IE = -128.708 ddG = 5.059
ASP Mutation: IE = -135.856 ddG = -2.089
GLU Mutation: IE = -138.494 ddG = -4.727
PHE Mutation: IE = -123.109 ddG = 10.658
GLY Mutation: IE = -123.299 ddG = 10.468
HIS Mutation: IE = -120.170 ddG = 13.597
ILE Mutation: IE = -123.593 ddG = 10.174
LYS Mutation: IE = -121.903 ddG = 11.864
LEU Mutation: IE = -130.259 ddG = 3.508
MET Mutation: IE = -126.811 ddG = 6.956
ASN Mutation: IE = -134.281 ddG = -0.514
PRO Mutation: IE = -129.002 ddG = 4.765
GLN Mutation: IE = -125.835 ddG = 7.932
ARG Mutation: IE = -128.230 ddG = 5.537
THR Mutation: IE = -125.103 ddG = 8.664
VAL Mutation: IE = -126.668 ddG = 7.099
TRP Mutation: IE = -114.505 ddG = 19.262
TYR Mutation: IE = -114.555 ddG = 19.212

Antibody Residue TYR 113 H
ALA Mutation: IE = -123.372 ddG = 10.395
CYS Mutation: IE = -124.682 ddG = 9.085
ASP Mutation: IE = -129.297 ddG = 4.470
GLU Mutation: IE = -124.489 ddG = 9.278
PHE Mutation: IE = -126.434 ddG = 7.333
GLY Mutation: IE = -124.358 ddG = 9.409
HIS Mutation: IE = -125.728 ddG = 8.039
ILE Mutation: IE = -125.963 ddG = 7.804
LYS Mutation: IE = -125.003 ddG = 8.764
LEU Mutation: IE = -126.026 ddG = 7.741
MET Mutation: IE = -126.151 ddG = 7.616
ASN Mutation: IE = -127.298 ddG = 6.469
PRO Mutation: IE = -125.673 ddG = 8.094
GLN Mutation: IE = -126.417 ddG = 7.350
ARG Mutation: IE = -126.532 ddG = 7.235
SER Mutation: IE = -125.136 ddG = 8.631
THR Mutation: IE = -124.917 ddG = 8.850
VAL Mutation: IE = -124.523 ddG = 9.244
TRP Mutation: IE = -122.545 ddG = 11.222
