# Supplementary material for: Developing similarity matrices for antibody-protein binding interactions
Source: PLoS One. 2023 Oct 26;18(10):e0293606. doi: 10.1371/journal.pone.0293606 (PMC10602319; doi:10.1371/journal.pone.0293606)
Supplement: S1 File — is a zip file containing every energy calculated in this analysis. (ZIP) [file pone.0293606.s006.zip › PPI Similarity Matrix Data/aB_amb/3S88_Antibody_Mutation_Energies.txt]

3S88 Results
Wildtype Interaction Energy: -98.489

Antibody Residue ALA 29 H
CYS Mutation: IE = -93.096 ddG = 5.393
ASP Mutation: IE = -82.279 ddG = 16.210
GLU Mutation: IE = -90.841 ddG = 7.648
PHE Mutation: IE = -99.613 ddG = -1.124
GLY Mutation: IE = -90.591 ddG = 7.898
HIS Mutation: IE = -99.540 ddG = -1.051
ILE Mutation: IE = -89.101 ddG = 9.388
LYS Mutation: IE = -90.308 ddG = 8.181
LEU Mutation: IE = -86.713 ddG = 11.776
MET Mutation: IE = -92.971 ddG = 5.518
ASN Mutation: IE = -92.604 ddG = 5.885
PRO Mutation: IE = -88.496 ddG = 9.993
GLN Mutation: IE = -90.768 ddG = 7.721
ARG Mutation: IE = -103.739 ddG = -5.250
SER Mutation: IE = -94.405 ddG = 4.084
THR Mutation: IE = -92.175 ddG = 6.314
VAL Mutation: IE = -92.894 ddG = 5.595
TRP Mutation: IE = -93.968 ddG = 4.521
TYR Mutation: IE = -85.168 ddG = 13.321

Antibody Residue TYR 36 H
ALA Mutation: IE = -84.755 ddG = 13.734
CYS Mutation: IE = -88.541 ddG = 9.948
ASP Mutation: IE = -87.754 ddG = 10.735
GLU Mutation: IE = -86.328 ddG = 12.161
PHE Mutation: IE = -88.251 ddG = 10.238
GLY Mutation: IE = -82.862 ddG = 15.627
HIS Mutation: IE = -91.408 ddG = 7.081
ILE Mutation: IE = -87.022 ddG = 11.467
LYS Mutation: IE = -89.005 ddG = 9.484
LEU Mutation: IE = -87.241 ddG = 11.248
MET Mutation: IE = -87.876 ddG = 10.613
ASN Mutation: IE = -92.839 ddG = 5.650
PRO Mutation: IE = -87.723 ddG = 10.766
GLN Mutation: IE = -89.617 ddG = 8.872
ARG Mutation: IE = -94.030 ddG = 4.459
SER Mutation: IE = -89.245 ddG = 9.244
THR Mutation: IE = -85.032 ddG = 13.457
VAL Mutation: IE = -87.021 ddG = 11.468
TRP Mutation: IE = -84.378 ddG = 14.111

Antibody Residue TYR 37 H
ALA Mutation: IE = -84.419 ddG = 14.070
CYS Mutation: IE = -84.760 ddG = 13.729
ASP Mutation: IE = -80.898 ddG = 17.591
GLU Mutation: IE = -88.932 ddG = 9.557
PHE Mutation: IE = -88.853 ddG = 9.636
GLY Mutation: IE = -85.392 ddG = 13.097
HIS Mutation: IE = -86.899 ddG = 11.590
ILE Mutation: IE = -87.557 ddG = 10.932
LYS Mutation: IE = -86.948 ddG = 11.541
LEU Mutation: IE = -87.990 ddG = 10.499
MET Mutation: IE = -88.264 ddG = 10.225
ASN Mutation: IE = -84.453 ddG = 14.036
PRO Mutation: IE = -85.098 ddG = 13.391
GLN Mutation: IE = -88.323 ddG = 10.166
ARG Mutation: IE = -85.729 ddG = 12.760
SER Mutation: IE = -83.921 ddG = 14.568
THR Mutation: IE = -86.061 ddG = 12.428
VAL Mutation: IE = -85.393 ddG = 13.096
TRP Mutation: IE = -92.758 ddG = 5.731

Antibody Residue TRP 56 L
ALA Mutation: IE = -84.672 ddG = 13.817
CYS Mutation: IE = -87.506 ddG = 10.983
ASP Mutation: IE = -99.989 ddG = -1.500
GLU Mutation: IE = -86.541 ddG = 11.948
PHE Mutation: IE = -90.508 ddG = 7.981
GLY Mutation: IE = -83.784 ddG = 14.705
HIS Mutation: IE = -89.110 ddG = 9.379
ILE Mutation: IE = -84.902 ddG = 13.587
LYS Mutation: IE = -84.391 ddG = 14.098
LEU Mutation: IE = -86.091 ddG = 12.398
MET Mutation: IE = -89.453 ddG = 9.036
ASN Mutation: IE = -88.474 ddG = 10.015
PRO Mutation: IE = -85.910 ddG = 12.579
GLN Mutation: IE = -86.012 ddG = 12.477
ARG Mutation: IE = -92.566 ddG = 5.923
SER Mutation: IE = -87.390 ddG = 11.099
THR Mutation: IE = -88.023 ddG = 10.466
VAL Mutation: IE = -86.164 ddG = 12.325
TYR Mutation: IE = -89.011 ddG = 9.478

Antibody Residue SER 58 H
ALA Mutation: IE = -84.608 ddG = 13.881
CYS Mutation: IE = -89.738 ddG = 8.751
ASP Mutation: IE = -84.525 ddG = 13.964
GLU Mutation: IE = -84.881 ddG = 13.608
PHE Mutation: IE = -86.461 ddG = 12.028
GLY Mutation: IE = -84.255 ddG = 14.234
HIS Mutation: IE = -84.905 ddG = 13.584
ILE Mutation: IE = -86.549 ddG = 11.940
LYS Mutation: IE = -91.257 ddG = 7.232
LEU Mutation: IE = -83.956 ddG = 14.533
MET Mutation: IE = -86.543 ddG = 11.946
ASN Mutation: IE = -92.396 ddG = 6.093
PRO Mutation: IE = -85.815 ddG = 12.674
GLN Mutation: IE = -85.089 ddG = 13.400
ARG Mutation: IE = -95.870 ddG = 2.619
THR Mutation: IE = -89.758 ddG = 8.731
VAL Mutation: IE = -84.328 ddG = 14.161
TRP Mutation: IE = -86.351 ddG = 12.138
TYR Mutation: IE = -90.249 ddG = 8.240

Antibody Residue ARG 106 H
ALA Mutation: IE = -73.998 ddG = 24.491
CYS Mutation: IE = -77.315 ddG = 21.174
ASP Mutation: IE = -78.364 ddG = 20.125
GLU Mutation: IE = -75.638 ddG = 22.851
PHE Mutation: IE = -73.800 ddG = 24.689
GLY Mutation: IE = -76.708 ddG = 21.781
HIS Mutation: IE = -75.415 ddG = 23.074
ILE Mutation: IE = -76.462 ddG = 22.027
LYS Mutation: IE = -75.817 ddG = 22.672
LEU Mutation: IE = -73.990 ddG = 24.499
MET Mutation: IE = -74.638 ddG = 23.851
ASN Mutation: IE = -74.026 ddG = 24.463
PRO Mutation: IE = -73.819 ddG = 24.670
GLN Mutation: IE = -75.032 ddG = 23.457
SER Mutation: IE = -75.119 ddG = 23.370
THR Mutation: IE = -75.056 ddG = 23.433
VAL Mutation: IE = -74.370 ddG = 24.119
TRP Mutation: IE = -83.335 ddG = 15.154
TYR Mutation: IE = -73.183 ddG = 25.306

Antibody Residue TYR 109 H
ALA Mutation: IE = -86.581 ddG = 11.908
CYS Mutation: IE = -86.445 ddG = 12.044
ASP Mutation: IE = -86.811 ddG = 11.678
GLU Mutation: IE = -84.893 ddG = 13.596
PHE Mutation: IE = -93.147 ddG = 5.342
GLY Mutation: IE = -83.997 ddG = 14.492
HIS Mutation: IE = -95.270 ddG = 3.219
ILE Mutation: IE = -84.066 ddG = 14.423
LYS Mutation: IE = -97.005 ddG = 1.484
LEU Mutation: IE = -85.853 ddG = 12.636
MET Mutation: IE = -86.429 ddG = 12.060
ASN Mutation: IE = -93.527 ddG = 4.962
PRO Mutation: IE = -90.068 ddG = 8.421
GLN Mutation: IE = -86.730 ddG = 11.759
ARG Mutation: IE = -90.193 ddG = 8.296
SER Mutation: IE = -86.382 ddG = 12.107
THR Mutation: IE = -88.824 ddG = 9.665
VAL Mutation: IE = -85.217 ddG = 13.272
TRP Mutation: IE = -91.441 ddG = 7.048
