# Supplementary material for: Developing similarity matrices for antibody-protein binding interactions
Source: PLoS One. 2023 Oct 26;18(10):e0293606. doi: 10.1371/journal.pone.0293606 (PMC10602319; doi:10.1371/journal.pone.0293606)
Supplement: S1 File — is a zip file containing every energy calculated in this analysis. (ZIP) [file pone.0293606.s006.zip › PPI Similarity Matrix Data/aB_amb/3SE8_Antibody_Mutation_Energies.txt]

3SE8 Results
Wildtype Interaction Energy: -250.176

Antibody Residue GLU 1 L
ALA Mutation: IE = -212.249 ddG = 37.927
CYS Mutation: IE = -214.280 ddG = 35.896
ASP Mutation: IE = -221.313 ddG = 28.863
PHE Mutation: IE = -216.644 ddG = 33.532
GLY Mutation: IE = -214.805 ddG = 35.371
HIS Mutation: IE = -215.775 ddG = 34.401
ILE Mutation: IE = -217.218 ddG = 32.958
LYS Mutation: IE = -212.544 ddG = 37.632
LEU Mutation: IE = -216.496 ddG = 33.680
MET Mutation: IE = -211.115 ddG = 39.061
ASN Mutation: IE = -217.072 ddG = 33.104
PRO Mutation: IE = -212.431 ddG = 37.745
GLN Mutation: IE = -216.138 ddG = 34.038
ARG Mutation: IE = -212.807 ddG = 37.369
SER Mutation: IE = -215.784 ddG = 34.392
THR Mutation: IE = -213.682 ddG = 36.494
VAL Mutation: IE = -214.887 ddG = 35.289
TRP Mutation: IE = -215.033 ddG = 35.143
TYR Mutation: IE = -218.098 ddG = 32.078

Antibody Residue TRP 62 H
ALA Mutation: IE = -209.035 ddG = 41.141
CYS Mutation: IE = -218.723 ddG = 31.453
ASP Mutation: IE = -209.917 ddG = 40.259
GLU Mutation: IE = -213.415 ddG = 36.761
PHE Mutation: IE = -224.769 ddG = 25.407
GLY Mutation: IE = -214.728 ddG = 35.448
HIS Mutation: IE = -214.887 ddG = 35.289
ILE Mutation: IE = -217.951 ddG = 32.225
LYS Mutation: IE = -204.633 ddG = 45.543
LEU Mutation: IE = -217.429 ddG = 32.747
MET Mutation: IE = -213.521 ddG = 36.655
ASN Mutation: IE = -214.853 ddG = 35.323
PRO Mutation: IE = -210.424 ddG = 39.752
GLN Mutation: IE = -218.444 ddG = 31.732
ARG Mutation: IE = -214.388 ddG = 35.788
SER Mutation: IE = -207.835 ddG = 42.341
THR Mutation: IE = -210.797 ddG = 39.379
VAL Mutation: IE = -217.846 ddG = 32.330
TYR Mutation: IE = -214.632 ddG = 35.544

Antibody Residue ARG 69 H
ALA Mutation: IE = -197.590 ddG = 52.586
CYS Mutation: IE = -200.879 ddG = 49.297
ASP Mutation: IE = -197.980 ddG = 52.196
GLU Mutation: IE = -199.241 ddG = 50.935
PHE Mutation: IE = -202.378 ddG = 47.798
GLY Mutation: IE = -199.027 ddG = 51.149
HIS Mutation: IE = -199.484 ddG = 50.692
ILE Mutation: IE = -199.753 ddG = 50.423
LYS Mutation: IE = -209.657 ddG = 40.519
LEU Mutation: IE = -194.295 ddG = 55.881
MET Mutation: IE = -198.964 ddG = 51.212
ASN Mutation: IE = -197.093 ddG = 53.083
PRO Mutation: IE = -200.486 ddG = 49.690
GLN Mutation: IE = -195.848 ddG = 54.328
SER Mutation: IE = -198.209 ddG = 51.967
THR Mutation: IE = -207.246 ddG = 42.930
VAL Mutation: IE = -201.922 ddG = 48.254
TRP Mutation: IE = -200.575 ddG = 49.601
TYR Mutation: IE = -198.868 ddG = 51.308

Antibody Residue ARG 80 H
ALA Mutation: IE = -207.075 ddG = 43.101
CYS Mutation: IE = -208.827 ddG = 41.349
ASP Mutation: IE = -204.732 ddG = 45.444
GLU Mutation: IE = -204.911 ddG = 45.265
PHE Mutation: IE = -217.228 ddG = 32.948
GLY Mutation: IE = -206.775 ddG = 43.401
HIS Mutation: IE = -210.069 ddG = 40.107
ILE Mutation: IE = -204.164 ddG = 46.012
LYS Mutation: IE = -215.431 ddG = 34.745
LEU Mutation: IE = -206.122 ddG = 44.054
MET Mutation: IE = -203.624 ddG = 46.552
ASN Mutation: IE = -207.755 ddG = 42.421
PRO Mutation: IE = -206.588 ddG = 43.588
GLN Mutation: IE = -206.200 ddG = 43.976
SER Mutation: IE = -210.655 ddG = 39.521
THR Mutation: IE = -207.968 ddG = 42.208
VAL Mutation: IE = -206.468 ddG = 43.708
TRP Mutation: IE = -208.086 ddG = 42.090
TYR Mutation: IE = -217.222 ddG = 32.954

Antibody Residue ASP 122 H
ALA Mutation: IE = -214.899 ddG = 35.277
CYS Mutation: IE = -214.025 ddG = 36.151
GLU Mutation: IE = -215.624 ddG = 34.552
PHE Mutation: IE = -217.552 ddG = 32.624
GLY Mutation: IE = -217.100 ddG = 33.076
HIS Mutation: IE = -217.323 ddG = 32.853
ILE Mutation: IE = -219.669 ddG = 30.507
LYS Mutation: IE = -218.955 ddG = 31.221
LEU Mutation: IE = -219.614 ddG = 30.562
MET Mutation: IE = -219.237 ddG = 30.939
ASN Mutation: IE = -215.731 ddG = 34.445
PRO Mutation: IE = -215.989 ddG = 34.187
GLN Mutation: IE = -224.282 ddG = 25.894
ARG Mutation: IE = -213.841 ddG = 36.335
SER Mutation: IE = -220.180 ddG = 29.996
THR Mutation: IE = -215.636 ddG = 34.540
VAL Mutation: IE = -217.510 ddG = 32.666
TRP Mutation: IE = -216.249 ddG = 33.927
TYR Mutation: IE = -218.648 ddG = 31.528

Antibody Residue ASP 126 H
ALA Mutation: IE = -202.956 ddG = 47.220
CYS Mutation: IE = -206.408 ddG = 43.768
GLU Mutation: IE = -221.132 ddG = 29.044
PHE Mutation: IE = -209.286 ddG = 40.890
GLY Mutation: IE = -204.280 ddG = 45.896
HIS Mutation: IE = -208.101 ddG = 42.075
ILE Mutation: IE = -208.937 ddG = 41.239
LYS Mutation: IE = -209.149 ddG = 41.027
LEU Mutation: IE = -203.396 ddG = 46.780
MET Mutation: IE = -213.416 ddG = 36.760
ASN Mutation: IE = -212.858 ddG = 37.318
PRO Mutation: IE = -208.789 ddG = 41.387
GLN Mutation: IE = -211.295 ddG = 38.881
ARG Mutation: IE = -215.037 ddG = 35.139
SER Mutation: IE = -209.966 ddG = 40.210
THR Mutation: IE = -228.078 ddG = 22.098
VAL Mutation: IE = -208.490 ddG = 41.686
TRP Mutation: IE = -197.121 ddG = 53.055
TYR Mutation: IE = -210.960 ddG = 39.216

Antibody Residue GLU 116 L
ALA Mutation: IE = -170.284 ddG = 79.892
CYS Mutation: IE = -174.729 ddG = 75.447
ASP Mutation: IE = -204.702 ddG = 45.474
PHE Mutation: IE = -177.298 ddG = 72.878
GLY Mutation: IE = -193.811 ddG = 56.365
HIS Mutation: IE = -175.673 ddG = 74.503
ILE Mutation: IE = -176.409 ddG = 73.767
LYS Mutation: IE = -168.904 ddG = 81.272
LEU Mutation: IE = -173.835 ddG = 76.341
MET Mutation: IE = -173.695 ddG = 76.481
ASN Mutation: IE = -175.897 ddG = 74.279
PRO Mutation: IE = -176.243 ddG = 73.933
GLN Mutation: IE = -179.448 ddG = 70.728
ARG Mutation: IE = -173.493 ddG = 76.683
SER Mutation: IE = -170.551 ddG = 79.625
THR Mutation: IE = -175.094 ddG = 75.082
VAL Mutation: IE = -171.448 ddG = 78.728
TRP Mutation: IE = -172.913 ddG = 77.263
TYR Mutation: IE = -174.215 ddG = 75.961
