# Supplementary material for: Developing similarity matrices for antibody-protein binding interactions
Source: PLoS One. 2023 Oct 26;18(10):e0293606. doi: 10.1371/journal.pone.0293606 (PMC10602319; doi:10.1371/journal.pone.0293606)
Supplement: S1 File — is a zip file containing every energy calculated in this analysis. (ZIP) [file pone.0293606.s006.zip › PPI Similarity Matrix Data/aB_amb/3SKJ_Antibody_Mutation_Energies.txt]

3SKJ Results
Wildtype Interaction Energy: -114.544

Antibody Residue SER 36 L
ALA Mutation: IE = -113.634 ddG = 0.910
CYS Mutation: IE = -116.978 ddG = -2.434
ASP Mutation: IE = -118.170 ddG = -3.626
GLU Mutation: IE = -117.790 ddG = -3.246
PHE Mutation: IE = -116.172 ddG = -1.628
GLY Mutation: IE = -115.387 ddG = -0.843
HIS Mutation: IE = -120.088 ddG = -5.544
ILE Mutation: IE = -112.458 ddG = 2.086
LYS Mutation: IE = -116.761 ddG = -2.217
LEU Mutation: IE = -110.990 ddG = 3.554
MET Mutation: IE = -112.859 ddG = 1.685
ASN Mutation: IE = -118.156 ddG = -3.612
PRO Mutation: IE = -115.073 ddG = -0.529
GLN Mutation: IE = -119.377 ddG = -4.833
ARG Mutation: IE = -112.170 ddG = 2.374
THR Mutation: IE = -117.807 ddG = -3.263
VAL Mutation: IE = -114.759 ddG = -0.215
TRP Mutation: IE = -115.254 ddG = -0.710
TYR Mutation: IE = -118.005 ddG = -3.461

Antibody Residue THR 37 L
ALA Mutation: IE = -106.370 ddG = 8.174
CYS Mutation: IE = -110.681 ddG = 3.863
ASP Mutation: IE = -105.311 ddG = 9.233
GLU Mutation: IE = -114.499 ddG = 0.045
PHE Mutation: IE = -112.303 ddG = 2.241
GLY Mutation: IE = -102.852 ddG = 11.692
HIS Mutation: IE = -110.832 ddG = 3.712
ILE Mutation: IE = -107.781 ddG = 6.763
LYS Mutation: IE = -123.695 ddG = -9.151
LEU Mutation: IE = -108.542 ddG = 6.002
MET Mutation: IE = -109.238 ddG = 5.306
ASN Mutation: IE = -108.327 ddG = 6.217
PRO Mutation: IE = -109.391 ddG = 5.153
GLN Mutation: IE = -109.081 ddG = 5.463
ARG Mutation: IE = -121.686 ddG = -7.142
SER Mutation: IE = -111.235 ddG = 3.309
VAL Mutation: IE = -106.861 ddG = 7.683
TRP Mutation: IE = -108.078 ddG = 6.466
TYR Mutation: IE = -111.595 ddG = 2.949

Antibody Residue LYS 56 L
ALA Mutation: IE = -104.206 ddG = 10.338
CYS Mutation: IE = -106.125 ddG = 8.419
ASP Mutation: IE = -97.879 ddG = 16.665
GLU Mutation: IE = -97.990 ddG = 16.554
PHE Mutation: IE = -99.831 ddG = 14.713
GLY Mutation: IE = -104.860 ddG = 9.684
HIS Mutation: IE = -104.745 ddG = 9.799
ILE Mutation: IE = -104.123 ddG = 10.421
LEU Mutation: IE = -100.987 ddG = 13.557
MET Mutation: IE = -101.953 ddG = 12.591
ASN Mutation: IE = -97.610 ddG = 16.934
PRO Mutation: IE = -94.395 ddG = 20.149
GLN Mutation: IE = -105.467 ddG = 9.077
ARG Mutation: IE = -111.174 ddG = 3.370
SER Mutation: IE = -104.060 ddG = 10.484
THR Mutation: IE = -104.547 ddG = 9.997
VAL Mutation: IE = -102.134 ddG = 12.410
TRP Mutation: IE = -99.698 ddG = 14.846
TYR Mutation: IE = -104.448 ddG = 10.096

Antibody Residue SER 109 H
ALA Mutation: IE = -109.597 ddG = 4.947
CYS Mutation: IE = -110.839 ddG = 3.705
ASP Mutation: IE = -108.781 ddG = 5.763
GLU Mutation: IE = -115.913 ddG = -1.369
PHE Mutation: IE = -116.538 ddG = -1.994
GLY Mutation: IE = -107.492 ddG = 7.052
HIS Mutation: IE = -106.855 ddG = 7.689
ILE Mutation: IE = -108.440 ddG = 6.104
LYS Mutation: IE = -108.125 ddG = 6.419
LEU Mutation: IE = -107.591 ddG = 6.953
MET Mutation: IE = -106.496 ddG = 8.048
ASN Mutation: IE = -106.598 ddG = 7.946
PRO Mutation: IE = -108.329 ddG = 6.215
GLN Mutation: IE = -116.237 ddG = -1.693
ARG Mutation: IE = -129.574 ddG = -15.030
THR Mutation: IE = -111.886 ddG = 2.658
VAL Mutation: IE = -109.701 ddG = 4.843
TRP Mutation: IE = -114.854 ddG = -0.310
TYR Mutation: IE = -110.740 ddG = 3.804

Antibody Residue ASP 111A H
ALA Mutation: IE = -111.595 ddG = 2.949
CYS Mutation: IE = -106.167 ddG = 8.377
GLU Mutation: IE = -121.665 ddG = -7.121
PHE Mutation: IE = -102.838 ddG = 11.706
GLY Mutation: IE = -104.660 ddG = 9.884
HIS Mutation: IE = -108.334 ddG = 6.210
ILE Mutation: IE = -105.620 ddG = 8.924
LYS Mutation: IE = -119.091 ddG = -4.547
LEU Mutation: IE = -107.655 ddG = 6.889
MET Mutation: IE = -108.846 ddG = 5.698
ASN Mutation: IE = -110.380 ddG = 4.164
PRO Mutation: IE = -103.030 ddG = 11.514
GLN Mutation: IE = -111.573 ddG = 2.971
ARG Mutation: IE = -117.898 ddG = -3.354
SER Mutation: IE = -107.957 ddG = 6.587
THR Mutation: IE = -115.120 ddG = -0.576
VAL Mutation: IE = -113.562 ddG = 0.982
TRP Mutation: IE = -107.008 ddG = 7.536
TYR Mutation: IE = -104.023 ddG = 10.521

Antibody Residue VAL 111C H
ALA Mutation: IE = -110.743 ddG = 3.801
CYS Mutation: IE = -113.823 ddG = 0.721
ASP Mutation: IE = -115.363 ddG = -0.819
GLU Mutation: IE = -112.212 ddG = 2.332
PHE Mutation: IE = -111.304 ddG = 3.240
GLY Mutation: IE = -106.077 ddG = 8.467
HIS Mutation: IE = -108.251 ddG = 6.293
ILE Mutation: IE = -115.806 ddG = -1.262
LYS Mutation: IE = -115.628 ddG = -1.084
LEU Mutation: IE = -116.238 ddG = -1.694
MET Mutation: IE = -109.599 ddG = 4.945
ASN Mutation: IE = -117.493 ddG = -2.949
PRO Mutation: IE = -118.689 ddG = -4.145
GLN Mutation: IE = -113.569 ddG = 0.975
ARG Mutation: IE = -115.086 ddG = -0.542
SER Mutation: IE = -116.164 ddG = -1.620
THR Mutation: IE = -108.212 ddG = 6.332
TRP Mutation: IE = -114.544 ddG = -0.000
TYR Mutation: IE = -111.827 ddG = 2.717

Antibody Residue ALA 111D H
CYS Mutation: IE = -112.410 ddG = 2.134
ASP Mutation: IE = -123.677 ddG = -9.133
GLU Mutation: IE = -129.795 ddG = -15.251
PHE Mutation: IE = -109.112 ddG = 5.432
GLY Mutation: IE = -114.834 ddG = -0.290
HIS Mutation: IE = -111.662 ddG = 2.882
ILE Mutation: IE = -108.140 ddG = 6.404
LYS Mutation: IE = -114.400 ddG = 0.144
LEU Mutation: IE = -107.994 ddG = 6.550
MET Mutation: IE = -105.817 ddG = 8.727
ASN Mutation: IE = -111.276 ddG = 3.268
PRO Mutation: IE = -113.883 ddG = 0.661
GLN Mutation: IE = -109.644 ddG = 4.900
ARG Mutation: IE = -124.078 ddG = -9.534
SER Mutation: IE = -119.838 ddG = -5.294
THR Mutation: IE = -113.833 ddG = 0.711
VAL Mutation: IE = -114.666 ddG = -0.122
TRP Mutation: IE = -121.038 ddG = -6.494
TYR Mutation: IE = -105.777 ddG = 8.767
