# Supplementary material for: Developing similarity matrices for antibody-protein binding interactions
Source: PLoS One. 2023 Oct 26;18(10):e0293606. doi: 10.1371/journal.pone.0293606 (PMC10602319; doi:10.1371/journal.pone.0293606)
Supplement: S1 File — is a zip file containing every energy calculated in this analysis. (ZIP) [file pone.0293606.s006.zip › PPI Similarity Matrix Data/aB_amb/3SM5_Antibody_Mutation_Energies.txt]

3SM5 Results
Wildtype Interaction Energy: -141.375

Antibody Residue VAL 111C I
ALA Mutation: IE = -134.658 ddG = 6.717
CYS Mutation: IE = -137.241 ddG = 4.134
ASP Mutation: IE = -142.005 ddG = -0.630
GLU Mutation: IE = -136.093 ddG = 5.282
PHE Mutation: IE = -137.933 ddG = 3.442
GLY Mutation: IE = -133.344 ddG = 8.031
HIS Mutation: IE = -142.469 ddG = -1.094
ILE Mutation: IE = -138.167 ddG = 3.208
LYS Mutation: IE = -148.512 ddG = -7.137
LEU Mutation: IE = -137.732 ddG = 3.643
MET Mutation: IE = -138.053 ddG = 3.322
ASN Mutation: IE = -142.663 ddG = -1.288
PRO Mutation: IE = -134.295 ddG = 7.080
GLN Mutation: IE = -143.229 ddG = -1.854
ARG Mutation: IE = -151.258 ddG = -9.883
SER Mutation: IE = -139.162 ddG = 2.213
THR Mutation: IE = -139.135 ddG = 2.240
TRP Mutation: IE = -141.229 ddG = 0.146
TYR Mutation: IE = -139.262 ddG = 2.113

Antibody Residue ASP 112C I
ALA Mutation: IE = -111.531 ddG = 29.844
CYS Mutation: IE = -111.330 ddG = 30.045
GLU Mutation: IE = -122.937 ddG = 18.438
PHE Mutation: IE = -117.244 ddG = 24.131
GLY Mutation: IE = -109.157 ddG = 32.218
HIS Mutation: IE = -112.563 ddG = 28.812
ILE Mutation: IE = -111.381 ddG = 29.994
LYS Mutation: IE = -114.309 ddG = 27.066
LEU Mutation: IE = -115.348 ddG = 26.027
MET Mutation: IE = -112.705 ddG = 28.670
ASN Mutation: IE = -117.248 ddG = 24.127
PRO Mutation: IE = -112.815 ddG = 28.560
GLN Mutation: IE = -114.658 ddG = 26.717
ARG Mutation: IE = -109.574 ddG = 31.801
SER Mutation: IE = -112.946 ddG = 28.429
THR Mutation: IE = -109.683 ddG = 31.692
VAL Mutation: IE = -112.634 ddG = 28.741
TRP Mutation: IE = -113.702 ddG = 27.673
TYR Mutation: IE = -114.833 ddG = 26.542

Antibody Residue TYR 112A I
ALA Mutation: IE = -130.224 ddG = 11.151
CYS Mutation: IE = -130.969 ddG = 10.406
ASP Mutation: IE = -131.806 ddG = 9.569
GLU Mutation: IE = -132.501 ddG = 8.874
PHE Mutation: IE = -134.621 ddG = 6.754
GLY Mutation: IE = -129.807 ddG = 11.568
HIS Mutation: IE = -135.516 ddG = 5.859
ILE Mutation: IE = -129.379 ddG = 11.996
LYS Mutation: IE = -137.049 ddG = 4.326
LEU Mutation: IE = -132.966 ddG = 8.409
MET Mutation: IE = -132.884 ddG = 8.491
ASN Mutation: IE = -136.976 ddG = 4.399
PRO Mutation: IE = -133.279 ddG = 8.096
GLN Mutation: IE = -135.871 ddG = 5.504
ARG Mutation: IE = -138.197 ddG = 3.178
SER Mutation: IE = -130.441 ddG = 10.934
THR Mutation: IE = -131.890 ddG = 9.485
VAL Mutation: IE = -132.756 ddG = 8.619
TRP Mutation: IE = 109.679 ddG = 251.054

Antibody Residue ASP 1027 M
ALA Mutation: IE = -127.658 ddG = 13.717
CYS Mutation: IE = -130.083 ddG = 11.292
GLU Mutation: IE = -126.030 ddG = 15.345
PHE Mutation: IE = -130.143 ddG = 11.232
GLY Mutation: IE = -128.402 ddG = 12.973
HIS Mutation: IE = -129.385 ddG = 11.990
ILE Mutation: IE = -129.630 ddG = 11.745
LYS Mutation: IE = -127.736 ddG = 13.639
LEU Mutation: IE = -128.647 ddG = 12.728
MET Mutation: IE = -124.022 ddG = 17.353
ASN Mutation: IE = -129.711 ddG = 11.664
PRO Mutation: IE = -128.308 ddG = 13.067
GLN Mutation: IE = -130.034 ddG = 11.341
ARG Mutation: IE = -126.237 ddG = 15.138
SER Mutation: IE = -128.206 ddG = 13.169
THR Mutation: IE = -130.619 ddG = 10.756
VAL Mutation: IE = -131.077 ddG = 10.298
TRP Mutation: IE = -127.411 ddG = 13.964
TYR Mutation: IE = -132.261 ddG = 9.114

Antibody Residue ARG 1036 M
ALA Mutation: IE = -112.236 ddG = 29.139
CYS Mutation: IE = -113.368 ddG = 28.007
ASP Mutation: IE = -114.910 ddG = 26.465
GLU Mutation: IE = -124.679 ddG = 16.696
PHE Mutation: IE = -116.836 ddG = 24.539
GLY Mutation: IE = -111.973 ddG = 29.402
HIS Mutation: IE = -112.443 ddG = 28.932
ILE Mutation: IE = -113.155 ddG = 28.220
LYS Mutation: IE = -124.425 ddG = 16.950
LEU Mutation: IE = -115.360 ddG = 26.015
MET Mutation: IE = -114.780 ddG = 26.595
ASN Mutation: IE = -113.895 ddG = 27.480
PRO Mutation: IE = -116.736 ddG = 24.639
GLN Mutation: IE = -115.446 ddG = 25.929
SER Mutation: IE = -112.428 ddG = 28.947
THR Mutation: IE = -113.947 ddG = 27.428
VAL Mutation: IE = -113.411 ddG = 27.964
TRP Mutation: IE = -117.477 ddG = 23.898
TYR Mutation: IE = -117.989 ddG = 23.386

Antibody Residue SER 1109 M
ALA Mutation: IE = -130.689 ddG = 10.686
CYS Mutation: IE = -135.835 ddG = 5.540
ASP Mutation: IE = -140.363 ddG = 1.012
GLU Mutation: IE = -138.901 ddG = 2.474
PHE Mutation: IE = -134.282 ddG = 7.093
GLY Mutation: IE = -132.017 ddG = 9.358
HIS Mutation: IE = -136.284 ddG = 5.091
ILE Mutation: IE = -135.883 ddG = 5.492
LYS Mutation: IE = -148.762 ddG = -7.387
LEU Mutation: IE = -134.529 ddG = 6.846
MET Mutation: IE = -132.638 ddG = 8.737
ASN Mutation: IE = -138.981 ddG = 2.394
PRO Mutation: IE = -133.114 ddG = 8.261
GLN Mutation: IE = -138.882 ddG = 2.493
ARG Mutation: IE = -163.599 ddG = -22.224
THR Mutation: IE = -134.602 ddG = 6.773
VAL Mutation: IE = -134.435 ddG = 6.940
TRP Mutation: IE = -134.682 ddG = 6.693
TYR Mutation: IE = -132.957 ddG = 8.418

Antibody Residue ASP 1114 M
ALA Mutation: IE = -129.536 ddG = 11.839
CYS Mutation: IE = -123.209 ddG = 18.166
GLU Mutation: IE = -132.527 ddG = 8.848
PHE Mutation: IE = -130.621 ddG = 10.754
GLY Mutation: IE = -131.319 ddG = 10.056
HIS Mutation: IE = -130.271 ddG = 11.104
ILE Mutation: IE = -127.551 ddG = 13.824
LYS Mutation: IE = -119.829 ddG = 21.546
LEU Mutation: IE = -127.853 ddG = 13.522
MET Mutation: IE = -127.747 ddG = 13.628
ASN Mutation: IE = -127.520 ddG = 13.855
PRO Mutation: IE = -125.383 ddG = 15.992
GLN Mutation: IE = -131.428 ddG = 9.947
ARG Mutation: IE = -121.000 ddG = 20.375
SER Mutation: IE = -126.174 ddG = 15.201
THR Mutation: IE = -124.602 ddG = 16.773
VAL Mutation: IE = -126.041 ddG = 15.334
TRP Mutation: IE = -132.433 ddG = 8.942
TYR Mutation: IE = -130.869 ddG = 10.506
