# Supplementary material for: Developing similarity matrices for antibody-protein binding interactions
Source: PLoS One. 2023 Oct 26;18(10):e0293606. doi: 10.1371/journal.pone.0293606 (PMC10602319; doi:10.1371/journal.pone.0293606)
Supplement: S1 File — is a zip file containing every energy calculated in this analysis. (ZIP) [file pone.0293606.s006.zip › PPI Similarity Matrix Data/aB_amb/3SOB_Antibody_Mutation_Energies.txt]

3SOB Results
Wildtype Interaction Energy: -135.461

Antibody Residue ASP 28 L
ALA Mutation: IE = -124.626 ddG = 10.835
CYS Mutation: IE = -125.281 ddG = 10.180
GLU Mutation: IE = -131.860 ddG = 3.601
PHE Mutation: IE = -119.080 ddG = 16.381
GLY Mutation: IE = -124.078 ddG = 11.383
HIS Mutation: IE = -126.106 ddG = 9.355
ILE Mutation: IE = -125.974 ddG = 9.487
LYS Mutation: IE = -125.558 ddG = 9.903
LEU Mutation: IE = -127.123 ddG = 8.338
MET Mutation: IE = -128.180 ddG = 7.281
ASN Mutation: IE = -127.030 ddG = 8.431
PRO Mutation: IE = -127.882 ddG = 7.579
GLN Mutation: IE = -130.804 ddG = 4.657
ARG Mutation: IE = -125.555 ddG = 9.906
SER Mutation: IE = -126.408 ddG = 9.053
THR Mutation: IE = -124.713 ddG = 10.748
VAL Mutation: IE = -122.367 ddG = 13.094
TRP Mutation: IE = -118.953 ddG = 16.508
TYR Mutation: IE = -118.214 ddG = 17.247

Antibody Residue ASN 36 H
ALA Mutation: IE = -127.360 ddG = 8.101
CYS Mutation: IE = -128.021 ddG = 7.440
ASP Mutation: IE = -127.541 ddG = 7.920
GLU Mutation: IE = -125.866 ddG = 9.595
PHE Mutation: IE = -129.035 ddG = 6.426
GLY Mutation: IE = -127.850 ddG = 7.611
HIS Mutation: IE = -129.282 ddG = 6.179
ILE Mutation: IE = -128.044 ddG = 7.417
LYS Mutation: IE = -131.194 ddG = 4.267
LEU Mutation: IE = -129.504 ddG = 5.957
MET Mutation: IE = -129.949 ddG = 5.512
PRO Mutation: IE = -129.754 ddG = 5.707
GLN Mutation: IE = -132.171 ddG = 3.290
ARG Mutation: IE = -128.624 ddG = 6.837
SER Mutation: IE = -128.170 ddG = 7.291
THR Mutation: IE = -129.679 ddG = 5.782
VAL Mutation: IE = -127.920 ddG = 7.541
TRP Mutation: IE = -125.009 ddG = 10.452
TYR Mutation: IE = -129.598 ddG = 5.863

Antibody Residue TYR 59 H
ALA Mutation: IE = -133.072 ddG = 2.389
CYS Mutation: IE = -131.487 ddG = 3.974
ASP Mutation: IE = -130.790 ddG = 4.671
GLU Mutation: IE = -127.188 ddG = 8.273
PHE Mutation: IE = -124.930 ddG = 10.531
GLY Mutation: IE = -130.750 ddG = 4.711
HIS Mutation: IE = -135.475 ddG = -0.014
ILE Mutation: IE = -132.035 ddG = 3.426
LYS Mutation: IE = -130.577 ddG = 4.884
LEU Mutation: IE = -129.624 ddG = 5.837
MET Mutation: IE = -136.300 ddG = -0.839
ASN Mutation: IE = -135.544 ddG = -0.083
PRO Mutation: IE = -133.893 ddG = 1.568
GLN Mutation: IE = -128.623 ddG = 6.838
ARG Mutation: IE = -136.851 ddG = -1.390
SER Mutation: IE = -134.444 ddG = 1.017
THR Mutation: IE = -131.962 ddG = 3.499
VAL Mutation: IE = -132.003 ddG = 3.458
TRP Mutation: IE = -136.469 ddG = -1.008

Antibody Residue TYR 64 H
ALA Mutation: IE = -131.794 ddG = 3.667
CYS Mutation: IE = -130.746 ddG = 4.715
ASP Mutation: IE = -137.462 ddG = -2.001
GLU Mutation: IE = -134.395 ddG = 1.066
PHE Mutation: IE = -134.745 ddG = 0.716
GLY Mutation: IE = -128.830 ddG = 6.631
HIS Mutation: IE = -135.510 ddG = -0.049
ILE Mutation: IE = -132.342 ddG = 3.119
LYS Mutation: IE = -130.751 ddG = 4.710
LEU Mutation: IE = -127.707 ddG = 7.754
MET Mutation: IE = -132.765 ddG = 2.696
ASN Mutation: IE = -134.372 ddG = 1.089
PRO Mutation: IE = -127.085 ddG = 8.376
GLN Mutation: IE = -136.556 ddG = -1.095
ARG Mutation: IE = -135.649 ddG = -0.188
SER Mutation: IE = -133.696 ddG = 1.765
THR Mutation: IE = -134.458 ddG = 1.003
VAL Mutation: IE = -133.927 ddG = 1.534
TRP Mutation: IE = -132.102 ddG = 3.359

Antibody Residue ASN 111A H
ALA Mutation: IE = -122.883 ddG = 12.578
CYS Mutation: IE = -124.121 ddG = 11.340
ASP Mutation: IE = -124.555 ddG = 10.906
GLU Mutation: IE = -129.356 ddG = 6.105
PHE Mutation: IE = -123.531 ddG = 11.930
GLY Mutation: IE = -121.253 ddG = 14.208
HIS Mutation: IE = -126.555 ddG = 8.906
ILE Mutation: IE = -128.439 ddG = 7.022
LYS Mutation: IE = -128.590 ddG = 6.871
LEU Mutation: IE = -129.317 ddG = 6.144
MET Mutation: IE = -121.201 ddG = 14.260
PRO Mutation: IE = -127.290 ddG = 8.171
GLN Mutation: IE = -125.869 ddG = 9.592
ARG Mutation: IE = -138.638 ddG = -3.177
SER Mutation: IE = -123.091 ddG = 12.370
THR Mutation: IE = -126.127 ddG = 9.334
VAL Mutation: IE = -128.532 ddG = 6.929
TRP Mutation: IE = 288.051 ddG = 423.512
TYR Mutation: IE = -126.080 ddG = 9.381

Antibody Residue VAL 111C H
ALA Mutation: IE = -133.920 ddG = 1.541
CYS Mutation: IE = -132.404 ddG = 3.057
ASP Mutation: IE = -139.908 ddG = -4.447
GLU Mutation: IE = -134.770 ddG = 0.691
PHE Mutation: IE = -137.196 ddG = -1.735
GLY Mutation: IE = -131.754 ddG = 3.707
HIS Mutation: IE = -125.435 ddG = 10.026
ILE Mutation: IE = -136.223 ddG = -0.762
LYS Mutation: IE = -152.217 ddG = -16.756
LEU Mutation: IE = -133.804 ddG = 1.657
MET Mutation: IE = -135.916 ddG = -0.455
ASN Mutation: IE = -135.350 ddG = 0.111
PRO Mutation: IE = -134.564 ddG = 0.897
GLN Mutation: IE = -141.785 ddG = -6.324
ARG Mutation: IE = -156.155 ddG = -20.694
SER Mutation: IE = -136.819 ddG = -1.358
THR Mutation: IE = -134.826 ddG = 0.635
TRP Mutation: IE = -127.465 ddG = 7.996
TYR Mutation: IE = -130.448 ddG = 5.013

Antibody Residue LYS 112C H
ALA Mutation: IE = -113.057 ddG = 22.404
CYS Mutation: IE = -113.094 ddG = 22.367
ASP Mutation: IE = -116.401 ddG = 19.060
GLU Mutation: IE = -111.455 ddG = 24.006
PHE Mutation: IE = -117.040 ddG = 18.421
GLY Mutation: IE = -113.406 ddG = 22.055
HIS Mutation: IE = -117.683 ddG = 17.778
ILE Mutation: IE = -114.754 ddG = 20.707
LEU Mutation: IE = -114.394 ddG = 21.067
MET Mutation: IE = -114.047 ddG = 21.414
ASN Mutation: IE = -118.029 ddG = 17.432
PRO Mutation: IE = -112.337 ddG = 23.124
GLN Mutation: IE = -116.951 ddG = 18.510
ARG Mutation: IE = -124.289 ddG = 11.172
SER Mutation: IE = -115.164 ddG = 20.297
THR Mutation: IE = -113.606 ddG = 21.855
VAL Mutation: IE = -113.798 ddG = 21.663
TRP Mutation: IE = -118.022 ddG = 17.439
TYR Mutation: IE = -116.325 ddG = 19.136
