# Supplementary material for: Developing similarity matrices for antibody-protein binding interactions
Source: PLoS One. 2023 Oct 26;18(10):e0293606. doi: 10.1371/journal.pone.0293606 (PMC10602319; doi:10.1371/journal.pone.0293606)
Supplement: S1 File — is a zip file containing every energy calculated in this analysis. (ZIP) [file pone.0293606.s006.zip › PPI Similarity Matrix Data/aB_amb/3SQO_Antibody_Mutation_Energies.txt]

3SQO Results
Wildtype Interaction Energy: -137.918

Antibody Residue SER 36 L
ALA Mutation: IE = -113.683 ddG = 24.235
CYS Mutation: IE = -116.737 ddG = 21.181
ASP Mutation: IE = -116.955 ddG = 20.963
GLU Mutation: IE = -116.311 ddG = 21.607
PHE Mutation: IE = -117.876 ddG = 20.042
GLY Mutation: IE = -116.829 ddG = 21.089
HIS Mutation: IE = -109.792 ddG = 28.126
ILE Mutation: IE = -112.274 ddG = 25.644
LYS Mutation: IE = -134.731 ddG = 3.187
LEU Mutation: IE = -116.660 ddG = 21.258
MET Mutation: IE = -115.180 ddG = 22.738
ASN Mutation: IE = -126.246 ddG = 11.672
PRO Mutation: IE = -114.046 ddG = 23.872
GLN Mutation: IE = -123.319 ddG = 14.599
ARG Mutation: IE = -124.618 ddG = 13.300
THR Mutation: IE = -121.486 ddG = 16.432
VAL Mutation: IE = -116.768 ddG = 21.150
TRP Mutation: IE = -121.340 ddG = 16.578
TYR Mutation: IE = -120.165 ddG = 17.753

Antibody Residue GLU 55 H
ALA Mutation: IE = -108.327 ddG = 29.591
CYS Mutation: IE = -110.393 ddG = 27.525
ASP Mutation: IE = -110.393 ddG = 27.525
PHE Mutation: IE = -111.146 ddG = 26.772
GLY Mutation: IE = -113.060 ddG = 24.858
HIS Mutation: IE = -110.856 ddG = 27.062
ILE Mutation: IE = -110.670 ddG = 27.248
LYS Mutation: IE = -111.289 ddG = 26.629
LEU Mutation: IE = -108.915 ddG = 29.003
MET Mutation: IE = -112.888 ddG = 25.030
ASN Mutation: IE = -110.396 ddG = 27.522
PRO Mutation: IE = -108.716 ddG = 29.202
GLN Mutation: IE = -112.139 ddG = 25.779
ARG Mutation: IE = -110.218 ddG = 27.700
SER Mutation: IE = -112.444 ddG = 25.474
THR Mutation: IE = -109.812 ddG = 28.106
VAL Mutation: IE = -111.587 ddG = 26.331
TRP Mutation: IE = -113.080 ddG = 24.838
TYR Mutation: IE = -112.737 ddG = 25.181

Antibody Residue ARG 64 H
ALA Mutation: IE = -109.776 ddG = 28.142
CYS Mutation: IE = -104.531 ddG = 33.387
ASP Mutation: IE = -108.083 ddG = 29.835
GLU Mutation: IE = -108.108 ddG = 29.810
PHE Mutation: IE = -102.914 ddG = 35.004
GLY Mutation: IE = -106.511 ddG = 31.407
HIS Mutation: IE = -109.704 ddG = 28.214
ILE Mutation: IE = -108.512 ddG = 29.406
LYS Mutation: IE = -109.099 ddG = 28.819
LEU Mutation: IE = -107.645 ddG = 30.273
MET Mutation: IE = -107.657 ddG = 30.261
ASN Mutation: IE = -108.600 ddG = 29.318
PRO Mutation: IE = -105.819 ddG = 32.099
GLN Mutation: IE = -107.712 ddG = 30.206
SER Mutation: IE = -105.567 ddG = 32.351
THR Mutation: IE = -108.024 ddG = 29.894
VAL Mutation: IE = -108.949 ddG = 28.969
TRP Mutation: IE = -105.287 ddG = 32.631
TYR Mutation: IE = -107.099 ddG = 30.819

Antibody Residue ARG 107 L
ALA Mutation: IE = -118.619 ddG = 19.299
CYS Mutation: IE = -118.685 ddG = 19.233
ASP Mutation: IE = -119.025 ddG = 18.893
GLU Mutation: IE = -113.469 ddG = 24.449
PHE Mutation: IE = -115.576 ddG = 22.342
GLY Mutation: IE = -117.566 ddG = 20.352
HIS Mutation: IE = -122.474 ddG = 15.444
ILE Mutation: IE = -116.325 ddG = 21.593
LYS Mutation: IE = -115.837 ddG = 22.081
