# Supplementary material for: Developing similarity matrices for antibody-protein binding interactions
Source: PLoS One. 2023 Oct 26;18(10):e0293606. doi: 10.1371/journal.pone.0293606 (PMC10602319; doi:10.1371/journal.pone.0293606)
Supplement: S1 File — is a zip file containing every energy calculated in this analysis. (ZIP) [file pone.0293606.s006.zip › PPI Similarity Matrix Data/aB_amb/3STB_Antibody_Mutation_Energies.txt]

3STB Results
Wildtype Interaction Energy: -192.906

Antibody Residue VAL 2 A
ALA Mutation: IE = -179.657 ddG = 13.249
CYS Mutation: IE = -190.940 ddG = 1.966
ASP Mutation: IE = -178.483 ddG = 14.423
GLU Mutation: IE = -180.875 ddG = 12.031
PHE Mutation: IE = -180.376 ddG = 12.530
GLY Mutation: IE = -179.794 ddG = 13.112
HIS Mutation: IE = -180.224 ddG = 12.682
ILE Mutation: IE = -188.976 ddG = 3.930
LYS Mutation: IE = -188.224 ddG = 4.682
LEU Mutation: IE = -180.829 ddG = 12.077
MET Mutation: IE = -191.363 ddG = 1.543
ASN Mutation: IE = -181.012 ddG = 11.894
PRO Mutation: IE = -190.234 ddG = 2.672
GLN Mutation: IE = -189.461 ddG = 3.445
ARG Mutation: IE = -181.556 ddG = 11.350
SER Mutation: IE = -180.099 ddG = 12.807
THR Mutation: IE = -187.796 ddG = 5.110
TRP Mutation: IE = -181.824 ddG = 11.082
TYR Mutation: IE = -181.440 ddG = 11.466

Antibody Residue ARG 28 A
ALA Mutation: IE = -158.709 ddG = 34.197
CYS Mutation: IE = -169.849 ddG = 23.057
ASP Mutation: IE = -165.372 ddG = 27.534
GLU Mutation: IE = -164.233 ddG = 28.673
PHE Mutation: IE = -170.058 ddG = 22.848
GLY Mutation: IE = -158.445 ddG = 34.461
HIS Mutation: IE = -167.210 ddG = 25.696
ILE Mutation: IE = -169.470 ddG = 23.436
LYS Mutation: IE = -183.506 ddG = 9.400
LEU Mutation: IE = -169.741 ddG = 23.165
MET Mutation: IE = -158.981 ddG = 33.925
ASN Mutation: IE = -170.756 ddG = 22.150
PRO Mutation: IE = -166.060 ddG = 26.846
GLN Mutation: IE = -167.279 ddG = 25.627
SER Mutation: IE = -158.167 ddG = 34.739
THR Mutation: IE = -159.548 ddG = 33.358
VAL Mutation: IE = -161.063 ddG = 31.843
TRP Mutation: IE = -168.692 ddG = 24.214
TYR Mutation: IE = -167.827 ddG = 25.079

Antibody Residue GLU 49 A
ALA Mutation: IE = -181.327 ddG = 11.579
CYS Mutation: IE = -181.082 ddG = 11.824
ASP Mutation: IE = -183.173 ddG = 9.733
PHE Mutation: IE = -179.201 ddG = 13.705
GLY Mutation: IE = -175.309 ddG = 17.597
HIS Mutation: IE = -177.043 ddG = 15.863
ILE Mutation: IE = -174.723 ddG = 18.183
LYS Mutation: IE = -175.917 ddG = 16.989
LEU Mutation: IE = -178.051 ddG = 14.855
MET Mutation: IE = -179.845 ddG = 13.061
ASN Mutation: IE = -175.062 ddG = 17.844
PRO Mutation: IE = -179.051 ddG = 13.855
GLN Mutation: IE = -181.898 ddG = 11.008
ARG Mutation: IE = -176.100 ddG = 16.806
SER Mutation: IE = -179.581 ddG = 13.325
THR Mutation: IE = -174.965 ddG = 17.941
VAL Mutation: IE = -176.354 ddG = 16.552
TRP Mutation: IE = -182.641 ddG = 10.265
TYR Mutation: IE = -173.488 ddG = 19.418

Antibody Residue ARG 58 A
ALA Mutation: IE = -171.634 ddG = 21.272
CYS Mutation: IE = -171.788 ddG = 21.118
ASP Mutation: IE = -169.708 ddG = 23.198
GLU Mutation: IE = -171.983 ddG = 20.923
PHE Mutation: IE = -173.974 ddG = 18.932
GLY Mutation: IE = -171.413 ddG = 21.493
HIS Mutation: IE = -172.760 ddG = 20.146
ILE Mutation: IE = -173.381 ddG = 19.525
LYS Mutation: IE = -175.768 ddG = 17.138
LEU Mutation: IE = -172.611 ddG = 20.295
MET Mutation: IE = -171.983 ddG = 20.923
ASN Mutation: IE = -171.639 ddG = 21.267
PRO Mutation: IE = -170.422 ddG = 22.484
GLN Mutation: IE = -171.817 ddG = 21.089
SER Mutation: IE = -171.327 ddG = 21.579
THR Mutation: IE = -171.788 ddG = 21.118
VAL Mutation: IE = -172.175 ddG = 20.731
TRP Mutation: IE = -176.288 ddG = 16.618
TYR Mutation: IE = -173.783 ddG = 19.123

Antibody Residue ASP 107 A
ALA Mutation: IE = -163.606 ddG = 29.300
CYS Mutation: IE = -160.240 ddG = 32.666
GLU Mutation: IE = -187.420 ddG = 5.486
PHE Mutation: IE = -161.015 ddG = 31.891
GLY Mutation: IE = -162.025 ddG = 30.881
HIS Mutation: IE = -172.709 ddG = 20.197
ILE Mutation: IE = -160.443 ddG = 32.463
LYS Mutation: IE = -161.896 ddG = 31.010
LEU Mutation: IE = -172.194 ddG = 20.712
MET Mutation: IE = -161.617 ddG = 31.289
ASN Mutation: IE = -170.049 ddG = 22.857
PRO Mutation: IE = -168.473 ddG = 24.433
GLN Mutation: IE = -169.617 ddG = 23.289
ARG Mutation: IE = -162.501 ddG = 30.405
SER Mutation: IE = -162.918 ddG = 29.988
THR Mutation: IE = -161.182 ddG = 31.724
VAL Mutation: IE = -160.016 ddG = 32.890
TRP Mutation: IE = -166.827 ddG = 26.079
TYR Mutation: IE = -158.808 ddG = 34.098

Antibody Residue ARG 108 A
ALA Mutation: IE = -163.835 ddG = 29.071
CYS Mutation: IE = -163.346 ddG = 29.560
ASP Mutation: IE = -160.167 ddG = 32.739
GLU Mutation: IE = -184.452 ddG = 8.454
PHE Mutation: IE = -169.723 ddG = 23.183
GLY Mutation: IE = -155.420 ddG = 37.486
HIS Mutation: IE = -161.479 ddG = 31.427
ILE Mutation: IE = -163.124 ddG = 29.782
LYS Mutation: IE = -162.696 ddG = 30.210
LEU Mutation: IE = -165.573 ddG = 27.333
MET Mutation: IE = -163.039 ddG = 29.867
ASN Mutation: IE = -169.564 ddG = 23.342
PRO Mutation: IE = -160.344 ddG = 32.562
GLN Mutation: IE = -155.415 ddG = 37.491
SER Mutation: IE = -156.820 ddG = 36.086
THR Mutation: IE = -163.055 ddG = 29.851
VAL Mutation: IE = -162.759 ddG = 30.147
TRP Mutation: IE = -165.918 ddG = 26.988
TYR Mutation: IE = -161.178 ddG = 31.728

Antibody Residue PHE 109 A
ALA Mutation: IE = -182.157 ddG = 10.749
CYS Mutation: IE = -176.165 ddG = 16.741
ASP Mutation: IE = -186.154 ddG = 6.752
GLU Mutation: IE = -186.474 ddG = 6.432
GLY Mutation: IE = -179.476 ddG = 13.430
HIS Mutation: IE = -177.850 ddG = 15.056
ILE Mutation: IE = -176.144 ddG = 16.762
LYS Mutation: IE = -179.981 ddG = 12.925
LEU Mutation: IE = -175.438 ddG = 17.468
MET Mutation: IE = -177.150 ddG = 15.756
ASN Mutation: IE = -177.370 ddG = 15.536
PRO Mutation: IE = -171.431 ddG = 21.475
GLN Mutation: IE = -173.510 ddG = 19.396
ARG Mutation: IE = -179.532 ddG = 13.374
SER Mutation: IE = -178.868 ddG = 14.038
THR Mutation: IE = -176.437 ddG = 16.469
VAL Mutation: IE = -175.097 ddG = 17.809
TRP Mutation: IE = -177.433 ddG = 15.473
TYR Mutation: IE = -180.410 ddG = 12.496
