# Supplementary material for: Developing similarity matrices for antibody-protein binding interactions
Source: PLoS One. 2023 Oct 26;18(10):e0293606. doi: 10.1371/journal.pone.0293606 (PMC10602319; doi:10.1371/journal.pone.0293606)
Supplement: S1 File — is a zip file containing every energy calculated in this analysis. (ZIP) [file pone.0293606.s006.zip › PPI Similarity Matrix Data/aB_amb/3TJE_Antibody_Mutation_Energies.txt]

3TJE Results
Wildtype Interaction Energy: -152.223

Antibody Residue ARG 36 L
ALA Mutation: IE = -132.692 ddG = 19.531
CYS Mutation: IE = -134.081 ddG = 18.142
ASP Mutation: IE = -134.124 ddG = 18.099
GLU Mutation: IE = -134.960 ddG = 17.263
PHE Mutation: IE = -134.840 ddG = 17.383
GLY Mutation: IE = -133.255 ddG = 18.968
HIS Mutation: IE = -134.816 ddG = 17.407
ILE Mutation: IE = -129.964 ddG = 22.259
LYS Mutation: IE = -135.252 ddG = 16.971
LEU Mutation: IE = -136.352 ddG = 15.871
MET Mutation: IE = -130.125 ddG = 22.098
ASN Mutation: IE = -133.677 ddG = 18.546
PRO Mutation: IE = -131.729 ddG = 20.494
GLN Mutation: IE = -134.931 ddG = 17.292
SER Mutation: IE = -133.922 ddG = 18.301
THR Mutation: IE = -134.305 ddG = 17.918
VAL Mutation: IE = -133.521 ddG = 18.702
TRP Mutation: IE = -124.981 ddG = 27.242
TYR Mutation: IE = -134.120 ddG = 18.103

Antibody Residue TYR 38 H
ALA Mutation: IE = -135.474 ddG = 16.749
CYS Mutation: IE = -137.596 ddG = 14.627
ASP Mutation: IE = -143.051 ddG = 9.172
GLU Mutation: IE = -138.142 ddG = 14.081
PHE Mutation: IE = -136.187 ddG = 16.036
GLY Mutation: IE = -134.836 ddG = 17.387
HIS Mutation: IE = -134.435 ddG = 17.788
ILE Mutation: IE = -140.004 ddG = 12.219
LYS Mutation: IE = -125.534 ddG = 26.689
LEU Mutation: IE = -135.916 ddG = 16.307
MET Mutation: IE = -139.776 ddG = 12.447
ASN Mutation: IE = -135.670 ddG = 16.553
PRO Mutation: IE = -133.723 ddG = 18.500
GLN Mutation: IE = -132.153 ddG = 20.070
ARG Mutation: IE = -134.800 ddG = 17.423
SER Mutation: IE = -136.562 ddG = 15.661
THR Mutation: IE = -137.170 ddG = 15.053
VAL Mutation: IE = -136.162 ddG = 16.061
TRP Mutation: IE = -134.476 ddG = 17.747

Antibody Residue ARG 59 H
ALA Mutation: IE = -128.531 ddG = 23.692
CYS Mutation: IE = -128.465 ddG = 23.758
ASP Mutation: IE = -125.996 ddG = 26.227
GLU Mutation: IE = -131.275 ddG = 20.948
PHE Mutation: IE = -124.172 ddG = 28.051
GLY Mutation: IE = -128.153 ddG = 24.070
HIS Mutation: IE = -121.834 ddG = 30.389
ILE Mutation: IE = -127.711 ddG = 24.512
LYS Mutation: IE = -124.708 ddG = 27.515
LEU Mutation: IE = -124.601 ddG = 27.622
MET Mutation: IE = -129.943 ddG = 22.280
ASN Mutation: IE = -127.930 ddG = 24.293
PRO Mutation: IE = -126.123 ddG = 26.100
GLN Mutation: IE = -128.190 ddG = 24.033
SER Mutation: IE = -128.172 ddG = 24.051
THR Mutation: IE = -127.042 ddG = 25.181
VAL Mutation: IE = -129.175 ddG = 23.048
TRP Mutation: IE = -129.778 ddG = 22.445
TYR Mutation: IE = -124.551 ddG = 27.672

Antibody Residue SER 64 H
ALA Mutation: IE = -143.267 ddG = 8.956
CYS Mutation: IE = -147.462 ddG = 4.761
ASP Mutation: IE = -134.432 ddG = 17.791
GLU Mutation: IE = -149.220 ddG = 3.003
PHE Mutation: IE = -151.556 ddG = 0.667
GLY Mutation: IE = -140.827 ddG = 11.396
HIS Mutation: IE = -154.089 ddG = -1.866
ILE Mutation: IE = -153.137 ddG = -0.914
LYS Mutation: IE = -164.042 ddG = -11.819
LEU Mutation: IE = -145.577 ddG = 6.646
MET Mutation: IE = -140.662 ddG = 11.561
ASN Mutation: IE = -148.298 ddG = 3.925
PRO Mutation: IE = -139.111 ddG = 13.112
GLN Mutation: IE = -148.578 ddG = 3.645
ARG Mutation: IE = -160.531 ddG = -8.308
THR Mutation: IE = -151.578 ddG = 0.645
VAL Mutation: IE = -153.584 ddG = -1.361
TRP Mutation: IE = -154.528 ddG = -2.305
TYR Mutation: IE = -154.474 ddG = -2.251

Antibody Residue ARG 107 H
ALA Mutation: IE = -124.014 ddG = 28.209
CYS Mutation: IE = -134.599 ddG = 17.624
ASP Mutation: IE = -138.685 ddG = 13.538
GLU Mutation: IE = -138.158 ddG = 14.065
PHE Mutation: IE = -126.916 ddG = 25.307
GLY Mutation: IE = -124.660 ddG = 27.563
HIS Mutation: IE = -134.513 ddG = 17.710
ILE Mutation: IE = -136.980 ddG = 15.243
LYS Mutation: IE = -132.797 ddG = 19.426
LEU Mutation: IE = -135.194 ddG = 17.029
MET Mutation: IE = -126.032 ddG = 26.191
ASN Mutation: IE = -138.517 ddG = 13.706
PRO Mutation: IE = -133.905 ddG = 18.318
GLN Mutation: IE = -131.255 ddG = 20.968
SER Mutation: IE = -127.663 ddG = 24.560
THR Mutation: IE = -138.394 ddG = 13.829
VAL Mutation: IE = -126.529 ddG = 25.694
TRP Mutation: IE = -130.563 ddG = 21.660
TYR Mutation: IE = -126.243 ddG = 25.980

Antibody Residue TYR 112B H
ALA Mutation: IE = -143.949 ddG = 8.274
CYS Mutation: IE = -145.141 ddG = 7.082
ASP Mutation: IE = -140.712 ddG = 11.511
GLU Mutation: IE = -139.564 ddG = 12.659
PHE Mutation: IE = -143.069 ddG = 9.154
GLY Mutation: IE = -144.865 ddG = 7.358
HIS Mutation: IE = -138.130 ddG = 14.093
ILE Mutation: IE = -136.468 ddG = 15.755
LYS Mutation: IE = -148.116 ddG = 4.107
LEU Mutation: IE = -152.641 ddG = -0.418
MET Mutation: IE = -141.787 ddG = 10.436
ASN Mutation: IE = -137.257 ddG = 14.966
PRO Mutation: IE = -141.313 ddG = 10.910
GLN Mutation: IE = -149.193 ddG = 3.030
ARG Mutation: IE = -153.847 ddG = -1.624
SER Mutation: IE = -146.973 ddG = 5.250
THR Mutation: IE = -143.843 ddG = 8.380
VAL Mutation: IE = -145.174 ddG = 7.049
TRP Mutation: IE = -140.268 ddG = 11.955

Antibody Residue GLN 112A H
ALA Mutation: IE = -139.996 ddG = 12.227
CYS Mutation: IE = -138.489 ddG = 13.734
ASP Mutation: IE = -145.378 ddG = 6.845
GLU Mutation: IE = -139.863 ddG = 12.360
PHE Mutation: IE = -145.690 ddG = 6.533
GLY Mutation: IE = -141.171 ddG = 11.052
HIS Mutation: IE = -135.812 ddG = 16.411
ILE Mutation: IE = -141.213 ddG = 11.010
LYS Mutation: IE = -138.107 ddG = 14.116
LEU Mutation: IE = -137.564 ddG = 14.659
MET Mutation: IE = -142.907 ddG = 9.316
ASN Mutation: IE = -142.670 ddG = 9.553
PRO Mutation: IE = -139.397 ddG = 12.826
ARG Mutation: IE = -139.717 ddG = 12.506
SER Mutation: IE = -143.315 ddG = 8.908
THR Mutation: IE = -139.444 ddG = 12.779
VAL Mutation: IE = -140.249 ddG = 11.974
TRP Mutation: IE = 101.129 ddG = 253.352
TYR Mutation: IE = -138.520 ddG = 13.703
