# Supplementary material for: Developing similarity matrices for antibody-protein binding interactions
Source: PLoS One. 2023 Oct 26;18(10):e0293606. doi: 10.1371/journal.pone.0293606 (PMC10602319; doi:10.1371/journal.pone.0293606)
Supplement: S1 File — is a zip file containing every energy calculated in this analysis. (ZIP) [file pone.0293606.s006.zip › PPI Similarity Matrix Data/aB_amb/3TT1_Antibody_Mutation_Energies.txt]

3TT1 Results
Wildtype Interaction Energy: -172.094

Antibody Residue ASP 36 H
ALA Mutation: IE = -149.584 ddG = 22.510
CYS Mutation: IE = -154.277 ddG = 17.817
GLU Mutation: IE = -157.156 ddG = 14.938
PHE Mutation: IE = -148.795 ddG = 23.299
GLY Mutation: IE = -153.987 ddG = 18.107
HIS Mutation: IE = -148.711 ddG = 23.383
ILE Mutation: IE = -154.670 ddG = 17.424
LYS Mutation: IE = -151.062 ddG = 21.032
LEU Mutation: IE = -155.569 ddG = 16.525
MET Mutation: IE = -159.441 ddG = 12.653
ASN Mutation: IE = -153.433 ddG = 18.661
PRO Mutation: IE = -149.638 ddG = 22.456
GLN Mutation: IE = -156.363 ddG = 15.731
ARG Mutation: IE = -158.109 ddG = 13.985
SER Mutation: IE = -151.805 ddG = 20.289
THR Mutation: IE = -150.852 ddG = 21.242
VAL Mutation: IE = -157.884 ddG = 14.210
TRP Mutation: IE = -154.768 ddG = 17.326
TYR Mutation: IE = -149.205 ddG = 22.889

Antibody Residue GLU 55 H
ALA Mutation: IE = -138.617 ddG = 33.477
CYS Mutation: IE = -139.431 ddG = 32.663
ASP Mutation: IE = -157.738 ddG = 14.356
PHE Mutation: IE = -151.230 ddG = 20.864
GLY Mutation: IE = -142.176 ddG = 29.918
HIS Mutation: IE = -141.836 ddG = 30.258
ILE Mutation: IE = -138.966 ddG = 33.128
LYS Mutation: IE = -152.965 ddG = 19.129
LEU Mutation: IE = -138.213 ddG = 33.881
MET Mutation: IE = -138.719 ddG = 33.375
ASN Mutation: IE = -153.136 ddG = 18.958
PRO Mutation: IE = -141.495 ddG = 30.599
GLN Mutation: IE = -145.592 ddG = 26.502
ARG Mutation: IE = -162.243 ddG = 9.851
SER Mutation: IE = -139.309 ddG = 32.785
THR Mutation: IE = -139.787 ddG = 32.307
VAL Mutation: IE = -136.814 ddG = 35.280
TRP Mutation: IE = -152.709 ddG = 19.385
TYR Mutation: IE = -155.660 ddG = 16.434

Antibody Residue LYS 82 H
ALA Mutation: IE = -145.056 ddG = 27.038
CYS Mutation: IE = -142.778 ddG = 29.316
ASP Mutation: IE = -143.681 ddG = 28.413
GLU Mutation: IE = -145.083 ddG = 27.011
PHE Mutation: IE = -144.887 ddG = 27.207
GLY Mutation: IE = -146.457 ddG = 25.637
HIS Mutation: IE = -143.778 ddG = 28.316
ILE Mutation: IE = -146.372 ddG = 25.722
LEU Mutation: IE = -141.329 ddG = 30.765
MET Mutation: IE = -143.847 ddG = 28.247
ASN Mutation: IE = -140.140 ddG = 31.954
PRO Mutation: IE = -148.029 ddG = 24.065
GLN Mutation: IE = -141.206 ddG = 30.888
ARG Mutation: IE = -144.402 ddG = 27.692
SER Mutation: IE = -145.137 ddG = 26.957
THR Mutation: IE = -143.884 ddG = 28.210
VAL Mutation: IE = -143.151 ddG = 28.943
TRP Mutation: IE = -143.731 ddG = 28.363
TYR Mutation: IE = -143.311 ddG = 28.783

Antibody Residue ARG 107 H
ALA Mutation: IE = -143.271 ddG = 28.823
CYS Mutation: IE = -143.490 ddG = 28.604
ASP Mutation: IE = -151.954 ddG = 20.140
GLU Mutation: IE = -147.410 ddG = 24.684
PHE Mutation: IE = -149.910 ddG = 22.184
GLY Mutation: IE = -141.493 ddG = 30.601
HIS Mutation: IE = -151.470 ddG = 20.624
ILE Mutation: IE = -140.099 ddG = 31.995
LYS Mutation: IE = -150.351 ddG = 21.743
LEU Mutation: IE = -144.213 ddG = 27.881
MET Mutation: IE = -146.988 ddG = 25.106
ASN Mutation: IE = -144.471 ddG = 27.623
PRO Mutation: IE = -141.115 ddG = 30.979
GLN Mutation: IE = -147.334 ddG = 24.760
SER Mutation: IE = -147.881 ddG = 24.213
THR Mutation: IE = -142.503 ddG = 29.591
VAL Mutation: IE = -149.663 ddG = 22.431
TRP Mutation: IE = -136.582 ddG = 35.512
TYR Mutation: IE = -160.437 ddG = 11.657

Antibody Residue ASP 114 L
ALA Mutation: IE = -138.836 ddG = 33.258
CYS Mutation: IE = -140.310 ddG = 31.784
GLU Mutation: IE = -139.726 ddG = 32.368
PHE Mutation: IE = -139.933 ddG = 32.161
GLY Mutation: IE = -145.545 ddG = 26.549
HIS Mutation: IE = -139.994 ddG = 32.100
ILE Mutation: IE = -150.299 ddG = 21.795
LYS Mutation: IE = -142.983 ddG = 29.111
LEU Mutation: IE = -141.095 ddG = 30.999
MET Mutation: IE = -141.188 ddG = 30.906
ASN Mutation: IE = -138.009 ddG = 34.085
PRO Mutation: IE = -140.608 ddG = 31.486
GLN Mutation: IE = -139.237 ddG = 32.857
ARG Mutation: IE = -139.125 ddG = 32.969
SER Mutation: IE = -140.748 ddG = 31.346
THR Mutation: IE = -141.475 ddG = 30.619
VAL Mutation: IE = -139.943 ddG = 32.151
TRP Mutation: IE = -150.435 ddG = 21.659
TYR Mutation: IE = -139.647 ddG = 32.447

Antibody Residue TYR 31 L
ALA Mutation: IE = -154.740 ddG = 17.354
CYS Mutation: IE = -155.991 ddG = 16.103
ASP Mutation: IE = -163.024 ddG = 9.070
GLU Mutation: IE = -171.307 ddG = 0.787
PHE Mutation: IE = -149.514 ddG = 22.580
GLY Mutation: IE = -152.940 ddG = 19.154
HIS Mutation: IE = -155.957 ddG = 16.137
ILE Mutation: IE = -158.623 ddG = 13.471
LYS Mutation: IE = -149.300 ddG = 22.794
LEU Mutation: IE = -153.040 ddG = 19.054
MET Mutation: IE = -165.994 ddG = 6.100
ASN Mutation: IE = -157.786 ddG = 14.308
PRO Mutation: IE = -150.996 ddG = 21.098
GLN Mutation: IE = -158.346 ddG = 13.748
ARG Mutation: IE = -144.402 ddG = 27.692
SER Mutation: IE = -155.741 ddG = 16.353
THR Mutation: IE = -154.862 ddG = 17.232
VAL Mutation: IE = -151.385 ddG = 20.709
TRP Mutation: IE = -154.239 ddG = 17.855

Antibody Residue ASP 34 L
ALA Mutation: IE = -127.292 ddG = 44.802
CYS Mutation: IE = -135.222 ddG = 36.872
GLU Mutation: IE = -154.457 ddG = 17.637
PHE Mutation: IE = -137.971 ddG = 34.123
GLY Mutation: IE = -126.932 ddG = 45.162
HIS Mutation: IE = -139.875 ddG = 32.219
ILE Mutation: IE = -142.953 ddG = 29.141
LYS Mutation: IE = -136.889 ddG = 35.205
LEU Mutation: IE = -141.612 ddG = 30.482
MET Mutation: IE = -133.934 ddG = 38.160
ASN Mutation: IE = -147.993 ddG = 24.101
PRO Mutation: IE = -132.474 ddG = 39.620
GLN Mutation: IE = -151.416 ddG = 20.678
ARG Mutation: IE = -135.705 ddG = 36.389
SER Mutation: IE = -131.276 ddG = 40.818
THR Mutation: IE = -128.808 ddG = 43.286
VAL Mutation: IE = -134.516 ddG = 37.578
TRP Mutation: IE = -136.664 ddG = 35.430
TYR Mutation: IE = -137.810 ddG = 34.284
