# Supplementary material for: Developing similarity matrices for antibody-protein binding interactions
Source: PLoS One. 2023 Oct 26;18(10):e0293606. doi: 10.1371/journal.pone.0293606 (PMC10602319; doi:10.1371/journal.pone.0293606)
Supplement: S1 File — is a zip file containing every energy calculated in this analysis. (ZIP) [file pone.0293606.s006.zip › PPI Similarity Matrix Data/aB_amb/3TT3_Antibody_Mutation_Energies.txt]

3TT3 Results
Wildtype Interaction Energy: -218.257

Antibody Residue GLN 1 H
ALA Mutation: IE = -185.583 ddG = 32.674
CYS Mutation: IE = -187.931 ddG = 30.326
ASP Mutation: IE = -180.008 ddG = 38.249
GLU Mutation: IE = -187.984 ddG = 30.273
PHE Mutation: IE = -184.079 ddG = 34.178
GLY Mutation: IE = -185.435 ddG = 32.822
HIS Mutation: IE = -179.949 ddG = 38.308
ILE Mutation: IE = -191.462 ddG = 26.795
LYS Mutation: IE = -186.155 ddG = 32.102
LEU Mutation: IE = -185.300 ddG = 32.957
MET Mutation: IE = -186.248 ddG = 32.009
ASN Mutation: IE = -188.774 ddG = 29.483
PRO Mutation: IE = -179.730 ddG = 38.527
ARG Mutation: IE = -187.720 ddG = 30.537
SER Mutation: IE = -190.166 ddG = 28.091
THR Mutation: IE = -184.778 ddG = 33.479
VAL Mutation: IE = -183.373 ddG = 34.884
TRP Mutation: IE = -183.148 ddG = 35.109
TYR Mutation: IE = -186.545 ddG = 31.712

Antibody Residue TYR 28 H
ALA Mutation: IE = -188.891 ddG = 29.366
CYS Mutation: IE = -178.929 ddG = 39.328
ASP Mutation: IE = -189.632 ddG = 28.625
GLU Mutation: IE = -186.049 ddG = 32.208
PHE Mutation: IE = -183.681 ddG = 34.576
GLY Mutation: IE = -185.755 ddG = 32.502
HIS Mutation: IE = -187.105 ddG = 31.152
ILE Mutation: IE = -188.362 ddG = 29.895
LYS Mutation: IE = -180.838 ddG = 37.419
LEU Mutation: IE = -183.129 ddG = 35.128
MET Mutation: IE = -184.461 ddG = 33.796
ASN Mutation: IE = -186.949 ddG = 31.308
PRO Mutation: IE = -186.531 ddG = 31.726
GLN Mutation: IE = -185.776 ddG = 32.481
ARG Mutation: IE = -180.599 ddG = 37.658
SER Mutation: IE = -187.759 ddG = 30.498
THR Mutation: IE = -192.455 ddG = 25.802
VAL Mutation: IE = -185.455 ddG = 32.802
TRP Mutation: IE = -185.988 ddG = 32.269

Antibody Residue THR 29 H
ALA Mutation: IE = -177.469 ddG = 40.788
CYS Mutation: IE = -178.439 ddG = 39.818
ASP Mutation: IE = -179.926 ddG = 38.331
GLU Mutation: IE = -172.775 ddG = 45.482
PHE Mutation: IE = -172.943 ddG = 45.314
GLY Mutation: IE = -171.805 ddG = 46.452
HIS Mutation: IE = -176.865 ddG = 41.392
ILE Mutation: IE = -174.672 ddG = 43.585
LYS Mutation: IE = -179.128 ddG = 39.129
LEU Mutation: IE = -176.522 ddG = 41.735
MET Mutation: IE = -178.953 ddG = 39.304
ASN Mutation: IE = -182.980 ddG = 35.277
PRO Mutation: IE = -167.064 ddG = 51.193
GLN Mutation: IE = -175.201 ddG = 43.056
ARG Mutation: IE = -186.927 ddG = 31.330
SER Mutation: IE = -182.598 ddG = 35.659
VAL Mutation: IE = -174.354 ddG = 43.903
TRP Mutation: IE = -170.602 ddG = 47.655
TYR Mutation: IE = -174.804 ddG = 43.453

Antibody Residue ASP 35 L
ALA Mutation: IE = -174.640 ddG = 43.617
