# Supplementary material for: Developing similarity matrices for antibody-protein binding interactions
Source: PLoS One. 2023 Oct 26;18(10):e0293606. doi: 10.1371/journal.pone.0293606 (PMC10602319; doi:10.1371/journal.pone.0293606)
Supplement: S1 File — is a zip file containing every energy calculated in this analysis. (ZIP) [file pone.0293606.s006.zip › PPI Similarity Matrix Data/aB_amb/3U30_Antibody_Mutation_Energies.txt]

3U30 Results
Wildtype Interaction Energy: -103.853

Antibody Residue ASN 36 C
ALA Mutation: IE = -90.668 ddG = 13.185
CYS Mutation: IE = -91.650 ddG = 12.203
ASP Mutation: IE = -99.756 ddG = 4.097
GLU Mutation: IE = -114.600 ddG = -10.747
PHE Mutation: IE = -97.692 ddG = 6.161
GLY Mutation: IE = -90.356 ddG = 13.497
HIS Mutation: IE = -94.777 ddG = 9.076
ILE Mutation: IE = -89.750 ddG = 14.103
LYS Mutation: IE = -99.477 ddG = 4.376
LEU Mutation: IE = -92.371 ddG = 11.482
MET Mutation: IE = -93.046 ddG = 10.807
PRO Mutation: IE = -88.313 ddG = 15.540
GLN Mutation: IE = -94.501 ddG = 9.352
ARG Mutation: IE = -99.227 ddG = 4.626
SER Mutation: IE = -95.362 ddG = 8.491
THR Mutation: IE = -95.492 ddG = 8.361
VAL Mutation: IE = -90.071 ddG = 13.782
TRP Mutation: IE = 155.577 ddG = 259.430
TYR Mutation: IE = -93.745 ddG = 10.108

Antibody Residue SER 59 C
ALA Mutation: IE = -93.355 ddG = 10.498
CYS Mutation: IE = -92.254 ddG = 11.599
ASP Mutation: IE = -98.109 ddG = 5.744
GLU Mutation: IE = -94.515 ddG = 9.338
PHE Mutation: IE = -92.315 ddG = 11.538
GLY Mutation: IE = -92.977 ddG = 10.876
HIS Mutation: IE = -93.994 ddG = 9.859
ILE Mutation: IE = -96.080 ddG = 7.773
LYS Mutation: IE = -98.679 ddG = 5.174
LEU Mutation: IE = -87.469 ddG = 16.384
MET Mutation: IE = -89.090 ddG = 14.763
ASN Mutation: IE = -92.241 ddG = 11.612
PRO Mutation: IE = -93.130 ddG = 10.723
GLN Mutation: IE = -96.574 ddG = 7.279
ARG Mutation: IE = -97.548 ddG = 6.305
THR Mutation: IE = -95.235 ddG = 8.618
VAL Mutation: IE = -92.232 ddG = 11.621
TRP Mutation: IE = -101.908 ddG = 1.945
TYR Mutation: IE = -91.852 ddG = 12.001

Antibody Residue SER 62 C
ALA Mutation: IE = -98.141 ddG = 5.712
CYS Mutation: IE = -93.958 ddG = 9.895
ASP Mutation: IE = -99.030 ddG = 4.823
GLU Mutation: IE = -103.983 ddG = -0.130
PHE Mutation: IE = -97.782 ddG = 6.071
GLY Mutation: IE = -98.716 ddG = 5.137
HIS Mutation: IE = -92.307 ddG = 11.546
ILE Mutation: IE = -88.764 ddG = 15.089
LYS Mutation: IE = -89.327 ddG = 14.526
LEU Mutation: IE = -86.432 ddG = 17.421
MET Mutation: IE = -85.096 ddG = 18.757
ASN Mutation: IE = -98.631 ddG = 5.222
PRO Mutation: IE = -90.229 ddG = 13.624
GLN Mutation: IE = -102.260 ddG = 1.593
ARG Mutation: IE = -95.726 ddG = 8.127
THR Mutation: IE = -86.885 ddG = 16.968
VAL Mutation: IE = -86.321 ddG = 17.532
TRP Mutation: IE = -99.334 ddG = 4.519
TYR Mutation: IE = -93.674 ddG = 10.179

Antibody Residue GLN 64 C
ALA Mutation: IE = -85.501 ddG = 18.352
CYS Mutation: IE = -85.394 ddG = 18.459
ASP Mutation: IE = -83.711 ddG = 20.142
GLU Mutation: IE = -89.162 ddG = 14.691
PHE Mutation: IE = -91.041 ddG = 12.812
GLY Mutation: IE = -88.778 ddG = 15.075
HIS Mutation: IE = -86.264 ddG = 17.589
ILE Mutation: IE = -86.012 ddG = 17.841
LYS Mutation: IE = -90.264 ddG = 13.589
LEU Mutation: IE = -85.865 ddG = 17.988
MET Mutation: IE = -89.348 ddG = 14.505
ASN Mutation: IE = -84.682 ddG = 19.171
PRO Mutation: IE = -88.371 ddG = 15.482
ARG Mutation: IE = -97.015 ddG = 6.838
SER Mutation: IE = -84.230 ddG = 19.623
THR Mutation: IE = -87.061 ddG = 16.792
VAL Mutation: IE = -84.937 ddG = 18.916
TRP Mutation: IE = -90.434 ddG = 13.419
TYR Mutation: IE = -97.194 ddG = 6.659

Antibody Residue LYS 65 B
ALA Mutation: IE = -89.017 ddG = 14.836
CYS Mutation: IE = -89.896 ddG = 13.957
ASP Mutation: IE = -89.081 ddG = 14.772
GLU Mutation: IE = -90.054 ddG = 13.799
PHE Mutation: IE = -90.172 ddG = 13.681
GLY Mutation: IE = -89.294 ddG = 14.559
HIS Mutation: IE = -89.869 ddG = 13.984
ILE Mutation: IE = -90.856 ddG = 12.997
LEU Mutation: IE = -90.693 ddG = 13.160
MET Mutation: IE = -89.896 ddG = 13.957
ASN Mutation: IE = -87.291 ddG = 16.562
PRO Mutation: IE = -90.852 ddG = 13.001
GLN Mutation: IE = -90.180 ddG = 13.673
ARG Mutation: IE = -97.662 ddG = 6.191
SER Mutation: IE = -89.991 ddG = 13.862
THR Mutation: IE = -90.873 ddG = 12.980
VAL Mutation: IE = -90.335 ddG = 13.518
TRP Mutation: IE = -89.761 ddG = 14.092
TYR Mutation: IE = -93.709 ddG = 10.144

Antibody Residue TRP 108 C
ALA Mutation: IE = -94.732 ddG = 9.121
CYS Mutation: IE = -94.208 ddG = 9.645
ASP Mutation: IE = -92.357 ddG = 11.496
GLU Mutation: IE = -93.331 ddG = 10.522
PHE Mutation: IE = -95.040 ddG = 8.813
GLY Mutation: IE = -95.138 ddG = 8.715
HIS Mutation: IE = -95.398 ddG = 8.455
ILE Mutation: IE = -92.556 ddG = 11.297
LYS Mutation: IE = -91.972 ddG = 11.881
LEU Mutation: IE = -93.833 ddG = 10.020
MET Mutation: IE = -93.992 ddG = 9.861
ASN Mutation: IE = -92.040 ddG = 11.813
PRO Mutation: IE = -92.811 ddG = 11.042
GLN Mutation: IE = -95.841 ddG = 8.012
ARG Mutation: IE = -93.216 ddG = 10.637
SER Mutation: IE = -94.325 ddG = 9.528
THR Mutation: IE = -94.698 ddG = 9.155
VAL Mutation: IE = -93.810 ddG = 10.043
TYR Mutation: IE = -94.762 ddG = 9.091

Antibody Residue LEU 110 C
ALA Mutation: IE = -94.888 ddG = 8.965
CYS Mutation: IE = -94.731 ddG = 9.122
ASP Mutation: IE = -93.327 ddG = 10.526
GLU Mutation: IE = -92.888 ddG = 10.965
PHE Mutation: IE = -95.621 ddG = 8.232
GLY Mutation: IE = -94.109 ddG = 9.744
HIS Mutation: IE = -97.336 ddG = 6.517
ILE Mutation: IE = -92.311 ddG = 11.542
LYS Mutation: IE = -107.173 ddG = -3.320
MET Mutation: IE = -95.872 ddG = 7.981
ASN Mutation: IE = -93.125 ddG = 10.728
PRO Mutation: IE = -95.146 ddG = 8.707
GLN Mutation: IE = -93.689 ddG = 10.164
ARG Mutation: IE = -96.050 ddG = 7.803
SER Mutation: IE = -92.216 ddG = 11.637
THR Mutation: IE = -96.493 ddG = 7.360
VAL Mutation: IE = -93.630 ddG = 10.223
TRP Mutation: IE = -100.039 ddG = 3.814
TYR Mutation: IE = -96.293 ddG = 7.560
