# Supplementary material for: Developing similarity matrices for antibody-protein binding interactions
Source: PLoS One. 2023 Oct 26;18(10):e0293606. doi: 10.1371/journal.pone.0293606 (PMC10602319; doi:10.1371/journal.pone.0293606)
Supplement: S1 File — is a zip file containing every energy calculated in this analysis. (ZIP) [file pone.0293606.s006.zip › PPI Similarity Matrix Data/aB_amb/3U9P_Antibody_Mutation_Energies.txt]

3U9P Results
Wildtype Interaction Energy: -134.496

Antibody Residue TYR 36 M
ALA Mutation: IE = -110.841 ddG = 23.655
CYS Mutation: IE = -115.907 ddG = 18.589
ASP Mutation: IE = -134.482 ddG = 0.014
GLU Mutation: IE = -126.506 ddG = 7.990
PHE Mutation: IE = -122.379 ddG = 12.117
GLY Mutation: IE = -110.732 ddG = 23.764
HIS Mutation: IE = -115.914 ddG = 18.582
ILE Mutation: IE = -123.392 ddG = 11.104
LYS Mutation: IE = -116.703 ddG = 17.793
LEU Mutation: IE = -118.372 ddG = 16.124
MET Mutation: IE = -112.341 ddG = 22.155
ASN Mutation: IE = -107.232 ddG = 27.264
PRO Mutation: IE = -110.592 ddG = 23.904
GLN Mutation: IE = -118.120 ddG = 16.376
ARG Mutation: IE = -118.576 ddG = 15.920
SER Mutation: IE = -107.176 ddG = 27.320
THR Mutation: IE = -114.333 ddG = 20.163
VAL Mutation: IE = -109.790 ddG = 24.706
TRP Mutation: IE = -109.781 ddG = 24.715

Antibody Residue TYR 38 M
ALA Mutation: IE = -112.530 ddG = 21.966
CYS Mutation: IE = -117.373 ddG = 17.123
ASP Mutation: IE = -112.159 ddG = 22.337
GLU Mutation: IE = -113.745 ddG = 20.751
PHE Mutation: IE = -113.651 ddG = 20.845
GLY Mutation: IE = -110.246 ddG = 24.250
HIS Mutation: IE = -119.856 ddG = 14.640
ILE Mutation: IE = -114.243 ddG = 20.253
LYS Mutation: IE = -118.313 ddG = 16.183
LEU Mutation: IE = -115.333 ddG = 19.163
MET Mutation: IE = -112.896 ddG = 21.600
ASN Mutation: IE = -111.186 ddG = 23.310
PRO Mutation: IE = -114.267 ddG = 20.229
GLN Mutation: IE = -111.384 ddG = 23.112
ARG Mutation: IE = -107.424 ddG = 27.072
SER Mutation: IE = -115.076 ddG = 19.420
THR Mutation: IE = -110.919 ddG = 23.577
VAL Mutation: IE = -117.708 ddG = 16.788
TRP Mutation: IE = -115.616 ddG = 18.880

Antibody Residue ARG 64 K
ALA Mutation: IE = -116.861 ddG = 17.635
CYS Mutation: IE = -118.761 ddG = 15.735
ASP Mutation: IE = -109.705 ddG = 24.791
GLU Mutation: IE = -110.156 ddG = 24.340
PHE Mutation: IE = -118.903 ddG = 15.593
GLY Mutation: IE = -114.413 ddG = 20.083
HIS Mutation: IE = -115.622 ddG = 18.874
ILE Mutation: IE = -117.762 ddG = 16.734
LYS Mutation: IE = -111.083 ddG = 23.413
LEU Mutation: IE = -113.196 ddG = 21.300
MET Mutation: IE = -116.945 ddG = 17.551
ASN Mutation: IE = -111.073 ddG = 23.423
PRO Mutation: IE = -112.664 ddG = 21.832
GLN Mutation: IE = -116.790 ddG = 17.706
SER Mutation: IE = -113.645 ddG = 20.851
THR Mutation: IE = -112.732 ddG = 21.764
VAL Mutation: IE = -116.304 ddG = 18.192
TRP Mutation: IE = -120.835 ddG = 13.661
TYR Mutation: IE = -122.022 ddG = 12.474

Antibody Residue ASP 66 K
ALA Mutation: IE = -114.637 ddG = 19.859
CYS Mutation: IE = -116.048 ddG = 18.448
GLU Mutation: IE = -130.474 ddG = 4.022
PHE Mutation: IE = -110.245 ddG = 24.251
GLY Mutation: IE = -115.698 ddG = 18.798
HIS Mutation: IE = -115.027 ddG = 19.469
ILE Mutation: IE = -115.813 ddG = 18.683
LYS Mutation: IE = -113.192 ddG = 21.304
LEU Mutation: IE = -116.356 ddG = 18.140
MET Mutation: IE = -111.934 ddG = 22.562
ASN Mutation: IE = -111.268 ddG = 23.228
PRO Mutation: IE = -113.533 ddG = 20.963
GLN Mutation: IE = -123.120 ddG = 11.376
ARG Mutation: IE = -118.194 ddG = 16.302
SER Mutation: IE = -115.183 ddG = 19.313
THR Mutation: IE = -115.374 ddG = 19.122
VAL Mutation: IE = -111.664 ddG = 22.832
TRP Mutation: IE = -108.267 ddG = 26.229
TYR Mutation: IE = -115.031 ddG = 19.465

Antibody Residue ASP 108 M
ALA Mutation: IE = -100.314 ddG = 34.182
CYS Mutation: IE = -101.694 ddG = 32.802
GLU Mutation: IE = -128.268 ddG = 6.228
PHE Mutation: IE = -102.249 ddG = 32.247
GLY Mutation: IE = -103.795 ddG = 30.701
HIS Mutation: IE = -109.943 ddG = 24.553
ILE Mutation: IE = -98.091 ddG = 36.405
LYS Mutation: IE = -97.207 ddG = 37.289
LEU Mutation: IE = -104.399 ddG = 30.097
MET Mutation: IE = -97.970 ddG = 36.526
ASN Mutation: IE = -103.944 ddG = 30.552
PRO Mutation: IE = -98.863 ddG = 35.633
GLN Mutation: IE = -105.628 ddG = 28.868
ARG Mutation: IE = -100.439 ddG = 34.057
SER Mutation: IE = -104.481 ddG = 30.015
THR Mutation: IE = -94.066 ddG = 40.430
VAL Mutation: IE = -105.488 ddG = 29.008
TRP Mutation: IE = -102.161 ddG = 32.335
TYR Mutation: IE = -101.536 ddG = 32.960

Antibody Residue ARG 109 K
ALA Mutation: IE = -109.227 ddG = 25.269
CYS Mutation: IE = -112.778 ddG = 21.718
ASP Mutation: IE = -106.864 ddG = 27.632
GLU Mutation: IE = -112.479 ddG = 22.017
PHE Mutation: IE = -111.931 ddG = 22.565
GLY Mutation: IE = -111.617 ddG = 22.879
HIS Mutation: IE = -107.714 ddG = 26.782
ILE Mutation: IE = -106.948 ddG = 27.548
LYS Mutation: IE = -111.454 ddG = 23.042
LEU Mutation: IE = -108.487 ddG = 26.009
MET Mutation: IE = -106.797 ddG = 27.699
ASN Mutation: IE = -106.643 ddG = 27.853
PRO Mutation: IE = -106.199 ddG = 28.297
GLN Mutation: IE = -112.430 ddG = 22.066
SER Mutation: IE = -111.262 ddG = 23.234
THR Mutation: IE = -110.191 ddG = 24.305
VAL Mutation: IE = -113.955 ddG = 20.541
TRP Mutation: IE = -113.254 ddG = 21.242
TYR Mutation: IE = -106.524 ddG = 27.972

Antibody Residue LEU 114 M
ALA Mutation: IE = -123.560 ddG = 10.936
CYS Mutation: IE = -129.407 ddG = 5.089
ASP Mutation: IE = -124.316 ddG = 10.180
GLU Mutation: IE = -123.030 ddG = 11.466
PHE Mutation: IE = -118.443 ddG = 16.053
GLY Mutation: IE = -124.574 ddG = 9.922
HIS Mutation: IE = -125.189 ddG = 9.307
ILE Mutation: IE = -116.866 ddG = 17.630
LYS Mutation: IE = -117.608 ddG = 16.888
MET Mutation: IE = -119.830 ddG = 14.666
ASN Mutation: IE = -123.677 ddG = 10.819
PRO Mutation: IE = -122.219 ddG = 12.277
GLN Mutation: IE = -117.186 ddG = 17.310
ARG Mutation: IE = -106.533 ddG = 27.963
SER Mutation: IE = -123.729 ddG = 10.767
THR Mutation: IE = -123.384 ddG = 11.112
VAL Mutation: IE = -126.268 ddG = 8.228
TRP Mutation: IE = -124.048 ddG = 10.448
TYR Mutation: IE = -114.898 ddG = 19.598
