# Supplementary material for: Developing similarity matrices for antibody-protein binding interactions
Source: PLoS One. 2023 Oct 26;18(10):e0293606. doi: 10.1371/journal.pone.0293606 (PMC10602319; doi:10.1371/journal.pone.0293606)
Supplement: S1 File — is a zip file containing every energy calculated in this analysis. (ZIP) [file pone.0293606.s006.zip › PPI Similarity Matrix Data/aB_amb/3U9U_Antibody_Mutation_Energies.txt]

3U9U Results
Wildtype Interaction Energy: -74.470

Antibody Residue ASN 34 B
ALA Mutation: IE = -66.913 ddG = 7.557
CYS Mutation: IE = -58.340 ddG = 16.130
ASP Mutation: IE = -62.686 ddG = 11.784
GLU Mutation: IE = -62.004 ddG = 12.466
PHE Mutation: IE = -54.179 ddG = 20.291
GLY Mutation: IE = -63.524 ddG = 10.946
HIS Mutation: IE = -70.685 ddG = 3.785
ILE Mutation: IE = -59.334 ddG = 15.136
LYS Mutation: IE = -76.213 ddG = -1.743
LEU Mutation: IE = -57.918 ddG = 16.552
MET Mutation: IE = -70.090 ddG = 4.380
PRO Mutation: IE = -76.845 ddG = -2.375
GLN Mutation: IE = -66.625 ddG = 7.845
ARG Mutation: IE = -66.173 ddG = 8.297
SER Mutation: IE = -69.770 ddG = 4.700
THR Mutation: IE = -68.972 ddG = 5.498
VAL Mutation: IE = -61.952 ddG = 12.518
TRP Mutation: IE = -68.686 ddG = 5.784
TYR Mutation: IE = -60.452 ddG = 14.018

Antibody Residue TYR 35 A
ALA Mutation: IE = -71.602 ddG = 2.868
CYS Mutation: IE = -70.710 ddG = 3.760
ASP Mutation: IE = -71.445 ddG = 3.025
GLU Mutation: IE = -77.252 ddG = -2.782
PHE Mutation: IE = -79.846 ddG = -5.376
GLY Mutation: IE = -70.749 ddG = 3.721
HIS Mutation: IE = -72.026 ddG = 2.444
ILE Mutation: IE = -75.937 ddG = -1.467
LYS Mutation: IE = -72.151 ddG = 2.319
LEU Mutation: IE = -68.331 ddG = 6.139
MET Mutation: IE = -76.762 ddG = -2.292
ASN Mutation: IE = -72.990 ddG = 1.480
PRO Mutation: IE = -69.898 ddG = 4.572
GLN Mutation: IE = -79.113 ddG = -4.643
ARG Mutation: IE = -78.331 ddG = -3.861
SER Mutation: IE = -64.913 ddG = 9.557
THR Mutation: IE = -70.102 ddG = 4.368
VAL Mutation: IE = -72.880 ddG = 1.590
TRP Mutation: IE = -79.054 ddG = -4.584

Antibody Residue ASN 36 B
ALA Mutation: IE = -70.797 ddG = 3.673
CYS Mutation: IE = -66.305 ddG = 8.165
ASP Mutation: IE = -70.801 ddG = 3.669
GLU Mutation: IE = -64.872 ddG = 9.598
PHE Mutation: IE = -68.678 ddG = 5.792
GLY Mutation: IE = -72.179 ddG = 2.291
HIS Mutation: IE = -76.920 ddG = -2.450
ILE Mutation: IE = -63.142 ddG = 11.328
LYS Mutation: IE = -71.262 ddG = 3.208
LEU Mutation: IE = -69.076 ddG = 5.394
MET Mutation: IE = -65.404 ddG = 9.066
PRO Mutation: IE = -59.454 ddG = 15.016
GLN Mutation: IE = -71.805 ddG = 2.665
ARG Mutation: IE = -64.845 ddG = 9.625
SER Mutation: IE = -65.669 ddG = 8.801
THR Mutation: IE = -63.431 ddG = 11.039
VAL Mutation: IE = -72.784 ddG = 1.686
TRP Mutation: IE = -78.491 ddG = -4.021
TYR Mutation: IE = -64.547 ddG = 9.923

Antibody Residue TRP 58 A
ALA Mutation: IE = -68.087 ddG = 6.383
CYS Mutation: IE = -68.587 ddG = 5.883
ASP Mutation: IE = -64.653 ddG = 9.817
GLU Mutation: IE = -62.735 ddG = 11.735
PHE Mutation: IE = -63.730 ddG = 10.740
GLY Mutation: IE = -69.737 ddG = 4.733
HIS Mutation: IE = -64.115 ddG = 10.355
ILE Mutation: IE = -65.488 ddG = 8.982
LYS Mutation: IE = -57.865 ddG = 16.605
LEU Mutation: IE = -60.973 ddG = 13.497
MET Mutation: IE = -65.491 ddG = 8.979
ASN Mutation: IE = -67.006 ddG = 7.464
PRO Mutation: IE = -61.678 ddG = 12.792
GLN Mutation: IE = -60.695 ddG = 13.775
ARG Mutation: IE = -61.958 ddG = 12.512
SER Mutation: IE = -64.637 ddG = 9.833
THR Mutation: IE = -68.625 ddG = 5.845
VAL Mutation: IE = -70.876 ddG = 3.594
TYR Mutation: IE = -71.332 ddG = 3.138

Antibody Residue ASN 59 A
ALA Mutation: IE = -61.860 ddG = 12.610
CYS Mutation: IE = -63.469 ddG = 11.001
ASP Mutation: IE = -62.415 ddG = 12.055
GLU Mutation: IE = -63.878 ddG = 10.592
PHE Mutation: IE = -58.534 ddG = 15.936
GLY Mutation: IE = -62.559 ddG = 11.911
HIS Mutation: IE = -67.100 ddG = 7.370
ILE Mutation: IE = -64.392 ddG = 10.078
LYS Mutation: IE = -62.447 ddG = 12.023
LEU Mutation: IE = -61.401 ddG = 13.069
MET Mutation: IE = -67.717 ddG = 6.753
PRO Mutation: IE = -63.744 ddG = 10.726
GLN Mutation: IE = -63.727 ddG = 10.743
ARG Mutation: IE = -62.510 ddG = 11.960
SER Mutation: IE = -66.834 ddG = 7.636
THR Mutation: IE = -66.877 ddG = 7.593
VAL Mutation: IE = -66.340 ddG = 8.130
TRP Mutation: IE = -61.905 ddG = 12.565
TYR Mutation: IE = -59.223 ddG = 15.247

Antibody Residue ASN 64 A
ALA Mutation: IE = -60.684 ddG = 13.786
CYS Mutation: IE = -64.188 ddG = 10.282
ASP Mutation: IE = -56.737 ddG = 17.733
GLU Mutation: IE = -73.480 ddG = 0.990
PHE Mutation: IE = -73.123 ddG = 1.347
GLY Mutation: IE = -59.722 ddG = 14.748
HIS Mutation: IE = -65.499 ddG = 8.971
ILE Mutation: IE = -70.519 ddG = 3.951
LYS Mutation: IE = -63.593 ddG = 10.877
LEU Mutation: IE = -64.775 ddG = 9.695
MET Mutation: IE = -71.840 ddG = 2.630
PRO Mutation: IE = -60.008 ddG = 14.462
GLN Mutation: IE = -67.983 ddG = 6.487
ARG Mutation: IE = -65.586 ddG = 8.884
SER Mutation: IE = -64.727 ddG = 9.743
THR Mutation: IE = -64.439 ddG = 10.031
VAL Mutation: IE = -67.363 ddG = 7.107
TRP Mutation: IE = -61.574 ddG = 12.896
TYR Mutation: IE = -60.778 ddG = 13.692

Antibody Residue ASP 109 A
ALA Mutation: IE = -57.457 ddG = 17.013
CYS Mutation: IE = -57.330 ddG = 17.140
GLU Mutation: IE = -67.134 ddG = 7.336
PHE Mutation: IE = -60.263 ddG = 14.207
GLY Mutation: IE = -68.775 ddG = 5.695
HIS Mutation: IE = -59.536 ddG = 14.934
ILE Mutation: IE = -62.048 ddG = 12.422
LYS Mutation: IE = -59.277 ddG = 15.193
LEU Mutation: IE = -58.218 ddG = 16.252
MET Mutation: IE = -59.575 ddG = 14.895
ASN Mutation: IE = -59.040 ddG = 15.430
PRO Mutation: IE = -59.146 ddG = 15.324
GLN Mutation: IE = -68.810 ddG = 5.660
ARG Mutation: IE = -62.644 ddG = 11.826
SER Mutation: IE = -63.442 ddG = 11.028
THR Mutation: IE = -64.502 ddG = 9.968
VAL Mutation: IE = -61.831 ddG = 12.639
TRP Mutation: IE = -62.339 ddG = 12.131
TYR Mutation: IE = -56.159 ddG = 18.311
