# Supplementary material for: Developing similarity matrices for antibody-protein binding interactions
Source: PLoS One. 2023 Oct 26;18(10):e0293606. doi: 10.1371/journal.pone.0293606 (PMC10602319; doi:10.1371/journal.pone.0293606)
Supplement: S1 File — is a zip file containing every energy calculated in this analysis. (ZIP) [file pone.0293606.s006.zip › PPI Similarity Matrix Data/aB_amb/3UAJ_Antibody_Mutation_Energies.txt]

3UAJ Results
Wildtype Interaction Energy: -150.479

Antibody Residue TYR 38 C
ALA Mutation: IE = -150.761 ddG = -0.282
CYS Mutation: IE = -147.244 ddG = 3.235
ASP Mutation: IE = -149.183 ddG = 1.296
GLU Mutation: IE = -151.891 ddG = -1.412
PHE Mutation: IE = -148.318 ddG = 2.161
GLY Mutation: IE = -150.785 ddG = -0.306
HIS Mutation: IE = -139.335 ddG = 11.144
ILE Mutation: IE = -147.624 ddG = 2.855
LYS Mutation: IE = -146.597 ddG = 3.882
LEU Mutation: IE = -149.279 ddG = 1.200
MET Mutation: IE = -151.110 ddG = -0.631
ASN Mutation: IE = -147.837 ddG = 2.642
PRO Mutation: IE = -147.898 ddG = 2.581
GLN Mutation: IE = -152.850 ddG = -2.371
ARG Mutation: IE = -153.203 ddG = -2.724
SER Mutation: IE = -146.732 ddG = 3.747
THR Mutation: IE = -148.421 ddG = 2.058
VAL Mutation: IE = -151.016 ddG = -0.537
TRP Mutation: IE = -145.719 ddG = 4.760

Antibody Residue ARG 59 C
ALA Mutation: IE = -147.307 ddG = 3.172
CYS Mutation: IE = -149.416 ddG = 1.063
ASP Mutation: IE = -146.827 ddG = 3.652
GLU Mutation: IE = -152.315 ddG = -1.836
PHE Mutation: IE = -152.776 ddG = -2.297
GLY Mutation: IE = -147.247 ddG = 3.232
HIS Mutation: IE = -152.796 ddG = -2.317
ILE Mutation: IE = -150.027 ddG = 0.452
LYS Mutation: IE = -150.960 ddG = -0.481
LEU Mutation: IE = -152.044 ddG = -1.565
MET Mutation: IE = -147.563 ddG = 2.916
ASN Mutation: IE = -150.967 ddG = -0.488
PRO Mutation: IE = -148.572 ddG = 1.907
GLN Mutation: IE = -149.203 ddG = 1.276
SER Mutation: IE = -147.435 ddG = 3.044
THR Mutation: IE = -148.894 ddG = 1.585
VAL Mutation: IE = -148.428 ddG = 2.051
TRP Mutation: IE = -156.167 ddG = -5.688
TYR Mutation: IE = -149.262 ddG = 1.217

Antibody Residue GLY 110 C
ALA Mutation: IE = -155.619 ddG = -5.140
CYS Mutation: IE = -159.080 ddG = -8.601
ASP Mutation: IE = -163.577 ddG = -13.098
GLU Mutation: IE = -163.547 ddG = -13.068
PHE Mutation: IE = -164.916 ddG = -14.437
HIS Mutation: IE = -160.490 ddG = -10.011
ILE Mutation: IE = -161.324 ddG = -10.845
LYS Mutation: IE = -157.501 ddG = -7.022
LEU Mutation: IE = -155.375 ddG = -4.896
MET Mutation: IE = -159.506 ddG = -9.027
ASN Mutation: IE = -160.442 ddG = -9.963
PRO Mutation: IE = -150.456 ddG = 0.023
GLN Mutation: IE = -164.935 ddG = -14.456
ARG Mutation: IE = -158.513 ddG = -8.034
SER Mutation: IE = -162.045 ddG = -11.566
THR Mutation: IE = -163.477 ddG = -12.998
VAL Mutation: IE = -159.983 ddG = -9.504
TRP Mutation: IE = -174.310 ddG = -23.831
TYR Mutation: IE = -162.209 ddG = -11.730

Antibody Residue GLU 112 C
ALA Mutation: IE = -138.002 ddG = 12.477
CYS Mutation: IE = -138.877 ddG = 11.602
ASP Mutation: IE = -155.862 ddG = -5.383
PHE Mutation: IE = -139.314 ddG = 11.165
GLY Mutation: IE = -138.266 ddG = 12.213
HIS Mutation: IE = -154.803 ddG = -4.324
ILE Mutation: IE = -135.997 ddG = 14.482
LYS Mutation: IE = -144.465 ddG = 6.014
LEU Mutation: IE = -141.980 ddG = 8.499
MET Mutation: IE = -140.315 ddG = 10.164
ASN Mutation: IE = -139.458 ddG = 11.021
PRO Mutation: IE = -133.538 ddG = 16.941
GLN Mutation: IE = -139.550 ddG = 10.929
ARG Mutation: IE = -149.116 ddG = 1.363
SER Mutation: IE = -141.902 ddG = 8.577
THR Mutation: IE = -137.706 ddG = 12.773
VAL Mutation: IE = -136.856 ddG = 13.623
TRP Mutation: IE = -139.621 ddG = 10.858
TYR Mutation: IE = -141.014 ddG = 9.465

Antibody Residue ASP 113 C
ALA Mutation: IE = -143.831 ddG = 6.648
CYS Mutation: IE = -148.895 ddG = 1.584
GLU Mutation: IE = -157.803 ddG = -7.324
PHE Mutation: IE = -142.257 ddG = 8.222
GLY Mutation: IE = -143.581 ddG = 6.898
HIS Mutation: IE = -151.247 ddG = -0.768
ILE Mutation: IE = -145.175 ddG = 5.304
LYS Mutation: IE = -149.228 ddG = 1.251
LEU Mutation: IE = -149.667 ddG = 0.812
MET Mutation: IE = -144.138 ddG = 6.341
ASN Mutation: IE = -145.529 ddG = 4.950
PRO Mutation: IE = -145.575 ddG = 4.904
GLN Mutation: IE = -144.039 ddG = 6.440
ARG Mutation: IE = -145.570 ddG = 4.909
SER Mutation: IE = -145.524 ddG = 4.955
THR Mutation: IE = -146.474 ddG = 4.005
VAL Mutation: IE = -153.632 ddG = -3.153
TRP Mutation: IE = -159.745 ddG = -9.266
TYR Mutation: IE = -141.101 ddG = 9.378

Antibody Residue ASP 1028 D
ALA Mutation: IE = -154.564 ddG = -4.085
CYS Mutation: IE = -155.592 ddG = -5.113
GLU Mutation: IE = -157.012 ddG = -6.533
PHE Mutation: IE = -149.553 ddG = 0.926
GLY Mutation: IE = -150.839 ddG = -0.360
HIS Mutation: IE = -148.519 ddG = 1.960
ILE Mutation: IE = -150.533 ddG = -0.054
LYS Mutation: IE = -150.374 ddG = 0.105
LEU Mutation: IE = -149.528 ddG = 0.951
MET Mutation: IE = -149.451 ddG = 1.028
ASN Mutation: IE = -152.672 ddG = -2.193
PRO Mutation: IE = -156.745 ddG = -6.266
GLN Mutation: IE = -154.427 ddG = -3.948
ARG Mutation: IE = -152.900 ddG = -2.421
SER Mutation: IE = -154.665 ddG = -4.186
THR Mutation: IE = -154.284 ddG = -3.805
VAL Mutation: IE = -153.720 ddG = -3.241
TRP Mutation: IE = -150.801 ddG = -0.322
TYR Mutation: IE = -152.310 ddG = -1.831

Antibody Residue TYR 1114 D
ALA Mutation: IE = -147.408 ddG = 3.071
CYS Mutation: IE = -148.542 ddG = 1.937
ASP Mutation: IE = -153.235 ddG = -2.756
GLU Mutation: IE = -149.476 ddG = 1.003
PHE Mutation: IE = -150.853 ddG = -0.374
GLY Mutation: IE = -145.542 ddG = 4.937
HIS Mutation: IE = -152.139 ddG = -1.660
ILE Mutation: IE = -150.668 ddG = -0.189
LYS Mutation: IE = -152.234 ddG = -1.755
LEU Mutation: IE = -149.468 ddG = 1.011
MET Mutation: IE = -152.233 ddG = -1.754
ASN Mutation: IE = -157.109 ddG = -6.630
PRO Mutation: IE = -142.719 ddG = 7.760
GLN Mutation: IE = -152.014 ddG = -1.535
ARG Mutation: IE = -163.128 ddG = -12.649
SER Mutation: IE = -146.619 ddG = 3.860
THR Mutation: IE = -148.112 ddG = 2.367
VAL Mutation: IE = -149.702 ddG = 0.777
TRP Mutation: IE = -152.084 ddG = -1.605
