# Supplementary material for: Developing similarity matrices for antibody-protein binding interactions
Source: PLoS One. 2023 Oct 26;18(10):e0293606. doi: 10.1371/journal.pone.0293606 (PMC10602319; doi:10.1371/journal.pone.0293606)
Supplement: S1 File — is a zip file containing every energy calculated in this analysis. (ZIP) [file pone.0293606.s006.zip › PPI Similarity Matrix Data/aB_amb/3UX9_Antibody_Mutation_Energies.txt]

3UX9 Results
Wildtype Interaction Energy: -133.861

Antibody Residue TYR 1038 D
ALA Mutation: IE = -123.283 ddG = 10.578
CYS Mutation: IE = -126.079 ddG = 7.782
ASP Mutation: IE = -125.762 ddG = 8.099
GLU Mutation: IE = -118.900 ddG = 14.961
PHE Mutation: IE = -123.802 ddG = 10.059
GLY Mutation: IE = -114.346 ddG = 19.515
HIS Mutation: IE = -124.594 ddG = 9.267
ILE Mutation: IE = -122.298 ddG = 11.563
LYS Mutation: IE = -129.537 ddG = 4.324
LEU Mutation: IE = -127.142 ddG = 6.719
MET Mutation: IE = -117.784 ddG = 16.077
ASN Mutation: IE = -124.256 ddG = 9.605
PRO Mutation: IE = -128.192 ddG = 5.669
GLN Mutation: IE = -115.234 ddG = 18.627
ARG Mutation: IE = -111.756 ddG = 22.105
SER Mutation: IE = -126.376 ddG = 7.485
THR Mutation: IE = -124.301 ddG = 9.560
VAL Mutation: IE = -120.486 ddG = 13.375
TRP Mutation: IE = -123.152 ddG = 10.709

Antibody Residue ASP 1056 D
ALA Mutation: IE = -118.132 ddG = 15.729
CYS Mutation: IE = -117.624 ddG = 16.237
GLU Mutation: IE = -130.817 ddG = 3.044
PHE Mutation: IE = -116.333 ddG = 17.528
GLY Mutation: IE = -115.429 ddG = 18.432
HIS Mutation: IE = -120.390 ddG = 13.471
ILE Mutation: IE = -115.288 ddG = 18.573
LYS Mutation: IE = -112.945 ddG = 20.916
LEU Mutation: IE = -114.871 ddG = 18.990
MET Mutation: IE = -113.651 ddG = 20.210
ASN Mutation: IE = -119.623 ddG = 14.238
PRO Mutation: IE = -118.143 ddG = 15.718
GLN Mutation: IE = -115.935 ddG = 17.926
ARG Mutation: IE = -120.757 ddG = 13.104
SER Mutation: IE = -123.789 ddG = 10.072
THR Mutation: IE = -124.151 ddG = 9.710
VAL Mutation: IE = -114.789 ddG = 19.072
TRP Mutation: IE = -115.682 ddG = 18.179
TYR Mutation: IE = -119.098 ddG = 14.763

Antibody Residue ASN 1057 D
ALA Mutation: IE = -124.401 ddG = 9.460
CYS Mutation: IE = -125.813 ddG = 8.048
ASP Mutation: IE = -124.413 ddG = 9.448
GLU Mutation: IE = -136.409 ddG = -2.548
PHE Mutation: IE = -125.019 ddG = 8.842
GLY Mutation: IE = -123.729 ddG = 10.132
HIS Mutation: IE = -122.821 ddG = 11.040
ILE Mutation: IE = -125.500 ddG = 8.361
LYS Mutation: IE = -138.700 ddG = -4.839
LEU Mutation: IE = -125.129 ddG = 8.732
MET Mutation: IE = -127.452 ddG = 6.409
PRO Mutation: IE = -125.313 ddG = 8.548
GLN Mutation: IE = -127.493 ddG = 6.368
ARG Mutation: IE = -134.063 ddG = -0.202
SER Mutation: IE = -124.864 ddG = 8.997
THR Mutation: IE = -123.825 ddG = 10.036
VAL Mutation: IE = -125.359 ddG = 8.502
TRP Mutation: IE = -127.615 ddG = 6.246
TYR Mutation: IE = -138.517 ddG = -4.656

Antibody Residue LYS 1080 D
ALA Mutation: IE = -126.314 ddG = 7.547
CYS Mutation: IE = -130.967 ddG = 2.894
ASP Mutation: IE = -125.849 ddG = 8.012
GLU Mutation: IE = -126.108 ddG = 7.753
PHE Mutation: IE = -127.680 ddG = 6.181
GLY Mutation: IE = -126.579 ddG = 7.282
HIS Mutation: IE = -127.207 ddG = 6.654
ILE Mutation: IE = -125.527 ddG = 8.334
LEU Mutation: IE = -126.370 ddG = 7.491
MET Mutation: IE = -126.232 ddG = 7.629
ASN Mutation: IE = -127.573 ddG = 6.288
PRO Mutation: IE = -126.010 ddG = 7.851
GLN Mutation: IE = -128.519 ddG = 5.342
ARG Mutation: IE = -127.401 ddG = 6.460
SER Mutation: IE = -135.978 ddG = -2.117
THR Mutation: IE = -127.867 ddG = 5.994
VAL Mutation: IE = -126.666 ddG = 7.195
TRP Mutation: IE = -125.989 ddG = 7.872
TYR Mutation: IE = -128.857 ddG = 5.004

Antibody Residue ARG 1107 D
ALA Mutation: IE = -122.497 ddG = 11.364
CYS Mutation: IE = -124.110 ddG = 9.751
ASP Mutation: IE = -115.011 ddG = 18.850
GLU Mutation: IE = -116.293 ddG = 17.568
PHE Mutation: IE = -124.316 ddG = 9.545
GLY Mutation: IE = -123.662 ddG = 10.199
HIS Mutation: IE = -123.565 ddG = 10.296
ILE Mutation: IE = -123.295 ddG = 10.566
LYS Mutation: IE = -132.027 ddG = 1.834
LEU Mutation: IE = -123.482 ddG = 10.379
MET Mutation: IE = -124.170 ddG = 9.691
ASN Mutation: IE = -124.338 ddG = 9.523
PRO Mutation: IE = -123.128 ddG = 10.733
GLN Mutation: IE = -128.420 ddG = 5.441
SER Mutation: IE = -123.717 ddG = 10.144
THR Mutation: IE = -123.039 ddG = 10.822
VAL Mutation: IE = -121.043 ddG = 12.818
TRP Mutation: IE = -120.254 ddG = 13.607
TYR Mutation: IE = -128.827 ddG = 5.034

Antibody Residue PHE 2110 D
ALA Mutation: IE = -129.521 ddG = 4.340
CYS Mutation: IE = -128.936 ddG = 4.925
ASP Mutation: IE = -127.301 ddG = 6.560
GLU Mutation: IE = -132.132 ddG = 1.729
GLY Mutation: IE = -127.870 ddG = 5.991
HIS Mutation: IE = -134.516 ddG = -0.655
ILE Mutation: IE = -129.515 ddG = 4.346
LYS Mutation: IE = -132.486 ddG = 1.375
LEU Mutation: IE = -129.889 ddG = 3.972
MET Mutation: IE = -130.307 ddG = 3.554
ASN Mutation: IE = -128.083 ddG = 5.778
PRO Mutation: IE = -128.244 ddG = 5.617
GLN Mutation: IE = -130.533 ddG = 3.328
ARG Mutation: IE = -109.929 ddG = 23.932
SER Mutation: IE = -129.984 ddG = 3.877
THR Mutation: IE = -130.768 ddG = 3.093
VAL Mutation: IE = -132.440 ddG = 1.421
TRP Mutation: IE = -128.469 ddG = 5.392
TYR Mutation: IE = -134.456 ddG = -0.595

Antibody Residue ASP 2113 D
ALA Mutation: IE = -126.965 ddG = 6.896
CYS Mutation: IE = -129.968 ddG = 3.893
GLU Mutation: IE = -137.921 ddG = -4.060
PHE Mutation: IE = -130.990 ddG = 2.871
GLY Mutation: IE = -126.143 ddG = 7.718
HIS Mutation: IE = -132.519 ddG = 1.342
ILE Mutation: IE = -125.184 ddG = 8.677
LYS Mutation: IE = -116.418 ddG = 17.443
LEU Mutation: IE = -123.000 ddG = 10.861
MET Mutation: IE = -124.567 ddG = 9.294
ASN Mutation: IE = -130.790 ddG = 3.071
PRO Mutation: IE = -128.957 ddG = 4.904
GLN Mutation: IE = -124.873 ddG = 8.988
ARG Mutation: IE = -127.012 ddG = 6.849
SER Mutation: IE = -129.011 ddG = 4.850
THR Mutation: IE = -131.974 ddG = 1.887
VAL Mutation: IE = -127.038 ddG = 6.823
TRP Mutation: IE = -128.892 ddG = 4.969
TYR Mutation: IE = -130.228 ddG = 3.633
