# Supplementary material for: Developing similarity matrices for antibody-protein binding interactions
Source: PLoS One. 2023 Oct 26;18(10):e0293606. doi: 10.1371/journal.pone.0293606 (PMC10602319; doi:10.1371/journal.pone.0293606)
Supplement: S1 File — is a zip file containing every energy calculated in this analysis. (ZIP) [file pone.0293606.s006.zip › PPI Similarity Matrix Data/aB_amb/3UYP_Antibody_Mutation_Energies.txt]

3UYP Results
Wildtype Interaction Energy: -179.537

Antibody Residue ASP 57 A
ALA Mutation: IE = -146.977 ddG = 32.560
CYS Mutation: IE = -144.739 ddG = 34.798
GLU Mutation: IE = -161.440 ddG = 18.097
PHE Mutation: IE = -136.764 ddG = 42.773
GLY Mutation: IE = -146.736 ddG = 32.801
HIS Mutation: IE = -152.525 ddG = 27.012
ILE Mutation: IE = -145.067 ddG = 34.470
LYS Mutation: IE = -149.498 ddG = 30.039
LEU Mutation: IE = -145.320 ddG = 34.217
MET Mutation: IE = -148.138 ddG = 31.399
ASN Mutation: IE = -145.470 ddG = 34.067
PRO Mutation: IE = -146.184 ddG = 33.353
GLN Mutation: IE = -153.878 ddG = 25.659
ARG Mutation: IE = -145.659 ddG = 33.878
SER Mutation: IE = -146.172 ddG = 33.365
THR Mutation: IE = -146.837 ddG = 32.700
VAL Mutation: IE = -147.478 ddG = 32.059
TRP Mutation: IE = -149.581 ddG = 29.956
TYR Mutation: IE = -142.749 ddG = 36.788

Antibody Residue ARG 106 A
ALA Mutation: IE = -137.553 ddG = 41.984
CYS Mutation: IE = -135.985 ddG = 43.552
ASP Mutation: IE = -129.055 ddG = 50.482
GLU Mutation: IE = -137.438 ddG = 42.099
PHE Mutation: IE = -135.319 ddG = 44.218
GLY Mutation: IE = -137.807 ddG = 41.730
HIS Mutation: IE = -144.083 ddG = 35.454
ILE Mutation: IE = -135.772 ddG = 43.765
LYS Mutation: IE = -147.197 ddG = 32.340
LEU Mutation: IE = -136.725 ddG = 42.812
MET Mutation: IE = -130.904 ddG = 48.633
ASN Mutation: IE = -144.389 ddG = 35.148
PRO Mutation: IE = -142.962 ddG = 36.575
GLN Mutation: IE = -141.330 ddG = 38.207
SER Mutation: IE = -134.750 ddG = 44.787
THR Mutation: IE = -137.003 ddG = 42.534
VAL Mutation: IE = -133.984 ddG = 45.553
TRP Mutation: IE = -128.107 ddG = 51.430
TYR Mutation: IE = -135.976 ddG = 43.561

Antibody Residue TRP 108 A
ALA Mutation: IE = -155.579 ddG = 23.958
CYS Mutation: IE = -156.840 ddG = 22.697
ASP Mutation: IE = -155.119 ddG = 24.418
GLU Mutation: IE = -155.014 ddG = 24.523
PHE Mutation: IE = -148.502 ddG = 31.035
GLY Mutation: IE = -151.696 ddG = 27.841
HIS Mutation: IE = -151.891 ddG = 27.646
ILE Mutation: IE = -161.586 ddG = 17.951
LYS Mutation: IE = -158.245 ddG = 21.292
LEU Mutation: IE = -154.304 ddG = 25.233
MET Mutation: IE = -155.135 ddG = 24.402
ASN Mutation: IE = -160.906 ddG = 18.631
PRO Mutation: IE = -154.418 ddG = 25.119
GLN Mutation: IE = -160.279 ddG = 19.258
ARG Mutation: IE = -159.779 ddG = 19.758
SER Mutation: IE = -158.816 ddG = 20.721
THR Mutation: IE = -157.650 ddG = 21.887
VAL Mutation: IE = -152.987 ddG = 26.550
TYR Mutation: IE = -144.809 ddG = 34.728

Antibody Residue GLU 109 A
ALA Mutation: IE = -159.978 ddG = 19.559
CYS Mutation: IE = -159.317 ddG = 20.220
ASP Mutation: IE = -166.985 ddG = 12.552
PHE Mutation: IE = -157.762 ddG = 21.775
GLY Mutation: IE = -161.839 ddG = 17.698
HIS Mutation: IE = -163.468 ddG = 16.069
ILE Mutation: IE = -156.605 ddG = 22.932
LYS Mutation: IE = -158.223 ddG = 21.314
LEU Mutation: IE = -162.107 ddG = 17.430
MET Mutation: IE = -159.444 ddG = 20.093
ASN Mutation: IE = -161.873 ddG = 17.664
PRO Mutation: IE = -149.873 ddG = 29.664
GLN Mutation: IE = -164.854 ddG = 14.683
ARG Mutation: IE = -184.229 ddG = -4.692
SER Mutation: IE = -161.129 ddG = 18.408
THR Mutation: IE = -157.132 ddG = 22.405
VAL Mutation: IE = -157.639 ddG = 21.898
TRP Mutation: IE = -155.099 ddG = 24.438
TYR Mutation: IE = -159.061 ddG = 20.476

Antibody Residue TYR 1034 A
ALA Mutation: IE = -155.855 ddG = 23.682
CYS Mutation: IE = -158.708 ddG = 20.829
ASP Mutation: IE = -151.284 ddG = 28.253
GLU Mutation: IE = -158.382 ddG = 21.155
PHE Mutation: IE = -156.223 ddG = 23.314
GLY Mutation: IE = -155.334 ddG = 24.203
HIS Mutation: IE = -159.368 ddG = 20.169
ILE Mutation: IE = -160.198 ddG = 19.339
LYS Mutation: IE = -164.538 ddG = 14.999
LEU Mutation: IE = -154.432 ddG = 25.105
MET Mutation: IE = -154.540 ddG = 24.997
ASN Mutation: IE = -155.895 ddG = 23.642
PRO Mutation: IE = -160.380 ddG = 19.157
GLN Mutation: IE = -156.701 ddG = 22.836
ARG Mutation: IE = -155.392 ddG = 24.145
SER Mutation: IE = -159.029 ddG = 20.508
THR Mutation: IE = -157.800 ddG = 21.737
VAL Mutation: IE = -159.490 ddG = 20.047
TRP Mutation: IE = -156.321 ddG = 23.216

Antibody Residue TYR 1055 A
ALA Mutation: IE = -152.436 ddG = 27.101
CYS Mutation: IE = -152.803 ddG = 26.734
ASP Mutation: IE = -150.458 ddG = 29.079
GLU Mutation: IE = -166.853 ddG = 12.684
PHE Mutation: IE = -156.647 ddG = 22.890
GLY Mutation: IE = -151.096 ddG = 28.441
HIS Mutation: IE = -153.443 ddG = 26.094
ILE Mutation: IE = -155.880 ddG = 23.657
LYS Mutation: IE = -166.993 ddG = 12.544
LEU Mutation: IE = -155.136 ddG = 24.401
MET Mutation: IE = -152.207 ddG = 27.330
ASN Mutation: IE = -153.524 ddG = 26.013
PRO Mutation: IE = -153.375 ddG = 26.162
GLN Mutation: IE = -153.200 ddG = 26.337
ARG Mutation: IE = -163.489 ddG = 16.048
SER Mutation: IE = -151.793 ddG = 27.744
THR Mutation: IE = -151.040 ddG = 28.497
VAL Mutation: IE = -152.416 ddG = 27.121
TRP Mutation: IE = -156.238 ddG = 23.299

Antibody Residue GLU 1068 A
ALA Mutation: IE = -147.377 ddG = 32.160
CYS Mutation: IE = -144.591 ddG = 34.946
ASP Mutation: IE = -158.204 ddG = 21.333
PHE Mutation: IE = -146.930 ddG = 32.607
GLY Mutation: IE = -152.239 ddG = 27.298
HIS Mutation: IE = -146.859 ddG = 32.678
ILE Mutation: IE = -158.968 ddG = 20.569
LYS Mutation: IE = -150.223 ddG = 29.314
LEU Mutation: IE = -168.879 ddG = 10.658
MET Mutation: IE = -150.853 ddG = 28.684
ASN Mutation: IE = -148.589 ddG = 30.948
PRO Mutation: IE = -143.512 ddG = 36.025
GLN Mutation: IE = -149.131 ddG = 30.406
ARG Mutation: IE = -147.248 ddG = 32.289
SER Mutation: IE = -144.656 ddG = 34.881
THR Mutation: IE = -144.155 ddG = 35.382
VAL Mutation: IE = -164.888 ddG = 14.649
TRP Mutation: IE = -143.167 ddG = 36.370
TYR Mutation: IE = -149.102 ddG = 30.435
