# Supplementary material for: Developing similarity matrices for antibody-protein binding interactions
Source: PLoS One. 2023 Oct 26;18(10):e0293606. doi: 10.1371/journal.pone.0293606 (PMC10602319; doi:10.1371/journal.pone.0293606)
Supplement: S1 File — is a zip file containing every energy calculated in this analysis. (ZIP) [file pone.0293606.s006.zip › PPI Similarity Matrix Data/aB_amb/3UZQ_Antibody_Mutation_Energies.txt]

3UZQ Results
Wildtype Interaction Energy: -157.935

Antibody Residue TYR 38 A
ALA Mutation: IE = -150.432 ddG = 7.503
CYS Mutation: IE = -146.181 ddG = 11.754
ASP Mutation: IE = -142.039 ddG = 15.896
GLU Mutation: IE = -148.479 ddG = 9.456
PHE Mutation: IE = -145.960 ddG = 11.975
GLY Mutation: IE = -151.001 ddG = 6.934
HIS Mutation: IE = -150.054 ddG = 7.881
ILE Mutation: IE = -146.137 ddG = 11.798
LYS Mutation: IE = -139.313 ddG = 18.622
LEU Mutation: IE = -142.329 ddG = 15.606
MET Mutation: IE = -140.681 ddG = 17.254
ASN Mutation: IE = -147.426 ddG = 10.509
PRO Mutation: IE = -146.428 ddG = 11.507
GLN Mutation: IE = -147.175 ddG = 10.760
ARG Mutation: IE = -140.074 ddG = 17.861
SER Mutation: IE = -154.038 ddG = 3.897
THR Mutation: IE = -151.135 ddG = 6.800
VAL Mutation: IE = -149.159 ddG = 8.776
TRP Mutation: IE = -137.422 ddG = 20.513

Antibody Residue ASP 57 A
ALA Mutation: IE = -137.115 ddG = 20.820
CYS Mutation: IE = -134.882 ddG = 23.053
GLU Mutation: IE = -147.921 ddG = 10.014
PHE Mutation: IE = -133.908 ddG = 24.027
GLY Mutation: IE = -139.287 ddG = 18.648
HIS Mutation: IE = -142.044 ddG = 15.891
ILE Mutation: IE = -134.648 ddG = 23.287
LYS Mutation: IE = -136.256 ddG = 21.679
LEU Mutation: IE = -136.817 ddG = 21.118
MET Mutation: IE = -137.196 ddG = 20.739
ASN Mutation: IE = -137.591 ddG = 20.344
PRO Mutation: IE = -136.688 ddG = 21.247
GLN Mutation: IE = -128.837 ddG = 29.098
ARG Mutation: IE = -136.876 ddG = 21.059
SER Mutation: IE = -138.881 ddG = 19.054
THR Mutation: IE = -134.080 ddG = 23.855
VAL Mutation: IE = -134.247 ddG = 23.688
TRP Mutation: IE = -142.076 ddG = 15.859
TYR Mutation: IE = -130.367 ddG = 27.568

Antibody Residue ARG 106 A
ALA Mutation: IE = -133.948 ddG = 23.987
CYS Mutation: IE = -132.679 ddG = 25.256
ASP Mutation: IE = -132.989 ddG = 24.946
GLU Mutation: IE = -118.007 ddG = 39.928
PHE Mutation: IE = -134.913 ddG = 23.022
GLY Mutation: IE = -132.381 ddG = 25.554
HIS Mutation: IE = -136.926 ddG = 21.009
ILE Mutation: IE = -136.227 ddG = 21.708
LYS Mutation: IE = -149.165 ddG = 8.770
LEU Mutation: IE = -134.746 ddG = 23.189
MET Mutation: IE = -135.137 ddG = 22.798
ASN Mutation: IE = -143.441 ddG = 14.494
PRO Mutation: IE = -135.996 ddG = 21.939
GLN Mutation: IE = -140.879 ddG = 17.056
SER Mutation: IE = -128.669 ddG = 29.266
THR Mutation: IE = -133.873 ddG = 24.062
VAL Mutation: IE = -133.910 ddG = 24.025
TRP Mutation: IE = -142.322 ddG = 15.613
TYR Mutation: IE = -130.641 ddG = 27.294

Antibody Residue TRP 108 A
ALA Mutation: IE = -140.017 ddG = 17.918
CYS Mutation: IE = -137.792 ddG = 20.143
ASP Mutation: IE = -140.181 ddG = 17.754
GLU Mutation: IE = -136.258 ddG = 21.677
PHE Mutation: IE = -133.431 ddG = 24.504
GLY Mutation: IE = -136.333 ddG = 21.602
HIS Mutation: IE = -140.793 ddG = 17.142
ILE Mutation: IE = -142.403 ddG = 15.532
LYS Mutation: IE = -141.405 ddG = 16.530
LEU Mutation: IE = -140.110 ddG = 17.825
MET Mutation: IE = -141.427 ddG = 16.508
ASN Mutation: IE = -144.837 ddG = 13.098
PRO Mutation: IE = -136.390 ddG = 21.545
GLN Mutation: IE = -139.418 ddG = 18.517
ARG Mutation: IE = -128.064 ddG = 29.871
SER Mutation: IE = -141.226 ddG = 16.709
THR Mutation: IE = -143.834 ddG = 14.101
VAL Mutation: IE = -145.258 ddG = 12.677
TYR Mutation: IE = -118.534 ddG = 39.401

Antibody Residue GLU 109 A
ALA Mutation: IE = -139.470 ddG = 18.465
CYS Mutation: IE = -135.585 ddG = 22.350
ASP Mutation: IE = -144.650 ddG = 13.285
PHE Mutation: IE = -136.187 ddG = 21.748
GLY Mutation: IE = -142.459 ddG = 15.476
HIS Mutation: IE = -137.428 ddG = 20.507
ILE Mutation: IE = -133.386 ddG = 24.549
LYS Mutation: IE = -139.077 ddG = 18.858
LEU Mutation: IE = -137.207 ddG = 20.728
MET Mutation: IE = -135.265 ddG = 22.670
ASN Mutation: IE = -141.308 ddG = 16.627
PRO Mutation: IE = -131.816 ddG = 26.119
GLN Mutation: IE = -142.172 ddG = 15.763
ARG Mutation: IE = -136.326 ddG = 21.609
SER Mutation: IE = -141.747 ddG = 16.188
THR Mutation: IE = -140.334 ddG = 17.601
VAL Mutation: IE = -134.828 ddG = 23.107
TRP Mutation: IE = -139.335 ddG = 18.600
TYR Mutation: IE = -138.064 ddG = 19.871

Antibody Residue TYR 2034 A
ALA Mutation: IE = -144.229 ddG = 13.706
CYS Mutation: IE = -145.043 ddG = 12.892
ASP Mutation: IE = -140.348 ddG = 17.587
GLU Mutation: IE = -144.686 ddG = 13.249
PHE Mutation: IE = -145.319 ddG = 12.616
GLY Mutation: IE = -146.047 ddG = 11.888
HIS Mutation: IE = -146.905 ddG = 11.030
ILE Mutation: IE = -143.428 ddG = 14.507
LYS Mutation: IE = -150.255 ddG = 7.680
LEU Mutation: IE = -142.265 ddG = 15.670
MET Mutation: IE = -142.231 ddG = 15.704
ASN Mutation: IE = -145.724 ddG = 12.211
PRO Mutation: IE = -148.624 ddG = 9.311
GLN Mutation: IE = -148.960 ddG = 8.975
ARG Mutation: IE = -145.984 ddG = 11.951
SER Mutation: IE = -144.832 ddG = 13.103
THR Mutation: IE = -145.509 ddG = 12.426
VAL Mutation: IE = -146.658 ddG = 11.277
TRP Mutation: IE = -146.601 ddG = 11.334

Antibody Residue GLU 2068 A
ALA Mutation: IE = -138.951 ddG = 18.984
CYS Mutation: IE = -137.154 ddG = 20.781
ASP Mutation: IE = -147.794 ddG = 10.141
PHE Mutation: IE = -138.497 ddG = 19.438
GLY Mutation: IE = -139.242 ddG = 18.693
HIS Mutation: IE = -138.286 ddG = 19.649
ILE Mutation: IE = -138.001 ddG = 19.934
LYS Mutation: IE = -138.307 ddG = 19.628
LEU Mutation: IE = -138.161 ddG = 19.774
MET Mutation: IE = -137.108 ddG = 20.827
ASN Mutation: IE = -145.035 ddG = 12.900
PRO Mutation: IE = -139.838 ddG = 18.097
GLN Mutation: IE = -141.544 ddG = 16.391
ARG Mutation: IE = -140.251 ddG = 17.684
SER Mutation: IE = -138.546 ddG = 19.389
THR Mutation: IE = -136.455 ddG = 21.480
VAL Mutation: IE = -137.755 ddG = 20.180
TRP Mutation: IE = -139.819 ddG = 18.116
TYR Mutation: IE = -138.742 ddG = 19.193
