# Supplementary material for: Developing similarity matrices for antibody-protein binding interactions
Source: PLoS One. 2023 Oct 26;18(10):e0293606. doi: 10.1371/journal.pone.0293606 (PMC10602319; doi:10.1371/journal.pone.0293606)
Supplement: S1 File — is a zip file containing every energy calculated in this analysis. (ZIP) [file pone.0293606.s006.zip › PPI Similarity Matrix Data/aB_amb/3V0A_Antibody_Mutation_Energies.txt]

3V0A Results
Wildtype Interaction Energy: -138.398

Antibody Residue ARG 1037 C
ALA Mutation: IE = -117.607 ddG = 20.791
CYS Mutation: IE = -111.530 ddG = 26.868
ASP Mutation: IE = -124.301 ddG = 14.097
GLU Mutation: IE = -125.053 ddG = 13.345
PHE Mutation: IE = -120.822 ddG = 17.576
GLY Mutation: IE = -116.281 ddG = 22.117
HIS Mutation: IE = -119.684 ddG = 18.714
ILE Mutation: IE = -126.068 ddG = 12.330
LYS Mutation: IE = -125.558 ddG = 12.840
LEU Mutation: IE = -126.699 ddG = 11.699
MET Mutation: IE = -116.812 ddG = 21.586
ASN Mutation: IE = -124.117 ddG = 14.281
PRO Mutation: IE = -125.215 ddG = 13.183
GLN Mutation: IE = -117.877 ddG = 20.521
SER Mutation: IE = -126.609 ddG = 11.789
THR Mutation: IE = -130.435 ddG = 7.963
VAL Mutation: IE = -119.590 ddG = 18.808
TRP Mutation: IE = -125.262 ddG = 13.136
TYR Mutation: IE = -117.373 ddG = 21.025

Antibody Residue TYR 1038 C
ALA Mutation: IE = -127.041 ddG = 11.357
CYS Mutation: IE = -138.653 ddG = -0.255
ASP Mutation: IE = -123.011 ddG = 15.387
GLU Mutation: IE = -127.165 ddG = 11.233
PHE Mutation: IE = -131.813 ddG = 6.585
GLY Mutation: IE = -136.916 ddG = 1.482
HIS Mutation: IE = -122.986 ddG = 15.412
ILE Mutation: IE = -123.070 ddG = 15.328
