# Supplementary material for: Developing similarity matrices for antibody-protein binding interactions
Source: PLoS One. 2023 Oct 26;18(10):e0293606. doi: 10.1371/journal.pone.0293606 (PMC10602319; doi:10.1371/journal.pone.0293606)
Supplement: S1 File — is a zip file containing every energy calculated in this analysis. (ZIP) [file pone.0293606.s006.zip › PPI Similarity Matrix Data/aB_amb/3VRL_Antibody_Mutation_Energies.txt]

3VRL Results
Wildtype Interaction Energy: -148.136

Antibody Residue SER 57 H
ALA Mutation: IE = -137.607 ddG = 10.529
CYS Mutation: IE = -142.525 ddG = 5.611
ASP Mutation: IE = -119.890 ddG = 28.246
GLU Mutation: IE = -113.318 ddG = 34.818
PHE Mutation: IE = -105.988 ddG = 42.148
GLY Mutation: IE = -142.879 ddG = 5.257
HIS Mutation: IE = -116.658 ddG = 31.478
ILE Mutation: IE = -116.701 ddG = 31.435
LYS Mutation: IE = -124.632 ddG = 23.504
LEU Mutation: IE = -125.321 ddG = 22.815
MET Mutation: IE = -123.271 ddG = 24.865
ASN Mutation: IE = -134.252 ddG = 13.884
PRO Mutation: IE = -130.674 ddG = 17.462
GLN Mutation: IE = -122.949 ddG = 25.187
ARG Mutation: IE = -123.803 ddG = 24.333
THR Mutation: IE = -140.849 ddG = 7.287
VAL Mutation: IE = -129.805 ddG = 18.331
TRP Mutation: IE = -117.673 ddG = 30.463
TYR Mutation: IE = -109.355 ddG = 38.781

Antibody Residue SER 63 H
ALA Mutation: IE = -144.641 ddG = 3.495
CYS Mutation: IE = -142.745 ddG = 5.391
ASP Mutation: IE = -117.364 ddG = 30.772
GLU Mutation: IE = -117.289 ddG = 30.847
PHE Mutation: IE = -140.891 ddG = 7.245
GLY Mutation: IE = -140.869 ddG = 7.267
HIS Mutation: IE = -142.621 ddG = 5.515
ILE Mutation: IE = -140.642 ddG = 7.494
LYS Mutation: IE = -150.602 ddG = -2.466
LEU Mutation: IE = -147.389 ddG = 0.747
MET Mutation: IE = -139.926 ddG = 8.210
ASN Mutation: IE = -149.973 ddG = -1.837
PRO Mutation: IE = -146.092 ddG = 2.044
GLN Mutation: IE = -146.505 ddG = 1.631
ARG Mutation: IE = -159.124 ddG = -10.988
THR Mutation: IE = -146.305 ddG = 1.831
VAL Mutation: IE = -140.566 ddG = 7.570
TRP Mutation: IE = -127.882 ddG = 20.254
TYR Mutation: IE = -132.197 ddG = 15.939

Antibody Residue TYR 64 H
ALA Mutation: IE = -133.074 ddG = 15.062
CYS Mutation: IE = -135.315 ddG = 12.821
ASP Mutation: IE = -129.668 ddG = 18.468
GLU Mutation: IE = -125.264 ddG = 22.872
PHE Mutation: IE = -141.430 ddG = 6.706
GLY Mutation: IE = -132.216 ddG = 15.920
HIS Mutation: IE = -140.721 ddG = 7.415
ILE Mutation: IE = -125.153 ddG = 22.983
LYS Mutation: IE = -137.273 ddG = 10.863
LEU Mutation: IE = -132.332 ddG = 15.804
MET Mutation: IE = -127.610 ddG = 20.526
ASN Mutation: IE = -138.608 ddG = 9.528
PRO Mutation: IE = -134.929 ddG = 13.207
GLN Mutation: IE = -138.930 ddG = 9.206
ARG Mutation: IE = -137.309 ddG = 10.827
SER Mutation: IE = -121.163 ddG = 26.973
THR Mutation: IE = -131.174 ddG = 16.962
VAL Mutation: IE = -129.515 ddG = 18.621
TRP Mutation: IE = -147.803 ddG = 0.333

Antibody Residue GLU 108 H
ALA Mutation: IE = -140.719 ddG = 7.417
CYS Mutation: IE = -135.628 ddG = 12.508
ASP Mutation: IE = -144.956 ddG = 3.180
PHE Mutation: IE = -135.025 ddG = 13.111
GLY Mutation: IE = -132.622 ddG = 15.514
HIS Mutation: IE = -135.242 ddG = 12.894
ILE Mutation: IE = -136.560 ddG = 11.576
LYS Mutation: IE = -138.420 ddG = 9.716
LEU Mutation: IE = -136.838 ddG = 11.298
MET Mutation: IE = -138.937 ddG = 9.199
ASN Mutation: IE = -138.497 ddG = 9.639
PRO Mutation: IE = -134.412 ddG = 13.724
GLN Mutation: IE = -136.138 ddG = 11.998
ARG Mutation: IE = -143.385 ddG = 4.751
SER Mutation: IE = -138.973 ddG = 9.163
THR Mutation: IE = -136.888 ddG = 11.248
VAL Mutation: IE = -136.433 ddG = 11.703
TRP Mutation: IE = -143.516 ddG = 4.620
TYR Mutation: IE = -135.217 ddG = 12.919

Antibody Residue SER 109 L
ALA Mutation: IE = -150.238 ddG = -2.102
CYS Mutation: IE = -151.984 ddG = -3.848
ASP Mutation: IE = -156.464 ddG = -8.328
GLU Mutation: IE = -154.658 ddG = -6.522
PHE Mutation: IE = -157.240 ddG = -9.104
GLY Mutation: IE = -154.873 ddG = -6.737
HIS Mutation: IE = -150.168 ddG = -2.032
ILE Mutation: IE = -158.844 ddG = -10.708
LYS Mutation: IE = -164.127 ddG = -15.991
LEU Mutation: IE = -148.869 ddG = -0.733
MET Mutation: IE = -150.257 ddG = -2.121
ASN Mutation: IE = -153.572 ddG = -5.436
PRO Mutation: IE = -155.014 ddG = -6.878
GLN Mutation: IE = -163.678 ddG = -15.542
ARG Mutation: IE = -155.080 ddG = -6.944
THR Mutation: IE = -148.227 ddG = -0.091
VAL Mutation: IE = -146.543 ddG = 1.593
TRP Mutation: IE = -156.891 ddG = -8.755
TYR Mutation: IE = -150.127 ddG = -1.991

Antibody Residue TYR 112A H
ALA Mutation: IE = -139.309 ddG = 8.827
CYS Mutation: IE = -144.277 ddG = 3.859
ASP Mutation: IE = -141.826 ddG = 6.310
GLU Mutation: IE = -148.852 ddG = -0.716
PHE Mutation: IE = -144.316 ddG = 3.820
GLY Mutation: IE = -143.356 ddG = 4.780
HIS Mutation: IE = -146.256 ddG = 1.880
ILE Mutation: IE = -140.446 ddG = 7.690
LYS Mutation: IE = -152.145 ddG = -4.009
LEU Mutation: IE = -147.725 ddG = 0.411
MET Mutation: IE = -136.004 ddG = 12.132
ASN Mutation: IE = -150.295 ddG = -2.159
PRO Mutation: IE = -146.602 ddG = 1.534
GLN Mutation: IE = -135.792 ddG = 12.344
ARG Mutation: IE = -149.221 ddG = -1.085
SER Mutation: IE = -135.243 ddG = 12.893
THR Mutation: IE = -143.437 ddG = 4.699
VAL Mutation: IE = -142.328 ddG = 5.808
TRP Mutation: IE = -144.132 ddG = 4.004

Antibody Residue THR 114 L
ALA Mutation: IE = -152.993 ddG = -4.857
CYS Mutation: IE = -151.731 ddG = -3.595
ASP Mutation: IE = -148.722 ddG = -0.586
GLU Mutation: IE = -146.351 ddG = 1.785
PHE Mutation: IE = -144.053 ddG = 4.083
GLY Mutation: IE = -147.153 ddG = 0.983
HIS Mutation: IE = -150.059 ddG = -1.923
ILE Mutation: IE = -148.830 ddG = -0.694
LYS Mutation: IE = -157.317 ddG = -9.181
LEU Mutation: IE = -150.578 ddG = -2.442
MET Mutation: IE = -140.686 ddG = 7.450
ASN Mutation: IE = -154.938 ddG = -6.802
PRO Mutation: IE = -148.478 ddG = -0.342
GLN Mutation: IE = -154.003 ddG = -5.867
ARG Mutation: IE = -161.091 ddG = -12.955
SER Mutation: IE = -150.431 ddG = -2.295
VAL Mutation: IE = -148.063 ddG = 0.073
TRP Mutation: IE = -162.383 ddG = -14.247
TYR Mutation: IE = -145.773 ddG = 2.363
