# Supplementary material for: Developing similarity matrices for antibody-protein binding interactions
Source: PLoS One. 2023 Oct 26;18(10):e0293606. doi: 10.1371/journal.pone.0293606 (PMC10602319; doi:10.1371/journal.pone.0293606)
Supplement: S1 File — is a zip file containing every energy calculated in this analysis. (ZIP) [file pone.0293606.s006.zip › PPI Similarity Matrix Data/aB_amb/3W14_Antibody_Mutation_Energies.txt]

3W14 Results
Wildtype Interaction Energy: -45.617

Antibody Residue THR 5 Q
ALA Mutation: IE = -43.499 ddG = 2.118
CYS Mutation: IE = -43.977 ddG = 1.640
ASP Mutation: IE = -46.313 ddG = -0.696
GLU Mutation: IE = -43.263 ddG = 2.354
PHE Mutation: IE = -40.806 ddG = 4.811
GLY Mutation: IE = -42.317 ddG = 3.300
HIS Mutation: IE = -42.756 ddG = 2.861
ILE Mutation: IE = -44.670 ddG = 0.947
LYS Mutation: IE = -45.328 ddG = 0.289
LEU Mutation: IE = -41.059 ddG = 4.558
MET Mutation: IE = -43.674 ddG = 1.943
ASN Mutation: IE = -45.770 ddG = -0.153
PRO Mutation: IE = -40.896 ddG = 4.721
GLN Mutation: IE = -42.348 ddG = 3.269
ARG Mutation: IE = -44.362 ddG = 1.255
SER Mutation: IE = -46.256 ddG = -0.639
VAL Mutation: IE = -45.066 ddG = 0.551
TRP Mutation: IE = -41.867 ddG = 3.750
TYR Mutation: IE = -41.804 ddG = 3.813

Antibody Residue SER 26 Q
ALA Mutation: IE = -42.839 ddG = 2.778
CYS Mutation: IE = -43.815 ddG = 1.802
ASP Mutation: IE = -41.897 ddG = 3.720
GLU Mutation: IE = -43.153 ddG = 2.464
PHE Mutation: IE = -46.037 ddG = -0.420
GLY Mutation: IE = -43.374 ddG = 2.243
HIS Mutation: IE = -45.620 ddG = -0.003
ILE Mutation: IE = -43.912 ddG = 1.705
LYS Mutation: IE = -47.941 ddG = -2.324
LEU Mutation: IE = -44.278 ddG = 1.339
MET Mutation: IE = -39.822 ddG = 5.795
ASN Mutation: IE = -42.299 ddG = 3.318
PRO Mutation: IE = -39.041 ddG = 6.576
GLN Mutation: IE = -47.417 ddG = -1.800
ARG Mutation: IE = -43.501 ddG = 2.116
THR Mutation: IE = -45.352 ddG = 0.265
VAL Mutation: IE = -42.855 ddG = 2.762
TRP Mutation: IE = -46.249 ddG = -0.632
TYR Mutation: IE = -48.412 ddG = -2.795

Antibody Residue GLN 27 Q
ALA Mutation: IE = -40.627 ddG = 4.990
CYS Mutation: IE = -39.368 ddG = 6.249
ASP Mutation: IE = -38.796 ddG = 6.821
GLU Mutation: IE = -39.387 ddG = 6.230
PHE Mutation: IE = -39.234 ddG = 6.383
GLY Mutation: IE = -41.631 ddG = 3.986
HIS Mutation: IE = -39.477 ddG = 6.140
ILE Mutation: IE = -42.624 ddG = 2.993
LYS Mutation: IE = -42.121 ddG = 3.496
LEU Mutation: IE = -42.068 ddG = 3.549
MET Mutation: IE = -39.225 ddG = 6.392
ASN Mutation: IE = -40.175 ddG = 5.442
PRO Mutation: IE = -36.631 ddG = 8.986
ARG Mutation: IE = -37.896 ddG = 7.721
SER Mutation: IE = -41.611 ddG = 4.006
THR Mutation: IE = -41.381 ddG = 4.236
VAL Mutation: IE = -42.742 ddG = 2.875
TRP Mutation: IE = -39.890 ddG = 5.727
TYR Mutation: IE = -38.066 ddG = 7.551

Antibody Residue ASP 28 Q
ALA Mutation: IE = -46.913 ddG = -1.296
CYS Mutation: IE = -43.725 ddG = 1.892
GLU Mutation: IE = -46.855 ddG = -1.238
PHE Mutation: IE = -42.549 ddG = 3.068
GLY Mutation: IE = -43.858 ddG = 1.759
HIS Mutation: IE = -43.117 ddG = 2.500
ILE Mutation: IE = -42.484 ddG = 3.133
LYS Mutation: IE = -46.200 ddG = -0.583
LEU Mutation: IE = -43.860 ddG = 1.757
MET Mutation: IE = -44.654 ddG = 0.963
ASN Mutation: IE = -43.388 ddG = 2.229
PRO Mutation: IE = -47.213 ddG = -1.596
GLN Mutation: IE = -41.671 ddG = 3.946
ARG Mutation: IE = -43.955 ddG = 1.662
SER Mutation: IE = -43.481 ddG = 2.136
THR Mutation: IE = -41.685 ddG = 3.932
VAL Mutation: IE = -43.097 ddG = 2.520
TRP Mutation: IE = -42.084 ddG = 3.533
TYR Mutation: IE = -43.742 ddG = 1.875

Antibody Residue ARG 45 P
ALA Mutation: IE = -35.291 ddG = 10.326
CYS Mutation: IE = -34.598 ddG = 11.019
ASP Mutation: IE = -33.855 ddG = 11.762
GLU Mutation: IE = -33.345 ddG = 12.272
PHE Mutation: IE = -35.460 ddG = 10.157
GLY Mutation: IE = -35.692 ddG = 9.925
HIS Mutation: IE = -36.062 ddG = 9.555
ILE Mutation: IE = -35.860 ddG = 9.757
LYS Mutation: IE = -35.658 ddG = 9.959
LEU Mutation: IE = -35.166 ddG = 10.451
MET Mutation: IE = -34.925 ddG = 10.692
ASN Mutation: IE = -36.217 ddG = 9.400
PRO Mutation: IE = -34.343 ddG = 11.274
GLN Mutation: IE = -36.633 ddG = 8.984
SER Mutation: IE = -34.745 ddG = 10.872
THR Mutation: IE = -35.009 ddG = 10.608
VAL Mutation: IE = -36.803 ddG = 8.814
TRP Mutation: IE = -34.336 ddG = 11.281
TYR Mutation: IE = -35.990 ddG = 9.627

Antibody Residue GLU 69 P
ALA Mutation: IE = -40.552 ddG = 5.065
CYS Mutation: IE = -41.177 ddG = 4.440
ASP Mutation: IE = -42.554 ddG = 3.063
PHE Mutation: IE = -42.472 ddG = 3.145
GLY Mutation: IE = -39.436 ddG = 6.181
HIS Mutation: IE = -42.272 ddG = 3.345
ILE Mutation: IE = -40.388 ddG = 5.229
LYS Mutation: IE = -41.789 ddG = 3.828
LEU Mutation: IE = -41.732 ddG = 3.885
MET Mutation: IE = -39.680 ddG = 5.937
ASN Mutation: IE = -40.839 ddG = 4.778
PRO Mutation: IE = -40.139 ddG = 5.478
GLN Mutation: IE = -42.841 ddG = 2.776
ARG Mutation: IE = -51.631 ddG = -6.014
SER Mutation: IE = -41.873 ddG = 3.744
THR Mutation: IE = -41.037 ddG = 4.580
VAL Mutation: IE = -40.932 ddG = 4.685
TRP Mutation: IE = -45.410 ddG = 0.207
TYR Mutation: IE = -45.506 ddG = 0.111

Antibody Residue LYS 70 P
ALA Mutation: IE = -43.108 ddG = 2.509
CYS Mutation: IE = -45.245 ddG = 0.372
ASP Mutation: IE = -44.372 ddG = 1.245
GLU Mutation: IE = -43.540 ddG = 2.077
PHE Mutation: IE = -45.117 ddG = 0.500
GLY Mutation: IE = -44.366 ddG = 1.251
HIS Mutation: IE = -44.638 ddG = 0.979
ILE Mutation: IE = -44.045 ddG = 1.572
LEU Mutation: IE = -45.700 ddG = -0.083
MET Mutation: IE = -43.696 ddG = 1.921
ASN Mutation: IE = -45.278 ddG = 0.339
PRO Mutation: IE = -43.692 ddG = 1.925
GLN Mutation: IE = -44.296 ddG = 1.321
ARG Mutation: IE = -44.919 ddG = 0.698
SER Mutation: IE = -44.945 ddG = 0.672
THR Mutation: IE = -44.776 ddG = 0.841
VAL Mutation: IE = -44.620 ddG = 0.997
TRP Mutation: IE = -43.016 ddG = 2.601
TYR Mutation: IE = -46.718 ddG = -1.101
