# Supplementary material for: Developing similarity matrices for antibody-protein binding interactions
Source: PLoS One. 2023 Oct 26;18(10):e0293606. doi: 10.1371/journal.pone.0293606 (PMC10602319; doi:10.1371/journal.pone.0293606)
Supplement: S1 File — is a zip file containing every energy calculated in this analysis. (ZIP) [file pone.0293606.s006.zip › PPI Similarity Matrix Data/aB_amb/3WIH_Antibody_Mutation_Energies.txt]

3WIH Results
Wildtype Interaction Energy: -116.527

Antibody Residue ASP 36 I
ALA Mutation: IE = -82.202 ddG = 34.325
CYS Mutation: IE = -81.617 ddG = 34.910
GLU Mutation: IE = -103.002 ddG = 13.525
PHE Mutation: IE = -90.087 ddG = 26.440
GLY Mutation: IE = -81.254 ddG = 35.273
HIS Mutation: IE = -87.070 ddG = 29.457
ILE Mutation: IE = -80.891 ddG = 35.636
LYS Mutation: IE = -84.072 ddG = 32.455
LEU Mutation: IE = -81.152 ddG = 35.375
MET Mutation: IE = -81.244 ddG = 35.283
ASN Mutation: IE = -87.644 ddG = 28.883
PRO Mutation: IE = -81.244 ddG = 35.283
GLN Mutation: IE = -89.440 ddG = 27.087
ARG Mutation: IE = -84.803 ddG = 31.724
SER Mutation: IE = -85.650 ddG = 30.877
THR Mutation: IE = -86.234 ddG = 30.293
VAL Mutation: IE = -79.542 ddG = 36.985
TRP Mutation: IE = -80.957 ddG = 35.570
TYR Mutation: IE = -83.169 ddG = 33.358

Antibody Residue TYR 37 I
ALA Mutation: IE = -104.043 ddG = 12.484
CYS Mutation: IE = -104.475 ddG = 12.052
ASP Mutation: IE = -105.978 ddG = 10.549
GLU Mutation: IE = -106.966 ddG = 9.561
PHE Mutation: IE = -105.144 ddG = 11.383
GLY Mutation: IE = -104.639 ddG = 11.888
HIS Mutation: IE = -105.951 ddG = 10.576
ILE Mutation: IE = -105.710 ddG = 10.817
LYS Mutation: IE = -105.869 ddG = 10.658
LEU Mutation: IE = -102.938 ddG = 13.589
MET Mutation: IE = -104.586 ddG = 11.941
ASN Mutation: IE = -104.844 ddG = 11.683
PRO Mutation: IE = -103.770 ddG = 12.757
GLN Mutation: IE = -107.290 ddG = 9.237
ARG Mutation: IE = -106.098 ddG = 10.429
SER Mutation: IE = -104.031 ddG = 12.496
THR Mutation: IE = -105.257 ddG = 11.270
VAL Mutation: IE = -104.574 ddG = 11.953
TRP Mutation: IE = -107.762 ddG = 8.765

Antibody Residue TYR 55 M
ALA Mutation: IE = -107.576 ddG = 8.951
CYS Mutation: IE = -105.293 ddG = 11.234
ASP Mutation: IE = -104.314 ddG = 12.213
GLU Mutation: IE = -107.212 ddG = 9.315
PHE Mutation: IE = -109.652 ddG = 6.875
GLY Mutation: IE = -105.882 ddG = 10.645
HIS Mutation: IE = -110.056 ddG = 6.471
ILE Mutation: IE = -107.765 ddG = 8.762
LYS Mutation: IE = -101.501 ddG = 15.026
LEU Mutation: IE = -105.132 ddG = 11.395
MET Mutation: IE = -107.533 ddG = 8.994
ASN Mutation: IE = -107.423 ddG = 9.104
PRO Mutation: IE = -106.792 ddG = 9.735
GLN Mutation: IE = -109.577 ddG = 6.950
ARG Mutation: IE = -112.800 ddG = 3.727
SER Mutation: IE = -105.252 ddG = 11.275
THR Mutation: IE = -104.563 ddG = 11.964
VAL Mutation: IE = -106.905 ddG = 9.622
TRP Mutation: IE = -107.230 ddG = 9.297

Antibody Residue ARG 66 M
ALA Mutation: IE = -90.848 ddG = 25.679
CYS Mutation: IE = -94.207 ddG = 22.320
ASP Mutation: IE = -94.161 ddG = 22.366
GLU Mutation: IE = -98.791 ddG = 17.736
PHE Mutation: IE = -91.293 ddG = 25.234
GLY Mutation: IE = -88.350 ddG = 28.177
HIS Mutation: IE = -90.877 ddG = 25.650
ILE Mutation: IE = -94.648 ddG = 21.879
LYS Mutation: IE = -103.951 ddG = 12.576
LEU Mutation: IE = -90.367 ddG = 26.160
MET Mutation: IE = -88.359 ddG = 28.168
ASN Mutation: IE = -94.265 ddG = 22.262
PRO Mutation: IE = -91.243 ddG = 25.284
GLN Mutation: IE = -93.531 ddG = 22.996
SER Mutation: IE = -91.104 ddG = 25.423
THR Mutation: IE = -89.242 ddG = 27.285
VAL Mutation: IE = -91.714 ddG = 24.813
TRP Mutation: IE = -88.741 ddG = 27.786
TYR Mutation: IE = -93.085 ddG = 23.442

Antibody Residue ASN 108 M
ALA Mutation: IE = -104.797 ddG = 11.730
CYS Mutation: IE = -102.342 ddG = 14.185
ASP Mutation: IE = -106.116 ddG = 10.411
GLU Mutation: IE = -102.160 ddG = 14.367
PHE Mutation: IE = -103.141 ddG = 13.386
GLY Mutation: IE = -106.823 ddG = 9.704
HIS Mutation: IE = -102.421 ddG = 14.106
ILE Mutation: IE = -100.197 ddG = 16.330
LYS Mutation: IE = -99.943 ddG = 16.584
LEU Mutation: IE = -102.990 ddG = 13.537
MET Mutation: IE = -99.435 ddG = 17.092
PRO Mutation: IE = -104.530 ddG = 11.997
GLN Mutation: IE = -103.828 ddG = 12.699
ARG Mutation: IE = -102.117 ddG = 14.410
SER Mutation: IE = -100.477 ddG = 16.050
THR Mutation: IE = -98.323 ddG = 18.204
VAL Mutation: IE = -98.293 ddG = 18.234
TRP Mutation: IE = -102.804 ddG = 13.723
TYR Mutation: IE = -98.798 ddG = 17.729

Antibody Residue ASN 109 I
ALA Mutation: IE = -107.220 ddG = 9.307
CYS Mutation: IE = -105.676 ddG = 10.851
ASP Mutation: IE = -115.391 ddG = 1.136
GLU Mutation: IE = -105.375 ddG = 11.152
PHE Mutation: IE = -101.669 ddG = 14.858
GLY Mutation: IE = -104.985 ddG = 11.542
HIS Mutation: IE = -100.177 ddG = 16.350
ILE Mutation: IE = -104.472 ddG = 12.055
LYS Mutation: IE = -110.928 ddG = 5.599
LEU Mutation: IE = -98.811 ddG = 17.716
MET Mutation: IE = -101.935 ddG = 14.592
PRO Mutation: IE = -106.394 ddG = 10.133
GLN Mutation: IE = -106.461 ddG = 10.066
ARG Mutation: IE = -106.516 ddG = 10.011
SER Mutation: IE = -108.491 ddG = 8.036
THR Mutation: IE = -110.057 ddG = 6.470
VAL Mutation: IE = -107.733 ddG = 8.794
TRP Mutation: IE = -93.500 ddG = 23.027
TYR Mutation: IE = -100.838 ddG = 15.689

Antibody Residue TYR 113 I
ALA Mutation: IE = -105.164 ddG = 11.363
CYS Mutation: IE = -100.049 ddG = 16.478
ASP Mutation: IE = -99.592 ddG = 16.935
GLU Mutation: IE = -103.307 ddG = 13.220
PHE Mutation: IE = -101.059 ddG = 15.468
GLY Mutation: IE = -104.314 ddG = 12.213
HIS Mutation: IE = -100.150 ddG = 16.377
ILE Mutation: IE = -104.342 ddG = 12.185
LYS Mutation: IE = -109.049 ddG = 7.478
LEU Mutation: IE = -102.271 ddG = 14.256
MET Mutation: IE = -106.195 ddG = 10.332
ASN Mutation: IE = -98.089 ddG = 18.438
PRO Mutation: IE = -108.164 ddG = 8.363
GLN Mutation: IE = -104.727 ddG = 11.800
ARG Mutation: IE = -102.145 ddG = 14.382
SER Mutation: IE = -103.775 ddG = 12.752
THR Mutation: IE = -104.728 ddG = 11.799
VAL Mutation: IE = -104.220 ddG = 12.307
TRP Mutation: IE = -105.545 ddG = 10.982
