# Supplementary material for: Developing similarity matrices for antibody-protein binding interactions
Source: PLoS One. 2023 Oct 26;18(10):e0293606. doi: 10.1371/journal.pone.0293606 (PMC10602319; doi:10.1371/journal.pone.0293606)
Supplement: S1 File — is a zip file containing every energy calculated in this analysis. (ZIP) [file pone.0293606.s006.zip › PPI Similarity Matrix Data/aB_amb/3WKM_Antibody_Mutation_Energies.txt]

3WKM Results
Wildtype Interaction Energy: -225.958

Antibody Residue GLU 1 I
ALA Mutation: IE = -195.671 ddG = 30.287
CYS Mutation: IE = -199.211 ddG = 26.747
ASP Mutation: IE = -202.020 ddG = 23.938
PHE Mutation: IE = -197.640 ddG = 28.318
GLY Mutation: IE = -196.796 ddG = 29.162
HIS Mutation: IE = -197.986 ddG = 27.972
ILE Mutation: IE = -201.280 ddG = 24.678
LYS Mutation: IE = -201.343 ddG = 24.615
LEU Mutation: IE = -197.066 ddG = 28.892
MET Mutation: IE = -204.524 ddG = 21.434
ASN Mutation: IE = -199.693 ddG = 26.265
PRO Mutation: IE = -196.870 ddG = 29.088
GLN Mutation: IE = -197.277 ddG = 28.681
ARG Mutation: IE = -196.314 ddG = 29.644
SER Mutation: IE = -195.003 ddG = 30.955
THR Mutation: IE = -203.836 ddG = 22.122
VAL Mutation: IE = -197.580 ddG = 28.378
TRP Mutation: IE = -197.837 ddG = 28.121
TYR Mutation: IE = -199.145 ddG = 26.813

Antibody Residue ASP 36 I
ALA Mutation: IE = -207.387 ddG = 18.571
CYS Mutation: IE = -209.160 ddG = 16.798
GLU Mutation: IE = -212.007 ddG = 13.951
PHE Mutation: IE = -209.029 ddG = 16.929
GLY Mutation: IE = -206.448 ddG = 19.510
HIS Mutation: IE = -206.770 ddG = 19.188
ILE Mutation: IE = -212.912 ddG = 13.046
LYS Mutation: IE = -204.650 ddG = 21.308
LEU Mutation: IE = -208.374 ddG = 17.584
MET Mutation: IE = -207.730 ddG = 18.228
ASN Mutation: IE = -206.692 ddG = 19.266
PRO Mutation: IE = -206.285 ddG = 19.673
GLN Mutation: IE = -211.029 ddG = 14.929
ARG Mutation: IE = -210.774 ddG = 15.184
SER Mutation: IE = -208.300 ddG = 17.658
THR Mutation: IE = -205.875 ddG = 20.083
VAL Mutation: IE = -211.237 ddG = 14.721
TRP Mutation: IE = -210.420 ddG = 15.538
TYR Mutation: IE = -213.092 ddG = 12.866

Antibody Residue THR 37 I
ALA Mutation: IE = -206.423 ddG = 19.535
CYS Mutation: IE = -209.235 ddG = 16.723
ASP Mutation: IE = -203.898 ddG = 22.060
GLU Mutation: IE = -213.133 ddG = 12.825
PHE Mutation: IE = -209.904 ddG = 16.054
GLY Mutation: IE = -209.352 ddG = 16.606
HIS Mutation: IE = -214.005 ddG = 11.953
ILE Mutation: IE = -205.466 ddG = 20.492
LYS Mutation: IE = -201.388 ddG = 24.570
LEU Mutation: IE = -209.370 ddG = 16.588
MET Mutation: IE = -206.670 ddG = 19.288
ASN Mutation: IE = -209.704 ddG = 16.254
PRO Mutation: IE = -210.930 ddG = 15.028
GLN Mutation: IE = -202.952 ddG = 23.006
ARG Mutation: IE = -207.955 ddG = 18.003
SER Mutation: IE = -205.977 ddG = 19.981
VAL Mutation: IE = -207.364 ddG = 18.594
TRP Mutation: IE = -209.141 ddG = 16.817
TYR Mutation: IE = -210.842 ddG = 15.116

Antibody Residue ASP 57 I
ALA Mutation: IE = -191.515 ddG = 34.443
CYS Mutation: IE = -194.802 ddG = 31.156
GLU Mutation: IE = -207.002 ddG = 18.956
PHE Mutation: IE = -194.433 ddG = 31.525
GLY Mutation: IE = -194.027 ddG = 31.931
HIS Mutation: IE = -197.073 ddG = 28.885
ILE Mutation: IE = -188.806 ddG = 37.152
LYS Mutation: IE = -187.813 ddG = 38.145
LEU Mutation: IE = -194.544 ddG = 31.414
MET Mutation: IE = -191.293 ddG = 34.665
ASN Mutation: IE = -193.555 ddG = 32.403
PRO Mutation: IE = -189.161 ddG = 36.797
GLN Mutation: IE = -187.700 ddG = 38.258
ARG Mutation: IE = -190.982 ddG = 34.976
SER Mutation: IE = -192.875 ddG = 33.083
THR Mutation: IE = -189.247 ddG = 36.711
VAL Mutation: IE = -188.721 ddG = 37.237
TRP Mutation: IE = -194.306 ddG = 31.652
TYR Mutation: IE = -191.577 ddG = 34.381

Antibody Residue GLN 108 I
ALA Mutation: IE = -197.627 ddG = 28.331
CYS Mutation: IE = -203.108 ddG = 22.850
ASP Mutation: IE = -219.601 ddG = 6.357
GLU Mutation: IE = -218.208 ddG = 7.750
PHE Mutation: IE = -197.394 ddG = 28.564
GLY Mutation: IE = -194.291 ddG = 31.667
HIS Mutation: IE = -197.566 ddG = 28.392
ILE Mutation: IE = -193.366 ddG = 32.592
LYS Mutation: IE = -201.073 ddG = 24.885
LEU Mutation: IE = -199.483 ddG = 26.475
MET Mutation: IE = -202.879 ddG = 23.079
ASN Mutation: IE = -201.603 ddG = 24.355
PRO Mutation: IE = -196.121 ddG = 29.837
ARG Mutation: IE = -201.673 ddG = 24.285
SER Mutation: IE = -200.035 ddG = 25.923
THR Mutation: IE = -195.967 ddG = 29.991
VAL Mutation: IE = -195.262 ddG = 30.696
TRP Mutation: IE = -199.587 ddG = 26.371
TYR Mutation: IE = -207.962 ddG = 17.996

Antibody Residue ARG 111A I
ALA Mutation: IE = -200.682 ddG = 25.276
CYS Mutation: IE = -200.166 ddG = 25.792
ASP Mutation: IE = -199.749 ddG = 26.209
GLU Mutation: IE = -202.150 ddG = 23.808
PHE Mutation: IE = -201.158 ddG = 24.800
GLY Mutation: IE = -199.193 ddG = 26.765
HIS Mutation: IE = -203.709 ddG = 22.249
ILE Mutation: IE = -203.117 ddG = 22.841
LYS Mutation: IE = -204.911 ddG = 21.047
LEU Mutation: IE = -194.704 ddG = 31.254
MET Mutation: IE = -199.777 ddG = 26.181
ASN Mutation: IE = -202.322 ddG = 23.636
PRO Mutation: IE = -195.824 ddG = 30.134
GLN Mutation: IE = -203.874 ddG = 22.084
SER Mutation: IE = -202.996 ddG = 22.962
THR Mutation: IE = -200.641 ddG = 25.317
VAL Mutation: IE = -202.209 ddG = 23.749
TRP Mutation: IE = -203.507 ddG = 22.451
TYR Mutation: IE = -203.954 ddG = 22.004

Antibody Residue GLU 1095 M
ALA Mutation: IE = -195.843 ddG = 30.115
CYS Mutation: IE = -204.015 ddG = 21.943
ASP Mutation: IE = -191.142 ddG = 34.816
PHE Mutation: IE = -190.216 ddG = 35.742
GLY Mutation: IE = -188.892 ddG = 37.066
HIS Mutation: IE = -190.793 ddG = 35.165
ILE Mutation: IE = -189.807 ddG = 36.151
LYS Mutation: IE = -189.257 ddG = 36.701
LEU Mutation: IE = -191.431 ddG = 34.527
MET Mutation: IE = -189.274 ddG = 36.684
ASN Mutation: IE = -194.061 ddG = 31.897
PRO Mutation: IE = -191.981 ddG = 33.977
GLN Mutation: IE = -191.764 ddG = 34.194
ARG Mutation: IE = -189.691 ddG = 36.267
SER Mutation: IE = -200.606 ddG = 25.352
THR Mutation: IE = -190.536 ddG = 35.422
VAL Mutation: IE = -189.632 ddG = 36.326
TRP Mutation: IE = -189.484 ddG = 36.474
TYR Mutation: IE = -189.912 ddG = 36.046
