# Supplementary material for: Developing similarity matrices for antibody-protein binding interactions
Source: PLoS One. 2023 Oct 26;18(10):e0293606. doi: 10.1371/journal.pone.0293606 (PMC10602319; doi:10.1371/journal.pone.0293606)
Supplement: S1 File — is a zip file containing every energy calculated in this analysis. (ZIP) [file pone.0293606.s006.zip › PPI Similarity Matrix Data/aB_amb/3WLW_Antibody_Mutation_Energies.txt]

3WLW Results
Wildtype Interaction Energy: -77.065

Antibody Residue SER 36 H
ALA Mutation: IE = -72.829 ddG = 4.236
CYS Mutation: IE = -75.586 ddG = 1.479
ASP Mutation: IE = -77.886 ddG = -0.821
GLU Mutation: IE = -81.077 ddG = -4.012
PHE Mutation: IE = -75.133 ddG = 1.932
GLY Mutation: IE = -73.531 ddG = 3.534
HIS Mutation: IE = -75.952 ddG = 1.113
ILE Mutation: IE = -71.694 ddG = 5.371
LYS Mutation: IE = -78.893 ddG = -1.828
LEU Mutation: IE = -72.993 ddG = 4.072
MET Mutation: IE = -75.493 ddG = 1.572
ASN Mutation: IE = -76.798 ddG = 0.267
PRO Mutation: IE = -72.466 ddG = 4.599
GLN Mutation: IE = -82.980 ddG = -5.915
ARG Mutation: IE = -78.097 ddG = -1.032
THR Mutation: IE = -73.983 ddG = 3.082
VAL Mutation: IE = -74.906 ddG = 2.159
TRP Mutation: IE = -76.082 ddG = 0.983
TYR Mutation: IE = -77.319 ddG = -0.254

Antibody Residue TYR 37 H
ALA Mutation: IE = -68.097 ddG = 8.968
CYS Mutation: IE = -70.812 ddG = 6.253
ASP Mutation: IE = -78.332 ddG = -1.267
GLU Mutation: IE = -72.166 ddG = 4.899
PHE Mutation: IE = -70.645 ddG = 6.420
GLY Mutation: IE = -70.104 ddG = 6.961
HIS Mutation: IE = -71.070 ddG = 5.995
ILE Mutation: IE = -70.360 ddG = 6.705
LYS Mutation: IE = -72.468 ddG = 4.597
LEU Mutation: IE = -72.363 ddG = 4.702
MET Mutation: IE = -71.363 ddG = 5.702
ASN Mutation: IE = -70.930 ddG = 6.135
PRO Mutation: IE = -70.101 ddG = 6.964
GLN Mutation: IE = -70.177 ddG = 6.888
ARG Mutation: IE = -70.053 ddG = 7.012
SER Mutation: IE = -69.365 ddG = 7.700
THR Mutation: IE = -70.395 ddG = 6.670
VAL Mutation: IE = -69.209 ddG = 7.856
TRP Mutation: IE = -67.372 ddG = 9.693

Antibody Residue TRP 38 H
ALA Mutation: IE = -68.325 ddG = 8.740
CYS Mutation: IE = -68.963 ddG = 8.102
ASP Mutation: IE = -66.904 ddG = 10.161
GLU Mutation: IE = -63.759 ddG = 13.306
PHE Mutation: IE = -74.287 ddG = 2.778
GLY Mutation: IE = -66.749 ddG = 10.316
HIS Mutation: IE = -73.288 ddG = 3.777
ILE Mutation: IE = -67.656 ddG = 9.409
LYS Mutation: IE = -67.769 ddG = 9.296
LEU Mutation: IE = -68.443 ddG = 8.622
MET Mutation: IE = -67.952 ddG = 9.113
ASN Mutation: IE = -66.009 ddG = 11.056
PRO Mutation: IE = -70.437 ddG = 6.628
GLN Mutation: IE = -68.295 ddG = 8.770
ARG Mutation: IE = -66.337 ddG = 10.728
SER Mutation: IE = -69.408 ddG = 7.657
THR Mutation: IE = -66.721 ddG = 10.344
VAL Mutation: IE = -66.264 ddG = 10.801
TYR Mutation: IE = -63.100 ddG = 13.965

Antibody Residue TRP 55 H
ALA Mutation: IE = -71.414 ddG = 5.651
CYS Mutation: IE = -71.417 ddG = 5.648
ASP Mutation: IE = -73.963 ddG = 3.102
GLU Mutation: IE = -73.432 ddG = 3.633
PHE Mutation: IE = -74.826 ddG = 2.239
GLY Mutation: IE = -71.832 ddG = 5.233
HIS Mutation: IE = -72.909 ddG = 4.156
ILE Mutation: IE = -73.074 ddG = 3.991
LYS Mutation: IE = -71.573 ddG = 5.492
LEU Mutation: IE = -73.399 ddG = 3.666
MET Mutation: IE = -74.228 ddG = 2.837
ASN Mutation: IE = -73.422 ddG = 3.643
PRO Mutation: IE = -72.675 ddG = 4.390
GLN Mutation: IE = -73.071 ddG = 3.994
ARG Mutation: IE = -72.509 ddG = 4.556
SER Mutation: IE = -71.991 ddG = 5.074
THR Mutation: IE = -72.389 ddG = 4.676
VAL Mutation: IE = -72.695 ddG = 4.370
TYR Mutation: IE = -70.138 ddG = 6.927

Antibody Residue TYR 59 H
ALA Mutation: IE = -70.468 ddG = 6.597
CYS Mutation: IE = -71.955 ddG = 5.110
ASP Mutation: IE = -70.821 ddG = 6.244
GLU Mutation: IE = -70.909 ddG = 6.156
PHE Mutation: IE = -74.040 ddG = 3.025
GLY Mutation: IE = -67.933 ddG = 9.132
HIS Mutation: IE = -73.714 ddG = 3.351
ILE Mutation: IE = -72.063 ddG = 5.002
LYS Mutation: IE = -68.071 ddG = 8.994
LEU Mutation: IE = -71.083 ddG = 5.982
MET Mutation: IE = -71.102 ddG = 5.963
ASN Mutation: IE = -71.625 ddG = 5.440
PRO Mutation: IE = -70.236 ddG = 6.829
GLN Mutation: IE = -72.158 ddG = 4.907
ARG Mutation: IE = -90.599 ddG = -13.534
SER Mutation: IE = -71.236 ddG = 5.829
THR Mutation: IE = -69.413 ddG = 7.652
VAL Mutation: IE = -71.913 ddG = 5.152
TRP Mutation: IE = -75.200 ddG = 1.865

Antibody Residue TYR 107 L
ALA Mutation: IE = -68.279 ddG = 8.786
CYS Mutation: IE = -69.322 ddG = 7.743
ASP Mutation: IE = -69.662 ddG = 7.403
GLU Mutation: IE = -66.104 ddG = 10.961
PHE Mutation: IE = -71.445 ddG = 5.620
GLY Mutation: IE = -69.066 ddG = 7.999
HIS Mutation: IE = -70.344 ddG = 6.721
ILE Mutation: IE = -68.016 ddG = 9.049
LYS Mutation: IE = -72.351 ddG = 4.714
LEU Mutation: IE = -68.913 ddG = 8.152
MET Mutation: IE = -71.444 ddG = 5.621
ASN Mutation: IE = -64.851 ddG = 12.214
PRO Mutation: IE = -67.583 ddG = 9.482
GLN Mutation: IE = -75.667 ddG = 1.398
ARG Mutation: IE = -74.870 ddG = 2.195
SER Mutation: IE = -68.779 ddG = 8.286
THR Mutation: IE = -70.195 ddG = 6.870
VAL Mutation: IE = -68.239 ddG = 8.826
TRP Mutation: IE = -75.853 ddG = 1.212

Antibody Residue ASP 109 H
ALA Mutation: IE = -66.801 ddG = 10.264
CYS Mutation: IE = -70.804 ddG = 6.261
GLU Mutation: IE = -68.986 ddG = 8.079
PHE Mutation: IE = -69.822 ddG = 7.243
GLY Mutation: IE = -66.042 ddG = 11.023
HIS Mutation: IE = -68.936 ddG = 8.129
ILE Mutation: IE = -68.182 ddG = 8.883
LYS Mutation: IE = -67.554 ddG = 9.511
LEU Mutation: IE = -68.438 ddG = 8.627
MET Mutation: IE = -68.700 ddG = 8.365
ASN Mutation: IE = -69.229 ddG = 7.836
PRO Mutation: IE = -63.626 ddG = 13.439
GLN Mutation: IE = -68.781 ddG = 8.284
ARG Mutation: IE = -67.740 ddG = 9.325
SER Mutation: IE = -66.617 ddG = 10.448
THR Mutation: IE = -66.451 ddG = 10.614
VAL Mutation: IE = -68.341 ddG = 8.724
TRP Mutation: IE = -81.207 ddG = -4.142
TYR Mutation: IE = -68.514 ddG = 8.551
