# Supplementary material for: Developing similarity matrices for antibody-protein binding interactions
Source: PLoS One. 2023 Oct 26;18(10):e0293606. doi: 10.1371/journal.pone.0293606 (PMC10602319; doi:10.1371/journal.pone.0293606)
Supplement: S1 File — is a zip file containing every energy calculated in this analysis. (ZIP) [file pone.0293606.s006.zip › PPI Similarity Matrix Data/aB_amb/3WSQ_Antibody_Mutation_Energies.txt]

3WSQ Results
Wildtype Interaction Energy: -90.830

Antibody Residue THR 35 H
ALA Mutation: IE = -87.720 ddG = 3.110
CYS Mutation: IE = -87.492 ddG = 3.338
ASP Mutation: IE = -88.672 ddG = 2.158
GLU Mutation: IE = -88.963 ddG = 1.867
PHE Mutation: IE = -89.601 ddG = 1.229
GLY Mutation: IE = -84.872 ddG = 5.958
HIS Mutation: IE = -92.003 ddG = -1.173
ILE Mutation: IE = -91.980 ddG = -1.150
LYS Mutation: IE = -85.520 ddG = 5.310
LEU Mutation: IE = -88.212 ddG = 2.618
MET Mutation: IE = -93.434 ddG = -2.604
ASN Mutation: IE = -89.275 ddG = 1.555
PRO Mutation: IE = -89.015 ddG = 1.815
GLN Mutation: IE = -88.591 ddG = 2.239
ARG Mutation: IE = -84.628 ddG = 6.202
SER Mutation: IE = -86.600 ddG = 4.230
VAL Mutation: IE = -86.414 ddG = 4.416
TRP Mutation: IE = -90.011 ddG = 0.819
TYR Mutation: IE = -91.723 ddG = -0.893

Antibody Residue ASN 57 H
ALA Mutation: IE = -82.851 ddG = 7.979
CYS Mutation: IE = -78.710 ddG = 12.120
ASP Mutation: IE = -76.499 ddG = 14.331
GLU Mutation: IE = -74.071 ddG = 16.759
PHE Mutation: IE = -80.739 ddG = 10.091
GLY Mutation: IE = -80.466 ddG = 10.364
HIS Mutation: IE = -79.337 ddG = 11.493
ILE Mutation: IE = -80.774 ddG = 10.056
LYS Mutation: IE = -84.686 ddG = 6.144
LEU Mutation: IE = -82.171 ddG = 8.659
MET Mutation: IE = -80.554 ddG = 10.276
PRO Mutation: IE = -79.069 ddG = 11.761
GLN Mutation: IE = -80.649 ddG = 10.181
ARG Mutation: IE = -81.899 ddG = 8.931
SER Mutation: IE = -78.466 ddG = 12.364
THR Mutation: IE = -82.311 ddG = 8.519
VAL Mutation: IE = -78.629 ddG = 12.201
TRP Mutation: IE = -78.606 ddG = 12.224
TYR Mutation: IE = -86.039 ddG = 4.791

Antibody Residue TYR 59 H
ALA Mutation: IE = -83.189 ddG = 7.641
CYS Mutation: IE = -83.707 ddG = 7.123
ASP Mutation: IE = -78.838 ddG = 11.992
GLU Mutation: IE = -79.753 ddG = 11.077
PHE Mutation: IE = -79.432 ddG = 11.398
GLY Mutation: IE = -81.777 ddG = 9.053
HIS Mutation: IE = -80.851 ddG = 9.979
ILE Mutation: IE = -84.438 ddG = 6.392
LYS Mutation: IE = -87.800 ddG = 3.030
LEU Mutation: IE = -80.467 ddG = 10.363
MET Mutation: IE = -87.625 ddG = 3.205
ASN Mutation: IE = -83.995 ddG = 6.835
PRO Mutation: IE = -81.758 ddG = 9.072
GLN Mutation: IE = -91.259 ddG = -0.429
ARG Mutation: IE = -87.573 ddG = 3.257
SER Mutation: IE = -88.628 ddG = 2.202
THR Mutation: IE = -77.048 ddG = 13.782
VAL Mutation: IE = -83.384 ddG = 7.446
TRP Mutation: IE = -86.156 ddG = 4.674
