# Supplementary material for: Developing similarity matrices for antibody-protein binding interactions
Source: PLoS One. 2023 Oct 26;18(10):e0293606. doi: 10.1371/journal.pone.0293606 (PMC10602319; doi:10.1371/journal.pone.0293606)
Supplement: S1 File — is a zip file containing every energy calculated in this analysis. (ZIP) [file pone.0293606.s006.zip › PPI Similarity Matrix Data/aB_amb/3X2D_Antibody_Mutation_Energies.txt]

3X2D Results
Wildtype Interaction Energy: -128.885

Antibody Residue GLN 27 O
ALA Mutation: IE = -121.744 ddG = 7.141
CYS Mutation: IE = -121.996 ddG = 6.889
ASP Mutation: IE = -123.888 ddG = 4.997
GLU Mutation: IE = -124.985 ddG = 3.900
PHE Mutation: IE = -125.514 ddG = 3.371
GLY Mutation: IE = -122.945 ddG = 5.940
HIS Mutation: IE = -123.686 ddG = 5.199
ILE Mutation: IE = -123.851 ddG = 5.034
LYS Mutation: IE = -122.600 ddG = 6.285
LEU Mutation: IE = -124.173 ddG = 4.712
MET Mutation: IE = -126.298 ddG = 2.587
ASN Mutation: IE = -122.455 ddG = 6.430
PRO Mutation: IE = -121.295 ddG = 7.590
ARG Mutation: IE = -121.086 ddG = 7.799
SER Mutation: IE = -123.825 ddG = 5.060
THR Mutation: IE = -124.535 ddG = 4.350
VAL Mutation: IE = -127.414 ddG = 1.471
TRP Mutation: IE = -121.994 ddG = 6.891
TYR Mutation: IE = -116.513 ddG = 12.372

Antibody Residue ILE 29 O
ALA Mutation: IE = -128.633 ddG = 0.252
CYS Mutation: IE = -128.740 ddG = 0.145
ASP Mutation: IE = -137.888 ddG = -9.003
GLU Mutation: IE = -133.600 ddG = -4.715
PHE Mutation: IE = -130.050 ddG = -1.165
GLY Mutation: IE = -126.621 ddG = 2.264
HIS Mutation: IE = -133.646 ddG = -4.761
LYS Mutation: IE = -129.335 ddG = -0.450
LEU Mutation: IE = -129.838 ddG = -0.953
MET Mutation: IE = -133.688 ddG = -4.803
ASN Mutation: IE = -128.440 ddG = 0.445
PRO Mutation: IE = -132.912 ddG = -4.027
GLN Mutation: IE = -129.096 ddG = -0.211
ARG Mutation: IE = -133.320 ddG = -4.435
SER Mutation: IE = -131.139 ddG = -2.254
THR Mutation: IE = -132.233 ddG = -3.348
VAL Mutation: IE = -131.561 ddG = -2.676
TRP Mutation: IE = -133.881 ddG = -4.996
TYR Mutation: IE = -133.213 ddG = -4.328

Antibody Residue ASP 56 O
ALA Mutation: IE = -126.038 ddG = 2.847
CYS Mutation: IE = -125.131 ddG = 3.754
GLU Mutation: IE = -134.382 ddG = -5.497
PHE Mutation: IE = -123.317 ddG = 5.568
GLY Mutation: IE = -125.992 ddG = 2.893
HIS Mutation: IE = -124.327 ddG = 4.558
ILE Mutation: IE = -123.850 ddG = 5.035
LYS Mutation: IE = -124.424 ddG = 4.461
LEU Mutation: IE = -124.241 ddG = 4.644
MET Mutation: IE = -124.549 ddG = 4.336
ASN Mutation: IE = -125.786 ddG = 3.099
PRO Mutation: IE = -121.711 ddG = 7.174
GLN Mutation: IE = -125.478 ddG = 3.407
ARG Mutation: IE = -124.719 ddG = 4.166
SER Mutation: IE = -125.024 ddG = 3.861
THR Mutation: IE = -123.385 ddG = 5.500
VAL Mutation: IE = -125.361 ddG = 3.524
TRP Mutation: IE = -123.342 ddG = 5.543
TYR Mutation: IE = -125.240 ddG = 3.645

Antibody Residue ASN 109 O
ALA Mutation: IE = -122.973 ddG = 5.912
CYS Mutation: IE = -123.039 ddG = 5.846
ASP Mutation: IE = -120.206 ddG = 8.679
GLU Mutation: IE = -121.531 ddG = 7.354
PHE Mutation: IE = -124.427 ddG = 4.458
GLY Mutation: IE = -123.378 ddG = 5.507
HIS Mutation: IE = -123.045 ddG = 5.840
ILE Mutation: IE = -121.864 ddG = 7.021
LYS Mutation: IE = -126.936 ddG = 1.949
LEU Mutation: IE = -124.515 ddG = 4.370
MET Mutation: IE = -121.739 ddG = 7.146
PRO Mutation: IE = -118.775 ddG = 10.110
GLN Mutation: IE = -123.942 ddG = 4.943
ARG Mutation: IE = -122.204 ddG = 6.681
SER Mutation: IE = -121.208 ddG = 7.677
THR Mutation: IE = -122.961 ddG = 5.924
VAL Mutation: IE = -122.975 ddG = 5.910
TRP Mutation: IE = -124.266 ddG = 4.619
TYR Mutation: IE = -120.776 ddG = 8.109

Antibody Residue THR 111A P
ALA Mutation: IE = -127.314 ddG = 1.571
CYS Mutation: IE = -129.203 ddG = -0.318
ASP Mutation: IE = -129.832 ddG = -0.947
GLU Mutation: IE = -131.480 ddG = -2.595
PHE Mutation: IE = -131.472 ddG = -2.587
GLY Mutation: IE = -128.440 ddG = 0.445
HIS Mutation: IE = -124.520 ddG = 4.365
ILE Mutation: IE = -131.169 ddG = -2.284
LYS Mutation: IE = -134.710 ddG = -5.825
LEU Mutation: IE = -127.848 ddG = 1.037
MET Mutation: IE = -130.983 ddG = -2.098
ASN Mutation: IE = -131.059 ddG = -2.174
PRO Mutation: IE = -127.810 ddG = 1.075
GLN Mutation: IE = -132.432 ddG = -3.547
ARG Mutation: IE = -125.912 ddG = 2.973
SER Mutation: IE = -133.089 ddG = -4.204
VAL Mutation: IE = -126.312 ddG = 2.573
TRP Mutation: IE = -123.885 ddG = 5.000
TYR Mutation: IE = -133.466 ddG = -4.581

Antibody Residue PHE 111B P
ALA Mutation: IE = -121.592 ddG = 7.293
CYS Mutation: IE = -128.140 ddG = 0.745
ASP Mutation: IE = -124.894 ddG = 3.991
GLU Mutation: IE = -123.246 ddG = 5.639
GLY Mutation: IE = -120.858 ddG = 8.027
HIS Mutation: IE = -125.870 ddG = 3.015
ILE Mutation: IE = -133.492 ddG = -4.607
LYS Mutation: IE = -129.489 ddG = -0.604
LEU Mutation: IE = -120.078 ddG = 8.807
MET Mutation: IE = -132.424 ddG = -3.539
ASN Mutation: IE = -122.010 ddG = 6.875
PRO Mutation: IE = -128.689 ddG = 0.196
GLN Mutation: IE = -123.402 ddG = 5.483
ARG Mutation: IE = -124.035 ddG = 4.850
SER Mutation: IE = -129.230 ddG = -0.345
THR Mutation: IE = -131.013 ddG = -2.128
VAL Mutation: IE = -130.387 ddG = -1.502
TRP Mutation: IE = -117.103 ddG = 11.782
TYR Mutation: IE = -121.438 ddG = 7.447

Antibody Residue TYR 112B P
ALA Mutation: IE = -124.139 ddG = 4.746
CYS Mutation: IE = -125.688 ddG = 3.197
ASP Mutation: IE = -123.685 ddG = 5.200
GLU Mutation: IE = -132.795 ddG = -3.910
PHE Mutation: IE = -116.175 ddG = 12.710
GLY Mutation: IE = -122.871 ddG = 6.014
HIS Mutation: IE = -131.764 ddG = -2.879
ILE Mutation: IE = -128.276 ddG = 0.609
LYS Mutation: IE = -134.283 ddG = -5.398
LEU Mutation: IE = -125.931 ddG = 2.954
MET Mutation: IE = -127.122 ddG = 1.763
ASN Mutation: IE = -125.015 ddG = 3.870
PRO Mutation: IE = -124.381 ddG = 4.504
GLN Mutation: IE = -128.523 ddG = 0.362
ARG Mutation: IE = -134.309 ddG = -5.424
SER Mutation: IE = -124.514 ddG = 4.371
THR Mutation: IE = -126.720 ddG = 2.165
VAL Mutation: IE = -125.322 ddG = 3.563
TRP Mutation: IE = -116.844 ddG = 12.041
