# Supplementary material for: Developing similarity matrices for antibody-protein binding interactions
Source: PLoS One. 2023 Oct 26;18(10):e0293606. doi: 10.1371/journal.pone.0293606 (PMC10602319; doi:10.1371/journal.pone.0293606)
Supplement: S1 File — is a zip file containing every energy calculated in this analysis. (ZIP) [file pone.0293606.s006.zip › PPI Similarity Matrix Data/aB_amb/3X3F_Antibody_Mutation_Energies.txt]

3X3F Results
Wildtype Interaction Energy: -122.945

Antibody Residue GLU 1 L
ALA Mutation: IE = -115.869 ddG = 7.076
CYS Mutation: IE = -114.382 ddG = 8.563
ASP Mutation: IE = -111.306 ddG = 11.639
PHE Mutation: IE = -118.459 ddG = 4.486
GLY Mutation: IE = -108.873 ddG = 14.072
HIS Mutation: IE = -116.898 ddG = 6.047
ILE Mutation: IE = -114.671 ddG = 8.274
LYS Mutation: IE = -115.872 ddG = 7.073
LEU Mutation: IE = -114.451 ddG = 8.494
MET Mutation: IE = -113.991 ddG = 8.954
ASN Mutation: IE = -113.998 ddG = 8.947
PRO Mutation: IE = -115.546 ddG = 7.399
GLN Mutation: IE = -113.563 ddG = 9.382
ARG Mutation: IE = -117.073 ddG = 5.872
SER Mutation: IE = -115.596 ddG = 7.349
THR Mutation: IE = -116.517 ddG = 6.428
VAL Mutation: IE = -112.636 ddG = 10.309
TRP Mutation: IE = -117.191 ddG = 5.754
TYR Mutation: IE = -116.125 ddG = 6.820

Antibody Residue LYS 38 H
ALA Mutation: IE = -102.446 ddG = 20.499
CYS Mutation: IE = -101.749 ddG = 21.196
ASP Mutation: IE = -102.289 ddG = 20.656
GLU Mutation: IE = -101.998 ddG = 20.947
PHE Mutation: IE = -101.297 ddG = 21.648
GLY Mutation: IE = -100.688 ddG = 22.257
HIS Mutation: IE = -103.366 ddG = 19.579
ILE Mutation: IE = -101.503 ddG = 21.442
LEU Mutation: IE = -100.400 ddG = 22.545
MET Mutation: IE = -100.804 ddG = 22.141
ASN Mutation: IE = -100.595 ddG = 22.350
PRO Mutation: IE = -101.494 ddG = 21.451
GLN Mutation: IE = -101.096 ddG = 21.849
ARG Mutation: IE = -115.039 ddG = 7.906
SER Mutation: IE = -104.646 ddG = 18.299
THR Mutation: IE = -99.752 ddG = 23.193
VAL Mutation: IE = -102.299 ddG = 20.646
TRP Mutation: IE = -98.486 ddG = 24.459
TYR Mutation: IE = -100.797 ddG = 22.148

Antibody Residue GLN 72 H
ALA Mutation: IE = -104.343 ddG = 18.602
CYS Mutation: IE = -104.568 ddG = 18.377
ASP Mutation: IE = -104.146 ddG = 18.799
GLU Mutation: IE = -105.039 ddG = 17.906
PHE Mutation: IE = -105.546 ddG = 17.399
GLY Mutation: IE = -104.264 ddG = 18.681
HIS Mutation: IE = -106.209 ddG = 16.736
ILE Mutation: IE = -105.032 ddG = 17.913
LYS Mutation: IE = -104.753 ddG = 18.192
LEU Mutation: IE = -104.788 ddG = 18.157
MET Mutation: IE = -105.905 ddG = 17.040
ASN Mutation: IE = -105.236 ddG = 17.709
PRO Mutation: IE = -103.619 ddG = 19.326
ARG Mutation: IE = -105.747 ddG = 17.198
SER Mutation: IE = -104.690 ddG = 18.255
THR Mutation: IE = -104.525 ddG = 18.420
VAL Mutation: IE = -105.419 ddG = 17.526
TRP Mutation: IE = -105.094 ddG = 17.851
TYR Mutation: IE = -105.022 ddG = 17.923

Antibody Residue ASN 109 L
ALA Mutation: IE = -101.788 ddG = 21.157
CYS Mutation: IE = -104.508 ddG = 18.437
ASP Mutation: IE = -94.269 ddG = 28.676
GLU Mutation: IE = -93.969 ddG = 28.976
PHE Mutation: IE = -101.014 ddG = 21.931
GLY Mutation: IE = -102.366 ddG = 20.579
HIS Mutation: IE = -100.254 ddG = 22.691
ILE Mutation: IE = -101.788 ddG = 21.157
LYS Mutation: IE = -102.132 ddG = 20.813
LEU Mutation: IE = -102.018 ddG = 20.927
MET Mutation: IE = -94.883 ddG = 28.062
PRO Mutation: IE = -100.557 ddG = 22.388
GLN Mutation: IE = -94.947 ddG = 27.998
ARG Mutation: IE = -101.925 ddG = 21.020
SER Mutation: IE = -102.812 ddG = 20.133
THR Mutation: IE = -105.866 ddG = 17.079
VAL Mutation: IE = -103.624 ddG = 19.321
TRP Mutation: IE = -100.426 ddG = 22.519
TYR Mutation: IE = -102.106 ddG = 20.839

Antibody Residue ARG 112C H
ALA Mutation: IE = -104.394 ddG = 18.551
CYS Mutation: IE = -106.100 ddG = 16.845
ASP Mutation: IE = -105.332 ddG = 17.613
GLU Mutation: IE = -108.067 ddG = 14.878
PHE Mutation: IE = -101.835 ddG = 21.110
GLY Mutation: IE = -103.168 ddG = 19.777
HIS Mutation: IE = -107.844 ddG = 15.101
ILE Mutation: IE = -106.789 ddG = 16.156
LYS Mutation: IE = -110.711 ddG = 12.234
LEU Mutation: IE = -103.088 ddG = 19.857
MET Mutation: IE = -105.779 ddG = 17.166
ASN Mutation: IE = -106.472 ddG = 16.473
PRO Mutation: IE = -107.518 ddG = 15.427
GLN Mutation: IE = -107.410 ddG = 15.535
SER Mutation: IE = -104.935 ddG = 18.010
THR Mutation: IE = -105.424 ddG = 17.521
VAL Mutation: IE = -101.060 ddG = 21.885
TRP Mutation: IE = -106.934 ddG = 16.011
TYR Mutation: IE = -103.124 ddG = 19.821

Antibody Residue ASP 112B H
ALA Mutation: IE = -111.369 ddG = 11.576
CYS Mutation: IE = -110.143 ddG = 12.802
GLU Mutation: IE = -109.721 ddG = 13.224
PHE Mutation: IE = -110.227 ddG = 12.718
GLY Mutation: IE = -110.668 ddG = 12.277
HIS Mutation: IE = -110.483 ddG = 12.462
ILE Mutation: IE = -109.375 ddG = 13.570
LYS Mutation: IE = -112.247 ddG = 10.698
LEU Mutation: IE = -115.410 ddG = 7.535
MET Mutation: IE = -112.519 ddG = 10.426
ASN Mutation: IE = -114.305 ddG = 8.640
PRO Mutation: IE = -109.540 ddG = 13.405
GLN Mutation: IE = -112.168 ddG = 10.777
ARG Mutation: IE = -109.224 ddG = 13.721
SER Mutation: IE = -109.712 ddG = 13.233
THR Mutation: IE = -109.911 ddG = 13.034
VAL Mutation: IE = -111.904 ddG = 11.041
TRP Mutation: IE = -112.449 ddG = 10.496
TYR Mutation: IE = -111.333 ddG = 11.612

Antibody Residue TRP 114 L
ALA Mutation: IE = -107.387 ddG = 15.558
CYS Mutation: IE = -113.461 ddG = 9.484
ASP Mutation: IE = -109.748 ddG = 13.197
GLU Mutation: IE = -110.108 ddG = 12.837
PHE Mutation: IE = -109.795 ddG = 13.150
GLY Mutation: IE = -110.793 ddG = 12.152
HIS Mutation: IE = -113.466 ddG = 9.479
ILE Mutation: IE = -112.653 ddG = 10.292
LYS Mutation: IE = -111.193 ddG = 11.752
LEU Mutation: IE = -112.478 ddG = 10.467
MET Mutation: IE = -114.084 ddG = 8.861
ASN Mutation: IE = -110.779 ddG = 12.166
PRO Mutation: IE = -109.169 ddG = 13.776
GLN Mutation: IE = -114.852 ddG = 8.093
ARG Mutation: IE = -124.394 ddG = -1.449
SER Mutation: IE = -108.487 ddG = 14.458
THR Mutation: IE = -108.581 ddG = 14.364
VAL Mutation: IE = -110.950 ddG = 11.995
TYR Mutation: IE = -118.149 ddG = 4.796
