# Supplementary material for: Developing similarity matrices for antibody-protein binding interactions
Source: PLoS One. 2023 Oct 26;18(10):e0293606. doi: 10.1371/journal.pone.0293606 (PMC10602319; doi:10.1371/journal.pone.0293606)
Supplement: S1 File — is a zip file containing every energy calculated in this analysis. (ZIP) [file pone.0293606.s006.zip › PPI Similarity Matrix Data/aB_amb/3ZKM_Antibody_Mutation_Energies.txt]

3ZKM Results
Wildtype Interaction Energy: -169.104

Antibody Residue ARG 1036 H
ALA Mutation: IE = -146.788 ddG = 22.316
CYS Mutation: IE = -147.583 ddG = 21.521
ASP Mutation: IE = -146.237 ddG = 22.867
GLU Mutation: IE = -149.844 ddG = 19.260
PHE Mutation: IE = -153.276 ddG = 15.828
GLY Mutation: IE = -146.380 ddG = 22.724
HIS Mutation: IE = -147.112 ddG = 21.992
ILE Mutation: IE = -146.958 ddG = 22.146
LYS Mutation: IE = -147.198 ddG = 21.906
LEU Mutation: IE = -147.443 ddG = 21.661
MET Mutation: IE = -147.760 ddG = 21.344
ASN Mutation: IE = -147.939 ddG = 21.165
PRO Mutation: IE = -146.851 ddG = 22.253
GLN Mutation: IE = -151.770 ddG = 17.334
SER Mutation: IE = -146.440 ddG = 22.664
THR Mutation: IE = -147.302 ddG = 21.802
VAL Mutation: IE = -146.984 ddG = 22.120
TRP Mutation: IE = -146.914 ddG = 22.190
TYR Mutation: IE = -146.756 ddG = 22.348

Antibody Residue TRP 1057 H
ALA Mutation: IE = -150.959 ddG = 18.145
CYS Mutation: IE = -146.940 ddG = 22.164
ASP Mutation: IE = -140.383 ddG = 28.721
GLU Mutation: IE = -131.802 ddG = 37.302
PHE Mutation: IE = -129.862 ddG = 39.242
GLY Mutation: IE = -153.818 ddG = 15.286
HIS Mutation: IE = -135.631 ddG = 33.473
ILE Mutation: IE = -145.649 ddG = 23.455
LYS Mutation: IE = -147.760 ddG = 21.344
LEU Mutation: IE = -147.782 ddG = 21.322
MET Mutation: IE = -135.449 ddG = 33.655
ASN Mutation: IE = -152.563 ddG = 16.541
PRO Mutation: IE = -149.907 ddG = 19.197
GLN Mutation: IE = -135.385 ddG = 33.719
ARG Mutation: IE = -145.399 ddG = 23.705
SER Mutation: IE = -155.508 ddG = 13.596
THR Mutation: IE = -157.307 ddG = 11.797
VAL Mutation: IE = -148.163 ddG = 20.941
TYR Mutation: IE = -132.714 ddG = 36.390

Antibody Residue ASN 1113 H
ALA Mutation: IE = -149.964 ddG = 19.140
CYS Mutation: IE = -151.198 ddG = 17.906
ASP Mutation: IE = -147.261 ddG = 21.843
GLU Mutation: IE = -150.444 ddG = 18.660
PHE Mutation: IE = -153.280 ddG = 15.824
GLY Mutation: IE = -149.533 ddG = 19.571
HIS Mutation: IE = -151.594 ddG = 17.510
ILE Mutation: IE = -152.689 ddG = 16.415
LYS Mutation: IE = -157.474 ddG = 11.630
LEU Mutation: IE = -151.347 ddG = 17.757
MET Mutation: IE = -150.028 ddG = 19.076
PRO Mutation: IE = -149.795 ddG = 19.309
GLN Mutation: IE = -150.901 ddG = 18.203
ARG Mutation: IE = -149.436 ddG = 19.668
SER Mutation: IE = -149.500 ddG = 19.604
THR Mutation: IE = -153.087 ddG = 16.017
VAL Mutation: IE = -151.065 ddG = 18.039
TRP Mutation: IE = -152.700 ddG = 16.404
TYR Mutation: IE = -150.277 ddG = 18.827

Antibody Residue TYR 34 L
ALA Mutation: IE = -150.476 ddG = 18.628
CYS Mutation: IE = -150.612 ddG = 18.492
ASP Mutation: IE = -152.578 ddG = 16.526
GLU Mutation: IE = -157.046 ddG = 12.058
PHE Mutation: IE = -151.582 ddG = 17.522
GLY Mutation: IE = -149.522 ddG = 19.582
HIS Mutation: IE = -154.636 ddG = 14.468
ILE Mutation: IE = -153.111 ddG = 15.993
LYS Mutation: IE = -155.953 ddG = 13.151
LEU Mutation: IE = -153.211 ddG = 15.893
MET Mutation: IE = -155.429 ddG = 13.675
ASN Mutation: IE = -155.050 ddG = 14.054
PRO Mutation: IE = -153.114 ddG = 15.990
GLN Mutation: IE = -157.874 ddG = 11.230
ARG Mutation: IE = -162.539 ddG = 6.565
SER Mutation: IE = -152.418 ddG = 16.686
THR Mutation: IE = -153.622 ddG = 15.482
VAL Mutation: IE = -152.833 ddG = 16.271
TRP Mutation: IE = -154.699 ddG = 14.405

Antibody Residue ARG 79 L
ALA Mutation: IE = -146.344 ddG = 22.760
CYS Mutation: IE = -147.321 ddG = 21.783
ASP Mutation: IE = -145.856 ddG = 23.248
GLU Mutation: IE = -146.055 ddG = 23.049
PHE Mutation: IE = -147.054 ddG = 22.050
GLY Mutation: IE = -145.532 ddG = 23.572
HIS Mutation: IE = -147.258 ddG = 21.846
ILE Mutation: IE = -146.835 ddG = 22.269
LYS Mutation: IE = -146.582 ddG = 22.522
LEU Mutation: IE = -144.918 ddG = 24.186
MET Mutation: IE = -148.848 ddG = 20.256
ASN Mutation: IE = -148.067 ddG = 21.037
PRO Mutation: IE = -146.443 ddG = 22.661
GLN Mutation: IE = -145.355 ddG = 23.749
SER Mutation: IE = -146.935 ddG = 22.169
THR Mutation: IE = -148.182 ddG = 20.922
VAL Mutation: IE = -147.362 ddG = 21.742
TRP Mutation: IE = -146.517 ddG = 22.587
TYR Mutation: IE = -146.879 ddG = 22.225

Antibody Residue SER 83 L
ALA Mutation: IE = -149.727 ddG = 19.377
CYS Mutation: IE = -153.484 ddG = 15.620
ASP Mutation: IE = -154.194 ddG = 14.910
GLU Mutation: IE = -155.958 ddG = 13.146
PHE Mutation: IE = -151.538 ddG = 17.566
GLY Mutation: IE = -149.001 ddG = 20.103
HIS Mutation: IE = -151.078 ddG = 18.026
ILE Mutation: IE = -151.606 ddG = 17.498
LYS Mutation: IE = -156.223 ddG = 12.881
LEU Mutation: IE = -151.792 ddG = 17.312
MET Mutation: IE = -152.435 ddG = 16.669
ASN Mutation: IE = -160.299 ddG = 8.805
PRO Mutation: IE = -153.520 ddG = 15.584
GLN Mutation: IE = -153.003 ddG = 16.101
ARG Mutation: IE = -154.282 ddG = 14.822
THR Mutation: IE = -158.179 ddG = 10.925
VAL Mutation: IE = -151.929 ddG = 17.175
TRP Mutation: IE = -153.203 ddG = 15.901
TYR Mutation: IE = -153.035 ddG = 16.069

Antibody Residue ASP 114 L
ALA Mutation: IE = -144.041 ddG = 25.063
CYS Mutation: IE = -147.705 ddG = 21.399
GLU Mutation: IE = -146.942 ddG = 22.162
PHE Mutation: IE = -150.960 ddG = 18.144
GLY Mutation: IE = -143.359 ddG = 25.745
HIS Mutation: IE = -147.241 ddG = 21.863
ILE Mutation: IE = -146.881 ddG = 22.223
LYS Mutation: IE = -147.544 ddG = 21.560
LEU Mutation: IE = -147.338 ddG = 21.766
MET Mutation: IE = -148.224 ddG = 20.880
ASN Mutation: IE = -147.376 ddG = 21.728
PRO Mutation: IE = -147.375 ddG = 21.729
GLN Mutation: IE = -145.628 ddG = 23.476
ARG Mutation: IE = -144.843 ddG = 24.261
SER Mutation: IE = -147.248 ddG = 21.856
THR Mutation: IE = -149.721 ddG = 19.383
VAL Mutation: IE = -148.119 ddG = 20.985
TRP Mutation: IE = -148.265 ddG = 20.839
TYR Mutation: IE = -148.238 ddG = 20.866
