# Supplementary material for: Developing similarity matrices for antibody-protein binding interactions
Source: PLoS One. 2023 Oct 26;18(10):e0293606. doi: 10.1371/journal.pone.0293606 (PMC10602319; doi:10.1371/journal.pone.0293606)
Supplement: S1 File — is a zip file containing every energy calculated in this analysis. (ZIP) [file pone.0293606.s006.zip › PPI Similarity Matrix Data/aB_amb/3ZKQ_Antibody_Mutation_Energies.txt]

3ZKQ Results
Wildtype Interaction Energy: -104.833

Antibody Residue SER 36 D
ALA Mutation: IE = -104.555 ddG = 0.278
CYS Mutation: IE = -104.987 ddG = -0.154
ASP Mutation: IE = -105.196 ddG = -0.363
GLU Mutation: IE = -105.691 ddG = -0.858
PHE Mutation: IE = -108.632 ddG = -3.799
GLY Mutation: IE = -103.956 ddG = 0.877
HIS Mutation: IE = -107.897 ddG = -3.064
ILE Mutation: IE = -106.519 ddG = -1.686
LYS Mutation: IE = -106.349 ddG = -1.516
LEU Mutation: IE = -104.922 ddG = -0.089
MET Mutation: IE = -109.459 ddG = -4.626
ASN Mutation: IE = -105.159 ddG = -0.326
PRO Mutation: IE = -104.928 ddG = -0.095
GLN Mutation: IE = -110.683 ddG = -5.850
ARG Mutation: IE = -115.333 ddG = -10.500
THR Mutation: IE = -104.935 ddG = -0.102
VAL Mutation: IE = -105.734 ddG = -0.901
TRP Mutation: IE = -111.992 ddG = -7.159
TYR Mutation: IE = -111.344 ddG = -6.511

Antibody Residue ILE 38 D
ALA Mutation: IE = -101.416 ddG = 3.417
CYS Mutation: IE = -103.667 ddG = 1.166
ASP Mutation: IE = -113.755 ddG = -8.922
GLU Mutation: IE = -99.982 ddG = 4.851
PHE Mutation: IE = -104.926 ddG = -0.093
GLY Mutation: IE = -100.785 ddG = 4.048
HIS Mutation: IE = -105.519 ddG = -0.686
LYS Mutation: IE = -119.611 ddG = -14.778
LEU Mutation: IE = -104.456 ddG = 0.377
MET Mutation: IE = -107.360 ddG = -2.527
ASN Mutation: IE = -108.146 ddG = -3.313
PRO Mutation: IE = -104.395 ddG = 0.438
GLN Mutation: IE = -110.789 ddG = -5.956
ARG Mutation: IE = -124.693 ddG = -19.860
SER Mutation: IE = -106.279 ddG = -1.446
THR Mutation: IE = -105.424 ddG = -0.591
VAL Mutation: IE = -105.047 ddG = -0.214
TRP Mutation: IE = -113.912 ddG = -9.079
TYR Mutation: IE = -112.765 ddG = -7.932

Antibody Residue ARG 50 D
ALA Mutation: IE = -88.646 ddG = 16.187
CYS Mutation: IE = -90.141 ddG = 14.692
ASP Mutation: IE = -88.758 ddG = 16.075
GLU Mutation: IE = -89.049 ddG = 15.784
PHE Mutation: IE = -88.945 ddG = 15.888
GLY Mutation: IE = -89.741 ddG = 15.092
HIS Mutation: IE = -93.670 ddG = 11.163
ILE Mutation: IE = -88.780 ddG = 16.053
LYS Mutation: IE = -90.531 ddG = 14.302
LEU Mutation: IE = -90.084 ddG = 14.749
MET Mutation: IE = -92.316 ddG = 12.517
ASN Mutation: IE = -89.462 ddG = 15.371
PRO Mutation: IE = -90.171 ddG = 14.662
GLN Mutation: IE = -90.600 ddG = 14.233
SER Mutation: IE = -90.306 ddG = 14.527
THR Mutation: IE = -92.838 ddG = 11.995
VAL Mutation: IE = -89.290 ddG = 15.543
TRP Mutation: IE = -89.429 ddG = 15.404
TYR Mutation: IE = -91.290 ddG = 13.543

Antibody Residue TRP 52 D
ALA Mutation: IE = -96.104 ddG = 8.729
CYS Mutation: IE = -100.956 ddG = 3.877
ASP Mutation: IE = -93.341 ddG = 11.492
GLU Mutation: IE = -105.870 ddG = -1.037
PHE Mutation: IE = -106.356 ddG = -1.523
GLY Mutation: IE = -97.712 ddG = 7.121
HIS Mutation: IE = -103.327 ddG = 1.506
ILE Mutation: IE = -98.451 ddG = 6.382
LYS Mutation: IE = -109.096 ddG = -4.263
LEU Mutation: IE = -103.602 ddG = 1.231
MET Mutation: IE = -105.833 ddG = -1.000
ASN Mutation: IE = -99.812 ddG = 5.021
PRO Mutation: IE = -97.407 ddG = 7.426
GLN Mutation: IE = -103.890 ddG = 0.943
ARG Mutation: IE = -100.121 ddG = 4.712
SER Mutation: IE = -98.807 ddG = 6.026
THR Mutation: IE = -100.234 ddG = 4.599
VAL Mutation: IE = -97.407 ddG = 7.426
TYR Mutation: IE = -100.577 ddG = 4.256

Antibody Residue SER 58 D
ALA Mutation: IE = -96.173 ddG = 8.660
CYS Mutation: IE = -97.950 ddG = 6.883
ASP Mutation: IE = -98.348 ddG = 6.485
GLU Mutation: IE = -98.693 ddG = 6.140
PHE Mutation: IE = -104.294 ddG = 0.539
GLY Mutation: IE = -97.907 ddG = 6.926
HIS Mutation: IE = -100.638 ddG = 4.195
ILE Mutation: IE = -102.183 ddG = 2.650
LYS Mutation: IE = -118.307 ddG = -13.474
LEU Mutation: IE = -104.335 ddG = 0.498
MET Mutation: IE = -102.682 ddG = 2.151
ASN Mutation: IE = -106.759 ddG = -1.926
PRO Mutation: IE = -101.924 ddG = 2.909
GLN Mutation: IE = -105.802 ddG = -0.969
ARG Mutation: IE = -111.369 ddG = -6.536
THR Mutation: IE = -103.928 ddG = 0.905
VAL Mutation: IE = -101.004 ddG = 3.829
TRP Mutation: IE = -100.588 ddG = 4.245
TYR Mutation: IE = -103.942 ddG = 0.891

Antibody Residue ASP 59 D
ALA Mutation: IE = -95.692 ddG = 9.141
CYS Mutation: IE = -96.788 ddG = 8.045
GLU Mutation: IE = -103.208 ddG = 1.625
PHE Mutation: IE = -98.096 ddG = 6.737
GLY Mutation: IE = -99.241 ddG = 5.592
HIS Mutation: IE = -100.426 ddG = 4.407
ILE Mutation: IE = -97.178 ddG = 7.655
LYS Mutation: IE = -96.684 ddG = 8.149
LEU Mutation: IE = -99.038 ddG = 5.795
MET Mutation: IE = -97.592 ddG = 7.241
ASN Mutation: IE = -95.434 ddG = 9.399
PRO Mutation: IE = -97.510 ddG = 7.323
GLN Mutation: IE = -97.372 ddG = 7.461
ARG Mutation: IE = -101.424 ddG = 3.409
SER Mutation: IE = -96.051 ddG = 8.782
THR Mutation: IE = -95.135 ddG = 9.698
VAL Mutation: IE = -99.045 ddG = 5.788
TRP Mutation: IE = -102.476 ddG = 2.357
TYR Mutation: IE = -100.794 ddG = 4.039

Antibody Residue ARG 117 D
ALA Mutation: IE = -95.795 ddG = 9.038
CYS Mutation: IE = -95.424 ddG = 9.409
ASP Mutation: IE = -93.849 ddG = 10.984
GLU Mutation: IE = -96.301 ddG = 8.532
PHE Mutation: IE = -97.973 ddG = 6.860
GLY Mutation: IE = -97.355 ddG = 7.478
HIS Mutation: IE = -102.726 ddG = 2.107
ILE Mutation: IE = -96.533 ddG = 8.300
LYS Mutation: IE = -101.136 ddG = 3.697
LEU Mutation: IE = -98.790 ddG = 6.043
MET Mutation: IE = -97.345 ddG = 7.488
ASN Mutation: IE = -97.080 ddG = 7.753
PRO Mutation: IE = -96.523 ddG = 8.310
GLN Mutation: IE = -98.846 ddG = 5.987
SER Mutation: IE = -96.534 ddG = 8.299
THR Mutation: IE = -96.565 ddG = 8.268
VAL Mutation: IE = -96.691 ddG = 8.142
TRP Mutation: IE = -97.313 ddG = 7.520
TYR Mutation: IE = -96.875 ddG = 7.958
