# Supplementary material for: Developing similarity matrices for antibody-protein binding interactions
Source: PLoS One. 2023 Oct 26;18(10):e0293606. doi: 10.1371/journal.pone.0293606 (PMC10602319; doi:10.1371/journal.pone.0293606)
Supplement: S1 File — is a zip file containing every energy calculated in this analysis. (ZIP) [file pone.0293606.s006.zip › PPI Similarity Matrix Data/aB_amb/3ZTJ_Antibody_Mutation_Energies.txt]

3ZTJ Results
Wildtype Interaction Energy: -116.757

Antibody Residue LYS 36 J
ALA Mutation: IE = -108.293 ddG = 8.464
CYS Mutation: IE = -109.641 ddG = 7.116
ASP Mutation: IE = -110.368 ddG = 6.389
GLU Mutation: IE = -110.340 ddG = 6.417
PHE Mutation: IE = -111.196 ddG = 5.561
GLY Mutation: IE = -109.848 ddG = 6.909
HIS Mutation: IE = -109.177 ddG = 7.580
ILE Mutation: IE = -108.622 ddG = 8.135
LEU Mutation: IE = -109.573 ddG = 7.184
MET Mutation: IE = -109.922 ddG = 6.835
ASN Mutation: IE = -109.590 ddG = 7.167
PRO Mutation: IE = -109.334 ddG = 7.423
GLN Mutation: IE = -109.073 ddG = 7.684
ARG Mutation: IE = -116.375 ddG = 0.382
SER Mutation: IE = -108.557 ddG = 8.200
THR Mutation: IE = -110.255 ddG = 6.502
VAL Mutation: IE = -109.245 ddG = 7.512
TRP Mutation: IE = -111.244 ddG = 5.513
TYR Mutation: IE = -108.617 ddG = 8.140

Antibody Residue ARG 109 J
ALA Mutation: IE = -109.853 ddG = 6.904
CYS Mutation: IE = -109.273 ddG = 7.484
ASP Mutation: IE = -106.510 ddG = 10.247
GLU Mutation: IE = -106.075 ddG = 10.682
PHE Mutation: IE = -110.500 ddG = 6.257
GLY Mutation: IE = -110.039 ddG = 6.718
HIS Mutation: IE = -109.476 ddG = 7.281
ILE Mutation: IE = -107.917 ddG = 8.840
LYS Mutation: IE = -108.747 ddG = 8.010
LEU Mutation: IE = -108.613 ddG = 8.144
MET Mutation: IE = -107.290 ddG = 9.467
ASN Mutation: IE = -107.781 ddG = 8.976
PRO Mutation: IE = -107.125 ddG = 9.632
GLN Mutation: IE = -108.483 ddG = 8.274
SER Mutation: IE = -109.463 ddG = 7.294
THR Mutation: IE = -108.348 ddG = 8.409
VAL Mutation: IE = -108.711 ddG = 8.046
TRP Mutation: IE = -110.884 ddG = 5.873
TYR Mutation: IE = -109.611 ddG = 7.146

Antibody Residue LEU 110 I
ALA Mutation: IE = -115.202 ddG = 1.555
CYS Mutation: IE = -116.655 ddG = 0.102
ASP Mutation: IE = -115.629 ddG = 1.128
GLU Mutation: IE = -117.281 ddG = -0.524
PHE Mutation: IE = -115.800 ddG = 0.957
GLY Mutation: IE = -115.623 ddG = 1.134
HIS Mutation: IE = -116.358 ddG = 0.399
ILE Mutation: IE = -116.021 ddG = 0.736
LYS Mutation: IE = -117.481 ddG = -0.724
MET Mutation: IE = -116.435 ddG = 0.322
ASN Mutation: IE = -118.109 ddG = -1.352
PRO Mutation: IE = -116.033 ddG = 0.724
GLN Mutation: IE = -116.594 ddG = 0.163
ARG Mutation: IE = -116.580 ddG = 0.177
SER Mutation: IE = -116.392 ddG = 0.365
THR Mutation: IE = -116.872 ddG = -0.115
VAL Mutation: IE = -115.205 ddG = 1.552
TRP Mutation: IE = -115.725 ddG = 1.032
TYR Mutation: IE = -114.500 ddG = 2.257

Antibody Residue ARG 111 I
ALA Mutation: IE = -93.402 ddG = 23.355
CYS Mutation: IE = -94.556 ddG = 22.201
ASP Mutation: IE = -94.458 ddG = 22.299
GLU Mutation: IE = -92.088 ddG = 24.669
PHE Mutation: IE = -95.732 ddG = 21.025
GLY Mutation: IE = -92.424 ddG = 24.333
HIS Mutation: IE = -97.016 ddG = 19.741
ILE Mutation: IE = -94.668 ddG = 22.089
LYS Mutation: IE = -114.060 ddG = 2.697
LEU Mutation: IE = -94.936 ddG = 21.821
MET Mutation: IE = -95.360 ddG = 21.397
ASN Mutation: IE = -92.724 ddG = 24.033
PRO Mutation: IE = -93.077 ddG = 23.680
GLN Mutation: IE = -95.936 ddG = 20.821
SER Mutation: IE = -96.904 ddG = 19.853
THR Mutation: IE = -94.741 ddG = 22.016
VAL Mutation: IE = -93.437 ddG = 23.320
TRP Mutation: IE = -98.416 ddG = 18.341
TYR Mutation: IE = -94.129 ddG = 22.628

Antibody Residue LEU 111B I
ALA Mutation: IE = -112.921 ddG = 3.836
CYS Mutation: IE = -112.130 ddG = 4.627
ASP Mutation: IE = -111.471 ddG = 5.286
GLU Mutation: IE = -113.338 ddG = 3.419
PHE Mutation: IE = -113.217 ddG = 3.540
GLY Mutation: IE = -112.894 ddG = 3.863
HIS Mutation: IE = -116.234 ddG = 0.523
ILE Mutation: IE = -114.784 ddG = 1.973
LYS Mutation: IE = -113.727 ddG = 3.030
MET Mutation: IE = -114.001 ddG = 2.756
ASN Mutation: IE = -114.484 ddG = 2.273
PRO Mutation: IE = -114.545 ddG = 2.212
GLN Mutation: IE = -115.714 ddG = 1.043
ARG Mutation: IE = -116.048 ddG = 0.709
SER Mutation: IE = -111.012 ddG = 5.745
THR Mutation: IE = -112.820 ddG = 3.937
VAL Mutation: IE = -112.827 ddG = 3.930
TRP Mutation: IE = -118.646 ddG = -1.889
TYR Mutation: IE = -111.457 ddG = 5.300

Antibody Residue TRP 112C I
ALA Mutation: IE = -108.471 ddG = 8.286
CYS Mutation: IE = -107.950 ddG = 8.807
ASP Mutation: IE = -106.441 ddG = 10.316
GLU Mutation: IE = -108.786 ddG = 7.971
PHE Mutation: IE = -109.831 ddG = 6.926
GLY Mutation: IE = -107.089 ddG = 9.668
HIS Mutation: IE = -108.925 ddG = 7.832
ILE Mutation: IE = -110.151 ddG = 6.606
LYS Mutation: IE = -108.360 ddG = 8.397
LEU Mutation: IE = -108.583 ddG = 8.174
MET Mutation: IE = -110.018 ddG = 6.739
ASN Mutation: IE = -108.365 ddG = 8.392
PRO Mutation: IE = -108.483 ddG = 8.274
GLN Mutation: IE = -109.018 ddG = 7.739
ARG Mutation: IE = -120.493 ddG = -3.736
SER Mutation: IE = -107.284 ddG = 9.473
THR Mutation: IE = -108.832 ddG = 7.925
VAL Mutation: IE = -108.913 ddG = 7.844
TYR Mutation: IE = -108.411 ddG = 8.346

Antibody Residue SER 112A I
ALA Mutation: IE = -106.335 ddG = 10.422
CYS Mutation: IE = -111.047 ddG = 5.710
ASP Mutation: IE = -112.315 ddG = 4.442
GLU Mutation: IE = -106.600 ddG = 10.157
PHE Mutation: IE = -110.547 ddG = 6.210
GLY Mutation: IE = -107.776 ddG = 8.981
HIS Mutation: IE = -108.477 ddG = 8.280
ILE Mutation: IE = -104.544 ddG = 12.213
LYS Mutation: IE = -109.727 ddG = 7.030
LEU Mutation: IE = -108.090 ddG = 8.667
MET Mutation: IE = -103.240 ddG = 13.517
ASN Mutation: IE = -111.923 ddG = 4.834
PRO Mutation: IE = -107.291 ddG = 9.466
GLN Mutation: IE = -108.694 ddG = 8.063
ARG Mutation: IE = -122.035 ddG = -5.278
THR Mutation: IE = -112.530 ddG = 4.227
VAL Mutation: IE = -108.329 ddG = 8.428
TRP Mutation: IE = -109.358 ddG = 7.399
TYR Mutation: IE = -108.744 ddG = 8.013
