# Supplementary material for: Developing similarity matrices for antibody-protein binding interactions
Source: PLoS One. 2023 Oct 26;18(10):e0293606. doi: 10.1371/journal.pone.0293606 (PMC10602319; doi:10.1371/journal.pone.0293606)
Supplement: S1 File — is a zip file containing every energy calculated in this analysis. (ZIP) [file pone.0293606.s006.zip › PPI Similarity Matrix Data/aB_amb/4AG4_Antibody_Mutation_Energies.txt]

4AG4 Results
Wildtype Interaction Energy: -93.706

Antibody Residue ILE 36 H
ALA Mutation: IE = -92.212 ddG = 1.494
CYS Mutation: IE = -92.686 ddG = 1.020
ASP Mutation: IE = -102.454 ddG = -8.748
GLU Mutation: IE = -102.522 ddG = -8.816
PHE Mutation: IE = -91.592 ddG = 2.114
GLY Mutation: IE = -90.362 ddG = 3.344
HIS Mutation: IE = -96.347 ddG = -2.641
LYS Mutation: IE = -98.872 ddG = -5.166
LEU Mutation: IE = -93.994 ddG = -0.288
MET Mutation: IE = -96.857 ddG = -3.151
ASN Mutation: IE = -95.086 ddG = -1.380
PRO Mutation: IE = -93.073 ddG = 0.633
GLN Mutation: IE = -97.347 ddG = -3.641
ARG Mutation: IE = -96.566 ddG = -2.860
SER Mutation: IE = -93.655 ddG = 0.051
THR Mutation: IE = -93.190 ddG = 0.516
VAL Mutation: IE = -91.622 ddG = 2.084
TRP Mutation: IE = -94.382 ddG = -0.676
TYR Mutation: IE = -94.774 ddG = -1.068

Antibody Residue SER 37 H
ALA Mutation: IE = -91.444 ddG = 2.262
CYS Mutation: IE = -91.238 ddG = 2.468
ASP Mutation: IE = -101.198 ddG = -7.492
GLU Mutation: IE = -91.994 ddG = 1.712
PHE Mutation: IE = -87.938 ddG = 5.768
GLY Mutation: IE = -88.395 ddG = 5.311
HIS Mutation: IE = -89.019 ddG = 4.687
ILE Mutation: IE = -91.960 ddG = 1.746
LYS Mutation: IE = -94.005 ddG = -0.299
LEU Mutation: IE = -90.353 ddG = 3.353
MET Mutation: IE = -88.131 ddG = 5.575
ASN Mutation: IE = -89.647 ddG = 4.059
PRO Mutation: IE = -90.035 ddG = 3.671
GLN Mutation: IE = -99.954 ddG = -6.248
ARG Mutation: IE = -106.285 ddG = -12.579
THR Mutation: IE = -88.974 ddG = 4.732
VAL Mutation: IE = -91.144 ddG = 2.562
TRP Mutation: IE = -86.775 ddG = 6.931
TYR Mutation: IE = -90.909 ddG = 2.797

Antibody Residue TRP 38 H
ALA Mutation: IE = -91.848 ddG = 1.858
CYS Mutation: IE = -92.839 ddG = 0.867
ASP Mutation: IE = -92.200 ddG = 1.506
GLU Mutation: IE = -92.107 ddG = 1.599
PHE Mutation: IE = -93.247 ddG = 0.459
GLY Mutation: IE = -91.411 ddG = 2.295
HIS Mutation: IE = -95.216 ddG = -1.510
ILE Mutation: IE = -96.051 ddG = -2.345
LYS Mutation: IE = -91.734 ddG = 1.972
LEU Mutation: IE = -94.524 ddG = -0.818
MET Mutation: IE = -95.563 ddG = -1.857
ASN Mutation: IE = -96.056 ddG = -2.350
PRO Mutation: IE = -90.709 ddG = 2.997
GLN Mutation: IE = -96.839 ddG = -3.133
ARG Mutation: IE = -91.773 ddG = 1.933
SER Mutation: IE = -93.737 ddG = -0.031
THR Mutation: IE = -92.592 ddG = 1.114
VAL Mutation: IE = -97.155 ddG = -3.449
TYR Mutation: IE = -94.812 ddG = -1.106

Antibody Residue TYR 57 H
ALA Mutation: IE = -87.761 ddG = 5.945
CYS Mutation: IE = -85.943 ddG = 7.763
ASP Mutation: IE = -76.988 ddG = 16.718
GLU Mutation: IE = -82.417 ddG = 11.289
PHE Mutation: IE = -86.652 ddG = 7.054
GLY Mutation: IE = -87.304 ddG = 6.402
HIS Mutation: IE = -82.792 ddG = 10.914
ILE Mutation: IE = -86.780 ddG = 6.926
LYS Mutation: IE = -69.018 ddG = 24.688
LEU Mutation: IE = -85.672 ddG = 8.034
MET Mutation: IE = -86.404 ddG = 7.302
ASN Mutation: IE = -77.844 ddG = 15.862
PRO Mutation: IE = -81.421 ddG = 12.285
GLN Mutation: IE = -85.198 ddG = 8.508
ARG Mutation: IE = -79.923 ddG = 13.783
SER Mutation: IE = -84.921 ddG = 8.785
THR Mutation: IE = -77.582 ddG = 16.124
VAL Mutation: IE = -88.580 ddG = 5.126
TRP Mutation: IE = -90.139 ddG = 3.567

Antibody Residue SER 59 H
ALA Mutation: IE = -88.363 ddG = 5.343
CYS Mutation: IE = -87.518 ddG = 6.188
ASP Mutation: IE = -89.929 ddG = 3.777
GLU Mutation: IE = -92.420 ddG = 1.286
PHE Mutation: IE = -78.030 ddG = 15.676
GLY Mutation: IE = -88.110 ddG = 5.596
HIS Mutation: IE = -83.381 ddG = 10.325
ILE Mutation: IE = -79.681 ddG = 14.025
LYS Mutation: IE = -85.363 ddG = 8.343
LEU Mutation: IE = -80.692 ddG = 13.014
MET Mutation: IE = -86.630 ddG = 7.076
ASN Mutation: IE = -91.437 ddG = 2.269
PRO Mutation: IE = -85.702 ddG = 8.004
GLN Mutation: IE = -79.787 ddG = 13.919
ARG Mutation: IE = -75.411 ddG = 18.295
THR Mutation: IE = -90.848 ddG = 2.858
VAL Mutation: IE = -88.880 ddG = 4.826
TRP Mutation: IE = -66.831 ddG = 26.875
TYR Mutation: IE = -73.491 ddG = 20.215

Antibody Residue TYR 64 H
ALA Mutation: IE = -88.561 ddG = 5.145
CYS Mutation: IE = -89.598 ddG = 4.108
ASP Mutation: IE = -80.236 ddG = 13.470
GLU Mutation: IE = -86.260 ddG = 7.446
PHE Mutation: IE = -90.602 ddG = 3.104
GLY Mutation: IE = -86.765 ddG = 6.941
HIS Mutation: IE = -92.361 ddG = 1.345
ILE Mutation: IE = -90.639 ddG = 3.067
LYS Mutation: IE = -85.579 ddG = 8.127
LEU Mutation: IE = -90.485 ddG = 3.221
MET Mutation: IE = -90.282 ddG = 3.424
ASN Mutation: IE = -88.495 ddG = 5.211
PRO Mutation: IE = -89.007 ddG = 4.699
GLN Mutation: IE = -87.395 ddG = 6.311
ARG Mutation: IE = -88.292 ddG = 5.414
SER Mutation: IE = -88.613 ddG = 5.093
THR Mutation: IE = -88.383 ddG = 5.323
VAL Mutation: IE = -88.770 ddG = 4.936
TRP Mutation: IE = -89.202 ddG = 4.504

Antibody Residue TYR 108 H
ALA Mutation: IE = -91.759 ddG = 1.947
CYS Mutation: IE = -90.524 ddG = 3.182
ASP Mutation: IE = -90.838 ddG = 2.868
GLU Mutation: IE = -87.754 ddG = 5.952
PHE Mutation: IE = -94.316 ddG = -0.610
GLY Mutation: IE = -91.223 ddG = 2.483
HIS Mutation: IE = -98.017 ddG = -4.311
ILE Mutation: IE = -94.947 ddG = -1.241
LYS Mutation: IE = -91.322 ddG = 2.384
LEU Mutation: IE = -89.617 ddG = 4.089
MET Mutation: IE = -95.665 ddG = -1.959
ASN Mutation: IE = -92.168 ddG = 1.538
PRO Mutation: IE = -89.339 ddG = 4.367
GLN Mutation: IE = -87.716 ddG = 5.990
ARG Mutation: IE = -95.751 ddG = -2.045
SER Mutation: IE = -89.702 ddG = 4.004
THR Mutation: IE = -89.719 ddG = 3.987
VAL Mutation: IE = -91.610 ddG = 2.096
TRP Mutation: IE = -100.017 ddG = -6.311
