# Supplementary material for: Developing similarity matrices for antibody-protein binding interactions
Source: PLoS One. 2023 Oct 26;18(10):e0293606. doi: 10.1371/journal.pone.0293606 (PMC10602319; doi:10.1371/journal.pone.0293606)
Supplement: S1 File — is a zip file containing every energy calculated in this analysis. (ZIP) [file pone.0293606.s006.zip › PPI Similarity Matrix Data/aB_amb/4AL8_Antibody_Mutation_Energies.txt]

4AL8 Results
Wildtype Interaction Energy: -113.178

Antibody Residue TRP 1038 H
ALA Mutation: IE = -86.407 ddG = 26.771
CYS Mutation: IE = -78.941 ddG = 34.237
ASP Mutation: IE = -90.673 ddG = 22.505
GLU Mutation: IE = -81.027 ddG = 32.151
PHE Mutation: IE = -95.671 ddG = 17.507
GLY Mutation: IE = -94.178 ddG = 19.000
HIS Mutation: IE = -87.142 ddG = 26.036
ILE Mutation: IE = -85.273 ddG = 27.905
LYS Mutation: IE = -85.223 ddG = 27.955
LEU Mutation: IE = -78.017 ddG = 35.161
MET Mutation: IE = -99.620 ddG = 13.558
ASN Mutation: IE = -84.187 ddG = 28.991
PRO Mutation: IE = -83.006 ddG = 30.172
GLN Mutation: IE = -81.823 ddG = 31.355
ARG Mutation: IE = -85.418 ddG = 27.760
SER Mutation: IE = -87.892 ddG = 25.286
THR Mutation: IE = -84.773 ddG = 28.405
VAL Mutation: IE = -83.482 ddG = 29.696
TYR Mutation: IE = -85.931 ddG = 27.247

Antibody Residue ASN 1040 H
ALA Mutation: IE = -91.977 ddG = 21.201
CYS Mutation: IE = -90.049 ddG = 23.129
ASP Mutation: IE = -92.522 ddG = 20.656
GLU Mutation: IE = -90.755 ddG = 22.423
PHE Mutation: IE = -91.543 ddG = 21.635
GLY Mutation: IE = -90.925 ddG = 22.253
HIS Mutation: IE = -78.501 ddG = 34.677
ILE Mutation: IE = -100.182 ddG = 12.996
LYS Mutation: IE = -81.511 ddG = 31.667
LEU Mutation: IE = -81.456 ddG = 31.722
MET Mutation: IE = -81.784 ddG = 31.394
PRO Mutation: IE = -87.550 ddG = 25.628
GLN Mutation: IE = -96.254 ddG = 16.924
ARG Mutation: IE = -88.844 ddG = 24.334
SER Mutation: IE = -91.888 ddG = 21.290
THR Mutation: IE = -96.101 ddG = 17.077
VAL Mutation: IE = -87.449 ddG = 25.729
TRP Mutation: IE = -84.971 ddG = 28.207
TYR Mutation: IE = -97.071 ddG = 16.107

Antibody Residue ASP 1069 H
ALA Mutation: IE = -94.091 ddG = 19.087
CYS Mutation: IE = -94.752 ddG = 18.426
GLU Mutation: IE = -93.963 ddG = 19.215
PHE Mutation: IE = -96.394 ddG = 16.784
GLY Mutation: IE = -92.611 ddG = 20.567
HIS Mutation: IE = -89.048 ddG = 24.130
ILE Mutation: IE = -96.245 ddG = 16.933
LYS Mutation: IE = -95.086 ddG = 18.092
LEU Mutation: IE = -100.839 ddG = 12.339
MET Mutation: IE = -91.450 ddG = 21.728
ASN Mutation: IE = -100.515 ddG = 12.663
PRO Mutation: IE = -88.383 ddG = 24.795
GLN Mutation: IE = -101.622 ddG = 11.556
ARG Mutation: IE = -92.714 ddG = 20.464
SER Mutation: IE = -94.018 ddG = 19.160
THR Mutation: IE = -97.527 ddG = 15.651
VAL Mutation: IE = -93.944 ddG = 19.234
TRP Mutation: IE = -96.704 ddG = 16.474
TYR Mutation: IE = -89.931 ddG = 23.247

Antibody Residue LYS 1072 H
ALA Mutation: IE = -90.079 ddG = 23.099
CYS Mutation: IE = -92.859 ddG = 20.319
ASP Mutation: IE = -96.684 ddG = 16.494
GLU Mutation: IE = -97.523 ddG = 15.655
PHE Mutation: IE = -92.053 ddG = 21.125
GLY Mutation: IE = -92.062 ddG = 21.116
HIS Mutation: IE = -91.968 ddG = 21.210
ILE Mutation: IE = -96.456 ddG = 16.722
LEU Mutation: IE = -95.874 ddG = 17.304
MET Mutation: IE = -96.080 ddG = 17.098
ASN Mutation: IE = -97.428 ddG = 15.750
PRO Mutation: IE = -81.556 ddG = 31.622
GLN Mutation: IE = -94.950 ddG = 18.228
ARG Mutation: IE = -95.823 ddG = 17.355
SER Mutation: IE = -94.398 ddG = 18.780
THR Mutation: IE = -92.448 ddG = 20.730
VAL Mutation: IE = -95.232 ddG = 17.946
TRP Mutation: IE = -94.520 ddG = 18.658
TYR Mutation: IE = -84.877 ddG = 28.301

Antibody Residue TRP 108 L
ALA Mutation: IE = -97.883 ddG = 15.295
CYS Mutation: IE = -99.778 ddG = 13.400
ASP Mutation: IE = -92.618 ddG = 20.560
GLU Mutation: IE = -97.865 ddG = 15.313
PHE Mutation: IE = -90.566 ddG = 22.612
GLY Mutation: IE = -93.284 ddG = 19.894
HIS Mutation: IE = -97.820 ddG = 15.358
ILE Mutation: IE = -99.601 ddG = 13.577
LYS Mutation: IE = -87.492 ddG = 25.686
LEU Mutation: IE = -99.643 ddG = 13.535
MET Mutation: IE = -99.747 ddG = 13.431
ASN Mutation: IE = -104.788 ddG = 8.390
PRO Mutation: IE = -97.962 ddG = 15.216
GLN Mutation: IE = -101.206 ddG = 11.972
ARG Mutation: IE = -97.301 ddG = 15.877
SER Mutation: IE = -94.801 ddG = 18.377
THR Mutation: IE = -98.978 ddG = 14.200
VAL Mutation: IE = -96.232 ddG = 16.946
TYR Mutation: IE = -98.310 ddG = 14.868

Antibody Residue THR 109 L
ALA Mutation: IE = -91.035 ddG = 22.143
CYS Mutation: IE = -95.432 ddG = 17.746
ASP Mutation: IE = -98.068 ddG = 15.110
GLU Mutation: IE = -96.499 ddG = 16.679
PHE Mutation: IE = -91.698 ddG = 21.480
GLY Mutation: IE = -88.263 ddG = 24.915
HIS Mutation: IE = -85.543 ddG = 27.635
ILE Mutation: IE = -91.810 ddG = 21.368
LYS Mutation: IE = -103.276 ddG = 9.902
LEU Mutation: IE = -93.019 ddG = 20.159
MET Mutation: IE = -92.920 ddG = 20.258
ASN Mutation: IE = -96.639 ddG = 16.539
PRO Mutation: IE = -93.264 ddG = 19.914
GLN Mutation: IE = -96.326 ddG = 16.852
ARG Mutation: IE = -94.073 ddG = 19.105
SER Mutation: IE = -98.150 ddG = 15.028
VAL Mutation: IE = -92.666 ddG = 20.512
TRP Mutation: IE = -99.688 ddG = 13.490
TYR Mutation: IE = -97.802 ddG = 15.376

Antibody Residue TYR 114 L
ALA Mutation: IE = -92.207 ddG = 20.971
CYS Mutation: IE = -102.394 ddG = 10.784
ASP Mutation: IE = -95.495 ddG = 17.683
GLU Mutation: IE = -95.847 ddG = 17.331
PHE Mutation: IE = -102.103 ddG = 11.075
GLY Mutation: IE = -92.278 ddG = 20.900
HIS Mutation: IE = -100.963 ddG = 12.215
ILE Mutation: IE = -95.659 ddG = 17.519
LYS Mutation: IE = -117.499 ddG = -4.321
LEU Mutation: IE = -91.294 ddG = 21.884
MET Mutation: IE = -89.800 ddG = 23.378
ASN Mutation: IE = -102.686 ddG = 10.492
PRO Mutation: IE = -91.410 ddG = 21.768
GLN Mutation: IE = -95.199 ddG = 17.979
ARG Mutation: IE = -112.689 ddG = 0.489
SER Mutation: IE = -105.390 ddG = 7.788
THR Mutation: IE = -107.479 ddG = 5.699
VAL Mutation: IE = -98.959 ddG = 14.219
TRP Mutation: IE = -104.333 ddG = 8.845
