# Supplementary material for: Developing similarity matrices for antibody-protein binding interactions
Source: PLoS One. 2023 Oct 26;18(10):e0293606. doi: 10.1371/journal.pone.0293606 (PMC10602319; doi:10.1371/journal.pone.0293606)
Supplement: S1 File — is a zip file containing every energy calculated in this analysis. (ZIP) [file pone.0293606.s006.zip › PPI Similarity Matrix Data/aB_amb/4AQ1_Antibody_Mutation_Energies.txt]

4AQ1 Results
Wildtype Interaction Energy: -54.450

Antibody Residue GLN 44 D
ALA Mutation: IE = -39.337 ddG = 15.113
CYS Mutation: IE = -41.235 ddG = 13.215
ASP Mutation: IE = -40.692 ddG = 13.758
GLU Mutation: IE = -52.207 ddG = 2.243
PHE Mutation: IE = -46.848 ddG = 7.602
GLY Mutation: IE = -40.155 ddG = 14.295
HIS Mutation: IE = -41.474 ddG = 12.976
ILE Mutation: IE = -43.145 ddG = 11.305
LYS Mutation: IE = -41.580 ddG = 12.870
LEU Mutation: IE = -40.664 ddG = 13.786
MET Mutation: IE = -38.648 ddG = 15.802
ASN Mutation: IE = -42.502 ddG = 11.948
PRO Mutation: IE = -39.983 ddG = 14.467
ARG Mutation: IE = -45.126 ddG = 9.324
SER Mutation: IE = -45.864 ddG = 8.586
THR Mutation: IE = -46.246 ddG = 8.204
VAL Mutation: IE = -43.575 ddG = 10.875
TRP Mutation: IE = -42.045 ddG = 12.405
TYR Mutation: IE = -50.192 ddG = 4.258

Antibody Residue PRO 46 D
ALA Mutation: IE = -47.030 ddG = 7.420
CYS Mutation: IE = -46.694 ddG = 7.756
ASP Mutation: IE = -40.918 ddG = 13.532
GLU Mutation: IE = -48.461 ddG = 5.989
PHE Mutation: IE = -45.001 ddG = 9.449
GLY Mutation: IE = -44.967 ddG = 9.483
HIS Mutation: IE = -44.662 ddG = 9.788
ILE Mutation: IE = -44.426 ddG = 10.024
LYS Mutation: IE = -53.810 ddG = 0.640
LEU Mutation: IE = -45.612 ddG = 8.838
MET Mutation: IE = -41.020 ddG = 13.430
ASN Mutation: IE = -47.779 ddG = 6.671
GLN Mutation: IE = -53.612 ddG = 0.838
ARG Mutation: IE = -50.487 ddG = 3.963
SER Mutation: IE = -49.290 ddG = 5.160
THR Mutation: IE = -47.049 ddG = 7.401
VAL Mutation: IE = -46.434 ddG = 8.016
TRP Mutation: IE = -50.818 ddG = 3.632
TYR Mutation: IE = -48.619 ddG = 5.831

Antibody Residue GLY 47 D
ALA Mutation: IE = -46.408 ddG = 8.042
CYS Mutation: IE = -46.096 ddG = 8.354
ASP Mutation: IE = -51.078 ddG = 3.372
GLU Mutation: IE = -51.947 ddG = 2.503
PHE Mutation: IE = -41.430 ddG = 13.020
HIS Mutation: IE = -48.212 ddG = 6.238
ILE Mutation: IE = -49.141 ddG = 5.309
LYS Mutation: IE = -49.770 ddG = 4.680
LEU Mutation: IE = -47.818 ddG = 6.632
MET Mutation: IE = -49.103 ddG = 5.347
ASN Mutation: IE = -48.601 ddG = 5.849
PRO Mutation: IE = -46.089 ddG = 8.361
GLN Mutation: IE = -49.455 ddG = 4.995
ARG Mutation: IE = -48.986 ddG = 5.464
SER Mutation: IE = -45.356 ddG = 9.094
THR Mutation: IE = -47.624 ddG = 6.826
VAL Mutation: IE = -46.969 ddG = 7.481
TRP Mutation: IE = -48.046 ddG = 6.404
TYR Mutation: IE = -49.808 ddG = 4.642

Antibody Residue LYS 48 D
ALA Mutation: IE = -35.840 ddG = 18.610
CYS Mutation: IE = -37.263 ddG = 17.187
ASP Mutation: IE = -36.166 ddG = 18.284
GLU Mutation: IE = -36.499 ddG = 17.951
PHE Mutation: IE = -40.954 ddG = 13.496
GLY Mutation: IE = -36.405 ddG = 18.045
HIS Mutation: IE = -37.441 ddG = 17.009
ILE Mutation: IE = -40.098 ddG = 14.352
LEU Mutation: IE = -36.100 ddG = 18.350
MET Mutation: IE = -34.937 ddG = 19.513
ASN Mutation: IE = -35.678 ddG = 18.772
PRO Mutation: IE = -36.301 ddG = 18.149
GLN Mutation: IE = -39.862 ddG = 14.588
ARG Mutation: IE = -37.198 ddG = 17.252
SER Mutation: IE = -37.245 ddG = 17.205
THR Mutation: IE = -38.803 ddG = 15.647
VAL Mutation: IE = -39.787 ddG = 14.663
TRP Mutation: IE = -44.504 ddG = 9.946
TYR Mutation: IE = -42.216 ddG = 12.234

Antibody Residue GLU 49 D
ALA Mutation: IE = -43.931 ddG = 10.519
CYS Mutation: IE = -45.520 ddG = 8.930
ASP Mutation: IE = -46.301 ddG = 8.149
PHE Mutation: IE = -45.628 ddG = 8.822
GLY Mutation: IE = -44.241 ddG = 10.209
HIS Mutation: IE = -44.919 ddG = 9.531
ILE Mutation: IE = -44.485 ddG = 9.965
LYS Mutation: IE = -46.618 ddG = 7.832
LEU Mutation: IE = -45.602 ddG = 8.848
MET Mutation: IE = -45.389 ddG = 9.061
ASN Mutation: IE = -45.198 ddG = 9.252
PRO Mutation: IE = -45.748 ddG = 8.702
GLN Mutation: IE = -46.632 ddG = 7.818
ARG Mutation: IE = -46.126 ddG = 8.324
SER Mutation: IE = -44.152 ddG = 10.298
THR Mutation: IE = -43.757 ddG = 10.693
VAL Mutation: IE = -46.430 ddG = 8.020
TRP Mutation: IE = -46.841 ddG = 7.609
TYR Mutation: IE = -45.785 ddG = 8.665

Antibody Residue TYR 103 D
ALA Mutation: IE = -46.728 ddG = 7.722
CYS Mutation: IE = -46.534 ddG = 7.916
ASP Mutation: IE = -47.011 ddG = 7.439
GLU Mutation: IE = -44.646 ddG = 9.804
PHE Mutation: IE = -51.084 ddG = 3.366
GLY Mutation: IE = -46.268 ddG = 8.182
HIS Mutation: IE = -46.367 ddG = 8.083
ILE Mutation: IE = -46.375 ddG = 8.075
LYS Mutation: IE = -46.750 ddG = 7.700
LEU Mutation: IE = -46.461 ddG = 7.989
MET Mutation: IE = -47.463 ddG = 6.987
ASN Mutation: IE = -46.390 ddG = 8.060
PRO Mutation: IE = -47.891 ddG = 6.559
GLN Mutation: IE = -47.253 ddG = 7.197
ARG Mutation: IE = -47.573 ddG = 6.877
SER Mutation: IE = -46.226 ddG = 8.224
THR Mutation: IE = -45.789 ddG = 8.661
VAL Mutation: IE = -46.600 ddG = 7.850
TRP Mutation: IE = -53.589 ddG = 0.861

Antibody Residue GLN 123 D
ALA Mutation: IE = -43.257 ddG = 11.193
CYS Mutation: IE = -44.004 ddG = 10.446
ASP Mutation: IE = -43.315 ddG = 11.135
GLU Mutation: IE = -44.279 ddG = 10.171
PHE Mutation: IE = -42.260 ddG = 12.190
GLY Mutation: IE = -43.329 ddG = 11.121
HIS Mutation: IE = -44.349 ddG = 10.101
ILE Mutation: IE = -42.750 ddG = 11.700
LYS Mutation: IE = -43.126 ddG = 11.324
LEU Mutation: IE = -43.033 ddG = 11.417
MET Mutation: IE = -43.667 ddG = 10.783
ASN Mutation: IE = -43.050 ddG = 11.400
PRO Mutation: IE = -43.087 ddG = 11.363
ARG Mutation: IE = -43.718 ddG = 10.732
SER Mutation: IE = -43.647 ddG = 10.803
THR Mutation: IE = -42.720 ddG = 11.730
VAL Mutation: IE = -43.648 ddG = 10.802
TRP Mutation: IE = -43.851 ddG = 10.599
TYR Mutation: IE = -43.071 ddG = 11.379
