# Supplementary material for: Developing similarity matrices for antibody-protein binding interactions
Source: PLoS One. 2023 Oct 26;18(10):e0293606. doi: 10.1371/journal.pone.0293606 (PMC10602319; doi:10.1371/journal.pone.0293606)
Supplement: S1 File — is a zip file containing every energy calculated in this analysis. (ZIP) [file pone.0293606.s006.zip › PPI Similarity Matrix Data/aB_amb/4BZ2_Antibody_Mutation_Energies.txt]

4BZ2 Results
Wildtype Interaction Energy: -155.938

Antibody Residue ASP 1 L
ALA Mutation: IE = -135.657 ddG = 20.281
CYS Mutation: IE = -136.534 ddG = 19.404
GLU Mutation: IE = -134.959 ddG = 20.979
PHE Mutation: IE = -135.777 ddG = 20.161
GLY Mutation: IE = -137.215 ddG = 18.723
HIS Mutation: IE = -137.342 ddG = 18.596
ILE Mutation: IE = -133.890 ddG = 22.048
LYS Mutation: IE = -135.318 ddG = 20.620
LEU Mutation: IE = -134.845 ddG = 21.093
MET Mutation: IE = -136.653 ddG = 19.285
ASN Mutation: IE = -136.286 ddG = 19.652
PRO Mutation: IE = -136.459 ddG = 19.479
GLN Mutation: IE = -136.700 ddG = 19.238
ARG Mutation: IE = -136.164 ddG = 19.774
SER Mutation: IE = -135.675 ddG = 20.263
THR Mutation: IE = -135.645 ddG = 20.293
VAL Mutation: IE = -133.087 ddG = 22.851
TRP Mutation: IE = -135.625 ddG = 20.313
TYR Mutation: IE = -140.290 ddG = 15.648

Antibody Residue ASP 36 H
ALA Mutation: IE = -133.549 ddG = 22.389
CYS Mutation: IE = -133.433 ddG = 22.505
GLU Mutation: IE = -140.091 ddG = 15.847
PHE Mutation: IE = -135.303 ddG = 20.635
GLY Mutation: IE = -134.244 ddG = 21.694
HIS Mutation: IE = -134.840 ddG = 21.098
ILE Mutation: IE = -133.651 ddG = 22.287
LYS Mutation: IE = -135.286 ddG = 20.652
LEU Mutation: IE = -132.255 ddG = 23.683
MET Mutation: IE = -136.692 ddG = 19.246
ASN Mutation: IE = -133.971 ddG = 21.967
PRO Mutation: IE = -135.113 ddG = 20.825
GLN Mutation: IE = -133.406 ddG = 22.532
ARG Mutation: IE = -133.943 ddG = 21.995
SER Mutation: IE = -132.457 ddG = 23.481
THR Mutation: IE = -135.184 ddG = 20.754
VAL Mutation: IE = -134.903 ddG = 21.035
TRP Mutation: IE = -133.017 ddG = 22.921
TYR Mutation: IE = -134.181 ddG = 21.757

Antibody Residue ARG 107 H
ALA Mutation: IE = -133.634 ddG = 22.304
CYS Mutation: IE = -124.156 ddG = 31.782
ASP Mutation: IE = -125.953 ddG = 29.985
GLU Mutation: IE = -123.809 ddG = 32.129
PHE Mutation: IE = -131.916 ddG = 24.022
GLY Mutation: IE = -122.613 ddG = 33.325
HIS Mutation: IE = -125.709 ddG = 30.229
ILE Mutation: IE = -129.330 ddG = 26.608
LYS Mutation: IE = -139.132 ddG = 16.806
LEU Mutation: IE = -125.368 ddG = 30.570
MET Mutation: IE = -126.982 ddG = 28.956
ASN Mutation: IE = -127.929 ddG = 28.009
PRO Mutation: IE = -124.608 ddG = 31.330
GLN Mutation: IE = -136.518 ddG = 19.420
SER Mutation: IE = -126.232 ddG = 29.706
THR Mutation: IE = -126.251 ddG = 29.687
VAL Mutation: IE = -122.835 ddG = 33.103
TRP Mutation: IE = -127.652 ddG = 28.286
TYR Mutation: IE = -128.507 ddG = 27.431

Antibody Residue ASP 108 L
ALA Mutation: IE = -131.837 ddG = 24.101
CYS Mutation: IE = -132.155 ddG = 23.783
GLU Mutation: IE = -145.571 ddG = 10.367
PHE Mutation: IE = -133.707 ddG = 22.231
GLY Mutation: IE = -132.569 ddG = 23.369
HIS Mutation: IE = -136.536 ddG = 19.402
ILE Mutation: IE = -130.658 ddG = 25.280
LYS Mutation: IE = -132.032 ddG = 23.906
LEU Mutation: IE = -132.808 ddG = 23.130
MET Mutation: IE = -134.867 ddG = 21.071
ASN Mutation: IE = -130.247 ddG = 25.691
PRO Mutation: IE = -131.238 ddG = 24.700
GLN Mutation: IE = -134.912 ddG = 21.026
ARG Mutation: IE = -132.640 ddG = 23.298
SER Mutation: IE = -133.221 ddG = 22.717
THR Mutation: IE = -131.160 ddG = 24.778
VAL Mutation: IE = -135.693 ddG = 20.245
TRP Mutation: IE = -145.054 ddG = 10.884
TYR Mutation: IE = -133.321 ddG = 22.617

Antibody Residue GLU 109 L
ALA Mutation: IE = -122.444 ddG = 33.494
CYS Mutation: IE = -132.500 ddG = 23.438
ASP Mutation: IE = -144.819 ddG = 11.119
PHE Mutation: IE = -128.827 ddG = 27.111
GLY Mutation: IE = -132.079 ddG = 23.859
HIS Mutation: IE = -124.101 ddG = 31.837
ILE Mutation: IE = -122.252 ddG = 33.686
LYS Mutation: IE = -127.317 ddG = 28.621
LEU Mutation: IE = -123.695 ddG = 32.243
MET Mutation: IE = -124.380 ddG = 31.558
ASN Mutation: IE = -134.738 ddG = 21.200
PRO Mutation: IE = -119.559 ddG = 36.379
GLN Mutation: IE = -124.557 ddG = 31.381
ARG Mutation: IE = -128.858 ddG = 27.080
SER Mutation: IE = -131.424 ddG = 24.514
THR Mutation: IE = -134.643 ddG = 21.295
VAL Mutation: IE = -121.953 ddG = 33.985
TRP Mutation: IE = -126.299 ddG = 29.639
TYR Mutation: IE = -127.748 ddG = 28.190

Antibody Residue ARG 110 H
ALA Mutation: IE = -119.060 ddG = 36.878
CYS Mutation: IE = -125.419 ddG = 30.519
ASP Mutation: IE = -117.909 ddG = 38.029
GLU Mutation: IE = -120.385 ddG = 35.553
PHE Mutation: IE = -121.570 ddG = 34.368
GLY Mutation: IE = -121.099 ddG = 34.839
HIS Mutation: IE = -125.483 ddG = 30.455
ILE Mutation: IE = -122.126 ddG = 33.812
LYS Mutation: IE = -125.159 ddG = 30.779
LEU Mutation: IE = -120.882 ddG = 35.056
MET Mutation: IE = -122.015 ddG = 33.923
ASN Mutation: IE = -120.458 ddG = 35.480
PRO Mutation: IE = -122.375 ddG = 33.563
GLN Mutation: IE = -123.312 ddG = 32.626
SER Mutation: IE = -120.498 ddG = 35.440
THR Mutation: IE = -123.528 ddG = 32.410
VAL Mutation: IE = -130.222 ddG = 25.716
TRP Mutation: IE = -128.241 ddG = 27.697
TYR Mutation: IE = -122.956 ddG = 32.982

Antibody Residue TYR 111 H
ALA Mutation: IE = -141.126 ddG = 14.812
CYS Mutation: IE = -142.597 ddG = 13.341
ASP Mutation: IE = -139.003 ddG = 16.935
GLU Mutation: IE = -143.353 ddG = 12.585
PHE Mutation: IE = -143.913 ddG = 12.025
GLY Mutation: IE = -139.461 ddG = 16.477
HIS Mutation: IE = -144.288 ddG = 11.650
ILE Mutation: IE = -144.337 ddG = 11.601
LYS Mutation: IE = -159.272 ddG = -3.334
LEU Mutation: IE = -143.907 ddG = 12.031
MET Mutation: IE = -146.613 ddG = 9.325
ASN Mutation: IE = -145.892 ddG = 10.046
PRO Mutation: IE = -137.994 ddG = 17.944
GLN Mutation: IE = -145.735 ddG = 10.203
ARG Mutation: IE = -150.671 ddG = 5.267
SER Mutation: IE = -145.982 ddG = 9.956
THR Mutation: IE = -146.492 ddG = 9.446
VAL Mutation: IE = -143.012 ddG = 12.926
TRP Mutation: IE = -144.118 ddG = 11.820
