# Supplementary material for: Developing similarity matrices for antibody-protein binding interactions
Source: PLoS One. 2023 Oct 26;18(10):e0293606. doi: 10.1371/journal.pone.0293606 (PMC10602319; doi:10.1371/journal.pone.0293606)
Supplement: S1 File — is a zip file containing every energy calculated in this analysis. (ZIP) [file pone.0293606.s006.zip › PPI Similarity Matrix Data/aB_amb/4CAD_Antibody_Mutation_Energies.txt]

4CAD Results
Wildtype Interaction Energy: -140.022

Antibody Residue LYS 29 B
ALA Mutation: IE = -134.057 ddG = 5.965
CYS Mutation: IE = -135.872 ddG = 4.150
ASP Mutation: IE = -134.024 ddG = 5.998
GLU Mutation: IE = -127.963 ddG = 12.059
PHE Mutation: IE = -135.033 ddG = 4.989
GLY Mutation: IE = -134.994 ddG = 5.028
HIS Mutation: IE = -131.818 ddG = 8.204
ILE Mutation: IE = -134.552 ddG = 5.470
LEU Mutation: IE = -135.856 ddG = 4.166
MET Mutation: IE = -135.507 ddG = 4.515
ASN Mutation: IE = -135.688 ddG = 4.334
PRO Mutation: IE = -135.679 ddG = 4.343
GLN Mutation: IE = -136.015 ddG = 4.007
ARG Mutation: IE = -133.573 ddG = 6.449
SER Mutation: IE = -141.611 ddG = -1.589
THR Mutation: IE = -136.577 ddG = 3.445
VAL Mutation: IE = -134.623 ddG = 5.399
TRP Mutation: IE = -137.540 ddG = 2.482
TYR Mutation: IE = -136.023 ddG = 3.999

Antibody Residue HIS 36 A
ALA Mutation: IE = -144.721 ddG = -4.699
CYS Mutation: IE = -140.882 ddG = -0.860
ASP Mutation: IE = -145.375 ddG = -5.353
GLU Mutation: IE = -147.566 ddG = -7.544
PHE Mutation: IE = -147.174 ddG = -7.152
GLY Mutation: IE = -145.944 ddG = -5.922
HIS Mutation: IE = -146.263 ddG = -6.241
ILE Mutation: IE = -143.509 ddG = -3.487
LYS Mutation: IE = -146.035 ddG = -6.013
LEU Mutation: IE = -147.093 ddG = -7.071
MET Mutation: IE = -147.185 ddG = -7.163
ASN Mutation: IE = -142.259 ddG = -2.237
PRO Mutation: IE = -141.922 ddG = -1.900
GLN Mutation: IE = -142.927 ddG = -2.905
ARG Mutation: IE = -139.665 ddG = 0.357
SER Mutation: IE = -147.048 ddG = -7.026
THR Mutation: IE = -146.895 ddG = -6.873
VAL Mutation: IE = -146.774 ddG = -6.752
TRP Mutation: IE = -143.709 ddG = -3.687
TYR Mutation: IE = -144.081 ddG = -4.059

Antibody Residue ASN 64 B
ALA Mutation: IE = -145.388 ddG = -5.366
CYS Mutation: IE = -144.753 ddG = -4.731
ASP Mutation: IE = -139.647 ddG = 0.375
GLU Mutation: IE = -144.481 ddG = -4.459
PHE Mutation: IE = -140.001 ddG = 0.021
GLY Mutation: IE = -144.841 ddG = -4.819
HIS Mutation: IE = -152.371 ddG = -12.349
ILE Mutation: IE = -144.704 ddG = -4.682
LYS Mutation: IE = -146.445 ddG = -6.423
LEU Mutation: IE = -144.990 ddG = -4.968
MET Mutation: IE = -144.297 ddG = -4.275
PRO Mutation: IE = -145.545 ddG = -5.523
GLN Mutation: IE = -147.660 ddG = -7.638
ARG Mutation: IE = -147.048 ddG = -7.026
SER Mutation: IE = -146.642 ddG = -6.620
THR Mutation: IE = -146.660 ddG = -6.638
VAL Mutation: IE = -143.680 ddG = -3.658
TRP Mutation: IE = -137.777 ddG = 2.245
TYR Mutation: IE = -142.256 ddG = -2.234

Antibody Residue TRP 108 A
ALA Mutation: IE = -141.257 ddG = -1.235
CYS Mutation: IE = -143.577 ddG = -3.555
ASP Mutation: IE = -140.138 ddG = -0.116
GLU Mutation: IE = -138.817 ddG = 1.205
PHE Mutation: IE = -140.038 ddG = -0.016
GLY Mutation: IE = -142.003 ddG = -1.981
HIS Mutation: IE = -138.912 ddG = 1.110
ILE Mutation: IE = -138.594 ddG = 1.428
LYS Mutation: IE = -139.025 ddG = 0.997
LEU Mutation: IE = -137.119 ddG = 2.903
MET Mutation: IE = -141.746 ddG = -1.724
ASN Mutation: IE = -136.315 ddG = 3.707
PRO Mutation: IE = -138.009 ddG = 2.013
GLN Mutation: IE = -141.477 ddG = -1.455
ARG Mutation: IE = -138.959 ddG = 1.063
SER Mutation: IE = -141.835 ddG = -1.813
THR Mutation: IE = -144.451 ddG = -4.429
VAL Mutation: IE = -141.518 ddG = -1.496
TYR Mutation: IE = -139.145 ddG = 0.877

Antibody Residue PHE 110 B
ALA Mutation: IE = -149.579 ddG = -9.557
CYS Mutation: IE = -147.741 ddG = -7.719
ASP Mutation: IE = -155.188 ddG = -15.166
GLU Mutation: IE = -166.252 ddG = -26.230
GLY Mutation: IE = -151.861 ddG = -11.839
HIS Mutation: IE = -145.992 ddG = -5.970
ILE Mutation: IE = -144.675 ddG = -4.653
LYS Mutation: IE = -135.986 ddG = 4.036
LEU Mutation: IE = -140.914 ddG = -0.892
MET Mutation: IE = -144.467 ddG = -4.445
ASN Mutation: IE = -153.502 ddG = -13.480
PRO Mutation: IE = -144.279 ddG = -4.257
GLN Mutation: IE = -142.315 ddG = -2.293
ARG Mutation: IE = -151.694 ddG = -11.672
SER Mutation: IE = -156.500 ddG = -16.478
THR Mutation: IE = -150.738 ddG = -10.716
VAL Mutation: IE = -142.033 ddG = -2.011
TRP Mutation: IE = -143.926 ddG = -3.904
TYR Mutation: IE = -158.973 ddG = -18.951

Antibody Residue TYR 111 B
ALA Mutation: IE = -146.063 ddG = -6.041
CYS Mutation: IE = -147.454 ddG = -7.432
ASP Mutation: IE = -146.123 ddG = -6.101
GLU Mutation: IE = -138.306 ddG = 1.716
PHE Mutation: IE = -141.528 ddG = -1.506
GLY Mutation: IE = -141.764 ddG = -1.742
HIS Mutation: IE = -142.138 ddG = -2.116
ILE Mutation: IE = -149.196 ddG = -9.174
LYS Mutation: IE = -144.436 ddG = -4.414
LEU Mutation: IE = -144.782 ddG = -4.760
MET Mutation: IE = -143.514 ddG = -3.492
ASN Mutation: IE = -153.053 ddG = -13.031
PRO Mutation: IE = -141.223 ddG = -1.201
GLN Mutation: IE = -142.058 ddG = -2.036
ARG Mutation: IE = -155.489 ddG = -15.467
SER Mutation: IE = -152.507 ddG = -12.485
THR Mutation: IE = -154.810 ddG = -14.788
VAL Mutation: IE = -144.864 ddG = -4.842
TRP Mutation: IE = -132.070 ddG = 7.952

Antibody Residue TYR 111B B
ALA Mutation: IE = -141.832 ddG = -1.810
CYS Mutation: IE = -141.886 ddG = -1.864
ASP Mutation: IE = -135.822 ddG = 4.200
GLU Mutation: IE = -147.272 ddG = -7.250
PHE Mutation: IE = -136.426 ddG = 3.596
GLY Mutation: IE = -141.113 ddG = -1.091
HIS Mutation: IE = -149.939 ddG = -9.917
ILE Mutation: IE = -142.597 ddG = -2.575
LYS Mutation: IE = -142.206 ddG = -2.184
LEU Mutation: IE = -145.341 ddG = -5.319
MET Mutation: IE = -145.859 ddG = -5.837
ASN Mutation: IE = -153.733 ddG = -13.711
PRO Mutation: IE = -135.159 ddG = 4.863
GLN Mutation: IE = -154.479 ddG = -14.457
ARG Mutation: IE = -152.575 ddG = -12.553
SER Mutation: IE = -140.271 ddG = -0.249
THR Mutation: IE = -141.562 ddG = -1.540
VAL Mutation: IE = -139.167 ddG = 0.855
TRP Mutation: IE = -151.802 ddG = -11.780
