# Supplementary material for: Developing similarity matrices for antibody-protein binding interactions
Source: PLoS One. 2023 Oct 26;18(10):e0293606. doi: 10.1371/journal.pone.0293606 (PMC10602319; doi:10.1371/journal.pone.0293606)
Supplement: S1 File — is a zip file containing every energy calculated in this analysis. (ZIP) [file pone.0293606.s006.zip › PPI Similarity Matrix Data/aB_amb/4CMH_Antibody_Mutation_Energies.txt]

4CMH Results
Wildtype Interaction Energy: -217.910

Antibody Residue GLN 1 B
ALA Mutation: IE = -204.942 ddG = 12.968
CYS Mutation: IE = -202.155 ddG = 15.755
ASP Mutation: IE = -206.112 ddG = 11.798
GLU Mutation: IE = -202.362 ddG = 15.548
PHE Mutation: IE = -206.208 ddG = 11.702
GLY Mutation: IE = -201.566 ddG = 16.344
HIS Mutation: IE = -202.708 ddG = 15.202
ILE Mutation: IE = -206.542 ddG = 11.368
LYS Mutation: IE = -213.508 ddG = 4.402
LEU Mutation: IE = -202.119 ddG = 15.791
MET Mutation: IE = -203.551 ddG = 14.359
ASN Mutation: IE = -201.985 ddG = 15.925
PRO Mutation: IE = -205.180 ddG = 12.730
ARG Mutation: IE = -204.631 ddG = 13.279
SER Mutation: IE = -200.348 ddG = 17.562
THR Mutation: IE = -203.043 ddG = 14.867
VAL Mutation: IE = -204.983 ddG = 12.927
TRP Mutation: IE = -206.368 ddG = 11.542
TYR Mutation: IE = -199.679 ddG = 18.231

Antibody Residue ASP 36 B
ALA Mutation: IE = -190.679 ddG = 27.231
CYS Mutation: IE = -191.247 ddG = 26.663
GLU Mutation: IE = -197.361 ddG = 20.549
PHE Mutation: IE = -189.149 ddG = 28.761
GLY Mutation: IE = -190.265 ddG = 27.645
HIS Mutation: IE = -192.400 ddG = 25.510
ILE Mutation: IE = -192.909 ddG = 25.001
LYS Mutation: IE = -194.911 ddG = 22.999
LEU Mutation: IE = -189.377 ddG = 28.533
MET Mutation: IE = -195.901 ddG = 22.009
ASN Mutation: IE = -198.998 ddG = 18.912
PRO Mutation: IE = -190.064 ddG = 27.846
GLN Mutation: IE = -196.031 ddG = 21.879
ARG Mutation: IE = -192.043 ddG = 25.867
SER Mutation: IE = -192.876 ddG = 25.034
THR Mutation: IE = -194.177 ddG = 23.733
VAL Mutation: IE = -193.916 ddG = 23.994
TRP Mutation: IE = -178.542 ddG = 39.368
TYR Mutation: IE = -187.950 ddG = 29.960

Antibody Residue TYR 37 B
ALA Mutation: IE = -204.520 ddG = 13.390
CYS Mutation: IE = -201.612 ddG = 16.298
ASP Mutation: IE = -201.571 ddG = 16.339
GLU Mutation: IE = -196.863 ddG = 21.047
PHE Mutation: IE = -200.839 ddG = 17.071
GLY Mutation: IE = -203.318 ddG = 14.592
HIS Mutation: IE = -202.012 ddG = 15.898
ILE Mutation: IE = -202.867 ddG = 15.043
LYS Mutation: IE = -198.128 ddG = 19.782
LEU Mutation: IE = -201.039 ddG = 16.871
MET Mutation: IE = -198.180 ddG = 19.730
ASN Mutation: IE = -201.756 ddG = 16.154
PRO Mutation: IE = -204.227 ddG = 13.683
GLN Mutation: IE = -202.043 ddG = 15.867
ARG Mutation: IE = -199.126 ddG = 18.784
SER Mutation: IE = -197.904 ddG = 20.006
THR Mutation: IE = -202.873 ddG = 15.037
VAL Mutation: IE = -204.628 ddG = 13.282
TRP Mutation: IE = -202.705 ddG = 15.205

Antibody Residue ASP 62 B
ALA Mutation: IE = -199.508 ddG = 18.402
CYS Mutation: IE = -201.259 ddG = 16.651
GLU Mutation: IE = -209.133 ddG = 8.777
PHE Mutation: IE = -201.814 ddG = 16.096
GLY Mutation: IE = -197.750 ddG = 20.160
HIS Mutation: IE = -198.500 ddG = 19.410
ILE Mutation: IE = -198.988 ddG = 18.922
LYS Mutation: IE = -199.558 ddG = 18.352
LEU Mutation: IE = -198.033 ddG = 19.877
MET Mutation: IE = -201.738 ddG = 16.172
ASN Mutation: IE = -200.614 ddG = 17.296
PRO Mutation: IE = -196.194 ddG = 21.716
GLN Mutation: IE = -202.507 ddG = 15.403
ARG Mutation: IE = -191.604 ddG = 26.306
SER Mutation: IE = -198.022 ddG = 19.888
THR Mutation: IE = -200.355 ddG = 17.555
VAL Mutation: IE = -200.966 ddG = 16.944
TRP Mutation: IE = -203.722 ddG = 14.188
TYR Mutation: IE = -194.397 ddG = 23.513

Antibody Residue LYS 82 B
ALA Mutation: IE = -192.318 ddG = 25.592
CYS Mutation: IE = -193.615 ddG = 24.295
ASP Mutation: IE = -190.381 ddG = 27.529
GLU Mutation: IE = -193.632 ddG = 24.278
PHE Mutation: IE = -192.944 ddG = 24.966
GLY Mutation: IE = -192.958 ddG = 24.952
HIS Mutation: IE = -192.605 ddG = 25.305
ILE Mutation: IE = -189.532 ddG = 28.378
LEU Mutation: IE = -193.830 ddG = 24.080
MET Mutation: IE = -192.566 ddG = 25.344
ASN Mutation: IE = -190.985 ddG = 26.925
PRO Mutation: IE = -193.691 ddG = 24.219
GLN Mutation: IE = -190.943 ddG = 26.967
ARG Mutation: IE = -197.658 ddG = 20.252
SER Mutation: IE = -193.609 ddG = 24.301
THR Mutation: IE = -188.142 ddG = 29.768
VAL Mutation: IE = -191.882 ddG = 26.028
TRP Mutation: IE = -193.503 ddG = 24.407
TYR Mutation: IE = -195.692 ddG = 22.218

Antibody Residue TYR 109 B
ALA Mutation: IE = -191.049 ddG = 26.861
CYS Mutation: IE = -192.271 ddG = 25.639
ASP Mutation: IE = -205.312 ddG = 12.598
GLU Mutation: IE = -204.415 ddG = 13.495
PHE Mutation: IE = -193.898 ddG = 24.012
GLY Mutation: IE = -193.366 ddG = 24.544
HIS Mutation: IE = -193.532 ddG = 24.378
ILE Mutation: IE = -192.479 ddG = 25.431
LYS Mutation: IE = -202.739 ddG = 15.171
LEU Mutation: IE = -193.162 ddG = 24.748
MET Mutation: IE = -189.595 ddG = 28.315
ASN Mutation: IE = -192.557 ddG = 25.353
PRO Mutation: IE = -193.016 ddG = 24.894
GLN Mutation: IE = -199.129 ddG = 18.781
ARG Mutation: IE = -196.783 ddG = 21.127
SER Mutation: IE = -196.490 ddG = 21.420
THR Mutation: IE = -196.752 ddG = 21.158
VAL Mutation: IE = -192.601 ddG = 25.309
TRP Mutation: IE = -188.400 ddG = 29.510

Antibody Residue TYR 110 B
ALA Mutation: IE = -202.668 ddG = 15.242
CYS Mutation: IE = -203.516 ddG = 14.394
ASP Mutation: IE = -202.464 ddG = 15.446
GLU Mutation: IE = -214.131 ddG = 3.779
PHE Mutation: IE = -206.327 ddG = 11.583
GLY Mutation: IE = -201.535 ddG = 16.375
HIS Mutation: IE = -207.453 ddG = 10.457
ILE Mutation: IE = -202.758 ddG = 15.152
LYS Mutation: IE = -204.471 ddG = 13.439
LEU Mutation: IE = -203.078 ddG = 14.832
MET Mutation: IE = -202.765 ddG = 15.145
ASN Mutation: IE = -203.450 ddG = 14.460
PRO Mutation: IE = -202.501 ddG = 15.409
GLN Mutation: IE = -199.062 ddG = 18.848
ARG Mutation: IE = -203.510 ddG = 14.400
SER Mutation: IE = -202.480 ddG = 15.430
THR Mutation: IE = -201.251 ddG = 16.659
VAL Mutation: IE = -200.784 ddG = 17.126
TRP Mutation: IE = -206.602 ddG = 11.308
