# Supplementary material for: Developing similarity matrices for antibody-protein binding interactions
Source: PLoS One. 2023 Oct 26;18(10):e0293606. doi: 10.1371/journal.pone.0293606 (PMC10602319; doi:10.1371/journal.pone.0293606)
Supplement: S1 File — is a zip file containing every energy calculated in this analysis. (ZIP) [file pone.0293606.s006.zip › PPI Similarity Matrix Data/aB_amb/4D3C_Antibody_Mutation_Energies.txt]

4D3C Results
Wildtype Interaction Energy: -94.563

Antibody Residue THR 1036 H
ALA Mutation: IE = -93.298 ddG = 1.265
CYS Mutation: IE = -96.821 ddG = -2.258
ASP Mutation: IE = -97.389 ddG = -2.826
GLU Mutation: IE = -98.811 ddG = -4.248
PHE Mutation: IE = -95.279 ddG = -0.716
GLY Mutation: IE = -91.678 ddG = 2.885
HIS Mutation: IE = -98.262 ddG = -3.699
ILE Mutation: IE = -98.719 ddG = -4.156
LYS Mutation: IE = -99.656 ddG = -5.093
LEU Mutation: IE = -95.028 ddG = -0.465
MET Mutation: IE = -96.813 ddG = -2.250
ASN Mutation: IE = -100.750 ddG = -6.187
PRO Mutation: IE = -97.424 ddG = -2.861
GLN Mutation: IE = -99.836 ddG = -5.273
ARG Mutation: IE = -94.891 ddG = -0.328
SER Mutation: IE = -97.859 ddG = -3.296
VAL Mutation: IE = -96.000 ddG = -1.437
TRP Mutation: IE = -100.670 ddG = -6.107
TYR Mutation: IE = -95.876 ddG = -1.313

Antibody Residue TYR 1037 H
ALA Mutation: IE = -95.985 ddG = -1.422
CYS Mutation: IE = -91.398 ddG = 3.165
ASP Mutation: IE = -97.851 ddG = -3.288
GLU Mutation: IE = -92.249 ddG = 2.314
PHE Mutation: IE = -92.149 ddG = 2.414
GLY Mutation: IE = -94.630 ddG = -0.067
HIS Mutation: IE = -90.338 ddG = 4.225
ILE Mutation: IE = -93.624 ddG = 0.939
LYS Mutation: IE = -92.587 ddG = 1.976
LEU Mutation: IE = -93.104 ddG = 1.459
MET Mutation: IE = -90.372 ddG = 4.191
ASN Mutation: IE = -92.742 ddG = 1.821
PRO Mutation: IE = -94.294 ddG = 0.269
GLN Mutation: IE = -87.497 ddG = 7.066
ARG Mutation: IE = -92.909 ddG = 1.654
SER Mutation: IE = -96.190 ddG = -1.627
THR Mutation: IE = -95.897 ddG = -1.334
VAL Mutation: IE = -91.272 ddG = 3.291
TRP Mutation: IE = -97.264 ddG = -2.701

Antibody Residue TYR 1038 H
ALA Mutation: IE = -93.283 ddG = 1.280
CYS Mutation: IE = -97.441 ddG = -2.878
ASP Mutation: IE = -105.850 ddG = -11.287
GLU Mutation: IE = -108.064 ddG = -13.501
PHE Mutation: IE = -81.782 ddG = 12.781
GLY Mutation: IE = -91.743 ddG = 2.820
HIS Mutation: IE = -92.943 ddG = 1.620
ILE Mutation: IE = -96.909 ddG = -2.346
LYS Mutation: IE = -104.264 ddG = -9.701
LEU Mutation: IE = -95.575 ddG = -1.012
MET Mutation: IE = -96.856 ddG = -2.293
ASN Mutation: IE = -104.543 ddG = -9.980
PRO Mutation: IE = -93.093 ddG = 1.470
GLN Mutation: IE = -105.913 ddG = -11.350
ARG Mutation: IE = -107.337 ddG = -12.774
SER Mutation: IE = -90.142 ddG = 4.421
THR Mutation: IE = -98.706 ddG = -4.143
VAL Mutation: IE = -98.264 ddG = -3.701
TRP Mutation: IE = -92.068 ddG = 2.495

Antibody Residue SER 1062 H
ALA Mutation: IE = -90.223 ddG = 4.340
CYS Mutation: IE = -89.680 ddG = 4.883
ASP Mutation: IE = -96.482 ddG = -1.919
GLU Mutation: IE = -93.311 ddG = 1.252
PHE Mutation: IE = -88.229 ddG = 6.334
GLY Mutation: IE = -88.667 ddG = 5.896
HIS Mutation: IE = -90.585 ddG = 3.978
ILE Mutation: IE = -88.705 ddG = 5.858
LYS Mutation: IE = -90.322 ddG = 4.241
LEU Mutation: IE = -88.798 ddG = 5.765
MET Mutation: IE = -92.160 ddG = 2.403
ASN Mutation: IE = -91.175 ddG = 3.388
PRO Mutation: IE = -84.921 ddG = 9.642
GLN Mutation: IE = -92.082 ddG = 2.481
ARG Mutation: IE = -90.319 ddG = 4.244
THR Mutation: IE = -95.387 ddG = -0.824
VAL Mutation: IE = -92.893 ddG = 1.670
TRP Mutation: IE = -97.209 ddG = -2.646
TYR Mutation: IE = -91.595 ddG = 2.968

Antibody Residue LEU 1108 H
ALA Mutation: IE = -94.140 ddG = 0.423
CYS Mutation: IE = -91.707 ddG = 2.856
ASP Mutation: IE = -87.376 ddG = 7.187
GLU Mutation: IE = -93.974 ddG = 0.589
PHE Mutation: IE = -91.102 ddG = 3.461
GLY Mutation: IE = -94.872 ddG = -0.309
HIS Mutation: IE = -91.056 ddG = 3.507
ILE Mutation: IE = -93.676 ddG = 0.887
LYS Mutation: IE = -109.834 ddG = -15.271
MET Mutation: IE = -94.373 ddG = 0.190
ASN Mutation: IE = -96.832 ddG = -2.269
PRO Mutation: IE = -87.668 ddG = 6.895
GLN Mutation: IE = -103.819 ddG = -9.256
ARG Mutation: IE = -112.808 ddG = -18.245
SER Mutation: IE = -94.648 ddG = -0.085
THR Mutation: IE = -96.201 ddG = -1.638
VAL Mutation: IE = -97.579 ddG = -3.016
TRP Mutation: IE = -95.122 ddG = -0.559
TYR Mutation: IE = -95.212 ddG = -0.649

Antibody Residue GLY 1109 H
ALA Mutation: IE = -97.143 ddG = -2.580
CYS Mutation: IE = -98.726 ddG = -4.163
ASP Mutation: IE = -96.373 ddG = -1.810
GLU Mutation: IE = -96.663 ddG = -2.100
PHE Mutation: IE = -97.476 ddG = -2.913
HIS Mutation: IE = -100.960 ddG = -6.397
ILE Mutation: IE = -100.102 ddG = -5.539
LYS Mutation: IE = -98.427 ddG = -3.864
LEU Mutation: IE = -96.776 ddG = -2.213
MET Mutation: IE = -100.962 ddG = -6.399
ASN Mutation: IE = -98.583 ddG = -4.020
PRO Mutation: IE = -90.457 ddG = 4.106
GLN Mutation: IE = -99.985 ddG = -5.422
ARG Mutation: IE = -127.353 ddG = -32.790
SER Mutation: IE = -99.055 ddG = -4.492
THR Mutation: IE = -97.176 ddG = -2.613
VAL Mutation: IE = -98.331 ddG = -3.768
TRP Mutation: IE = -98.957 ddG = -4.394
TYR Mutation: IE = -96.765 ddG = -2.202

Antibody Residue ARG 1114 H
ALA Mutation: IE = -81.691 ddG = 12.872
CYS Mutation: IE = -82.801 ddG = 11.762
ASP Mutation: IE = -70.770 ddG = 23.793
GLU Mutation: IE = -94.868 ddG = -0.305
PHE Mutation: IE = -87.473 ddG = 7.090
GLY Mutation: IE = -82.316 ddG = 12.247
HIS Mutation: IE = -79.665 ddG = 14.898
ILE Mutation: IE = -82.610 ddG = 11.953
LYS Mutation: IE = -97.215 ddG = -2.652
LEU Mutation: IE = -83.948 ddG = 10.615
MET Mutation: IE = -84.756 ddG = 9.807
ASN Mutation: IE = -83.317 ddG = 11.246
PRO Mutation: IE = -76.951 ddG = 17.612
GLN Mutation: IE = -91.345 ddG = 3.218
SER Mutation: IE = -80.165 ddG = 14.398
THR Mutation: IE = -81.976 ddG = 12.587
VAL Mutation: IE = -83.251 ddG = 11.312
TRP Mutation: IE = -86.074 ddG = 8.489
TYR Mutation: IE = -86.425 ddG = 8.138
