# Supplementary material for: Developing similarity matrices for antibody-protein binding interactions
Source: PLoS One. 2023 Oct 26;18(10):e0293606. doi: 10.1371/journal.pone.0293606 (PMC10602319; doi:10.1371/journal.pone.0293606)
Supplement: S1 File — is a zip file containing every energy calculated in this analysis. (ZIP) [file pone.0293606.s006.zip › PPI Similarity Matrix Data/aB_amb/4D9Q_Antibody_Mutation_Energies.txt]

4D9Q Results
Wildtype Interaction Energy: -215.271

Antibody Residue ASP 36 L
ALA Mutation: IE = -156.051 ddG = 59.220
CYS Mutation: IE = -155.579 ddG = 59.692
GLU Mutation: IE = -174.273 ddG = 40.998
PHE Mutation: IE = -161.397 ddG = 53.874
GLY Mutation: IE = -156.578 ddG = 58.693
HIS Mutation: IE = -174.708 ddG = 40.563
ILE Mutation: IE = -153.332 ddG = 61.939
LYS Mutation: IE = -155.572 ddG = 59.699
LEU Mutation: IE = -156.897 ddG = 58.374
MET Mutation: IE = -171.954 ddG = 43.317
ASN Mutation: IE = -162.596 ddG = 52.675
PRO Mutation: IE = -156.018 ddG = 59.253
GLN Mutation: IE = -154.944 ddG = 60.327
ARG Mutation: IE = -149.088 ddG = 66.183
SER Mutation: IE = -155.045 ddG = 60.226
THR Mutation: IE = -156.738 ddG = 58.533
VAL Mutation: IE = -157.693 ddG = 57.578
TRP Mutation: IE = -160.678 ddG = 54.593
TYR Mutation: IE = -175.246 ddG = 40.025

Antibody Residue ASP 38 L
ALA Mutation: IE = -165.453 ddG = 49.818
CYS Mutation: IE = -170.299 ddG = 44.972
GLU Mutation: IE = -165.208 ddG = 50.063
PHE Mutation: IE = -176.639 ddG = 38.632
GLY Mutation: IE = -169.524 ddG = 45.747
HIS Mutation: IE = -165.297 ddG = 49.974
ILE Mutation: IE = -168.567 ddG = 46.704
LYS Mutation: IE = -161.266 ddG = 54.005
LEU Mutation: IE = -169.184 ddG = 46.087
MET Mutation: IE = -164.739 ddG = 50.532
ASN Mutation: IE = -175.025 ddG = 40.246
PRO Mutation: IE = -171.403 ddG = 43.868
GLN Mutation: IE = -169.012 ddG = 46.259
ARG Mutation: IE = -167.132 ddG = 48.139
SER Mutation: IE = -170.069 ddG = 45.202
THR Mutation: IE = -173.795 ddG = 41.476
VAL Mutation: IE = -168.824 ddG = 46.447
TRP Mutation: IE = -167.212 ddG = 48.059
TYR Mutation: IE = -167.176 ddG = 48.095

Antibody Residue GLU 64 H
ALA Mutation: IE = -168.398 ddG = 46.873
CYS Mutation: IE = -169.604 ddG = 45.667
ASP Mutation: IE = -168.076 ddG = 47.195
PHE Mutation: IE = -174.021 ddG = 41.250
GLY Mutation: IE = -169.212 ddG = 46.059
HIS Mutation: IE = -170.609 ddG = 44.662
ILE Mutation: IE = -168.880 ddG = 46.391
LYS Mutation: IE = -178.777 ddG = 36.494
LEU Mutation: IE = -169.663 ddG = 45.608
MET Mutation: IE = -169.208 ddG = 46.063
ASN Mutation: IE = -169.728 ddG = 45.543
PRO Mutation: IE = -169.380 ddG = 45.891
GLN Mutation: IE = -168.980 ddG = 46.291
ARG Mutation: IE = -179.890 ddG = 35.381
SER Mutation: IE = -168.872 ddG = 46.399
THR Mutation: IE = -168.900 ddG = 46.371
VAL Mutation: IE = -169.761 ddG = 45.510
TRP Mutation: IE = -168.689 ddG = 46.582
TYR Mutation: IE = -170.611 ddG = 44.660

Antibody Residue ARG 68 L
ALA Mutation: IE = -162.047 ddG = 53.224
CYS Mutation: IE = -162.356 ddG = 52.915
ASP Mutation: IE = -161.639 ddG = 53.632
GLU Mutation: IE = -160.999 ddG = 54.272
PHE Mutation: IE = -162.295 ddG = 52.976
GLY Mutation: IE = -161.260 ddG = 54.011
HIS Mutation: IE = -161.524 ddG = 53.747
ILE Mutation: IE = -162.071 ddG = 53.200
LYS Mutation: IE = -166.809 ddG = 48.462
LEU Mutation: IE = -162.430 ddG = 52.841
MET Mutation: IE = -162.251 ddG = 53.020
ASN Mutation: IE = -161.863 ddG = 53.408
PRO Mutation: IE = -162.207 ddG = 53.064
GLN Mutation: IE = -162.229 ddG = 53.042
SER Mutation: IE = -162.529 ddG = 52.742
THR Mutation: IE = -164.473 ddG = 50.798
VAL Mutation: IE = -162.233 ddG = 53.038
TRP Mutation: IE = -161.839 ddG = 53.432
TYR Mutation: IE = -164.450 ddG = 50.821

Antibody Residue GLU 105 H
ALA Mutation: IE = -170.858 ddG = 44.413
CYS Mutation: IE = -171.739 ddG = 43.532
ASP Mutation: IE = -171.040 ddG = 44.231
PHE Mutation: IE = -172.220 ddG = 43.051
GLY Mutation: IE = -170.208 ddG = 45.063
HIS Mutation: IE = -170.964 ddG = 44.307
ILE Mutation: IE = -171.035 ddG = 44.236
LYS Mutation: IE = -169.683 ddG = 45.588
LEU Mutation: IE = -171.014 ddG = 44.257
MET Mutation: IE = -171.514 ddG = 43.757
ASN Mutation: IE = -171.043 ddG = 44.228
PRO Mutation: IE = -171.886 ddG = 43.385
GLN Mutation: IE = -172.781 ddG = 42.490
ARG Mutation: IE = -171.157 ddG = 44.114
SER Mutation: IE = -170.458 ddG = 44.813
THR Mutation: IE = -170.395 ddG = 44.876
VAL Mutation: IE = -173.399 ddG = 41.872
TRP Mutation: IE = -172.701 ddG = 42.570
TYR Mutation: IE = -178.590 ddG = 36.681

Antibody Residue GLU 107 H
ALA Mutation: IE = -155.149 ddG = 60.122
CYS Mutation: IE = -157.401 ddG = 57.870
ASP Mutation: IE = -155.823 ddG = 59.448
PHE Mutation: IE = -161.715 ddG = 53.556
GLY Mutation: IE = -156.388 ddG = 58.883
HIS Mutation: IE = -162.462 ddG = 52.809
ILE Mutation: IE = -157.898 ddG = 57.373
LYS Mutation: IE = -150.297 ddG = 64.974
LEU Mutation: IE = -158.349 ddG = 56.922
MET Mutation: IE = -160.596 ddG = 54.675
ASN Mutation: IE = -162.882 ddG = 52.389
PRO Mutation: IE = -162.191 ddG = 53.080
GLN Mutation: IE = -167.870 ddG = 47.401
ARG Mutation: IE = -145.504 ddG = 69.767
SER Mutation: IE = -156.627 ddG = 58.644
THR Mutation: IE = -160.496 ddG = 54.775
VAL Mutation: IE = -157.863 ddG = 57.408
TRP Mutation: IE = -154.363 ddG = 60.908
TYR Mutation: IE = -163.551 ddG = 51.720

Antibody Residue ASP 108 L
ALA Mutation: IE = -165.159 ddG = 50.112
CYS Mutation: IE = -162.393 ddG = 52.878
GLU Mutation: IE = -200.630 ddG = 14.641
PHE Mutation: IE = -168.038 ddG = 47.233
GLY Mutation: IE = -167.070 ddG = 48.201
HIS Mutation: IE = -167.635 ddG = 47.636
ILE Mutation: IE = -166.888 ddG = 48.383
LYS Mutation: IE = -164.452 ddG = 50.819
LEU Mutation: IE = -164.152 ddG = 51.119
MET Mutation: IE = -166.329 ddG = 48.942
ASN Mutation: IE = -163.675 ddG = 51.596
PRO Mutation: IE = -164.354 ddG = 50.917
GLN Mutation: IE = -162.978 ddG = 52.293
ARG Mutation: IE = -164.477 ddG = 50.794
SER Mutation: IE = -165.573 ddG = 49.698
THR Mutation: IE = -165.042 ddG = 50.229
VAL Mutation: IE = -165.743 ddG = 49.528
TRP Mutation: IE = -165.399 ddG = 49.872
TYR Mutation: IE = -167.808 ddG = 47.463
