# Supplementary material for: Developing similarity matrices for antibody-protein binding interactions
Source: PLoS One. 2023 Oct 26;18(10):e0293606. doi: 10.1371/journal.pone.0293606 (PMC10602319; doi:10.1371/journal.pone.0293606)
Supplement: S1 File — is a zip file containing every energy calculated in this analysis. (ZIP) [file pone.0293606.s006.zip › PPI Similarity Matrix Data/aB_amb/4DGI_Antibody_Mutation_Energies.txt]

4DGI Results
Wildtype Interaction Energy: -113.397

Antibody Residue SER 38 L
ALA Mutation: IE = -94.207 ddG = 19.190
CYS Mutation: IE = -91.868 ddG = 21.529
ASP Mutation: IE = -91.359 ddG = 22.038
GLU Mutation: IE = -94.863 ddG = 18.534
PHE Mutation: IE = -91.216 ddG = 22.181
GLY Mutation: IE = -94.665 ddG = 18.732
HIS Mutation: IE = -88.827 ddG = 24.570
ILE Mutation: IE = -91.341 ddG = 22.056
LYS Mutation: IE = -92.785 ddG = 20.612
LEU Mutation: IE = -89.773 ddG = 23.624
MET Mutation: IE = -90.387 ddG = 23.010
ASN Mutation: IE = -89.655 ddG = 23.742
PRO Mutation: IE = -92.490 ddG = 20.907
GLN Mutation: IE = -89.531 ddG = 23.866
ARG Mutation: IE = -93.001 ddG = 20.396
THR Mutation: IE = -102.388 ddG = 11.009
VAL Mutation: IE = -91.796 ddG = 21.601
TRP Mutation: IE = -89.078 ddG = 24.319
TYR Mutation: IE = -93.197 ddG = 20.200

Antibody Residue ASP 57 H
ALA Mutation: IE = -84.720 ddG = 28.677
CYS Mutation: IE = -85.764 ddG = 27.633
GLU Mutation: IE = -96.123 ddG = 17.274
PHE Mutation: IE = -89.327 ddG = 24.070
GLY Mutation: IE = -89.699 ddG = 23.698
HIS Mutation: IE = -87.486 ddG = 25.911
ILE Mutation: IE = -88.337 ddG = 25.060
LYS Mutation: IE = -89.840 ddG = 23.557
LEU Mutation: IE = -97.063 ddG = 16.334
MET Mutation: IE = -94.242 ddG = 19.155
ASN Mutation: IE = -86.122 ddG = 27.275
PRO Mutation: IE = -91.543 ddG = 21.854
GLN Mutation: IE = -88.765 ddG = 24.632
ARG Mutation: IE = -91.953 ddG = 21.444
SER Mutation: IE = -89.948 ddG = 23.449
THR Mutation: IE = -89.257 ddG = 24.140
VAL Mutation: IE = -90.093 ddG = 23.304
TRP Mutation: IE = -72.321 ddG = 41.076
TYR Mutation: IE = -88.210 ddG = 25.187

Antibody Residue ASP 62 H
ALA Mutation: IE = -77.804 ddG = 35.593
CYS Mutation: IE = -83.604 ddG = 29.793
GLU Mutation: IE = -101.125 ddG = 12.272
PHE Mutation: IE = -84.456 ddG = 28.941
GLY Mutation: IE = -76.819 ddG = 36.578
HIS Mutation: IE = -83.784 ddG = 29.613
ILE Mutation: IE = -81.398 ddG = 31.999
LYS Mutation: IE = -86.636 ddG = 26.761
LEU Mutation: IE = -82.560 ddG = 30.837
MET Mutation: IE = -82.670 ddG = 30.727
ASN Mutation: IE = -96.393 ddG = 17.004
PRO Mutation: IE = -82.759 ddG = 30.638
GLN Mutation: IE = -81.467 ddG = 31.930
ARG Mutation: IE = -83.198 ddG = 30.199
SER Mutation: IE = -89.136 ddG = 24.261
THR Mutation: IE = -87.434 ddG = 25.963
VAL Mutation: IE = -82.726 ddG = 30.671
TRP Mutation: IE = -84.171 ddG = 29.226
TYR Mutation: IE = -88.248 ddG = 25.149

Antibody Residue SER 107 L
ALA Mutation: IE = -101.548 ddG = 11.849
CYS Mutation: IE = -101.012 ddG = 12.385
ASP Mutation: IE = -98.309 ddG = 15.088
GLU Mutation: IE = -101.493 ddG = 11.904
PHE Mutation: IE = -96.200 ddG = 17.197
GLY Mutation: IE = -99.611 ddG = 13.786
HIS Mutation: IE = -97.379 ddG = 16.018
ILE Mutation: IE = -102.834 ddG = 10.563
LYS Mutation: IE = -110.605 ddG = 2.792
LEU Mutation: IE = -101.885 ddG = 11.512
MET Mutation: IE = -97.595 ddG = 15.802
ASN Mutation: IE = -102.104 ddG = 11.293
PRO Mutation: IE = -105.299 ddG = 8.098
GLN Mutation: IE = -99.945 ddG = 13.452
ARG Mutation: IE = -117.563 ddG = -4.166
THR Mutation: IE = -100.790 ddG = 12.607
VAL Mutation: IE = -102.012 ddG = 11.385
TRP Mutation: IE = -97.780 ddG = 15.617
TYR Mutation: IE = -103.151 ddG = 10.246

Antibody Residue ASN 108 L
ALA Mutation: IE = -103.121 ddG = 10.276
CYS Mutation: IE = -96.338 ddG = 17.059
ASP Mutation: IE = -96.296 ddG = 17.101
GLU Mutation: IE = -97.158 ddG = 16.239
PHE Mutation: IE = -102.651 ddG = 10.746
GLY Mutation: IE = -96.573 ddG = 16.824
HIS Mutation: IE = -96.982 ddG = 16.415
ILE Mutation: IE = -94.403 ddG = 18.994
LYS Mutation: IE = -101.582 ddG = 11.815
LEU Mutation: IE = -96.170 ddG = 17.227
MET Mutation: IE = -96.571 ddG = 16.826
PRO Mutation: IE = -97.453 ddG = 15.944
GLN Mutation: IE = -97.676 ddG = 15.721
ARG Mutation: IE = -101.566 ddG = 11.831
SER Mutation: IE = -97.226 ddG = 16.171
THR Mutation: IE = -96.140 ddG = 17.257
VAL Mutation: IE = -94.452 ddG = 18.945
TRP Mutation: IE = -104.408 ddG = 8.989
TYR Mutation: IE = -105.158 ddG = 8.239

Antibody Residue TYR 113 H
ALA Mutation: IE = -100.137 ddG = 13.260
CYS Mutation: IE = -100.902 ddG = 12.495
ASP Mutation: IE = -95.792 ddG = 17.605
GLU Mutation: IE = -95.778 ddG = 17.619
PHE Mutation: IE = -96.810 ddG = 16.587
GLY Mutation: IE = -98.199 ddG = 15.198
HIS Mutation: IE = -99.015 ddG = 14.382
ILE Mutation: IE = -103.292 ddG = 10.105
LYS Mutation: IE = -108.450 ddG = 4.947
LEU Mutation: IE = -103.999 ddG = 9.398
MET Mutation: IE = -99.075 ddG = 14.322
ASN Mutation: IE = -103.540 ddG = 9.857
PRO Mutation: IE = -100.313 ddG = 13.084
GLN Mutation: IE = -104.625 ddG = 8.772
ARG Mutation: IE = -110.855 ddG = 2.542
SER Mutation: IE = -100.307 ddG = 13.090
THR Mutation: IE = -98.727 ddG = 14.670
VAL Mutation: IE = -99.156 ddG = 14.241
TRP Mutation: IE = -102.079 ddG = 11.318

Antibody Residue TRP 114 L
ALA Mutation: IE = -97.086 ddG = 16.311
CYS Mutation: IE = -97.208 ddG = 16.189
ASP Mutation: IE = -94.363 ddG = 19.034
GLU Mutation: IE = -97.513 ddG = 15.884
PHE Mutation: IE = -97.422 ddG = 15.975
GLY Mutation: IE = -96.952 ddG = 16.445
HIS Mutation: IE = -97.162 ddG = 16.235
ILE Mutation: IE = -96.915 ddG = 16.482
LYS Mutation: IE = -105.264 ddG = 8.133
LEU Mutation: IE = -96.865 ddG = 16.532
MET Mutation: IE = -96.490 ddG = 16.907
ASN Mutation: IE = -96.896 ddG = 16.501
PRO Mutation: IE = -93.065 ddG = 20.332
GLN Mutation: IE = -97.041 ddG = 16.356
ARG Mutation: IE = -96.948 ddG = 16.449
SER Mutation: IE = -96.746 ddG = 16.651
THR Mutation: IE = -96.961 ddG = 16.436
VAL Mutation: IE = -96.591 ddG = 16.806
TYR Mutation: IE = -97.054 ddG = 16.343
