# Supplementary material for: Developing similarity matrices for antibody-protein binding interactions
Source: PLoS One. 2023 Oct 26;18(10):e0293606. doi: 10.1371/journal.pone.0293606 (PMC10602319; doi:10.1371/journal.pone.0293606)
Supplement: S1 File — is a zip file containing every energy calculated in this analysis. (ZIP) [file pone.0293606.s006.zip › PPI Similarity Matrix Data/aB_amb/4DK3_Antibody_Mutation_Energies.txt]

4DK3 Results
Wildtype Interaction Energy: -161.210

Antibody Residue LEU 36 A
ALA Mutation: IE = -160.997 ddG = 0.213
CYS Mutation: IE = -163.758 ddG = -2.548
ASP Mutation: IE = -165.066 ddG = -3.856
GLU Mutation: IE = -160.364 ddG = 0.846
PHE Mutation: IE = -161.598 ddG = -0.388
GLY Mutation: IE = -160.649 ddG = 0.561
HIS Mutation: IE = -159.780 ddG = 1.430
ILE Mutation: IE = -160.551 ddG = 0.659
LYS Mutation: IE = -159.457 ddG = 1.753
MET Mutation: IE = -163.859 ddG = -2.649
ASN Mutation: IE = -161.441 ddG = -0.231
PRO Mutation: IE = -164.554 ddG = -3.344
GLN Mutation: IE = -150.906 ddG = 10.304
ARG Mutation: IE = -144.982 ddG = 16.228
SER Mutation: IE = -162.084 ddG = -0.874
THR Mutation: IE = -163.514 ddG = -2.304
VAL Mutation: IE = -161.501 ddG = -0.291
TRP Mutation: IE = -162.580 ddG = -1.370
TYR Mutation: IE = -150.640 ddG = 10.570

Antibody Residue ARG 58 A
ALA Mutation: IE = -138.774 ddG = 22.436
CYS Mutation: IE = -139.052 ddG = 22.158
ASP Mutation: IE = -138.963 ddG = 22.247
GLU Mutation: IE = -140.071 ddG = 21.139
PHE Mutation: IE = -140.435 ddG = 20.775
GLY Mutation: IE = -137.655 ddG = 23.555
HIS Mutation: IE = -140.186 ddG = 21.024
ILE Mutation: IE = -140.023 ddG = 21.187
LYS Mutation: IE = -142.965 ddG = 18.245
LEU Mutation: IE = -139.549 ddG = 21.661
MET Mutation: IE = -143.423 ddG = 17.787
ASN Mutation: IE = -139.864 ddG = 21.346
PRO Mutation: IE = -138.812 ddG = 22.398
GLN Mutation: IE = -139.093 ddG = 22.117
SER Mutation: IE = -139.637 ddG = 21.573
THR Mutation: IE = -139.861 ddG = 21.349
VAL Mutation: IE = -140.094 ddG = 21.116
TRP Mutation: IE = -138.349 ddG = 22.861
TYR Mutation: IE = -140.492 ddG = 20.718

Antibody Residue ARG 108 A
ALA Mutation: IE = -142.850 ddG = 18.360
CYS Mutation: IE = -146.547 ddG = 14.663
ASP Mutation: IE = -139.487 ddG = 21.723
GLU Mutation: IE = -142.007 ddG = 19.203
PHE Mutation: IE = -145.169 ddG = 16.041
GLY Mutation: IE = -140.195 ddG = 21.015
HIS Mutation: IE = -142.572 ddG = 18.638
ILE Mutation: IE = -149.386 ddG = 11.824
LYS Mutation: IE = -146.035 ddG = 15.175
LEU Mutation: IE = -143.440 ddG = 17.770
MET Mutation: IE = -145.093 ddG = 16.117
ASN Mutation: IE = -147.004 ddG = 14.206
PRO Mutation: IE = -148.364 ddG = 12.846
GLN Mutation: IE = -141.502 ddG = 19.708
SER Mutation: IE = -147.747 ddG = 13.463
THR Mutation: IE = -147.122 ddG = 14.088
VAL Mutation: IE = -144.945 ddG = 16.265
TRP Mutation: IE = -146.343 ddG = 14.867
TYR Mutation: IE = -141.342 ddG = 19.868

Antibody Residue PHE 109 A
ALA Mutation: IE = -151.040 ddG = 10.170
CYS Mutation: IE = -151.842 ddG = 9.368
ASP Mutation: IE = -151.827 ddG = 9.383
GLU Mutation: IE = -156.338 ddG = 4.872
GLY Mutation: IE = -151.891 ddG = 9.319
HIS Mutation: IE = -154.243 ddG = 6.967
ILE Mutation: IE = -150.864 ddG = 10.346
LYS Mutation: IE = -147.344 ddG = 13.866
LEU Mutation: IE = -151.640 ddG = 9.570
MET Mutation: IE = -157.458 ddG = 3.752
ASN Mutation: IE = -152.769 ddG = 8.441
PRO Mutation: IE = -153.130 ddG = 8.080
GLN Mutation: IE = -151.982 ddG = 9.228
ARG Mutation: IE = -150.903 ddG = 10.307
SER Mutation: IE = -151.540 ddG = 9.670
THR Mutation: IE = -152.789 ddG = 8.421
VAL Mutation: IE = -152.739 ddG = 8.471
TRP Mutation: IE = -152.782 ddG = 8.428
TYR Mutation: IE = -155.095 ddG = 6.115

Antibody Residue GLU 111B A
ALA Mutation: IE = -134.371 ddG = 26.839
CYS Mutation: IE = -136.247 ddG = 24.963
ASP Mutation: IE = -158.745 ddG = 2.465
PHE Mutation: IE = -137.913 ddG = 23.297
GLY Mutation: IE = -135.728 ddG = 25.482
HIS Mutation: IE = -134.089 ddG = 27.121
ILE Mutation: IE = -134.353 ddG = 26.857
LYS Mutation: IE = -133.871 ddG = 27.339
LEU Mutation: IE = -133.363 ddG = 27.847
MET Mutation: IE = -134.057 ddG = 27.153
ASN Mutation: IE = -139.126 ddG = 22.084
PRO Mutation: IE = -137.883 ddG = 23.327
GLN Mutation: IE = -134.477 ddG = 26.733
ARG Mutation: IE = -133.922 ddG = 27.288
SER Mutation: IE = -135.520 ddG = 25.690
THR Mutation: IE = -135.357 ddG = 25.853
VAL Mutation: IE = -136.522 ddG = 24.688
TRP Mutation: IE = -132.344 ddG = 28.866
TYR Mutation: IE = -143.482 ddG = 17.728

Antibody Residue VAL 111C A
ALA Mutation: IE = -155.937 ddG = 5.273
CYS Mutation: IE = -156.750 ddG = 4.460
ASP Mutation: IE = -171.833 ddG = -10.623
GLU Mutation: IE = -168.393 ddG = -7.183
PHE Mutation: IE = -155.522 ddG = 5.688
GLY Mutation: IE = -154.733 ddG = 6.477
HIS Mutation: IE = -159.653 ddG = 1.557
ILE Mutation: IE = -155.914 ddG = 5.296
LYS Mutation: IE = -156.658 ddG = 4.552
LEU Mutation: IE = -159.485 ddG = 1.725
MET Mutation: IE = -157.153 ddG = 4.057
ASN Mutation: IE = -160.251 ddG = 0.959
PRO Mutation: IE = -156.097 ddG = 5.113
GLN Mutation: IE = -156.944 ddG = 4.266
ARG Mutation: IE = -158.930 ddG = 2.280
SER Mutation: IE = -161.039 ddG = 0.171
THR Mutation: IE = -160.208 ddG = 1.002
TRP Mutation: IE = -157.925 ddG = 3.285
TYR Mutation: IE = -154.247 ddG = 6.963

Antibody Residue GLU 114 A
ALA Mutation: IE = -152.170 ddG = 9.040
CYS Mutation: IE = -153.583 ddG = 7.627
ASP Mutation: IE = -157.872 ddG = 3.338
PHE Mutation: IE = -152.227 ddG = 8.983
GLY Mutation: IE = -151.372 ddG = 9.838
HIS Mutation: IE = -158.767 ddG = 2.443
ILE Mutation: IE = -154.449 ddG = 6.761
LYS Mutation: IE = -153.438 ddG = 7.772
LEU Mutation: IE = -153.804 ddG = 7.406
MET Mutation: IE = -153.216 ddG = 7.994
ASN Mutation: IE = -157.718 ddG = 3.492
PRO Mutation: IE = -152.831 ddG = 8.379
GLN Mutation: IE = -151.498 ddG = 9.712
ARG Mutation: IE = -154.737 ddG = 6.473
SER Mutation: IE = -152.922 ddG = 8.288
THR Mutation: IE = -155.421 ddG = 5.789
VAL Mutation: IE = -153.282 ddG = 7.928
TRP Mutation: IE = -154.924 ddG = 6.286
TYR Mutation: IE = -155.977 ddG = 5.233
