# Supplementary material for: Developing similarity matrices for antibody-protein binding interactions
Source: PLoS One. 2023 Oct 26;18(10):e0293606. doi: 10.1371/journal.pone.0293606 (PMC10602319; doi:10.1371/journal.pone.0293606)
Supplement: S1 File — is a zip file containing every energy calculated in this analysis. (ZIP) [file pone.0293606.s006.zip › PPI Similarity Matrix Data/aB_amb/4DKE_Antibody_Mutation_Energies.txt]

4DKE Results
Wildtype Interaction Energy: -188.098

Antibody Residue ARG 55 I
ALA Mutation: IE = -157.460 ddG = 30.638
CYS Mutation: IE = -156.140 ddG = 31.958
ASP Mutation: IE = -155.386 ddG = 32.712
GLU Mutation: IE = -155.298 ddG = 32.800
PHE Mutation: IE = -162.661 ddG = 25.437
GLY Mutation: IE = -156.866 ddG = 31.232
HIS Mutation: IE = -159.288 ddG = 28.810
ILE Mutation: IE = -157.788 ddG = 30.310
LYS Mutation: IE = -172.826 ddG = 15.272
LEU Mutation: IE = -156.190 ddG = 31.908
MET Mutation: IE = -158.647 ddG = 29.451
ASN Mutation: IE = -157.662 ddG = 30.436
PRO Mutation: IE = -156.517 ddG = 31.581
GLN Mutation: IE = -157.714 ddG = 30.384
SER Mutation: IE = -157.903 ddG = 30.195
THR Mutation: IE = -158.139 ddG = 29.959
VAL Mutation: IE = -158.382 ddG = 29.716
TRP Mutation: IE = -163.562 ddG = 24.536
TYR Mutation: IE = -157.749 ddG = 30.349

Antibody Residue TYR 62 I
ALA Mutation: IE = -180.786 ddG = 7.312
CYS Mutation: IE = -180.517 ddG = 7.581
ASP Mutation: IE = -175.955 ddG = 12.143
GLU Mutation: IE = -180.367 ddG = 7.731
PHE Mutation: IE = -185.006 ddG = 3.092
GLY Mutation: IE = -179.929 ddG = 8.169
HIS Mutation: IE = -182.005 ddG = 6.093
ILE Mutation: IE = -180.995 ddG = 7.103
LYS Mutation: IE = -193.852 ddG = -5.754
LEU Mutation: IE = -182.537 ddG = 5.561
MET Mutation: IE = -180.161 ddG = 7.937
ASN Mutation: IE = -178.132 ddG = 9.966
PRO Mutation: IE = -180.732 ddG = 7.366
GLN Mutation: IE = -181.682 ddG = 6.416
ARG Mutation: IE = -182.107 ddG = 5.991
SER Mutation: IE = -178.813 ddG = 9.285
THR Mutation: IE = -180.068 ddG = 8.030
VAL Mutation: IE = -180.565 ddG = 7.533
TRP Mutation: IE = -187.881 ddG = 0.217

Antibody Residue LYS 110 I
ALA Mutation: IE = -164.237 ddG = 23.861
CYS Mutation: IE = -165.030 ddG = 23.068
ASP Mutation: IE = -154.924 ddG = 33.174
GLU Mutation: IE = -164.194 ddG = 23.904
PHE Mutation: IE = -166.320 ddG = 21.778
GLY Mutation: IE = -159.292 ddG = 28.806
HIS Mutation: IE = -167.052 ddG = 21.046
ILE Mutation: IE = -165.096 ddG = 23.002
LEU Mutation: IE = -165.412 ddG = 22.686
MET Mutation: IE = -164.247 ddG = 23.851
ASN Mutation: IE = -165.387 ddG = 22.711
PRO Mutation: IE = -162.378 ddG = 25.720
GLN Mutation: IE = -171.277 ddG = 16.821
ARG Mutation: IE = -188.625 ddG = -0.527
SER Mutation: IE = -161.895 ddG = 26.203
THR Mutation: IE = -163.437 ddG = 24.661
VAL Mutation: IE = -160.024 ddG = 28.074
TRP Mutation: IE = 67.369 ddG = 255.467
TYR Mutation: IE = -173.566 ddG = 14.532

Antibody Residue GLY 111 I
ALA Mutation: IE = -182.965 ddG = 5.133
CYS Mutation: IE = -185.207 ddG = 2.891
ASP Mutation: IE = -170.424 ddG = 17.674
GLU Mutation: IE = -192.776 ddG = -4.678
PHE Mutation: IE = -174.841 ddG = 13.257
HIS Mutation: IE = -188.336 ddG = -0.238
ILE Mutation: IE = -180.696 ddG = 7.402
LYS Mutation: IE = -204.202 ddG = -16.104
LEU Mutation: IE = -181.424 ddG = 6.674
MET Mutation: IE = -188.292 ddG = -0.194
ASN Mutation: IE = -190.516 ddG = -2.418
PRO Mutation: IE = -180.982 ddG = 7.116
GLN Mutation: IE = -185.695 ddG = 2.403
ARG Mutation: IE = -218.191 ddG = -30.093
SER Mutation: IE = -189.497 ddG = -1.399
THR Mutation: IE = -176.804 ddG = 11.294
VAL Mutation: IE = -181.896 ddG = 6.202
TRP Mutation: IE = 85.810 ddG = 273.908
TYR Mutation: IE = -181.613 ddG = 6.485

Antibody Residue SER 111A I
ALA Mutation: IE = -180.485 ddG = 7.613
CYS Mutation: IE = -181.625 ddG = 6.473
ASP Mutation: IE = -183.316 ddG = 4.782
GLU Mutation: IE = -188.772 ddG = -0.674
PHE Mutation: IE = -177.089 ddG = 11.009
GLY Mutation: IE = -179.539 ddG = 8.559
HIS Mutation: IE = -184.364 ddG = 3.734
ILE Mutation: IE = -186.041 ddG = 2.057
LYS Mutation: IE = -183.787 ddG = 4.311
LEU Mutation: IE = -179.025 ddG = 9.073
MET Mutation: IE = -188.901 ddG = -0.803
ASN Mutation: IE = -195.355 ddG = -7.257
PRO Mutation: IE = -182.416 ddG = 5.682
GLN Mutation: IE = -186.931 ddG = 1.167
ARG Mutation: IE = -201.510 ddG = -13.412
THR Mutation: IE = -187.830 ddG = 0.268
VAL Mutation: IE = -189.350 ddG = -1.252
TRP Mutation: IE = -178.809 ddG = 9.289
TYR Mutation: IE = -188.371 ddG = -0.273

Antibody Residue LYS 112A I
ALA Mutation: IE = -166.203 ddG = 21.895
CYS Mutation: IE = -168.209 ddG = 19.889
ASP Mutation: IE = -161.720 ddG = 26.378
GLU Mutation: IE = -160.882 ddG = 27.216
PHE Mutation: IE = -160.293 ddG = 27.805
GLY Mutation: IE = -165.924 ddG = 22.174
HIS Mutation: IE = -164.739 ddG = 23.359
ILE Mutation: IE = -165.416 ddG = 22.682
LEU Mutation: IE = -167.688 ddG = 20.410
MET Mutation: IE = -165.630 ddG = 22.468
ASN Mutation: IE = -165.343 ddG = 22.755
PRO Mutation: IE = -168.387 ddG = 19.711
GLN Mutation: IE = -165.268 ddG = 22.830
ARG Mutation: IE = -172.559 ddG = 15.539
SER Mutation: IE = -173.761 ddG = 14.337
THR Mutation: IE = -167.470 ddG = 20.628
VAL Mutation: IE = -167.676 ddG = 20.422
TRP Mutation: IE = -163.683 ddG = 24.415
TYR Mutation: IE = -164.458 ddG = 23.640

Antibody Residue ARG 112 I
ALA Mutation: IE = -137.449 ddG = 50.649
CYS Mutation: IE = -140.762 ddG = 47.336
ASP Mutation: IE = -138.471 ddG = 49.627
GLU Mutation: IE = -127.236 ddG = 60.862
PHE Mutation: IE = -142.477 ddG = 45.621
GLY Mutation: IE = -139.815 ddG = 48.283
HIS Mutation: IE = -145.594 ddG = 42.504
ILE Mutation: IE = -136.454 ddG = 51.644
LYS Mutation: IE = -159.981 ddG = 28.117
LEU Mutation: IE = -142.477 ddG = 45.621
MET Mutation: IE = -139.547 ddG = 48.551
ASN Mutation: IE = -149.725 ddG = 38.373
PRO Mutation: IE = -138.433 ddG = 49.665
GLN Mutation: IE = -145.818 ddG = 42.280
SER Mutation: IE = -141.585 ddG = 46.513
THR Mutation: IE = -136.585 ddG = 51.513
VAL Mutation: IE = -135.870 ddG = 52.228
TRP Mutation: IE = -134.760 ddG = 53.338
TYR Mutation: IE = -143.643 ddG = 44.455
