# Supplementary material for: Developing similarity matrices for antibody-protein binding interactions
Source: PLoS One. 2023 Oct 26;18(10):e0293606. doi: 10.1371/journal.pone.0293606 (PMC10602319; doi:10.1371/journal.pone.0293606)
Supplement: S1 File — is a zip file containing every energy calculated in this analysis. (ZIP) [file pone.0293606.s006.zip › PPI Similarity Matrix Data/aB_amb/4DKF_Antibody_Mutation_Energies.txt]

4DKF Results
Wildtype Interaction Energy: -187.025

Antibody Residue ASP 57 H
ALA Mutation: IE = -150.111 ddG = 36.914
CYS Mutation: IE = -150.582 ddG = 36.443
GLU Mutation: IE = -167.095 ddG = 19.930
PHE Mutation: IE = -148.467 ddG = 38.558
GLY Mutation: IE = -154.184 ddG = 32.841
HIS Mutation: IE = -152.112 ddG = 34.913
ILE Mutation: IE = -153.003 ddG = 34.022
LYS Mutation: IE = -153.782 ddG = 33.243
LEU Mutation: IE = -155.622 ddG = 31.403
MET Mutation: IE = -151.278 ddG = 35.747
ASN Mutation: IE = -155.101 ddG = 31.924
PRO Mutation: IE = -155.082 ddG = 31.943
GLN Mutation: IE = -164.205 ddG = 22.820
ARG Mutation: IE = -150.319 ddG = 36.706
SER Mutation: IE = -154.641 ddG = 32.384
THR Mutation: IE = -148.714 ddG = 38.311
VAL Mutation: IE = -154.100 ddG = 32.925
TRP Mutation: IE = -159.508 ddG = 27.517
TYR Mutation: IE = -152.271 ddG = 34.754

Antibody Residue TYR 59 H
ALA Mutation: IE = -163.689 ddG = 23.336
CYS Mutation: IE = -161.031 ddG = 25.994
ASP Mutation: IE = -166.810 ddG = 20.215
GLU Mutation: IE = -163.863 ddG = 23.162
PHE Mutation: IE = -151.059 ddG = 35.966
GLY Mutation: IE = -163.476 ddG = 23.549
HIS Mutation: IE = -142.540 ddG = 44.485
ILE Mutation: IE = -168.218 ddG = 18.807
LYS Mutation: IE = -153.264 ddG = 33.761
LEU Mutation: IE = -164.541 ddG = 22.484
MET Mutation: IE = -160.070 ddG = 26.955
ASN Mutation: IE = -161.958 ddG = 25.067
PRO Mutation: IE = -160.578 ddG = 26.447
GLN Mutation: IE = -155.648 ddG = 31.377
ARG Mutation: IE = -151.409 ddG = 35.616
SER Mutation: IE = -163.934 ddG = 23.091
THR Mutation: IE = -163.194 ddG = 23.831
VAL Mutation: IE = -160.534 ddG = 26.491
TRP Mutation: IE = 161.335 ddG = 348.360

Antibody Residue ASP 64 H
ALA Mutation: IE = -151.055 ddG = 35.970
CYS Mutation: IE = -151.554 ddG = 35.471
GLU Mutation: IE = -154.401 ddG = 32.624
PHE Mutation: IE = -151.191 ddG = 35.834
GLY Mutation: IE = -148.090 ddG = 38.935
HIS Mutation: IE = -155.884 ddG = 31.141
ILE Mutation: IE = -149.698 ddG = 37.327
LYS Mutation: IE = -150.246 ddG = 36.779
LEU Mutation: IE = -149.926 ddG = 37.099
MET Mutation: IE = -149.325 ddG = 37.700
ASN Mutation: IE = -157.444 ddG = 29.581
PRO Mutation: IE = -148.876 ddG = 38.149
GLN Mutation: IE = -151.306 ddG = 35.719
ARG Mutation: IE = -153.966 ddG = 33.059
SER Mutation: IE = -150.486 ddG = 36.539
THR Mutation: IE = -149.753 ddG = 37.272
VAL Mutation: IE = -149.017 ddG = 38.008
TRP Mutation: IE = -155.503 ddG = 31.522
TYR Mutation: IE = -151.590 ddG = 35.435

Antibody Residue TRP 108 L
ALA Mutation: IE = -161.919 ddG = 25.106
CYS Mutation: IE = -163.517 ddG = 23.508
ASP Mutation: IE = -171.723 ddG = 15.302
GLU Mutation: IE = -169.653 ddG = 17.372
PHE Mutation: IE = -164.425 ddG = 22.600
GLY Mutation: IE = -159.955 ddG = 27.070
HIS Mutation: IE = -166.050 ddG = 20.975
ILE Mutation: IE = -162.220 ddG = 24.805
LYS Mutation: IE = -161.212 ddG = 25.813
LEU Mutation: IE = -161.801 ddG = 25.224
MET Mutation: IE = -159.327 ddG = 27.698
ASN Mutation: IE = -158.031 ddG = 28.994
PRO Mutation: IE = -155.641 ddG = 31.384
GLN Mutation: IE = -169.293 ddG = 17.732
ARG Mutation: IE = -161.827 ddG = 25.198
SER Mutation: IE = -166.369 ddG = 20.656
THR Mutation: IE = -162.370 ddG = 24.655
VAL Mutation: IE = -162.231 ddG = 24.794
TYR Mutation: IE = -170.034 ddG = 16.991

Antibody Residue PRO 109 H
ALA Mutation: IE = -169.097 ddG = 17.928
CYS Mutation: IE = -169.666 ddG = 17.359
ASP Mutation: IE = -169.287 ddG = 17.738
GLU Mutation: IE = -188.534 ddG = -1.509
PHE Mutation: IE = -171.907 ddG = 15.118
GLY Mutation: IE = -171.163 ddG = 15.862
HIS Mutation: IE = -164.370 ddG = 22.655
ILE Mutation: IE = -169.084 ddG = 17.941
LYS Mutation: IE = -160.252 ddG = 26.773
LEU Mutation: IE = -178.778 ddG = 8.247
MET Mutation: IE = -162.883 ddG = 24.142
ASN Mutation: IE = -164.787 ddG = 22.238
GLN Mutation: IE = -159.257 ddG = 27.768
ARG Mutation: IE = -152.772 ddG = 34.253
SER Mutation: IE = -170.088 ddG = 16.937
THR Mutation: IE = -175.441 ddG = 11.584
VAL Mutation: IE = -172.676 ddG = 14.349
TRP Mutation: IE = -173.064 ddG = 13.961
TYR Mutation: IE = -174.710 ddG = 12.315

Antibody Residue ASP 110 H
ALA Mutation: IE = -138.817 ddG = 48.208
CYS Mutation: IE = -138.152 ddG = 48.873
GLU Mutation: IE = -150.654 ddG = 36.371
PHE Mutation: IE = -140.274 ddG = 46.751
GLY Mutation: IE = -135.596 ddG = 51.429
HIS Mutation: IE = -140.805 ddG = 46.220
ILE Mutation: IE = -139.923 ddG = 47.102
LYS Mutation: IE = -129.777 ddG = 57.248
LEU Mutation: IE = -140.501 ddG = 46.524
MET Mutation: IE = -140.341 ddG = 46.684
ASN Mutation: IE = -145.263 ddG = 41.762
PRO Mutation: IE = -139.528 ddG = 47.497
GLN Mutation: IE = -137.368 ddG = 49.657
ARG Mutation: IE = -137.763 ddG = 49.262
SER Mutation: IE = -133.641 ddG = 53.384
THR Mutation: IE = -136.833 ddG = 50.192
VAL Mutation: IE = -136.884 ddG = 50.141
TRP Mutation: IE = -140.887 ddG = 46.138
TYR Mutation: IE = -140.079 ddG = 46.946

Antibody Residue GLU 114 L
ALA Mutation: IE = -140.762 ddG = 46.263
CYS Mutation: IE = -141.043 ddG = 45.982
ASP Mutation: IE = -161.152 ddG = 25.873
PHE Mutation: IE = -142.759 ddG = 44.266
GLY Mutation: IE = -139.768 ddG = 47.257
HIS Mutation: IE = -143.314 ddG = 43.711
ILE Mutation: IE = -141.971 ddG = 45.054
LYS Mutation: IE = -138.981 ddG = 48.044
LEU Mutation: IE = -146.040 ddG = 40.985
MET Mutation: IE = -142.097 ddG = 44.928
ASN Mutation: IE = -147.734 ddG = 39.291
PRO Mutation: IE = -153.695 ddG = 33.330
GLN Mutation: IE = -143.305 ddG = 43.720
ARG Mutation: IE = -146.340 ddG = 40.685
SER Mutation: IE = -141.747 ddG = 45.278
THR Mutation: IE = -148.713 ddG = 38.312
VAL Mutation: IE = -141.794 ddG = 45.231
TRP Mutation: IE = -148.360 ddG = 38.665
TYR Mutation: IE = -144.348 ddG = 42.677
