# Supplementary material for: Developing similarity matrices for antibody-protein binding interactions
Source: PLoS One. 2023 Oct 26;18(10):e0293606. doi: 10.1371/journal.pone.0293606 (PMC10602319; doi:10.1371/journal.pone.0293606)
Supplement: S1 File — is a zip file containing every energy calculated in this analysis. (ZIP) [file pone.0293606.s006.zip › PPI Similarity Matrix Data/aB_amb/4DTG_Antibody_Mutation_Energies.txt]

4DTG Results
Wildtype Interaction Energy: -191.268

Antibody Residue SER 57 H
ALA Mutation: IE = -163.564 ddG = 27.704
CYS Mutation: IE = -167.077 ddG = 24.191
ASP Mutation: IE = -159.997 ddG = 31.271
GLU Mutation: IE = -159.207 ddG = 32.061
PHE Mutation: IE = -158.926 ddG = 32.342
GLY Mutation: IE = -161.157 ddG = 30.111
HIS Mutation: IE = -151.449 ddG = 39.819
ILE Mutation: IE = -157.977 ddG = 33.291
LYS Mutation: IE = -174.516 ddG = 16.752
LEU Mutation: IE = -158.109 ddG = 33.159
MET Mutation: IE = -157.208 ddG = 34.060
ASN Mutation: IE = -160.403 ddG = 30.865
PRO Mutation: IE = -158.032 ddG = 33.236
GLN Mutation: IE = -162.503 ddG = 28.765
ARG Mutation: IE = -164.833 ddG = 26.435
THR Mutation: IE = -175.363 ddG = 15.905
VAL Mutation: IE = -160.523 ddG = 30.745
TRP Mutation: IE = -137.531 ddG = 53.737
TYR Mutation: IE = -149.112 ddG = 42.156

Antibody Residue ARG 58 H
ALA Mutation: IE = -155.572 ddG = 35.696
CYS Mutation: IE = -179.212 ddG = 12.056
ASP Mutation: IE = -151.303 ddG = 39.965
GLU Mutation: IE = -173.810 ddG = 17.458
PHE Mutation: IE = -174.741 ddG = 16.527
GLY Mutation: IE = -153.551 ddG = 37.717
HIS Mutation: IE = -175.074 ddG = 16.194
ILE Mutation: IE = -170.681 ddG = 20.587
LYS Mutation: IE = -168.101 ddG = 23.167
LEU Mutation: IE = -140.283 ddG = 50.985
MET Mutation: IE = -172.682 ddG = 18.586
ASN Mutation: IE = -159.996 ddG = 31.272
PRO Mutation: IE = -142.202 ddG = 49.066
GLN Mutation: IE = -164.282 ddG = 26.986
SER Mutation: IE = -175.112 ddG = 16.156
THR Mutation: IE = -170.135 ddG = 21.133
VAL Mutation: IE = -166.927 ddG = 24.341
TRP Mutation: IE = -153.057 ddG = 38.211
TYR Mutation: IE = -174.319 ddG = 16.949

Antibody Residue SER 59 H
ALA Mutation: IE = -172.377 ddG = 18.891
CYS Mutation: IE = -174.431 ddG = 16.837
ASP Mutation: IE = -170.951 ddG = 20.317
GLU Mutation: IE = -172.395 ddG = 18.873
PHE Mutation: IE = -175.234 ddG = 16.034
GLY Mutation: IE = -165.566 ddG = 25.702
HIS Mutation: IE = -172.162 ddG = 19.106
ILE Mutation: IE = -177.432 ddG = 13.836
LYS Mutation: IE = -175.150 ddG = 16.118
LEU Mutation: IE = -174.295 ddG = 16.973
MET Mutation: IE = -171.821 ddG = 19.447
ASN Mutation: IE = -174.422 ddG = 16.846
PRO Mutation: IE = -171.337 ddG = 19.931
GLN Mutation: IE = -172.568 ddG = 18.700
ARG Mutation: IE = -176.923 ddG = 14.345
THR Mutation: IE = -182.195 ddG = 9.073
VAL Mutation: IE = -177.761 ddG = 13.507
TRP Mutation: IE = -173.922 ddG = 17.346
TYR Mutation: IE = -176.020 ddG = 15.248

Antibody Residue ASP 69 H
ALA Mutation: IE = -161.822 ddG = 29.446
CYS Mutation: IE = -163.178 ddG = 28.090
GLU Mutation: IE = -163.318 ddG = 27.950
PHE Mutation: IE = -164.753 ddG = 26.515
GLY Mutation: IE = -160.345 ddG = 30.923
HIS Mutation: IE = -162.012 ddG = 29.256
ILE Mutation: IE = -160.719 ddG = 30.549
LYS Mutation: IE = -161.237 ddG = 30.031
LEU Mutation: IE = -161.450 ddG = 29.818
MET Mutation: IE = -159.045 ddG = 32.223
ASN Mutation: IE = -162.541 ddG = 28.727
PRO Mutation: IE = -162.313 ddG = 28.955
GLN Mutation: IE = -161.071 ddG = 30.197
ARG Mutation: IE = -160.061 ddG = 31.207
SER Mutation: IE = -159.045 ddG = 32.223
THR Mutation: IE = -162.663 ddG = 28.605
VAL Mutation: IE = -161.560 ddG = 29.708
TRP Mutation: IE = -160.368 ddG = 30.900
TYR Mutation: IE = -166.507 ddG = 24.761

Antibody Residue ASP 113 H
ALA Mutation: IE = -158.728 ddG = 32.540
CYS Mutation: IE = -160.208 ddG = 31.060
GLU Mutation: IE = -182.598 ddG = 8.670
PHE Mutation: IE = -170.390 ddG = 20.878
GLY Mutation: IE = -158.102 ddG = 33.166
HIS Mutation: IE = -163.538 ddG = 27.730
ILE Mutation: IE = -160.847 ddG = 30.421
LYS Mutation: IE = -158.405 ddG = 32.863
LEU Mutation: IE = -161.678 ddG = 29.590
MET Mutation: IE = -161.147 ddG = 30.121
ASN Mutation: IE = -172.642 ddG = 18.626
PRO Mutation: IE = -166.827 ddG = 24.441
GLN Mutation: IE = -164.320 ddG = 26.948
ARG Mutation: IE = -157.235 ddG = 34.033
SER Mutation: IE = -171.648 ddG = 19.620
THR Mutation: IE = -157.232 ddG = 34.036
VAL Mutation: IE = -159.380 ddG = 31.888
TRP Mutation: IE = -167.807 ddG = 23.461
TYR Mutation: IE = -157.381 ddG = 33.887

Antibody Residue GLU 31 L
ALA Mutation: IE = -152.284 ddG = 38.984
CYS Mutation: IE = -157.435 ddG = 33.833
ASP Mutation: IE = -151.818 ddG = 39.450
PHE Mutation: IE = -153.496 ddG = 37.772
GLY Mutation: IE = -147.205 ddG = 44.063
HIS Mutation: IE = -149.941 ddG = 41.327
ILE Mutation: IE = -142.646 ddG = 48.622
LYS Mutation: IE = -138.834 ddG = 52.434
LEU Mutation: IE = -148.984 ddG = 42.284
MET Mutation: IE = -145.046 ddG = 46.222
ASN Mutation: IE = -147.652 ddG = 43.616
PRO Mutation: IE = -155.735 ddG = 35.533
GLN Mutation: IE = -151.513 ddG = 39.755
ARG Mutation: IE = -138.781 ddG = 52.487
SER Mutation: IE = -148.842 ddG = 42.426
THR Mutation: IE = -152.901 ddG = 38.367
VAL Mutation: IE = -153.794 ddG = 37.474
TRP Mutation: IE = -147.234 ddG = 44.034
TYR Mutation: IE = -141.367 ddG = 49.901

Antibody Residue ASP 34 L
ALA Mutation: IE = -175.380 ddG = 15.888
CYS Mutation: IE = -173.732 ddG = 17.536
GLU Mutation: IE = -170.320 ddG = 20.948
PHE Mutation: IE = -177.541 ddG = 13.727
GLY Mutation: IE = -174.977 ddG = 16.291
HIS Mutation: IE = -176.081 ddG = 15.187
ILE Mutation: IE = -175.342 ddG = 15.926
LYS Mutation: IE = -171.125 ddG = 20.143
LEU Mutation: IE = -169.851 ddG = 21.417
MET Mutation: IE = -175.892 ddG = 15.376
ASN Mutation: IE = -178.948 ddG = 12.320
PRO Mutation: IE = -172.593 ddG = 18.675
GLN Mutation: IE = -178.062 ddG = 13.206
ARG Mutation: IE = -176.054 ddG = 15.214
SER Mutation: IE = -174.601 ddG = 16.667
THR Mutation: IE = -174.461 ddG = 16.807
VAL Mutation: IE = -171.917 ddG = 19.351
TRP Mutation: IE = -176.860 ddG = 14.408
TYR Mutation: IE = -175.842 ddG = 15.426
