# Supplementary material for: Developing similarity matrices for antibody-protein binding interactions
Source: PLoS One. 2023 Oct 26;18(10):e0293606. doi: 10.1371/journal.pone.0293606 (PMC10602319; doi:10.1371/journal.pone.0293606)
Supplement: S1 File — is a zip file containing every energy calculated in this analysis. (ZIP) [file pone.0293606.s006.zip › PPI Similarity Matrix Data/aB_amb/4EDW_Antibody_Mutation_Energies.txt]

4EDW Results
Wildtype Interaction Energy: -101.815

Antibody Residue GLY 36 H
ALA Mutation: IE = -94.312 ddG = 7.503
CYS Mutation: IE = -94.965 ddG = 6.850
ASP Mutation: IE = -94.617 ddG = 7.198
GLU Mutation: IE = -95.025 ddG = 6.790
PHE Mutation: IE = -97.705 ddG = 4.110
HIS Mutation: IE = -96.622 ddG = 5.193
ILE Mutation: IE = -96.915 ddG = 4.900
LYS Mutation: IE = -95.094 ddG = 6.721
LEU Mutation: IE = -95.775 ddG = 6.040
MET Mutation: IE = -96.366 ddG = 5.449
ASN Mutation: IE = -102.908 ddG = -1.093
PRO Mutation: IE = -95.043 ddG = 6.772
GLN Mutation: IE = -96.125 ddG = 5.690
ARG Mutation: IE = -96.368 ddG = 5.447
SER Mutation: IE = -95.681 ddG = 6.134
THR Mutation: IE = -95.384 ddG = 6.431
VAL Mutation: IE = -95.418 ddG = 6.397
TRP Mutation: IE = -99.586 ddG = 2.229
TYR Mutation: IE = -98.890 ddG = 2.925

Antibody Residue ASN 37 L
ALA Mutation: IE = -88.022 ddG = 13.793
CYS Mutation: IE = -87.516 ddG = 14.299
ASP Mutation: IE = -89.355 ddG = 12.460
GLU Mutation: IE = -87.745 ddG = 14.070
PHE Mutation: IE = -86.034 ddG = 15.781
GLY Mutation: IE = -87.647 ddG = 14.168
HIS Mutation: IE = -86.818 ddG = 14.997
ILE Mutation: IE = -86.064 ddG = 15.751
LYS Mutation: IE = -85.721 ddG = 16.094
LEU Mutation: IE = -85.712 ddG = 16.103
MET Mutation: IE = -85.308 ddG = 16.507
PRO Mutation: IE = -88.423 ddG = 13.392
GLN Mutation: IE = -85.589 ddG = 16.226
ARG Mutation: IE = -83.177 ddG = 18.638
SER Mutation: IE = -83.867 ddG = 17.948
THR Mutation: IE = -82.693 ddG = 19.122
VAL Mutation: IE = -81.847 ddG = 19.968
TRP Mutation: IE = -83.626 ddG = 18.189
TYR Mutation: IE = -88.751 ddG = 13.064

Antibody Residue ASP 38 H
ALA Mutation: IE = -96.085 ddG = 5.730
CYS Mutation: IE = -92.206 ddG = 9.609
GLU Mutation: IE = -91.219 ddG = 10.596
PHE Mutation: IE = -89.787 ddG = 12.028
GLY Mutation: IE = -92.422 ddG = 9.393
HIS Mutation: IE = -91.533 ddG = 10.282
ILE Mutation: IE = -91.005 ddG = 10.810
LYS Mutation: IE = -89.592 ddG = 12.223
LEU Mutation: IE = -94.072 ddG = 7.743
MET Mutation: IE = -96.609 ddG = 5.206
ASN Mutation: IE = -92.839 ddG = 8.976
PRO Mutation: IE = -96.788 ddG = 5.027
GLN Mutation: IE = -89.777 ddG = 12.038
ARG Mutation: IE = -91.156 ddG = 10.659
SER Mutation: IE = -95.201 ddG = 6.614
THR Mutation: IE = -91.747 ddG = 10.068
VAL Mutation: IE = -92.917 ddG = 8.898
TRP Mutation: IE = -93.271 ddG = 8.544
TYR Mutation: IE = -91.432 ddG = 10.383

Antibody Residue SER 65 L
ALA Mutation: IE = -88.746 ddG = 13.069
CYS Mutation: IE = -89.077 ddG = 12.738
ASP Mutation: IE = -100.241 ddG = 1.574
GLU Mutation: IE = -105.709 ddG = -3.894
PHE Mutation: IE = -88.032 ddG = 13.783
GLY Mutation: IE = -86.132 ddG = 15.683
HIS Mutation: IE = -92.078 ddG = 9.737
ILE Mutation: IE = -83.836 ddG = 17.979
LYS Mutation: IE = -96.797 ddG = 5.018
LEU Mutation: IE = -80.855 ddG = 20.960
MET Mutation: IE = -98.631 ddG = 3.184
ASN Mutation: IE = -102.410 ddG = -0.595
PRO Mutation: IE = -89.471 ddG = 12.344
GLN Mutation: IE = -104.162 ddG = -2.347
ARG Mutation: IE = -93.657 ddG = 8.158
THR Mutation: IE = -86.008 ddG = 15.807
VAL Mutation: IE = -86.149 ddG = 15.666
TRP Mutation: IE = -95.462 ddG = 6.353
TYR Mutation: IE = -92.072 ddG = 9.743

Antibody Residue ARG 66 L
ALA Mutation: IE = -81.145 ddG = 20.670
CYS Mutation: IE = -81.208 ddG = 20.607
ASP Mutation: IE = -82.017 ddG = 19.798
GLU Mutation: IE = -81.091 ddG = 20.724
PHE Mutation: IE = -82.781 ddG = 19.034
GLY Mutation: IE = -81.468 ddG = 20.347
HIS Mutation: IE = -83.346 ddG = 18.469
ILE Mutation: IE = -82.608 ddG = 19.207
LYS Mutation: IE = -83.451 ddG = 18.364
LEU Mutation: IE = -82.953 ddG = 18.862
MET Mutation: IE = -82.418 ddG = 19.397
ASN Mutation: IE = -82.509 ddG = 19.306
PRO Mutation: IE = -82.784 ddG = 19.031
GLN Mutation: IE = -82.820 ddG = 18.995
SER Mutation: IE = -80.937 ddG = 20.878
THR Mutation: IE = -82.671 ddG = 19.144
VAL Mutation: IE = -82.523 ddG = 19.292
TRP Mutation: IE = -82.956 ddG = 18.859
TYR Mutation: IE = -92.430 ddG = 9.385

Antibody Residue PHE 67 L
ALA Mutation: IE = -91.665 ddG = 10.150
CYS Mutation: IE = -90.358 ddG = 11.457
ASP Mutation: IE = -82.392 ddG = 19.423
GLU Mutation: IE = -90.267 ddG = 11.548
GLY Mutation: IE = -90.673 ddG = 11.142
HIS Mutation: IE = -88.969 ddG = 12.846
ILE Mutation: IE = -91.906 ddG = 9.909
LYS Mutation: IE = -90.604 ddG = 11.211
LEU Mutation: IE = -88.798 ddG = 13.017
MET Mutation: IE = -91.981 ddG = 9.834
ASN Mutation: IE = -94.982 ddG = 6.833
PRO Mutation: IE = -83.424 ddG = 18.391
GLN Mutation: IE = -93.138 ddG = 8.677
ARG Mutation: IE = -103.488 ddG = -1.673
SER Mutation: IE = -92.145 ddG = 9.670
THR Mutation: IE = -91.231 ddG = 10.584
VAL Mutation: IE = -92.771 ddG = 9.044
TRP Mutation: IE = -99.554 ddG = 2.261
TYR Mutation: IE = -92.993 ddG = 8.822

Antibody Residue TYR 111 H
ALA Mutation: IE = -89.040 ddG = 12.775
CYS Mutation: IE = -87.868 ddG = 13.947
ASP Mutation: IE = -88.496 ddG = 13.319
GLU Mutation: IE = -88.882 ddG = 12.933
PHE Mutation: IE = -91.367 ddG = 10.448
GLY Mutation: IE = -88.632 ddG = 13.183
HIS Mutation: IE = -84.572 ddG = 17.243
ILE Mutation: IE = -89.019 ddG = 12.796
LYS Mutation: IE = -89.556 ddG = 12.259
LEU Mutation: IE = -85.183 ddG = 16.632
MET Mutation: IE = -89.926 ddG = 11.889
ASN Mutation: IE = -88.344 ddG = 13.471
PRO Mutation: IE = -91.272 ddG = 10.543
GLN Mutation: IE = -89.605 ddG = 12.210
ARG Mutation: IE = -88.730 ddG = 13.085
SER Mutation: IE = -88.341 ddG = 13.474
THR Mutation: IE = -88.579 ddG = 13.236
VAL Mutation: IE = -88.757 ddG = 13.058
TRP Mutation: IE = -85.498 ddG = 16.317
