# Supplementary material for: Developing similarity matrices for antibody-protein binding interactions
Source: PLoS One. 2023 Oct 26;18(10):e0293606. doi: 10.1371/journal.pone.0293606 (PMC10602319; doi:10.1371/journal.pone.0293606)
Supplement: S1 File — is a zip file containing every energy calculated in this analysis. (ZIP) [file pone.0293606.s006.zip › PPI Similarity Matrix Data/aB_amb/4EDX_Antibody_Mutation_Energies.txt]

4EDX Results
Wildtype Interaction Energy: -163.659

Antibody Residue ASP 59 H
ALA Mutation: IE = -149.214 ddG = 14.445
CYS Mutation: IE = -149.200 ddG = 14.459
GLU Mutation: IE = -160.041 ddG = 3.618
PHE Mutation: IE = -153.680 ddG = 9.979
GLY Mutation: IE = -148.117 ddG = 15.542
HIS Mutation: IE = -152.149 ddG = 11.510
ILE Mutation: IE = -153.608 ddG = 10.051
LYS Mutation: IE = -151.114 ddG = 12.545
LEU Mutation: IE = -153.758 ddG = 9.901
MET Mutation: IE = -152.426 ddG = 11.233
ASN Mutation: IE = -156.774 ddG = 6.885
PRO Mutation: IE = -150.598 ddG = 13.061
GLN Mutation: IE = -153.802 ddG = 9.857
ARG Mutation: IE = -149.152 ddG = 14.507
SER Mutation: IE = -150.780 ddG = 12.879
THR Mutation: IE = -150.876 ddG = 12.783
VAL Mutation: IE = -154.754 ddG = 8.905
TRP Mutation: IE = -156.301 ddG = 7.358
TYR Mutation: IE = -155.901 ddG = 7.758

Antibody Residue SER 65 L
ALA Mutation: IE = -156.700 ddG = 6.959
CYS Mutation: IE = -155.828 ddG = 7.831
ASP Mutation: IE = -164.970 ddG = -1.311
GLU Mutation: IE = -151.123 ddG = 12.536
PHE Mutation: IE = -156.060 ddG = 7.599
GLY Mutation: IE = -155.005 ddG = 8.654
HIS Mutation: IE = -156.955 ddG = 6.704
ILE Mutation: IE = -156.219 ddG = 7.440
LYS Mutation: IE = -154.303 ddG = 9.356
LEU Mutation: IE = -156.279 ddG = 7.380
MET Mutation: IE = -156.523 ddG = 7.136
ASN Mutation: IE = -159.734 ddG = 3.925
PRO Mutation: IE = -157.595 ddG = 6.064
GLN Mutation: IE = -160.447 ddG = 3.212
ARG Mutation: IE = -154.707 ddG = 8.952
THR Mutation: IE = -156.450 ddG = 7.209
VAL Mutation: IE = -157.728 ddG = 5.931
TRP Mutation: IE = -155.038 ddG = 8.621
TYR Mutation: IE = -155.183 ddG = 8.476

Antibody Residue ASP 66 H
ALA Mutation: IE = -150.685 ddG = 12.974
CYS Mutation: IE = -151.483 ddG = 12.176
GLU Mutation: IE = -151.220 ddG = 12.439
PHE Mutation: IE = -151.129 ddG = 12.530
GLY Mutation: IE = -150.375 ddG = 13.284
HIS Mutation: IE = -153.308 ddG = 10.351
ILE Mutation: IE = -150.905 ddG = 12.754
LYS Mutation: IE = -153.379 ddG = 10.280
LEU Mutation: IE = -149.726 ddG = 13.933
MET Mutation: IE = -149.895 ddG = 13.764
ASN Mutation: IE = -150.630 ddG = 13.029
PRO Mutation: IE = -150.340 ddG = 13.319
GLN Mutation: IE = -151.141 ddG = 12.518
ARG Mutation: IE = -149.661 ddG = 13.998
SER Mutation: IE = -150.705 ddG = 12.954
THR Mutation: IE = -152.568 ddG = 11.091
VAL Mutation: IE = -151.061 ddG = 12.598
TRP Mutation: IE = -152.126 ddG = 11.533
TYR Mutation: IE = -150.897 ddG = 12.762

Antibody Residue PHE 67 L
ALA Mutation: IE = -157.192 ddG = 6.467
CYS Mutation: IE = -154.754 ddG = 8.905
ASP Mutation: IE = -160.849 ddG = 2.810
GLU Mutation: IE = -159.882 ddG = 3.777
GLY Mutation: IE = -155.935 ddG = 7.724
HIS Mutation: IE = -156.014 ddG = 7.645
ILE Mutation: IE = -158.523 ddG = 5.136
LYS Mutation: IE = -171.131 ddG = -7.472
LEU Mutation: IE = -155.048 ddG = 8.611
MET Mutation: IE = -161.015 ddG = 2.644
ASN Mutation: IE = -157.941 ddG = 5.718
PRO Mutation: IE = -152.444 ddG = 11.215
GLN Mutation: IE = -161.356 ddG = 2.303
ARG Mutation: IE = -165.972 ddG = -2.313
SER Mutation: IE = -154.905 ddG = 8.754
THR Mutation: IE = -154.068 ddG = 9.591
VAL Mutation: IE = -155.061 ddG = 8.598
TRP Mutation: IE = -161.636 ddG = 2.023
TYR Mutation: IE = -160.723 ddG = 2.936

Antibody Residue SER 69 L
ALA Mutation: IE = -153.689 ddG = 9.970
CYS Mutation: IE = -155.238 ddG = 8.421
ASP Mutation: IE = -159.271 ddG = 4.388
GLU Mutation: IE = -154.621 ddG = 9.038
PHE Mutation: IE = -155.274 ddG = 8.385
GLY Mutation: IE = -151.603 ddG = 12.056
HIS Mutation: IE = -154.877 ddG = 8.782
ILE Mutation: IE = -157.211 ddG = 6.448
LYS Mutation: IE = -155.315 ddG = 8.344
LEU Mutation: IE = -155.088 ddG = 8.571
MET Mutation: IE = -156.729 ddG = 6.930
ASN Mutation: IE = -157.897 ddG = 5.762
PRO Mutation: IE = -157.626 ddG = 6.033
GLN Mutation: IE = -154.570 ddG = 9.089
ARG Mutation: IE = -155.796 ddG = 7.863
THR Mutation: IE = -158.525 ddG = 5.134
VAL Mutation: IE = -156.256 ddG = 7.403
TRP Mutation: IE = -151.908 ddG = 11.751
TYR Mutation: IE = -152.590 ddG = 11.069

Antibody Residue TYR 111 H
ALA Mutation: IE = -150.692 ddG = 12.967
CYS Mutation: IE = -151.762 ddG = 11.897
ASP Mutation: IE = -153.545 ddG = 10.114
GLU Mutation: IE = -157.693 ddG = 5.966
PHE Mutation: IE = -166.476 ddG = -2.817
GLY Mutation: IE = -152.944 ddG = 10.715
HIS Mutation: IE = -161.722 ddG = 1.937
ILE Mutation: IE = -152.893 ddG = 10.766
LYS Mutation: IE = -154.889 ddG = 8.770
LEU Mutation: IE = -154.092 ddG = 9.567
MET Mutation: IE = -157.942 ddG = 5.717
ASN Mutation: IE = -159.809 ddG = 3.850
PRO Mutation: IE = -157.485 ddG = 6.174
GLN Mutation: IE = -157.162 ddG = 6.497
ARG Mutation: IE = -158.162 ddG = 5.497
SER Mutation: IE = -155.011 ddG = 8.648
THR Mutation: IE = -156.739 ddG = 6.920
VAL Mutation: IE = -153.608 ddG = 10.051
TRP Mutation: IE = -160.852 ddG = 2.807

Antibody Residue GLY 111A H
ALA Mutation: IE = -161.789 ddG = 1.870
CYS Mutation: IE = -165.145 ddG = -1.486
ASP Mutation: IE = -174.227 ddG = -10.568
GLU Mutation: IE = -174.727 ddG = -11.068
PHE Mutation: IE = -168.055 ddG = -4.396
HIS Mutation: IE = -170.166 ddG = -6.507
ILE Mutation: IE = -167.940 ddG = -4.281
LYS Mutation: IE = -159.464 ddG = 4.195
LEU Mutation: IE = -168.999 ddG = -5.340
MET Mutation: IE = -164.142 ddG = -0.483
ASN Mutation: IE = -170.454 ddG = -6.795
PRO Mutation: IE = -159.208 ddG = 4.451
GLN Mutation: IE = -170.069 ddG = -6.410
ARG Mutation: IE = -176.074 ddG = -12.415
SER Mutation: IE = -166.983 ddG = -3.324
THR Mutation: IE = -165.962 ddG = -2.303
VAL Mutation: IE = -166.006 ddG = -2.347
TRP Mutation: IE = -178.282 ddG = -14.623
TYR Mutation: IE = -168.138 ddG = -4.479
